# Supplementary material for: Self-assembly and regulation of protein cages from pre-organised coiled-coil modules
Source: Nat Commun. 2021 Feb 11;12:939. doi: 10.1038/s41467-021-21184-6 (PMC7878516; doi:10.1038/s41467-021-21184-6)
Supplement: Supplementary file 3 — Supplementary Software 1 [file 41467_2021_21184_MOESM3_ESM.zip]

Archive with 82 entries (68 files):
- Readme.md
- build/
- build/bdist.linux-x86_64/
- building_blocks/
- building_blocks/4DMD.pdb
- building_blocks/APH-built-by-CC.pdb
- building_blocks/APH.pdb
- building_blocks/APH_3_37.pdb
- building_blocks/APHshort.pdb
- building_blocks/BCR-1K1F.pdb
- building_blocks/BCR.pdb
- building_blocks/BCR_0_35.pdb
- building_blocks/BCRshort.pdb
- building_blocks/GCN-2ZTA_dimer.pdb
- building_blocks/GCN-4DMD_dimer_novejsi.pdb
- building_blocks/GCN-4DME_trimer.pdb
- building_blocks/GCN.pdb
- building_blocks/p11_p12.pdb
- building_blocks/p1_p2.pdb
- building_blocks/p3_p4.pdb
- building_blocks/p5_p6.pdb
- building_blocks/p7_p8.pdb
- building_blocks/p9_p10.pdb
- cocopod/
- cocopod/__init__.py
- cocopod/__pycache__/
- cocopod/__pycache__/__init__.cpython-35.pyc
- cocopod/__pycache__/make_color.cpython-35.pyc
- cocopod/__pycache__/make_json.cpython-35.pyc
- cocopod/__pycache__/segment_assignment.cpython-35.pyc
- cocopod/__pycache__/topology.cpython-35.pyc
- cocopod/__pycache__/utils.cpython-35.pyc
- cocopod/make_alignment.py
- cocopod/make_color.py
- cocopod/make_helix.py
- cocopod/make_helix_chimera.py
- cocopod/make_homology_model.py
- cocopod/make_initial_model.py
- cocopod/make_json.py
- cocopod/segment_assignment.py
- cocopod/topology.py
- cocopod/utils.py
- cocopod/volume.py
- dist/
- dist/ppmod-0.0.1-py3.5.egg
- examples/
- examples/APH_2chains/
- examples/APH_2chains/Snakefile
- examples/APH_2chains/dodo.py
- examples/APH_2chains/make_config.py
- examples/APHsh/
- examples/APHsh/Snakefile
- examples/APHsh/dodo.py
- examples/APHsh/make_config.py
- examples/TET/
- examples/TET/Snakefile
- examples/TET/TET.ipynb
- examples/TET/dodo.py
- examples/TET/make_config.py
- examples/TET/ply/
- examples/TET/ply/01_tetrahedron.ply
- examples/TET/ply/02_pyramid.ply
- examples/TET/ply/03_triangular_prism.ply
- examples/TET/segments.xlsx
- notebooks/
- notebooks/00-generate-json.ipynb
- notebooks/00a-alignment-helper.ipynb
- requirements.txt
- setup.py
- tests/
- tests/data/
- tests/data/APH.pdb
- tests/data/APHsh.json
- tests/data/APHtest.ali
- tests/data/BCR.pdb
- tests/data/data.json
- tests/data/p3_p4.pdb
- tests/data/test-aln-spaces.ali
- tests/data/test-aln.ali
- tests/test_make_alignment.py
- tests/test_make_json.py
- tests/test_utils.py
