# Supplementary material for: Self-assembly and regulation of protein cages from pre-organised coiled-coil modules
Source: Nat Commun. 2021 Feb 11;12:939. doi: 10.1038/s41467-021-21184-6 (PMC7878516; doi:10.1038/s41467-021-21184-6)
Supplement: Supplementary file 3 — Supplementary Software 1 [file 41467_2021_21184_MOESM3_ESM.zip › building_blocks/4DMD.pdb]

HEADER    PROTEIN BINDING                         07-FEB-12   4DMD              
TITLE     GCN4 LEUCINE ZIPPER DOMAIN IN A DIMERIC OLIGOMERIZATION STATE         
COMPND    MOL_ID: 1;                                                            
COMPND   2 MOLECULE: GCN4-P1 LEUCINE ZIPPER DOMAIN;                             
COMPND   3 CHAIN: A, B;                                                         
COMPND   4 ENGINEERED: YES                                                      
SOURCE    MOL_ID: 1;                                                            
SOURCE   2 SYNTHETIC: YES;                                                      
SOURCE   3 ORGANISM_SCIENTIFIC: SYNTHETIC CONSTRUCT;                            
SOURCE   4 ORGANISM_TAXID: 32630                                                
KEYWDS    PROTEIN BINDING                                                       
EXPDTA    X-RAY DIFFRACTION                                                     
AUTHOR    K.M.OSHABEN,R.SALARI,L.T.CHONG,W.S.HORNE                              
REVDAT   2   12-DEC-12 4DMD    1       JRNL                                     
REVDAT   1   14-NOV-12 4DMD    0                                                
JRNL        AUTH   K.M.OSHABEN,R.SALARI,D.R.MCCASLIN,L.T.CHONG,W.S.HORNE        
JRNL        TITL   THE NATIVE GCN4 LEUCINE-ZIPPER DOMAIN DOES NOT UNIQUELY      
JRNL        TITL 2 SPECIFY A DIMERIC OLIGOMERIZATION STATE.                     
JRNL        REF    BIOCHEMISTRY                  V.  51  9581 2012              
JRNL        REFN                   ISSN 0006-2960                               
JRNL        PMID   23116373                                                     
JRNL        DOI    10.1021/BI301132K                                            
REMARK   2                                                                      
REMARK   2 RESOLUTION.    2.00 ANGSTROMS.                                       
REMARK   3                                                                      
REMARK   3 REFINEMENT.                                                          
REMARK   3   PROGRAM     : REFMAC 5.6.0117                                      
REMARK   3   AUTHORS     : MURSHUDOV,VAGIN,DODSON                               
REMARK   3                                                                      
REMARK   3    REFINEMENT TARGET : MAXIMUM LIKELIHOOD                            
REMARK   3                                                                      
REMARK   3  DATA USED IN REFINEMENT.                                            
REMARK   3   RESOLUTION RANGE HIGH (ANGSTROMS) : 2.00                           
REMARK   3   RESOLUTION RANGE LOW  (ANGSTROMS) : 40.40                          
REMARK   3   DATA CUTOFF            (SIGMA(F)) : NULL                           
REMARK   3   COMPLETENESS FOR RANGE        (%) : 98.8                           
REMARK   3   NUMBER OF REFLECTIONS             : 4432                           
REMARK   3                                                                      
REMARK   3  FIT TO DATA USED IN REFINEMENT.                                     
REMARK   3   CROSS-VALIDATION METHOD          : THROUGHOUT                      
REMARK   3   FREE R VALUE TEST SET SELECTION  : RANDOM                          
REMARK   3   R VALUE     (WORKING + TEST SET) : 0.237                           
REMARK   3   R VALUE            (WORKING SET) : 0.235                           
REMARK   3   FREE R VALUE                     : 0.265                           
REMARK   3   FREE R VALUE TEST SET SIZE   (%) : 4.700                           
REMARK   3   FREE R VALUE TEST SET COUNT      : 218                             
REMARK   3                                                                      
REMARK   3  FIT IN THE HIGHEST RESOLUTION BIN.                                  
REMARK   3   TOTAL NUMBER OF BINS USED           : 20                           
REMARK   3   BIN RESOLUTION RANGE HIGH       (A) : 2.00                         
REMARK   3   BIN RESOLUTION RANGE LOW        (A) : 2.05                         
REMARK   3   REFLECTION IN BIN     (WORKING SET) : 264                          
REMARK   3   BIN COMPLETENESS (WORKING+TEST) (%) : 86.73                        
REMARK   3   BIN R VALUE           (WORKING SET) : 0.3070                       
REMARK   3   BIN FREE R VALUE SET COUNT          : 17                           
REMARK   3   BIN FREE R VALUE                    : 0.4580                       
REMARK   3                                                                      
REMARK   3  NUMBER OF NON-HYDROGEN ATOMS USED IN REFINEMENT.                    
REMARK   3   PROTEIN ATOMS            : 529                                     
REMARK   3   NUCLEIC ACID ATOMS       : 0                                       
REMARK   3   HETEROGEN ATOMS          : 0                                       
REMARK   3   SOLVENT ATOMS            : 30                                      
REMARK   3                                                                      
REMARK   3  B VALUES.                                                           
REMARK   3   FROM WILSON PLOT           (A**2) : NULL                           
REMARK   3   MEAN B VALUE      (OVERALL, A**2) : 23.88                          
REMARK   3   OVERALL ANISOTROPIC B VALUE.                                       
REMARK   3    B11 (A**2) : 0.74000                                              
REMARK   3    B22 (A**2) : -0.48000                                             
REMARK   3    B33 (A**2) : -0.05000                                             
REMARK   3    B12 (A**2) : 0.00000                                              
REMARK   3    B13 (A**2) : 0.43000                                              
REMARK   3    B23 (A**2) : 0.00000                                              
REMARK   3                                                                      
REMARK   3  ESTIMATED OVERALL COORDINATE ERROR.                                 
REMARK   3   ESU BASED ON R VALUE                            (A): 0.246         
REMARK   3   ESU BASED ON FREE R VALUE                       (A): 0.193         
REMARK   3   ESU BASED ON MAXIMUM LIKELIHOOD                 (A): 0.144         
REMARK   3   ESU FOR B VALUES BASED ON MAXIMUM LIKELIHOOD (A**2): 5.360         
REMARK   3                                                                      
REMARK   3 CORRELATION COEFFICIENTS.                                            
REMARK   3   CORRELATION COEFFICIENT FO-FC      : 0.931                         
REMARK   3   CORRELATION COEFFICIENT FO-FC FREE : 0.927                         
REMARK   3                                                                      
REMARK   3  RMS DEVIATIONS FROM IDEAL VALUES        COUNT    RMS    WEIGHT      
REMARK   3   BOND LENGTHS REFINED ATOMS        (A):   540 ; 0.016 ; 0.019       
REMARK   3   BOND LENGTHS OTHERS               (A):   389 ; 0.006 ; 0.020       
REMARK   3   BOND ANGLES REFINED ATOMS   (DEGREES):   719 ; 1.817 ; 2.001       
REMARK   3   BOND ANGLES OTHERS          (DEGREES):   949 ; 1.055 ; 3.000       
REMARK   3   TORSION ANGLES, PERIOD 1    (DEGREES):    66 ; 5.540 ; 5.000       
REMARK   3   TORSION ANGLES, PERIOD 2    (DEGREES):    28 ;40.721 ;24.286       
REMARK   3   TORSION ANGLES, PERIOD 3    (DEGREES):   119 ;15.772 ;15.000       
REMARK   3   TORSION ANGLES, PERIOD 4    (DEGREES):     6 ;27.579 ;15.000       
REMARK   3   CHIRAL-CENTER RESTRAINTS       (A**3):    81 ; 0.100 ; 0.200       
REMARK   3   GENERAL PLANES REFINED ATOMS      (A):   585 ; 0.007 ; 0.020       
REMARK   3   GENERAL PLANES OTHERS             (A):   101 ; 0.001 ; 0.020       
REMARK   3   NON-BONDED CONTACTS REFINED ATOMS (A):  NULL ;  NULL ;  NULL       
REMARK   3   NON-BONDED CONTACTS OTHERS        (A):  NULL ;  NULL ;  NULL       
REMARK   3   NON-BONDED TORSION REFINED ATOMS  (A):  NULL ;  NULL ;  NULL       
REMARK   3   NON-BONDED TORSION OTHERS         (A):  NULL ;  NULL ;  NULL       
REMARK   3   H-BOND (X...Y) REFINED ATOMS      (A):  NULL ;  NULL ;  NULL       
REMARK   3   H-BOND (X...Y) OTHERS             (A):  NULL ;  NULL ;  NULL       
REMARK   3   POTENTIAL METAL-ION REFINED ATOMS (A):  NULL ;  NULL ;  NULL       
REMARK   3   POTENTIAL METAL-ION OTHERS        (A):  NULL ;  NULL ;  NULL       
REMARK   3   SYMMETRY VDW REFINED ATOMS        (A):  NULL ;  NULL ;  NULL       
REMARK   3   SYMMETRY VDW OTHERS               (A):  NULL ;  NULL ;  NULL       
REMARK   3   SYMMETRY H-BOND REFINED ATOMS     (A):  NULL ;  NULL ;  NULL       
REMARK   3   SYMMETRY H-BOND OTHERS            (A):  NULL ;  NULL ;  NULL       
REMARK   3   SYMMETRY METAL-ION REFINED ATOMS  (A):  NULL ;  NULL ;  NULL       
REMARK   3   SYMMETRY METAL-ION OTHERS         (A):  NULL ;  NULL ;  NULL       
REMARK   3                                                                      
REMARK   3  ISOTROPIC THERMAL FACTOR RESTRAINTS.     COUNT   RMS    WEIGHT      
REMARK   3   MAIN-CHAIN BOND REFINED ATOMS  (A**2):  NULL ;  NULL ;  NULL       
REMARK   3   MAIN-CHAIN BOND OTHER ATOMS    (A**2):  NULL ;  NULL ;  NULL       
REMARK   3   MAIN-CHAIN ANGLE REFINED ATOMS (A**2):  NULL ;  NULL ;  NULL       
REMARK   3   SIDE-CHAIN BOND REFINED ATOMS  (A**2):  NULL ;  NULL ;  NULL       
REMARK   3   SIDE-CHAIN ANGLE REFINED ATOMS (A**2):  NULL ;  NULL ;  NULL       
REMARK   3                                                                      
REMARK   3 ANISOTROPIC THERMAL FACTOR RESTRAINTS.    COUNT   RMS   WEIGHT       
REMARK   3   RIGID-BOND RESTRAINTS          (A**2):  NULL ;  NULL ;  NULL       
REMARK   3   SPHERICITY; FREE ATOMS         (A**2):  NULL ;  NULL ;  NULL       
REMARK   3   SPHERICITY; BONDED ATOMS       (A**2):  NULL ;  NULL ;  NULL       
REMARK   3                                                                      
REMARK   3  NCS RESTRAINTS STATISTICS                                           
REMARK   3   NUMBER OF DIFFERENT NCS GROUPS : NULL                              
REMARK   3                                                                      
REMARK   3  TLS DETAILS                                                         
REMARK   3   NUMBER OF TLS GROUPS  : NULL                                       
REMARK   3                                                                      
REMARK   3  BULK SOLVENT MODELLING.                                             
REMARK   3   METHOD USED : MASK                                                 
REMARK   3   PARAMETERS FOR MASK CALCULATION                                    
REMARK   3   VDW PROBE RADIUS   : 1.20                                          
REMARK   3   ION PROBE RADIUS   : 0.80                                          
REMARK   3   SHRINKAGE RADIUS   : 0.80                                          
REMARK   3                                                                      
REMARK   3  OTHER REFINEMENT REMARKS: HYDROGENS HAVE BEEN ADDED IN THE RIDING   
REMARK   3  POSITIONS                                                           
REMARK   4                                                                      
REMARK   4 4DMD COMPLIES WITH FORMAT V. 3.30, 13-JUL-11                         
REMARK 100                                                                      
REMARK 100 THIS ENTRY HAS BEEN PROCESSED BY RCSB ON 10-FEB-12.                  
REMARK 100 THE RCSB ID CODE IS RCSB070510.                                      
REMARK 200                                                                      
REMARK 200 EXPERIMENTAL DETAILS                                                 
REMARK 200  EXPERIMENT TYPE                : X-RAY DIFFRACTION                  
REMARK 200  DATE OF DATA COLLECTION        : 19-SEP-11                          
REMARK 200  TEMPERATURE           (KELVIN) : 100                                
REMARK 200  PH                             : 5.6                                
REMARK 200  NUMBER OF CRYSTALS USED        : 1                                  
REMARK 200                                                                      
REMARK 200  SYNCHROTRON              (Y/N) : N                                  
REMARK 200  RADIATION SOURCE               : ROTATING ANODE                     
REMARK 200  BEAMLINE                       : NULL                               
REMARK 200  X-RAY GENERATOR MODEL          : RIGAKU FR-E SUPERBRIGHT            
REMARK 200  MONOCHROMATIC OR LAUE    (M/L) : M                                  
REMARK 200  WAVELENGTH OR RANGE        (A) : 1.5418                             
REMARK 200  MONOCHROMATOR                  : RIGAKU VARIMAX OPTICS              
REMARK 200  OPTICS                         : NULL                               
REMARK 200                                                                      
REMARK 200  DETECTOR TYPE                  : CCD                                
REMARK 200  DETECTOR MANUFACTURER          : RIGAKU SATURN 944                  
REMARK 200  INTENSITY-INTEGRATION SOFTWARE : D*TREK                             
REMARK 200  DATA SCALING SOFTWARE          : D*TREK                             
REMARK 200                                                                      
REMARK 200  NUMBER OF UNIQUE REFLECTIONS   : 4757                               
REMARK 200  RESOLUTION RANGE HIGH      (A) : 2.000                              
REMARK 200  RESOLUTION RANGE LOW       (A) : 40.400                             
REMARK 200  REJECTION CRITERIA  (SIGMA(I)) : NULL                               
REMARK 200                                                                      
REMARK 200 OVERALL.                                                             
REMARK 200  COMPLETENESS FOR RANGE     (%) : 99.8                               
REMARK 200  DATA REDUNDANCY                : 3.760                              
REMARK 200  R MERGE                    (I) : 0.05800                            
REMARK 200  R SYM                      (I) : NULL                               
REMARK 200  <I/SIGMA(I)> FOR THE DATA SET  : 15.5000                            
REMARK 200                                                                      
REMARK 200 IN THE HIGHEST RESOLUTION SHELL.                                     
REMARK 200  HIGHEST RESOLUTION SHELL, RANGE HIGH (A) : NULL                     
REMARK 200  HIGHEST RESOLUTION SHELL, RANGE LOW  (A) : NULL                     
REMARK 200  COMPLETENESS FOR SHELL     (%) : NULL                               
REMARK 200  DATA REDUNDANCY IN SHELL       : NULL                               
REMARK 200  R MERGE FOR SHELL          (I) : NULL                               
REMARK 200  R SYM FOR SHELL            (I) : NULL                               
REMARK 200  <I/SIGMA(I)> FOR SHELL         : NULL                               
REMARK 200                                                                      
REMARK 200 DIFFRACTION PROTOCOL: SINGLE WAVELENGTH                              
REMARK 200 METHOD USED TO DETERMINE THE STRUCTURE: MOLECULAR REPLACEMENT        
REMARK 200 SOFTWARE USED: PHASER                                                
REMARK 200 STARTING MODEL: PDB ENTRY 2ZTA                                       
REMARK 200                                                                      
REMARK 200 REMARK: NULL                                                         
REMARK 280                                                                      
REMARK 280 CRYSTAL                                                              
REMARK 280 SOLVENT CONTENT, VS   (%): 42.08                                     
REMARK 280 MATTHEWS COEFFICIENT, VM (ANGSTROMS**3/DA): 2.12                     
REMARK 280                                                                      
REMARK 280 CRYSTALLIZATION CONDITIONS: 0.1M SODIUM ACETATE, 0.1M SODIUM         
REMARK 280  CITRATE TRIBASIC DIHYDRATE, 30% W/V PEG 4000, PH 5.6, VAPOR         
REMARK 280  DIFFUSION, HANGING DROP, TEMPERATURE 298K                           
REMARK 290                                                                      
REMARK 290 CRYSTALLOGRAPHIC SYMMETRY                                            
REMARK 290 SYMMETRY OPERATORS FOR SPACE GROUP: C 1 2 1                          
REMARK 290                                                                      
REMARK 290      SYMOP   SYMMETRY                                                
REMARK 290     NNNMMM   OPERATOR                                                
REMARK 290       1555   X,Y,Z                                                   
REMARK 290       2555   -X,Y,-Z                                                 
REMARK 290       3555   X+1/2,Y+1/2,Z                                           
REMARK 290       4555   -X+1/2,Y+1/2,-Z                                         
REMARK 290                                                                      
REMARK 290     WHERE NNN -> OPERATOR NUMBER                                     
REMARK 290           MMM -> TRANSLATION VECTOR                                  
REMARK 290                                                                      
REMARK 290 CRYSTALLOGRAPHIC SYMMETRY TRANSFORMATIONS                            
REMARK 290 THE FOLLOWING TRANSFORMATIONS OPERATE ON THE ATOM/HETATM             
REMARK 290 RECORDS IN THIS ENTRY TO PRODUCE CRYSTALLOGRAPHICALLY                
REMARK 290 RELATED MOLECULES.                                                   
REMARK 290   SMTRY1   1  1.000000  0.000000  0.000000        0.00000            
REMARK 290   SMTRY2   1  0.000000  1.000000  0.000000        0.00000            
REMARK 290   SMTRY3   1  0.000000  0.000000  1.000000        0.00000            
REMARK 290   SMTRY1   2 -1.000000  0.000000  0.000000        0.00000            
REMARK 290   SMTRY2   2  0.000000  1.000000  0.000000        0.00000            
REMARK 290   SMTRY3   2  0.000000  0.000000 -1.000000        0.00000            
REMARK 290   SMTRY1   3  1.000000  0.000000  0.000000       41.72450            
REMARK 290   SMTRY2   3  0.000000  1.000000  0.000000       15.23900            
REMARK 290   SMTRY3   3  0.000000  0.000000  1.000000        0.00000            
REMARK 290   SMTRY1   4 -1.000000  0.000000  0.000000       41.72450            
REMARK 290   SMTRY2   4  0.000000  1.000000  0.000000       15.23900            
REMARK 290   SMTRY3   4  0.000000  0.000000 -1.000000        0.00000            
REMARK 290                                                                      
REMARK 290 REMARK: NULL                                                         
REMARK 300                                                                      
REMARK 300 BIOMOLECULE: 1                                                       
REMARK 300 SEE REMARK 350 FOR THE AUTHOR PROVIDED AND/OR PROGRAM                
REMARK 300 GENERATED ASSEMBLY INFORMATION FOR THE STRUCTURE IN                  
REMARK 300 THIS ENTRY. THE REMARK MAY ALSO PROVIDE INFORMATION ON               
REMARK 300 BURIED SURFACE AREA.                                                 
REMARK 350                                                                      
REMARK 350 COORDINATES FOR A COMPLETE MULTIMER REPRESENTING THE KNOWN           
REMARK 350 BIOLOGICALLY SIGNIFICANT OLIGOMERIZATION STATE OF THE                
REMARK 350 MOLECULE CAN BE GENERATED BY APPLYING BIOMT TRANSFORMATIONS          
REMARK 350 GIVEN BELOW.  BOTH NON-CRYSTALLOGRAPHIC AND                          
REMARK 350 CRYSTALLOGRAPHIC OPERATIONS ARE GIVEN.                               
REMARK 350                                                                      
REMARK 350 BIOMOLECULE: 1                                                       
REMARK 350 AUTHOR DETERMINED BIOLOGICAL UNIT: DIMERIC                           
REMARK 350 SOFTWARE DETERMINED QUATERNARY STRUCTURE: DIMERIC                    
REMARK 350 SOFTWARE USED: PISA                                                  
REMARK 350 TOTAL BURIED SURFACE AREA: 2100 ANGSTROM**2                          
REMARK 350 SURFACE AREA OF THE COMPLEX: 4860 ANGSTROM**2                        
REMARK 350 CHANGE IN SOLVENT FREE ENERGY: -19.0 KCAL/MOL                        
REMARK 350 APPLY THE FOLLOWING TO CHAINS: A, B                                  
REMARK 350   BIOMT1   1  1.000000  0.000000  0.000000        0.00000            
REMARK 350   BIOMT2   1  0.000000  1.000000  0.000000        0.00000            
REMARK 350   BIOMT3   1  0.000000  0.000000  1.000000        0.00000            
REMARK 465                                                                      
REMARK 465 MISSING RESIDUES                                                     
REMARK 465 THE FOLLOWING RESIDUES WERE NOT LOCATED IN THE                       
REMARK 465 EXPERIMENT. (M=MODEL NUMBER; RES=RESIDUE NAME; C=CHAIN               
REMARK 465 IDENTIFIER; SSSEQ=SEQUENCE NUMBER; I=INSERTION CODE.)                
REMARK 465                                                                      
REMARK 465   M RES C SSSEQI                                                     
REMARK 465     GLU A    32                                                      
REMARK 465     ARG A    33                                                      
REMARK 470                                                                      
REMARK 470 MISSING ATOM                                                         
REMARK 470 THE FOLLOWING RESIDUES HAVE MISSING ATOMS (M=MODEL NUMBER;           
REMARK 470 RES=RESIDUE NAME; C=CHAIN IDENTIFIER; SSEQ=SEQUENCE NUMBER;          
REMARK 470 I=INSERTION CODE):                                                   
REMARK 470   M RES CSSEQI  ATOMS                                                
REMARK 470     LYS A   3    CG   CD   CE   NZ                                   
REMARK 470     ASP A   7    CG   OD1  OD2                                       
REMARK 470     LYS A   8    CE   NZ                                             
REMARK 470     LYS A  28    CD   CE   NZ                                        
REMARK 470     LYS B  28    CD   CE   NZ                                        
REMARK 500                                                                      
REMARK 500 GEOMETRY AND STEREOCHEMISTRY                                         
REMARK 500 SUBTOPIC: CLOSE CONTACTS IN SAME ASYMMETRIC UNIT                     
REMARK 500                                                                      
REMARK 500 THE FOLLOWING ATOMS ARE IN CLOSE CONTACT.                            
REMARK 500                                                                      
REMARK 500  ATM1  RES C  SSEQI   ATM2  RES C  SSEQI           DISTANCE          
REMARK 500   OE2  GLU A     6    HH11  ARG B     1              1.52            
REMARK 500   NH2  ARG A     1     OE2  GLU B     6              2.01            
REMARK 500   OE2  GLU A     6     NH1  ARG B     1              2.02            
REMARK 500   O    HOH A   110     O    HOH A   113              2.19            
REMARK 500                                                                      
REMARK 500 REMARK: NULL                                                         
REMARK 900                                                                      
REMARK 900 RELATED ENTRIES                                                      
REMARK 900 RELATED ID: 2ZTA   RELATED DB: PDB                                   
REMARK 900 GCN4-P1 DIMER, DIFFERENT CRYSTAL FORM                                
REMARK 900 RELATED ID: 4DME   RELATED DB: PDB                                   
DBREF  4DMD A    0    33  PDB    4DMD     4DMD             0     33             
DBREF  4DMD B    0    33  PDB    4DMD     4DMD             0     33             
SEQRES   1 A   34  ACE ARG MET LYS GLN LEU GLU ASP LYS VAL GLU GLU LEU          
SEQRES   2 A   34  LEU SER LYS ASN TYR HIS LEU GLU ASN GLU VAL ALA ARG          
SEQRES   3 A   34  LEU LYS LYS LEU VAL GLY GLU ARG                              
SEQRES   1 B   34  ACE ARG MET LYS GLN LEU GLU ASP LYS VAL GLU GLU LEU          
SEQRES   2 B   34  LEU SER LYS ASN TYR HIS LEU GLU ASN GLU VAL ALA ARG          
SEQRES   3 B   34  LEU LYS LYS LEU VAL GLY GLU ARG                              
HET    ACE  A   0       3                                                       
HET    ACE  B   0       3                                                       
HETNAM     ACE ACETYL GROUP                                                     
FORMUL   1  ACE    2(C2 H4 O)                                                   
FORMUL   3  HOH   *30(H2 O)                                                     
HELIX    1   1 ARG A    1  LEU A   29  1                                  29
HELIX    2   2 ARG B    1  GLY B   31  1                                  31
LINK         C   ACE A   0                 N   ARG A   1     1555   1555  1.33  
LINK         C   ACE B   0                 N   ARG B   1     1555   1555  1.33  
CRYST1   83.449   30.478   27.816  90.00 104.48  90.00 C 1 2 1       8          
ORIGX1      1.000000  0.000000  0.000000        0.00000                         
ORIGX2      0.000000  1.000000  0.000000        0.00000                         
ORIGX3      0.000000  0.000000  1.000000        0.00000                         
SCALE1      0.011983  0.000000  0.003095        0.00000                         
SCALE2      0.000000  0.032810  0.000000        0.00000                         
SCALE3      0.000000  0.000000  0.037129        0.00000                         
ATOM     49  N   GLN A   4      36.074  -2.029 -14.335  1.00 23.17           N
ATOM     50  CA  GLN A   4      35.276  -1.221 -13.459  1.00 29.05           C
ATOM     51  C   GLN A   4      33.819  -1.315 -13.838  1.00 19.75           C
ATOM     52  O   GLN A   4      32.914  -1.218 -13.014  1.00 20.12           O
ATOM     53  CB  GLN A   4      35.762   0.230 -13.503  1.00 41.67           C
ATOM     54  CG  GLN A   4      37.180   0.385 -12.955  1.00 76.80           C
ATOM     55  CD  GLN A   4      37.671   1.822 -12.863  1.00 64.31           C
ATOM     56  OE1 GLN A   4      38.182   2.392 -13.842  1.00 45.71           O
ATOM     57  NE2 GLN A   4      37.561   2.401 -11.664  1.00 78.38           N
ATOM     58  H   GLN A   4      36.504  -1.592 -14.953  1.00 26.18           H
ATOM     59  HA  GLN A   4      35.374  -1.536 -12.535  1.00 27.67           H
ATOM     60  HB2 GLN A   4      35.758   0.538 -14.423  1.00 44.14           H
ATOM     61  HB3 GLN A   4      35.169   0.779 -12.965  1.00 43.64           H
ATOM     62  HG2 GLN A   4      37.210   0.005 -12.063  1.00 62.07           H
ATOM     63  HG3 GLN A   4      37.791  -0.096 -13.533  1.00 59.98           H
ATOM     64  N   LEU A   5      33.601  -1.457 -15.116  1.00 19.13           N
ATOM     65  CA  LEU A   5      32.258  -1.695 -15.671  1.00 15.91           C
ATOM     66  C   LEU A   5      31.731  -3.089 -15.275  1.00 14.23           C
ATOM     67  O   LEU A   5      30.618  -3.228 -14.818  1.00 19.20           O
ATOM     68  CB  LEU A   5      32.304  -1.509 -17.172  1.00 17.73           C
ATOM     69  CG  LEU A   5      32.366  -0.080 -17.762  1.00 19.57           C
ATOM     70  CD1 LEU A   5      32.616  -0.180 -19.253  1.00 17.37           C
ATOM     71  CD2 LEU A   5      31.090   0.669 -17.497  1.00 18.14           C
ATOM     72  H   LEU A   5      34.232  -1.411 -15.720  1.00 18.80           H
ATOM     73  HA  LEU A   5      31.639  -1.027 -15.306  1.00 16.55           H
ATOM     74  HB2 LEU A   5      33.078  -1.987 -17.510  1.00 17.73           H
ATOM     75  HB3 LEU A   5      31.506  -1.916 -17.539  1.00 17.75           H
ATOM     76  HG  LEU A   5      33.101   0.408 -17.356  1.00 18.48           H
ATOM     77  N   GLU A   6      32.571  -4.092 -15.408  1.00 20.85           N
ATOM     78  CA  GLU A   6      32.255  -5.447 -14.953  1.00 20.70           C
ATOM     79  C   GLU A   6      31.893  -5.463 -13.478  1.00 18.61           C
ATOM     80  O   GLU A   6      30.836  -6.002 -13.132  1.00 20.06           O
ATOM     81  CB  GLU A   6      33.392  -6.414 -15.343  1.00 16.45           C
ATOM     82  CG  GLU A   6      33.558  -6.520 -16.849  1.00 20.68           C
ATOM     83  CD  GLU A   6      34.738  -7.340 -17.297  1.00 17.95           C
ATOM     84  OE1 GLU A   6      35.582  -7.544 -16.466  1.00 22.44           O
ATOM     85  OE2 GLU A   6      34.821  -7.718 -18.494  1.00 30.02           O
ATOM     86  H   GLU A   6      33.363  -4.008 -15.764  1.00 18.82           H
ATOM     87  HA  GLU A   6      31.459  -5.746 -15.445  1.00 19.44           H
ATOM     88  HB2 GLU A   6      34.222  -6.086 -14.963  1.00 18.28           H
ATOM     89  HB3 GLU A   6      33.191  -7.298 -14.997  1.00 18.24           H
ATOM     90  HG2 GLU A   6      32.763  -6.940 -17.213  1.00 18.93           H
ATOM     91  HG3 GLU A   6      33.654  -5.637 -17.231  1.00 19.08           H
ATOM     92  N   ASP A   7      32.689  -4.794 -12.622  1.00 26.30           N
ATOM     93  CA  ASP A   7      32.348  -4.584 -11.186  1.00 19.26           C
ATOM     94  C   ASP A   7      31.066  -3.839 -10.899  1.00 19.29           C
ATOM     95  O   ASP A   7      30.345  -4.185 -10.001  1.00 19.48           O
ATOM     96  CB  ASP A   7      33.488  -3.883 -10.429  1.00 28.45           C
ATOM     97  H   ASP A   7      33.454  -4.439 -12.855  1.00 22.08           H
ATOM     98  HA  ASP A   7      32.250  -5.471 -10.777  1.00 21.87           H
ATOM     99  N   LYS A   8      30.794  -2.779 -11.620  1.00 19.84           N
ATOM    100  CA  LYS A   8      29.558  -2.021 -11.416  1.00 19.85           C
ATOM    101  C   LYS A   8      28.256  -2.807 -11.773  1.00 17.86           C
ATOM    102  O   LYS A   8      27.235  -2.647 -11.119  1.00 18.50           O
ATOM    103  CB  LYS A   8      29.633  -0.710 -12.194  1.00 21.45           C
ATOM    104  CG  LYS A   8      28.426   0.201 -11.960  1.00 22.98           C
ATOM    105  CD  LYS A   8      28.051   0.314 -10.492  1.00 23.53           C
ATOM    106  H   LYS A   8      31.315  -2.465 -12.246  1.00 19.87           H
ATOM    107  HA  LYS A   8      29.506  -1.793 -10.464  1.00 19.81           H
ATOM    108  HB2 LYS A   8      30.428  -0.227 -11.919  1.00 21.44           H
ATOM    109  HB3 LYS A   8      29.679  -0.908 -13.143  1.00 21.44           H
ATOM    110  HG2 LYS A   8      28.639   1.090 -12.283  1.00 22.81           H
ATOM    111  HG3 LYS A   8      27.662  -0.150 -12.444  1.00 22.73           H
ATOM    112  N   VAL A   9      28.318  -3.610 -12.840  1.00 17.46           N
ATOM    113  CA  VAL A   9      27.256  -4.539 -13.211  1.00 19.73           C
ATOM    114  C   VAL A   9      26.890  -5.490 -12.072  1.00 21.58           C
ATOM    115  O   VAL A   9      25.773  -5.576 -11.655  1.00 21.47           O
ATOM    116  CB  VAL A   9      27.637  -5.308 -14.484  1.00 17.60           C
ATOM    117  CG1 VAL A   9      26.670  -6.436 -14.729  1.00 18.89           C
ATOM    118  CG2 VAL A   9      27.761  -4.345 -15.693  1.00 12.99           C
ATOM    119  H   VAL A   9      29.008  -3.632 -13.378  1.00 18.01           H
ATOM    120  HA  VAL A   9      26.453  -4.017 -13.422  1.00 19.09           H
ATOM    121  HB  VAL A   9      28.518  -5.712 -14.345  1.00 17.24           H
ATOM    122  N   GLU A  10      27.878  -6.181 -11.553  1.00 19.86           N
ATOM    123  CA  GLU A  10      27.721  -7.112 -10.458  1.00 19.17           C
ATOM    124  C   GLU A  10      27.138  -6.432  -9.208  1.00 18.87           C
ATOM    125  O   GLU A  10      26.256  -6.977  -8.592  1.00 17.35           O
ATOM    126  CB  GLU A  10      29.089  -7.788 -10.219  1.00 29.69           C
ATOM    127  CG  GLU A  10      29.297  -9.079 -11.021  1.00 26.43           C
ATOM    128  CD  GLU A  10      28.693 -10.293 -10.275  1.00 41.34           C
ATOM    129  OE1 GLU A  10      29.363 -11.341 -10.145  1.00 40.89           O
ATOM    130  OE2 GLU A  10      27.554 -10.183  -9.748  1.00 34.44           O
ATOM    131  H   GLU A  10      28.696  -6.120 -11.854  1.00 20.25           H
ATOM    132  HA  GLU A  10      27.090  -7.810 -10.735  1.00 21.18           H
ATOM    133  HB2 GLU A  10      29.802  -7.174 -10.455  1.00 25.57           H
ATOM    134  HB3 GLU A  10      29.162  -8.013  -9.278  1.00 25.85           H
ATOM    135  HG2 GLU A  10      28.856  -8.998 -11.882  1.00 29.81           H
ATOM    136  HG3 GLU A  10      30.247  -9.235 -11.142  1.00 29.95           H
ATOM    137  N   GLU A  11      27.558  -5.187  -8.938  1.00 19.57           N
ATOM    138  CA  GLU A  11      27.085  -4.348  -7.823  1.00 16.69           C
ATOM    139  C   GLU A  11      25.637  -3.971  -7.924  1.00 17.76           C
ATOM    140  O   GLU A  11      24.895  -4.059  -6.973  1.00 16.98           O
ATOM    141  CB  GLU A  11      27.923  -3.065  -7.777  1.00 25.09           C
ATOM    142  CG  GLU A  11      27.504  -2.084  -6.684  1.00 26.81           C
ATOM    143  CD  GLU A  11      27.912  -0.669  -7.015  1.00 46.03           C
ATOM    144  OE1 GLU A  11      29.135  -0.429  -7.246  1.00 42.69           O
ATOM    145  OE2 GLU A  11      26.991   0.175  -7.067  1.00 59.49           O
ATOM    146  H   GLU A  11      28.162  -4.782  -9.431  1.00 18.88           H
ATOM    147  HA  GLU A  11      27.218  -4.829  -6.979  1.00 18.72           H
ATOM    148  HB2 GLU A  11      28.849  -3.304  -7.618  1.00 23.09           H
ATOM    149  HB3 GLU A  11      27.844  -2.612  -8.629  1.00 23.27           H
ATOM    150  HG2 GLU A  11      26.542  -2.094  -6.570  1.00 29.71           H
ATOM    151  HG3 GLU A  11      27.937  -2.333  -5.853  1.00 29.85           H
ATOM    152  N   LEU A  12      25.228  -3.531  -9.093  1.00 17.36           N
ATOM    153  CA  LEU A  12      23.844  -3.124  -9.320  1.00 14.66           C
ATOM    154  C   LEU A  12      22.935  -4.305  -9.277  1.00 12.21           C
ATOM    155  O   LEU A  12      21.845  -4.251  -8.743  1.00 13.78           O
ATOM    156  CB  LEU A  12      23.718  -2.357 -10.615  1.00 15.86           C
ATOM    157  CG  LEU A  12      24.138  -0.891 -10.557  1.00 15.01           C
ATOM    158  CD1 LEU A  12      24.207  -0.355 -11.953  1.00 18.18           C
ATOM    159  CD2 LEU A  12      23.191  -0.115  -9.691  1.00 18.12           C
ATOM    160  H   LEU A  12      25.751  -3.448  -9.786  1.00 16.91           H
ATOM    161  HA  LEU A  12      23.572  -2.521  -8.596  1.00 14.98           H
ATOM    162  HB2 LEU A  12      24.258  -2.794 -11.293  1.00 15.45           H
ATOM    163  HB3 LEU A  12      22.788  -2.371 -10.888  1.00 15.37           H
ATOM    164  HG  LEU A  12      25.024  -0.829 -10.166  1.00 16.29           H
ATOM    165  N   LEU A  13      23.422  -5.433  -9.760  1.00 16.65           N
ATOM    166  CA  LEU A  13      22.660  -6.650  -9.676  1.00 16.14           C
ATOM    167  C   LEU A  13      22.334  -7.050  -8.261  1.00 14.37           C
ATOM    168  O   LEU A  13      21.215  -7.433  -7.966  1.00 15.40           O
ATOM    169  CB  LEU A  13      23.410  -7.763 -10.402  1.00 17.28           C
ATOM    170  CG  LEU A  13      22.674  -9.072 -10.536  1.00 22.95           C
ATOM    171  CD1 LEU A  13      21.400  -8.926 -11.346  1.00 19.63           C
ATOM    172  CD2 LEU A  13      23.615 -10.094 -11.153  1.00 25.39           C
ATOM    173  H   LEU A  13      24.197  -5.515 -10.151  1.00 15.35           H
ATOM    174  HA  LEU A  13      21.811  -6.510 -10.145  1.00 16.10           H
ATOM    175  HB2 LEU A  13      23.620  -7.456 -11.298  1.00 18.20           H
ATOM    176  HB3 LEU A  13      24.234  -7.942  -9.921  1.00 18.27           H
ATOM    177  HG  LEU A  13      22.431  -9.394  -9.655  1.00 21.32           H
ATOM    178  N   SER A  14      23.321  -7.046  -7.387  1.00 17.25           N
ATOM    179  CA  SER A  14      23.070  -7.320  -5.982  1.00 18.84           C
ATOM    180  C   SER A  14      22.160  -6.311  -5.293  1.00 16.03           C
ATOM    181  O   SER A  14      21.298  -6.694  -4.518  1.00 15.36           O
ATOM    182  CB  SER A  14      24.384  -7.573  -5.214  1.00 23.63           C
ATOM    183  OG  SER A  14      25.006  -6.395  -4.739  1.00 51.51           O
ATOM    184  H   SER A  14      24.155  -6.887  -7.584  1.00 16.85           H
ATOM    185  HA  SER A  14      22.586  -8.178  -5.946  1.00 18.65           H
ATOM    186  HB2 SER A  14      24.188  -8.143  -4.454  1.00 26.95           H
ATOM    187  HB3 SER A  14      25.003  -8.028  -5.807  1.00 26.95           H
ATOM    188  N   LYS A  15      22.329  -5.011  -5.537  1.00 14.89           N
ATOM    189  CA  LYS A  15      21.334  -3.991  -5.080  1.00 13.65           C
ATOM    190  C   LYS A  15      19.899  -4.268  -5.533  1.00 12.97           C
ATOM    191  O   LYS A  15      18.952  -4.157  -4.776  1.00 13.62           O
ATOM    192  CB  LYS A  15      21.763  -2.576  -5.552  1.00 15.98           C
ATOM    193  CG  LYS A  15      23.062  -2.143  -4.923  1.00 24.24           C
ATOM    194  CD  LYS A  15      23.503  -0.783  -5.403  1.00 26.63           C
ATOM    195  CE  LYS A  15      24.617  -0.288  -4.506  1.00 35.78           C
ATOM    196  NZ  LYS A  15      25.368   0.819  -5.149  1.00 39.71           N
ATOM    197  H   LYS A  15      23.010  -4.687  -5.975  1.00 15.24           H
ATOM    198  HA  LYS A  15      21.334  -3.986  -4.100  1.00 14.18           H
ATOM    199  HB2 LYS A  15      21.881  -2.583  -6.515  1.00 16.98           H
ATOM    200  HB3 LYS A  15      21.079  -1.935  -5.303  1.00 16.92           H
ATOM    201  HG2 LYS A  15      22.943  -2.099  -3.961  1.00 22.49           H
ATOM    202  HG3 LYS A  15      23.760  -2.776  -5.139  1.00 21.96           H
ATOM    203  HD2 LYS A  15      23.838  -0.848  -6.312  1.00 27.87           H
ATOM    204  HD3 LYS A  15      22.760  -0.161  -5.354  1.00 27.87           H
ATOM    205  HE2 LYS A  15      24.237   0.042  -3.677  1.00 34.11           H
ATOM    206  HE3 LYS A  15      25.236  -1.013  -4.330  1.00 33.93           H
ATOM    207  N   ASN A  16      19.739  -4.653  -6.800  1.00 15.54           N
ATOM    208  CA  ASN A  16      18.420  -4.976  -7.342  1.00 15.62           C
ATOM    209  C   ASN A  16      17.779  -6.192  -6.641  1.00 15.30           C
ATOM    210  O   ASN A  16      16.634  -6.148  -6.231  1.00 16.86           O
ATOM    211  CB  ASN A  16      18.466  -5.036  -8.867  1.00 16.92           C
ATOM    212  CG  ASN A  16      18.757  -3.640  -9.527  1.00 24.17           C
ATOM    213  OD1 ASN A  16      18.902  -2.588  -8.888  1.00 21.08           O
ATOM    214  ND2 ASN A  16      18.877  -3.664 -10.824  1.00 20.10           N
ATOM    215  H   ASN A  16      20.394  -4.739  -7.372  1.00 14.88           H
ATOM    216  HA  ASN A  16      17.830  -4.213  -7.122  1.00 15.99           H
ATOM    217  HB2 ASN A  16      19.168  -5.648  -9.138  1.00 18.07           H
ATOM    218  HB3 ASN A  16      17.609  -5.349  -9.196  1.00 18.07           H
ATOM    219  N   TYR A  17      18.560  -7.237  -6.419  1.00 18.69           N
ATOM    220  CA  TYR A  17      18.102  -8.405  -5.663  1.00 17.69           C
ATOM    221  C   TYR A  17      17.673  -8.017  -4.255  1.00 14.67           C
ATOM    222  O   TYR A  17      16.637  -8.451  -3.807  1.00 14.98           O
ATOM    223  CB  TYR A  17      19.204  -9.431  -5.639  1.00 18.55           C
ATOM    224  CG  TYR A  17      19.476 -10.144  -6.969  1.00 21.06           C
ATOM    225  CD1 TYR A  17      18.493 -10.256  -7.952  1.00 30.26           C
ATOM    226  CD2 TYR A  17      20.698 -10.772  -7.209  1.00 21.47           C
ATOM    227  CE1 TYR A  17      18.734 -10.942  -9.122  1.00 27.47           C
ATOM    228  CE2 TYR A  17      20.928 -11.482  -8.362  1.00 22.64           C
ATOM    229  CZ  TYR A  17      19.946 -11.567  -9.311  1.00 23.13           C
ATOM    230  OH  TYR A  17      20.149 -12.222 -10.496  1.00 28.68           O
ATOM    231  H   TYR A  17      19.383  -7.297  -6.705  1.00 17.51           H
ATOM    232  HA  TYR A  17      17.318  -8.789  -6.105  1.00 17.66           H
ATOM    233  HB2 TYR A  17      20.027  -8.989  -5.375  1.00 18.90           H
ATOM    234  HB3 TYR A  17      18.980 -10.109  -4.985  1.00 18.83           H
ATOM    235  HD1 TYR A  17      17.661  -9.862  -7.832  1.00 25.84           H
ATOM    236  HD2 TYR A  17      21.354 -10.739  -6.554  1.00 22.11           H
ATOM    237  HE1 TYR A  17      18.069 -11.001  -9.768  1.00 26.52           H
ATOM    238  HE2 TYR A  17      21.754 -11.883  -8.508  1.00 22.82           H
ATOM    239  N   HIS A  18      18.417  -7.141  -3.582  1.00 15.44           N
ATOM    240  CA  HIS A  18      17.992  -6.613  -2.292  1.00 16.81           C
ATOM    241  C   HIS A  18      16.671  -5.899  -2.284  1.00 19.27           C
ATOM    242  O   HIS A  18      15.811  -6.132  -1.413  1.00 16.82           O
ATOM    243  CB  HIS A  18      19.043  -5.704  -1.665  1.00 22.41           C
ATOM    244  CG  HIS A  18      18.544  -4.985  -0.425  1.00 21.04           C
ATOM    245  ND1 HIS A  18      18.095  -5.639   0.652  1.00 29.32           N
ATOM    246  CD2 HIS A  18      18.354  -3.631  -0.165  1.00 18.40           C
ATOM    247  CE1 HIS A  18      17.671  -4.747   1.559  1.00 25.34           C
ATOM    248  NE2 HIS A  18      17.861  -3.526   1.065  1.00 20.50           N
ATOM    249  H   HIS A  18      19.185  -6.832  -3.861  1.00 15.68           H
ATOM    250  HA  HIS A  18      17.881  -7.469  -1.607  1.00 17.95           H
ATOM    251  HB2 HIS A  18      19.906  -6.308  -1.378  1.00 20.53           H
ATOM    252  HB3 HIS A  18      19.344  -4.951  -2.393  1.00 20.39           H
ATOM    253  HD2 HIS A  18      18.610  -2.813  -0.819  1.00 19.85           H
ATOM    254  HE1 HIS A  18      17.283  -4.980   2.538  1.00 24.57           H
ATOM    255  N   LEU A  19      16.491  -4.986  -3.227  1.00 20.71           N
ATOM    256  CA  LEU A  19      15.232  -4.215  -3.332  1.00 16.48           C
ATOM    257  C   LEU A  19      14.053  -5.096  -3.651  1.00 15.18           C
ATOM    258  O   LEU A  19      12.963  -4.903  -3.184  1.00 13.52           O
ATOM    259  CB  LEU A  19      15.387  -3.100  -4.367  1.00 19.07           C
ATOM    260  CG  LEU A  19      16.353  -2.019  -3.937  1.00 14.77           C
ATOM    261  CD1 LEU A  19      16.563  -1.087  -5.086  1.00 21.10           C
ATOM    262  CD2 LEU A  19      15.788  -1.318  -2.715  1.00 25.30           C
ATOM    263  H   LEU A  19      17.089  -4.779  -3.830  1.00 19.09           H
ATOM    264  HA  LEU A  19      15.051  -3.799  -2.463  1.00 17.53           H
ATOM    265  HB2 LEU A  19      15.708  -3.482  -5.200  1.00 17.33           H
ATOM    266  HB3 LEU A  19      14.522  -2.683  -4.501  1.00 17.23           H
ATOM    267  HG  LEU A  19      17.205  -2.417  -3.700  1.00 18.04           H
ATOM    268  N   GLU A  20      14.274  -6.117  -4.447  1.00 16.91           N
ATOM    269  CA  GLU A  20      13.220  -7.118  -4.635  1.00 14.80           C
ATOM    270  C   GLU A  20      12.809  -7.934  -3.389  1.00 17.45           C
ATOM    271  O   GLU A  20      11.648  -8.176  -3.166  1.00 19.60           O
ATOM    272  CB  GLU A  20      13.584  -8.024  -5.803  1.00 16.86           C
ATOM    273  CG  GLU A  20      13.335  -7.302  -7.114  1.00 28.78           C
ATOM    274  CD  GLU A  20      13.783  -8.026  -8.357  1.00 48.52           C
ATOM    275  OE1 GLU A  20      12.964  -8.097  -9.317  1.00 98.50           O
ATOM    276  OE2 GLU A  20      14.952  -8.499  -8.401  1.00 57.77           O
ATOM    277  H   GLU A  20      15.015  -6.263  -4.885  1.00 16.12           H
ATOM    278  HA  GLU A  20      12.409  -6.638  -4.915  1.00 16.29           H
ATOM    279  HB2 GLU A  20      14.521  -8.270  -5.753  1.00 18.87           H
ATOM    280  HB3 GLU A  20      13.025  -8.817  -5.784  1.00 18.56           H
ATOM    281  HG2 GLU A  20      12.382  -7.139  -7.198  1.00 29.09           H
ATOM    282  HG3 GLU A  20      13.804  -6.453  -7.088  1.00 28.19           H
ATOM    283  N   ASN A  21      13.752  -8.293  -2.566  1.00 17.71           N
ATOM    284  CA  ASN A  21      13.478  -8.858  -1.251  1.00 20.60           C
ATOM    285  C   ASN A  21      12.744  -7.911  -0.357  1.00 20.00           C
ATOM    286  O   ASN A  21      11.857  -8.325   0.368  1.00 24.07           O
ATOM    287  CB  ASN A  21      14.770  -9.327  -0.558  1.00 20.93           C
ATOM    288  CG  ASN A  21      15.472 -10.460  -1.310  1.00 24.74           C
ATOM    289  OD1 ASN A  21      14.853 -11.260  -1.993  1.00 33.04           O
ATOM    290  ND2 ASN A  21      16.789 -10.499  -1.205  1.00 25.62           N
ATOM    291  H   ASN A  21      14.603  -8.215  -2.751  1.00 18.37           H
ATOM    292  HA  ASN A  21      12.911  -9.651  -1.370  1.00 20.27           H
ATOM    293  HB2 ASN A  21      15.385  -8.577  -0.503  1.00 21.68           H
ATOM    294  HB3 ASN A  21      14.557  -9.644   0.332  1.00 21.86           H
ATOM    295  N   GLU A  22      13.062  -6.625  -0.379  1.00 20.52           N
ATOM    296  CA  GLU A  22      12.265  -5.632   0.404  1.00 14.63           C
ATOM    297  C   GLU A  22      10.820  -5.473   0.014  1.00 18.42           C
ATOM    298  O   GLU A  22       9.970  -5.340   0.862  1.00 17.20           O
ATOM    299  CB  GLU A  22      12.881  -4.235   0.328  1.00 19.11           C
ATOM    300  CG  GLU A  22      14.122  -4.080   1.107  1.00 27.59           C
ATOM    301  CD  GLU A  22      13.824  -3.964   2.566  1.00 24.60           C
ATOM    302  OE1 GLU A  22      13.391  -2.872   3.016  1.00 51.57           O
ATOM    303  OE2 GLU A  22      13.984  -5.001   3.228  1.00 35.54           O
ATOM    304  H   GLU A  22      13.730  -6.286  -0.825  1.00 18.75           H
ATOM    305  HA  GLU A  22      12.278  -5.909   1.345  1.00 17.46           H
ATOM    306  HB2 GLU A  22      13.091  -4.039  -0.599  1.00 19.60           H
ATOM    307  HB3 GLU A  22      12.240  -3.585   0.660  1.00 19.65           H
ATOM    308  HG2 GLU A  22      14.686  -4.857   0.968  1.00 24.24           H
ATOM    309  HG3 GLU A  22      14.584  -3.278   0.822  1.00 24.39           H
ATOM    310  N   VAL A  23      10.555  -5.411  -1.284  1.00 22.35           N
ATOM    311  CA  VAL A  23       9.212  -5.361  -1.801  1.00 19.22           C
ATOM    312  C   VAL A  23       8.390  -6.548  -1.279  1.00 17.20           C
ATOM    313  O   VAL A  23       7.284  -6.358  -0.807  1.00 20.89           O
ATOM    314  CB  VAL A  23       9.221  -5.332  -3.335  1.00 22.52           C
ATOM    315  CG1 VAL A  23       7.812  -5.416  -3.850  1.00 24.24           C
ATOM    316  CG2 VAL A  23       9.879  -4.046  -3.876  1.00 20.29           C
ATOM    317  H   VAL A  23      11.178  -5.399  -1.896  1.00 20.42           H
ATOM    318  HA  VAL A  23       8.783  -4.536  -1.488  1.00 19.97           H
ATOM    319  HB  VAL A  23       9.723  -6.103  -3.674  1.00 21.71           H
ATOM    320  N   ALA A  24       8.968  -7.753  -1.335  1.00 22.52           N
ATOM    321  CA  ALA A  24       8.327  -9.012  -0.910  1.00 26.29           C
ATOM    322  C   ALA A  24       8.070  -8.974   0.585  1.00 31.35           C
ATOM    323  O   ALA A  24       7.060  -9.435   1.048  1.00 30.72           O
ATOM    324  CB  ALA A  24       9.198 -10.200  -1.263  1.00 25.02           C
ATOM    325  H   ALA A  24       9.782  -7.871  -1.638  1.00 21.92           H
ATOM    326  HA  ALA A  24       7.468  -9.112  -1.371  1.00 26.18           H
ATOM    327  N   ARG A  25       8.985  -8.382   1.332  1.00 27.14           N
ATOM    328  CA  ARG A  25       8.816  -8.196   2.752  1.00 23.31           C
ATOM    329  C   ARG A  25       7.717  -7.245   3.077  1.00 20.54           C
ATOM    330  O   ARG A  25       6.894  -7.521   3.925  1.00 31.44           O
ATOM    331  CB  ARG A  25      10.115  -7.698   3.411  1.00 23.60           C
ATOM    332  CG  ARG A  25       9.867  -7.285   4.853  1.00 28.74           C
ATOM    333  CD  ARG A  25      11.129  -6.765   5.463  1.00 27.91           C
ATOM    334  NE  ARG A  25      11.416  -5.410   5.013  1.00 25.81           N
ATOM    335  CZ  ARG A  25      10.796  -4.294   5.438  1.00 30.72           C
ATOM    336  NH1 ARG A  25      11.224  -3.115   4.988  1.00 25.49           N
ATOM    337  NH2 ARG A  25       9.766  -4.334   6.299  1.00 25.23           N
ATOM    338  H   ARG A  25       9.742  -8.071   1.024  1.00 26.99           H
ATOM    339  HA  ARG A  25       8.594  -9.061   3.158  1.00 23.72           H
ATOM    340  HB2 ARG A  25      10.771  -8.413   3.406  1.00 24.67           H
ATOM    341  HB3 ARG A  25      10.452  -6.930   2.925  1.00 24.51           H
ATOM    342  HG2 ARG A  25       9.206  -6.579   4.891  1.00 27.18           H
ATOM    343  HG3 ARG A  25       9.573  -8.055   5.365  1.00 27.23           H
ATOM    344  HD2 ARG A  25      11.049  -6.758   6.428  1.00 27.76           H
ATOM    345  HD3 ARG A  25      11.870  -7.332   5.198  1.00 27.51           H
ATOM    346  HE  ARG A  25      12.114  -5.311   4.348  1.00 27.26           H
ATOM    347 HH11 ARG A  25      11.872  -3.075   4.426  1.00 26.91           H
ATOM    348 HH12 ARG A  25      10.823  -2.393   5.222  1.00 27.13           H
ATOM    349 HH21 ARG A  25       9.487  -5.082   6.616  1.00 26.80           H
ATOM    350 HH22 ARG A  25       9.383  -3.604   6.543  1.00 26.93           H
ATOM    351  N   LEU A  26       7.708  -6.097   2.413  1.00 29.47           N
ATOM    352  CA  LEU A  26       6.728  -5.059   2.690  1.00 16.79           C
ATOM    353  C   LEU A  26       5.351  -5.486   2.207  1.00 22.25           C
ATOM    354  O   LEU A  26       4.330  -5.080   2.734  1.00 26.79           O
ATOM    355  CB  LEU A  26       7.193  -3.722   2.076  1.00 17.21           C
ATOM    356  CG  LEU A  26       8.258  -2.878   2.779  1.00 21.25           C
ATOM    357  CD1 LEU A  26       8.940  -1.880   1.854  1.00 18.22           C
ATOM    358  CD2 LEU A  26       7.609  -2.182   3.958  1.00 18.63           C
ATOM    359  H   LEU A  26       8.279  -5.896   1.784  1.00 22.61           H
ATOM    360  HA  LEU A  26       6.672  -4.927   3.661  1.00 19.77           H
ATOM    361  HB2 LEU A  26       7.529  -3.906   1.185  1.00 18.07           H
ATOM    362  HB3 LEU A  26       6.410  -3.156   1.997  1.00 18.11           H
ATOM    363  HG  LEU A  26       8.944  -3.470   3.127  1.00 19.23           H
ATOM    364  N   LYS A  27       5.335  -6.360   1.217  1.00 28.99           N
ATOM    365  CA  LYS A  27       4.098  -6.890   0.705  1.00 27.29           C
ATOM    366  C   LYS A  27       3.492  -7.877   1.700  1.00 29.92           C
ATOM    367  O   LYS A  27       2.293  -7.895   1.866  1.00 43.55           O
ATOM    368  CB  LYS A  27       4.342  -7.511  -0.655  1.00 30.77           C
ATOM    369  CG  LYS A  27       4.473  -6.468  -1.765  1.00 30.70           C
ATOM    370  CD  LYS A  27       4.782  -7.104  -3.101  1.00 35.98           C
ATOM    371  CE  LYS A  27       4.752  -6.040  -4.194  1.00 42.26           C
ATOM    372  NZ  LYS A  27       5.129  -6.598  -5.523  1.00 42.23           N
ATOM    373  H   LYS A  27       6.050  -6.661   0.815  1.00 26.54           H
ATOM    374  HA  LYS A  27       3.458  -6.158   0.582  1.00 28.60           H
ATOM    375  HB2 LYS A  27       5.159  -8.034  -0.633  1.00 29.64           H
ATOM    376  HB3 LYS A  27       3.592  -8.085  -0.877  1.00 29.86           H
ATOM    377  HG2 LYS A  27       3.631  -5.994  -1.850  1.00 31.98           H
ATOM    378  HG3 LYS A  27       5.180  -5.843  -1.550  1.00 31.66           H
ATOM    379  HD2 LYS A  27       5.666  -7.501  -3.077  1.00 36.03           H
ATOM    380  HD3 LYS A  27       4.112  -7.775  -3.304  1.00 36.03           H
ATOM    381  HE2 LYS A  27       3.862  -5.671  -4.259  1.00 40.62           H
ATOM    382  HE3 LYS A  27       5.373  -5.333  -3.971  1.00 40.28           H
ATOM    383  N   LYS A  28       4.331  -8.632   2.397  1.00 40.17           N
ATOM    384  CA  LYS A  28       3.912  -9.473   3.532  1.00 33.58           C
ATOM    385  C   LYS A  28       3.284  -8.657   4.681  1.00 40.13           C
ATOM    386  O   LYS A  28       2.225  -9.016   5.147  1.00 35.35           O
ATOM    387  CB  LYS A  28       5.059 -10.357   4.026  1.00 32.89           C
ATOM    388  CG  LYS A  28       4.644 -11.781   4.392  1.00 54.08           C
ATOM    389  H   LYS A  28       5.185  -8.686   2.221  1.00 35.26           H
ATOM    390  HA  LYS A  28       3.213 -10.081   3.204  1.00 35.96           H
ATOM    391  HB2 LYS A  28       5.751 -10.413   3.343  1.00 37.01           H
ATOM    392  HB3 LYS A  28       5.429  -9.958   4.832  1.00 36.96           H
ATOM    393  N   LEU A  29       3.903  -7.557   5.112  1.00 43.99           N
ATOM    394  CA  LEU A  29       3.314  -6.648   6.143  1.00 45.79           C
ATOM    395  C   LEU A  29       1.972  -5.986   5.786  1.00 44.52           C
ATOM    396  O   LEU A  29       1.337  -5.392   6.656  1.00 52.43           O
ATOM    397  CB  LEU A  29       4.266  -5.483   6.450  1.00 40.76           C
ATOM    398  CG  LEU A  29       5.352  -5.632   7.492  1.00 41.52           C
ATOM    399  CD1 LEU A  29       6.131  -4.338   7.581  1.00 35.89           C
ATOM    400  CD2 LEU A  29       4.697  -5.943   8.813  1.00 42.83           C
ATOM    401  H   LEU A  29       4.685  -7.302   4.819  1.00 43.14           H
ATOM    402  HA  LEU A  29       3.178  -7.161   6.967  1.00 44.18           H
ATOM    403  HB2 LEU A  29       4.712  -5.240   5.624  1.00 41.96           H
ATOM    404  HB3 LEU A  29       3.734  -4.725   6.740  1.00 42.11           H
ATOM    405  HG  LEU A  29       5.953  -6.355   7.251  1.00 40.48           H
ATOM    406  N   VAL A  30       1.607  -5.976   4.509  1.00 46.32           N
ATOM    407  CA  VAL A  30       0.342  -5.383   4.058  1.00 33.17           C
ATOM    408  C   VAL A  30      -0.782  -6.434   4.258  1.00 40.46           C
ATOM    409  O   VAL A  30      -1.879  -6.076   4.659  1.00 53.12           O
ATOM    410  CB  VAL A  30       0.446  -4.844   2.578  1.00 37.32           C
ATOM    411  CG1 VAL A  30      -0.896  -4.335   2.048  1.00 28.69           C
ATOM    412  CG2 VAL A  30       1.511  -3.746   2.456  1.00 29.62           C
ATOM    413  H   VAL A  30       2.087  -6.308   3.860  1.00 42.28           H
ATOM    414  HA  VAL A  30       0.128  -4.609   4.624  1.00 37.56           H
ATOM    415  HB  VAL A  30       0.725  -5.584   2.000  1.00 32.94           H
ATOM    416  N   GLY A  31      -0.480  -7.716   4.000  1.00 45.38           N
ATOM    417  CA  GLY A  31      -1.342  -8.877   4.335  1.00 49.92           C
ATOM    418  C   GLY A  31      -1.899  -8.943   5.758  1.00 51.72           C
ATOM    419  O   GLY A  31      -1.206  -9.321   6.722  1.00 54.43           O
ATOM    420  H   GLY A  31       0.265  -7.955   3.599  1.00 44.91           H
ATOM    421  HA2 GLY A  31      -2.098  -8.885   3.727  1.00 49.28           H
ATOM    422  HA3 GLY A  31      -0.836  -9.691   4.183  1.00 49.28           H
TER     507      LYS B   3
ATOM    508  N   GLN B   4      28.795  -3.006 -24.496  1.00 17.12           N
ATOM    509  CA  GLN B   4      27.934  -3.968 -23.874  1.00 16.08           C
ATOM    510  C   GLN B   4      27.835  -3.799 -22.346  1.00 14.08           C
ATOM    511  O   GLN B   4      26.760  -3.820 -21.769  1.00 20.94           O
ATOM    512  CB  GLN B   4      28.462  -5.330 -24.239  1.00 21.88           C
ATOM    513  CG  GLN B   4      27.630  -6.499 -23.757  1.00 49.39           C
ATOM    514  CD  GLN B   4      28.069  -7.812 -24.386  1.00 94.18           C
ATOM    515  OE1 GLN B   4      29.008  -7.840 -25.204  1.00 65.79           O
ATOM    516  NE2 GLN B   4      27.382  -8.906 -24.025  1.00 80.54           N
ATOM    517  H   GLN B   4      29.498  -3.340 -24.892  1.00 19.04           H
ATOM    518  HA  GLN B   4      27.034  -3.883 -24.249  1.00 16.92           H
ATOM    519  HB2 GLN B   4      28.516  -5.382 -25.206  1.00 25.75           H
ATOM    520  HB3 GLN B   4      29.349  -5.430 -23.858  1.00 24.89           H
ATOM    521  HG2 GLN B   4      27.719  -6.585 -22.794  1.00 45.76           H
ATOM    522  HG3 GLN B   4      26.702  -6.348 -23.995  1.00 46.79           H
ATOM    523  N   LEU B   5      28.962  -3.636 -21.674  1.00 19.51           N
ATOM    524  CA  LEU B   5      28.967  -3.424 -20.243  1.00 17.24           C
ATOM    525  C   LEU B   5      28.302  -2.085 -19.821  1.00 17.43           C
ATOM    526  O   LEU B   5      27.554  -2.040 -18.852  1.00 17.32           O
ATOM    527  CB  LEU B   5      30.405  -3.490 -19.738  1.00 21.82           C
ATOM    528  CG  LEU B   5      31.044  -4.875 -19.902  1.00 21.47           C
ATOM    529  CD1 LEU B   5      32.534  -4.733 -19.893  1.00 17.09           C
ATOM    530  CD2 LEU B   5      30.531  -5.730 -18.783  1.00 20.04           C
ATOM    531  H   LEU B   5      29.750  -3.637 -22.048  1.00 17.50           H
ATOM    532  HA  LEU B   5      28.467  -4.150 -19.812  1.00 18.54           H
ATOM    533  HB2 LEU B   5      30.940  -2.844 -20.229  1.00 20.46           H
ATOM    534  HB3 LEU B   5      30.407  -3.271 -18.794  1.00 20.42           H
ATOM    535  HG  LEU B   5      30.776  -5.270 -20.747  1.00 20.27           H
ATOM    536  N   GLU B   6      28.578  -1.029 -20.567  1.00 17.38           N
ATOM    537  CA  GLU B   6      27.970   0.297 -20.316  1.00 19.35           C
ATOM    538  C   GLU B   6      26.464   0.183 -20.447  1.00 15.12           C
ATOM    539  O   GLU B   6      25.717   0.673 -19.620  1.00 16.06           O
ATOM    540  CB  GLU B   6      28.516   1.294 -21.327  1.00 22.47           C
ATOM    541  CG  GLU B   6      29.983   1.749 -21.179  1.00 27.27           C
ATOM    542  CD  GLU B   6      30.529   2.519 -22.415  1.00 28.97           C
ATOM    543  OE1 GLU B   6      29.837   2.744 -23.440  1.00 32.39           O
ATOM    544  OE2 GLU B   6      31.706   2.890 -22.376  1.00 34.88           O
ATOM    545  H   GLU B   6      29.132  -1.044 -21.243  1.00 17.96           H
ATOM    546  HA  GLU B   6      28.191   0.604 -19.411  1.00 18.60           H
ATOM    547  HB2 GLU B   6      28.430   0.896 -22.208  1.00 22.92           H
ATOM    548  HB3 GLU B   6      27.968   2.094 -21.288  1.00 22.59           H
ATOM    549  HG2 GLU B   6      30.049   2.340 -20.412  1.00 26.42           H
ATOM    550  HG3 GLU B   6      30.544   0.971 -21.040  1.00 26.36           H
ATOM    551  N   ASP B   7      25.992  -0.522 -21.463  1.00 15.40           N
ATOM    552  CA  ASP B   7      24.563  -0.789 -21.608  1.00 16.04           C
ATOM    553  C   ASP B   7      23.947  -1.574 -20.445  1.00 14.30           C
ATOM    554  O   ASP B   7      22.819  -1.316 -20.083  1.00 16.47           O
ATOM    555  CB  ASP B   7      24.230  -1.567 -22.881  1.00 19.02           C
ATOM    556  CG  ASP B   7      24.338  -0.745 -24.142  1.00 29.77           C
ATOM    557  OD1 ASP B   7      24.627   0.471 -24.043  1.00 29.56           O
ATOM    558  OD2 ASP B   7      24.139  -1.326 -25.242  1.00 31.03           O
ATOM    559  H   ASP B   7      26.488  -0.865 -22.096  1.00 15.60           H
ATOM    560  HA  ASP B   7      24.091   0.069 -21.651  1.00 16.44           H
ATOM    561  HB2 ASP B   7      24.843  -2.315 -22.960  1.00 20.28           H
ATOM    562  HB3 ASP B   7      23.318  -1.895 -22.824  1.00 20.18           H
ATOM    563  N   LYS B   8      24.655  -2.554 -19.910  1.00 15.19           N
ATOM    564  CA  LYS B   8      24.198  -3.323 -18.758  1.00 13.77           C
ATOM    565  C   LYS B   8      24.069  -2.454 -17.487  1.00 12.76           C
ATOM    566  O   LYS B   8      23.082  -2.550 -16.793  1.00 14.40           O
ATOM    567  CB  LYS B   8      25.108  -4.577 -18.572  1.00 11.92           C
ATOM    568  CG  LYS B   8      24.578  -5.649 -17.626  1.00 16.54           C
ATOM    569  CD  LYS B   8      23.136  -6.104 -17.732  1.00 18.13           C
ATOM    570  CE  LYS B   8      22.843  -7.015 -18.957  1.00 29.66           C
ATOM    571  NZ  LYS B   8      21.403  -7.217 -19.393  1.00 24.26           N
ATOM    572  H   LYS B   8      25.434  -2.807 -20.216  1.00 14.61           H
ATOM    573  HA  LYS B   8      23.298  -3.653 -18.969  1.00 13.67           H
ATOM    574  HB2 LYS B   8      25.234  -4.993 -19.439  1.00 13.24           H
ATOM    575  HB3 LYS B   8      25.966  -4.284 -18.228  1.00 13.24           H
ATOM    576  HG2 LYS B   8      25.124  -6.443 -17.748  1.00 15.81           H
ATOM    577  HG3 LYS B   8      24.702  -5.325 -16.718  1.00 15.65           H
ATOM    578  HD2 LYS B   8      22.919  -6.615 -16.935  1.00 19.84           H
ATOM    579  HD3 LYS B   8      22.553  -5.332 -17.785  1.00 19.79           H
ATOM    580  HE2 LYS B   8      23.316  -6.645 -19.721  1.00 24.68           H
ATOM    581  HE3 LYS B   8      23.202  -7.896 -18.764  1.00 24.68           H
ATOM    582  N   VAL B   9      25.054  -1.607 -17.205  1.00 16.61           N
ATOM    583  CA  VAL B   9      24.979  -0.629 -16.114  1.00 21.33           C
ATOM    584  C   VAL B   9      23.727   0.283 -16.208  1.00 19.22           C
ATOM    585  O   VAL B   9      22.906   0.377 -15.320  1.00 14.36           O
ATOM    586  CB  VAL B   9      26.247   0.250 -16.094  1.00 19.37           C
ATOM    587  CG1 VAL B   9      26.119   1.373 -15.060  1.00 18.68           C
ATOM    588  CG2 VAL B   9      27.513  -0.604 -15.909  1.00 12.90           C
ATOM    589  H   VAL B   9      25.798  -1.578 -17.661  1.00 16.45           H
ATOM    590  HA  VAL B   9      24.935  -1.110 -15.260  1.00 19.51           H
ATOM    591  HB  VAL B   9      26.323   0.683 -16.971  1.00 18.10           H
ATOM    592  N   GLU B  10      23.554   0.909 -17.350  1.00 21.23           N
ATOM    593  CA  GLU B  10      22.400   1.718 -17.585  1.00 20.68           C
ATOM    594  C   GLU B  10      21.100   0.948 -17.328  1.00 20.45           C
ATOM    595  O   GLU B  10      20.185   1.465 -16.707  1.00 14.37           O
ATOM    596  CB  GLU B  10      22.482   2.291 -19.015  1.00 23.99           C
ATOM    597  CG  GLU B  10      23.601   3.337 -19.145  1.00 30.58           C
ATOM    598  CD  GLU B  10      23.912   3.756 -20.578  1.00 39.81           C
ATOM    599  OE1 GLU B  10      22.996   3.763 -21.419  1.00 65.54           O
ATOM    600  OE2 GLU B  10      25.081   4.092 -20.859  1.00 46.44           O
ATOM    601  H   GLU B  10      24.118   0.865 -18.013  1.00 20.85           H
ATOM    602  HA  GLU B  10      22.420   2.478 -16.966  1.00 21.48           H
ATOM    603  HB2 GLU B  10      22.666   1.570 -19.637  1.00 24.53           H
ATOM    604  HB3 GLU B  10      21.639   2.718 -19.236  1.00 24.46           H
ATOM    605  HG2 GLU B  10      23.337   4.133 -18.658  1.00 30.70           H
ATOM    606  HG3 GLU B  10      24.418   2.979 -18.764  1.00 30.56           H
ATOM    607  N   GLU B  11      20.997  -0.286 -17.805  1.00 17.15           N
ATOM    608  CA  GLU B  11      19.798  -1.146 -17.584  1.00 11.88           C
ATOM    609  C   GLU B  11      19.496  -1.485 -16.109  1.00 14.17           C
ATOM    610  O   GLU B  11      18.366  -1.374 -15.620  1.00 16.14           O
ATOM    611  CB  GLU B  11      20.052  -2.441 -18.342  1.00 17.84           C
ATOM    612  CG  GLU B  11      19.034  -3.514 -18.175  1.00 19.29           C
ATOM    613  CD  GLU B  11      19.534  -4.849 -18.628  1.00 28.47           C
ATOM    614  OE1 GLU B  11      18.996  -5.858 -18.119  1.00 35.80           O
ATOM    615  OE2 GLU B  11      20.460  -4.886 -19.463  1.00 34.53           O
ATOM    616  H   GLU B  11      21.626  -0.669 -18.278  1.00 16.55           H
ATOM    617  HA  GLU B  11      19.007  -0.710 -17.969  1.00 14.08           H
ATOM    618  HB2 GLU B  11      20.104  -2.235 -19.288  1.00 16.74           H
ATOM    619  HB3 GLU B  11      20.902  -2.797 -18.042  1.00 16.81           H
ATOM    620  HG2 GLU B  11      18.790  -3.598 -17.241  1.00 20.80           H
ATOM    621  HG3 GLU B  11      18.251  -3.291 -18.702  1.00 20.76           H
ATOM    622  N   LEU B  12      20.499  -1.948 -15.402  1.00 14.48           N
ATOM    623  CA  LEU B  12      20.354  -2.236 -13.991  1.00 16.58           C
ATOM    624  C   LEU B  12      20.122  -0.978 -13.096  1.00 13.66           C
ATOM    625  O   LEU B  12      19.394  -1.033 -12.157  1.00 12.25           O
ATOM    626  CB  LEU B  12      21.592  -3.007 -13.539  1.00 17.73           C
ATOM    627  CG  LEU B  12      21.808  -4.397 -14.179  1.00 18.85           C
ATOM    628  CD1 LEU B  12      23.158  -4.951 -13.783  1.00 17.25           C
ATOM    629  CD2 LEU B  12      20.706  -5.359 -13.843  1.00 20.25           C
ATOM    630  H   LEU B  12      21.290  -2.110 -15.731  1.00 15.02           H
ATOM    631  HA  LEU B  12      19.581  -2.826 -13.868  1.00 15.80           H
ATOM    632  HB2 LEU B  12      22.376  -2.471 -13.737  1.00 17.69           H
ATOM    633  HB3 LEU B  12      21.527  -3.144 -12.581  1.00 17.59           H
ATOM    634  HG  LEU B  12      21.814  -4.292 -15.143  1.00 18.50           H
ATOM    635  N   LEU B  13      20.709   0.145 -13.428  1.00 14.17           N
ATOM    636  CA  LEU B  13      20.395   1.412 -12.744  1.00 15.96           C
ATOM    637  C   LEU B  13      18.908   1.807 -12.823  1.00 14.90           C
ATOM    638  O   LEU B  13      18.280   2.164 -11.828  1.00 16.46           O
ATOM    639  CB  LEU B  13      21.321   2.535 -13.294  1.00 15.66           C
ATOM    640  CG  LEU B  13      21.244   3.908 -12.687  1.00 21.19           C
ATOM    641  CD1 LEU B  13      21.396   3.679 -11.212  1.00 18.84           C
ATOM    642  CD2 LEU B  13      22.271   4.890 -13.233  1.00 21.52           C
ATOM    643  H   LEU B  13      21.308   0.214 -14.060  1.00 14.52           H
ATOM    644  HA  LEU B  13      20.608   1.292 -11.793  1.00 15.32           H
ATOM    645  HB2 LEU B  13      22.239   2.236 -13.189  1.00 16.89           H
ATOM    646  HB3 LEU B  13      21.131   2.637 -14.240  1.00 16.86           H
ATOM    647  HG  LEU B  13      20.363   4.280 -12.847  1.00 19.43           H
ATOM    648  N   SER B  14      18.341   1.774 -14.009  1.00 12.67           N
ATOM    649  CA  SER B  14      16.957   2.005 -14.210  1.00 10.69           C
ATOM    650  C   SER B  14      16.034   1.061 -13.414  1.00 19.73           C
ATOM    651  O   SER B  14      15.073   1.490 -12.810  1.00 17.05           O
ATOM    652  CB  SER B  14      16.643   1.957 -15.681  1.00 19.13           C
ATOM    653  OG  SER B  14      15.259   2.157 -15.917  1.00 24.17           O
ATOM    654  H   SER B  14      18.787   1.608 -14.742  1.00 12.85           H
ATOM    655  HA  SER B  14      16.758   2.917 -13.907  1.00 13.55           H
ATOM    656  HB2 SER B  14      17.139   2.657 -16.131  1.00 17.44           H
ATOM    657  HB3 SER B  14      16.902   1.090 -16.032  1.00 17.44           H
ATOM    658  N   LYS B  15      16.323  -0.236 -13.428  1.00 16.57           N
ATOM    659  CA  LYS B  15      15.600  -1.215 -12.629  1.00 15.70           C
ATOM    660  C   LYS B  15      15.654  -0.832 -11.141  1.00 10.99           C
ATOM    661  O   LYS B  15      14.649  -0.864 -10.468  1.00 18.09           O
ATOM    662  CB  LYS B  15      16.144  -2.605 -12.947  1.00 17.50           C
ATOM    663  CG  LYS B  15      15.613  -3.731 -12.089  1.00 30.87           C
ATOM    664  CD  LYS B  15      14.121  -3.758 -12.108  1.00 31.95           C
ATOM    665  CE  LYS B  15      13.601  -5.041 -11.534  1.00 44.31           C
ATOM    666  NZ  LYS B  15      12.131  -5.006 -11.746  1.00 42.12           N
ATOM    667  H   LYS B  15      16.961  -0.579 -13.918  1.00 16.81           H
ATOM    668  HA  LYS B  15      14.657  -1.195 -12.902  1.00 15.53           H
ATOM    669  HB2 LYS B  15      15.925  -2.815 -13.869  1.00 19.47           H
ATOM    670  HB3 LYS B  15      17.108  -2.589 -12.840  1.00 19.47           H
ATOM    671  HG2 LYS B  15      15.938  -4.575 -12.438  1.00 27.22           H
ATOM    672  HG3 LYS B  15      15.907  -3.613 -11.172  1.00 26.35           H
ATOM    673  HD2 LYS B  15      13.772  -3.029 -11.574  1.00 32.17           H
ATOM    674  HD3 LYS B  15      13.809  -3.685 -13.024  1.00 33.54           H
ATOM    675  HE2 LYS B  15      13.977  -5.800 -12.008  1.00 39.81           H
ATOM    676  HE3 LYS B  15      13.790  -5.088 -10.584  1.00 39.16           H
ATOM    677  N   ASN B  16      16.816  -0.418 -10.682  1.00 14.95           N
ATOM    678  CA  ASN B  16      17.048  -0.009  -9.327  1.00 16.84           C
ATOM    679  C   ASN B  16      16.148   1.103  -8.890  1.00 13.51           C
ATOM    680  O   ASN B  16      15.498   1.055  -7.828  1.00 14.49           O
ATOM    681  CB  ASN B  16      18.488   0.412  -9.218  1.00 17.59           C
ATOM    682  CG  ASN B  16      18.916   0.635  -7.798  1.00 29.73           C
ATOM    683  OD1 ASN B  16      18.979   1.770  -7.327  1.00 35.51           O
ATOM    684  ND2 ASN B  16      19.192  -0.438  -7.094  1.00 29.54           N
ATOM    685  H   ASN B  16      17.525  -0.360 -11.192  1.00 14.59           H
ATOM    686  HA  ASN B  16      16.904  -0.772  -8.729  1.00 16.16           H
ATOM    687  HB2 ASN B  16      19.060  -0.270  -9.600  1.00 19.38           H
ATOM    688  HB3 ASN B  16      18.613   1.247  -9.690  1.00 19.62           H
ATOM    689  N   TYR B  17      16.057   2.097  -9.750  1.00 20.32           N
ATOM    690  CA  TYR B  17      15.240   3.272  -9.509  1.00 18.71           C
ATOM    691  C   TYR B  17      13.758   2.913  -9.385  1.00 18.15           C
ATOM    692  O   TYR B  17      13.055   3.417  -8.545  1.00 18.62           O
ATOM    693  CB  TYR B  17      15.536   4.368 -10.560  1.00 18.29           C
ATOM    694  CG  TYR B  17      16.877   5.121 -10.410  1.00 20.87           C
ATOM    695  CD1 TYR B  17      17.471   5.263  -9.180  1.00 20.86           C
ATOM    696  CD2 TYR B  17      17.542   5.710 -11.520  1.00 22.77           C
ATOM    697  CE1 TYR B  17      18.662   5.950  -9.023  1.00 29.12           C
ATOM    698  CE2 TYR B  17      18.710   6.453 -11.359  1.00 29.09           C
ATOM    699  CZ  TYR B  17      19.273   6.567 -10.097  1.00 24.18           C
ATOM    700  OH  TYR B  17      20.437   7.201  -9.818  1.00 27.55           O
ATOM    701  H   TYR B  17      16.486   2.120 -10.512  1.00 17.85           H
ATOM    702  HA  TYR B  17      15.493   3.635  -8.633  1.00 18.95           H
ATOM    703  HB2 TYR B  17      15.535   3.956 -11.439  1.00 18.96           H
ATOM    704  HB3 TYR B  17      14.830   5.031 -10.516  1.00 18.95           H
ATOM    705  HD1 TYR B  17      17.082   4.884  -8.429  1.00 22.58           H
ATOM    706  HD2 TYR B  17      17.145   5.665 -12.364  1.00 23.69           H
ATOM    707  HE1 TYR B  17      19.033   6.034  -8.175  1.00 25.20           H
ATOM    708  HE2 TYR B  17      19.133   6.831 -12.097  1.00 25.67           H
ATOM    709  N   HIS B  18      13.265   2.033 -10.224  1.00 15.74           N
ATOM    710  CA  HIS B  18      11.917   1.568 -10.123  1.00 16.05           C
ATOM    711  C   HIS B  18      11.600   0.757  -8.859  1.00 17.33           C
ATOM    712  O   HIS B  18      10.548   0.912  -8.250  1.00 26.71           O
ATOM    713  CB  HIS B  18      11.511   0.789 -11.378  1.00 20.87           C
ATOM    714  CG  HIS B  18      11.420   1.664 -12.652  1.00 38.31           C
ATOM    715  ND1 HIS B  18      10.443   2.568 -12.847  1.00 43.84           N
ATOM    716  CD2 HIS B  18      12.229   1.722 -13.796  1.00 34.40           C
ATOM    717  CE1 HIS B  18      10.631   3.181 -14.039  1.00 56.37           C
ATOM    718  NE2 HIS B  18      11.715   2.654 -14.615  1.00 29.87           N
ATOM    719  H   HIS B  18      13.719   1.682 -10.883  1.00 16.54           H
ATOM    720  HA  HIS B  18      11.259   2.450 -10.095  1.00 17.31           H
ATOM    721  HB2 HIS B  18      12.250   0.006 -11.561  1.00 22.61           H
ATOM    722  HB3 HIS B  18      10.530   0.339 -11.212  1.00 22.53           H
ATOM    723  HD2 HIS B  18      13.107   1.123 -13.984  1.00 33.80           H
ATOM    724  HE1 HIS B  18      10.000   3.953 -14.463  1.00 42.43           H
ATOM    725  N   LEU B  19      12.497  -0.106  -8.451  1.00 20.21           N
ATOM    726  CA  LEU B  19      12.324  -0.842  -7.222  1.00 16.88           C
ATOM    727  C   LEU B  19      12.338   0.128  -6.059  1.00 15.55           C
ATOM    728  O   LEU B  19      11.551   0.025  -5.181  1.00 15.74           O
ATOM    729  CB  LEU B  19      13.414  -1.882  -7.097  1.00 17.07           C
ATOM    730  CG  LEU B  19      13.337  -3.079  -8.058  1.00 15.59           C
ATOM    731  CD1 LEU B  19      14.651  -3.816  -8.145  1.00 13.40           C
ATOM    732  CD2 LEU B  19      12.171  -3.962  -7.657  1.00 22.79           C
ATOM    733  H   LEU B  19      13.230  -0.292  -8.888  1.00 18.46           H
ATOM    734  HA  LEU B  19      11.459  -1.304  -7.231  1.00 17.46           H
ATOM    735  HB2 LEU B  19      14.272  -1.449  -7.236  1.00 16.61           H
ATOM    736  HB3 LEU B  19      13.375  -2.243  -6.200  1.00 16.69           H
ATOM    737  HG  LEU B  19      13.145  -2.737  -8.948  1.00 16.53           H
ATOM    738  N   GLU B  20      13.231   1.099  -6.091  1.00 20.06           N
ATOM    739  CA  GLU B  20      13.256   2.092  -5.034  1.00 19.90           C
ATOM    740  C   GLU B  20      11.968   2.868  -4.879  1.00 19.66           C
ATOM    741  O   GLU B  20      11.558   3.174  -3.773  1.00 17.48           O
ATOM    742  CB  GLU B  20      14.428   3.053  -5.180  1.00 19.32           C
ATOM    743  CG  GLU B  20      15.761   2.560  -4.598  1.00 22.98           C
ATOM    744  CD  GLU B  20      15.747   2.248  -3.080  1.00 43.44           C
ATOM    745  OE1 GLU B  20      14.677   2.233  -2.416  1.00 75.78           O
ATOM    746  OE2 GLU B  20      16.841   2.005  -2.518  1.00 90.13           O
ATOM    747  H   GLU B  20      13.834   1.205  -6.712  1.00 18.83           H
ATOM    748  HA  GLU B  20      13.380   1.603  -4.193  1.00 20.53           H
ATOM    749  HB2 GLU B  20      14.569   3.234  -6.122  1.00 20.22           H
ATOM    750  HB3 GLU B  20      14.209   3.882  -4.725  1.00 20.23           H
ATOM    751  HG2 GLU B  20      16.017   1.747  -5.061  1.00 25.52           H
ATOM    752  HG3 GLU B  20      16.433   3.244  -4.749  1.00 25.59           H
ATOM    753  N   ASN B  21      11.327   3.202  -5.985  1.00 22.67           N
ATOM    754  CA  ASN B  21      10.113   3.948  -5.916  1.00 18.30           C
ATOM    755  C   ASN B  21       9.005   3.100  -5.329  1.00 20.80           C
ATOM    756  O   ASN B  21       8.245   3.566  -4.502  1.00 25.12           O
ATOM    757  CB  ASN B  21       9.757   4.506  -7.304  1.00 21.26           C
ATOM    758  CG  ASN B  21      10.812   5.497  -7.858  1.00 26.47           C
ATOM    759  OD1 ASN B  21      11.550   6.137  -7.129  1.00 35.32           O
ATOM    760  ND2 ASN B  21      10.868   5.607  -9.175  1.00 25.52           N
ATOM    761  H   ASN B  21      11.588   2.996  -6.789  1.00 20.82           H
ATOM    762  HA  ASN B  21      10.239   4.718  -5.320  1.00 20.16           H
ATOM    763  HB2 ASN B  21       9.683   3.769  -7.929  1.00 21.63           H
ATOM    764  HB3 ASN B  21       8.910   4.975  -7.245  1.00 21.63           H
ATOM    765  N   GLU B  22       8.908   1.848  -5.755  1.00 20.34           N
ATOM    766  CA  GLU B  22       7.957   0.888  -5.164  1.00 17.95           C
ATOM    767  C   GLU B  22       8.153   0.617  -3.673  1.00 15.92           C
ATOM    768  O   GLU B  22       7.207   0.540  -2.921  1.00 21.87           O
ATOM    769  CB  GLU B  22       8.052  -0.432  -5.925  1.00 26.73           C
ATOM    770  CG  GLU B  22       7.282  -1.592  -5.331  1.00 32.27           C
ATOM    771  CD  GLU B  22       7.033  -2.675  -6.355  1.00 53.09           C
ATOM    772  OE1 GLU B  22       7.871  -2.804  -7.292  1.00 49.47           O
ATOM    773  OE2 GLU B  22       5.991  -3.373  -6.226  1.00 64.70           O
ATOM    774  H   GLU B  22       9.402   1.514  -6.396  1.00 20.00           H
ATOM    775  HA  GLU B  22       7.049   1.236  -5.285  1.00 19.38           H
ATOM    776  HB2 GLU B  22       7.715  -0.280  -6.823  1.00 26.07           H
ATOM    777  HB3 GLU B  22       8.985  -0.694  -5.971  1.00 25.51           H
ATOM    778  HG2 GLU B  22       7.795  -1.982  -4.606  1.00 34.17           H
ATOM    779  HG3 GLU B  22       6.424  -1.277  -5.008  1.00 34.17           H
ATOM    780  N   VAL B  23       9.376   0.431  -3.237  1.00 17.21           N
ATOM    781  CA  VAL B  23       9.628   0.266  -1.822  1.00 15.80           C
ATOM    782  C   VAL B  23       9.185   1.518  -1.014  1.00 18.30           C
ATOM    783  O   VAL B  23       8.721   1.418   0.051  1.00 19.63           O
ATOM    784  CB  VAL B  23      11.115  -0.006  -1.565  1.00 16.47           C
ATOM    785  CG1 VAL B  23      11.386   0.020  -0.105  1.00 21.79           C
ATOM    786  CG2 VAL B  23      11.593  -1.330  -2.171  1.00 16.52           C
ATOM    787  H   VAL B  23      10.078   0.398  -3.750  1.00 16.64           H
ATOM    788  HA  VAL B  23       9.121  -0.506  -1.491  1.00 16.70           H
ATOM    789  HB  VAL B  23      11.639   0.713  -1.976  1.00 17.26           H
ATOM    790  N   ALA B  24       9.393   2.699  -1.517  1.00 20.36           N
ATOM    791  CA  ALA B  24       9.014   3.943  -0.853  1.00 19.25           C
ATOM    792  C   ALA B  24       7.545   3.997  -0.647  1.00 23.69           C
ATOM    793  O   ALA B  24       7.076   4.345   0.436  1.00 23.53           O
ATOM    794  CB  ALA B  24       9.439   5.122  -1.701  1.00 22.12           C
ATOM    795  H   ALA B  24       9.781   2.824  -2.292  1.00 19.51           H
ATOM    796  HA  ALA B  24       9.459   4.005   0.018  1.00 20.79           H
ATOM    797  N   ARG B  25       6.806   3.647  -1.693  1.00 24.31           N
ATOM    798  CA  ARG B  25       5.363   3.579  -1.613  1.00 27.03           C
ATOM    799  C   ARG B  25       4.784   2.550  -0.611  1.00 25.42           C
ATOM    800  O   ARG B  25       3.806   2.843   0.074  1.00 24.37           O
ATOM    801  CB  ARG B  25       4.791   3.332  -2.984  1.00 27.24           C
ATOM    802  CG  ARG B  25       4.978   4.548  -3.871  1.00 38.68           C
ATOM    803  CD  ARG B  25       4.196   4.435  -5.157  1.00 46.77           C
ATOM    804  NE  ARG B  25       4.242   3.092  -5.766  1.00 48.78           N
ATOM    805  CZ  ARG B  25       4.984   2.739  -6.831  1.00 76.80           C
ATOM    806  NH1 ARG B  25       5.803   3.612  -7.446  1.00 40.95           N
ATOM    807  NH2 ARG B  25       4.910   1.482  -7.296  1.00 90.75           N
ATOM    808  H   ARG B  25       7.135   3.442  -2.475  1.00 24.56           H
ATOM    809  HA  ARG B  25       5.040   4.458  -1.321  1.00 26.51           H
ATOM    810  HB2 ARG B  25       5.250   2.579  -3.389  1.00 29.64           H
ATOM    811  HB3 ARG B  25       3.840   3.149  -2.913  1.00 29.38           H
ATOM    812  HG2 ARG B  25       4.666   5.338  -3.402  1.00 36.67           H
ATOM    813  HG3 ARG B  25       5.916   4.641  -4.094  1.00 36.64           H
ATOM    814  HD2 ARG B  25       3.265   4.632  -4.965  1.00 45.24           H
ATOM    815  HD3 ARG B  25       4.535   5.087  -5.789  1.00 45.61           H
ATOM    816  HE  ARG B  25       3.668   2.412  -5.378  1.00 53.76           H
ATOM    817 HH11 ARG B  25       5.869   4.424  -7.176  1.00 50.03           H
ATOM    818 HH12 ARG B  25       6.269   3.356  -8.123  1.00 50.10           H
ATOM    819 HH21 ARG B  25       4.397   0.909  -6.913  1.00 78.77           H
ATOM    820 HH22 ARG B  25       5.388   1.243  -7.970  1.00 79.48           H
ATOM    821  N   LEU B  26       5.373   1.362  -0.546  1.00 28.29           N
ATOM    822  CA  LEU B  26       4.857   0.285   0.307  1.00 25.21           C
ATOM    823  C   LEU B  26       5.128   0.642   1.739  1.00 20.87           C
ATOM    824  O   LEU B  26       4.319   0.345   2.585  1.00 32.71           O
ATOM    825  CB  LEU B  26       5.436  -1.090  -0.078  1.00 20.78           C
ATOM    826  CG  LEU B  26       4.840  -1.726  -1.324  1.00 24.32           C
ATOM    827  CD1 LEU B  26       5.757  -2.835  -1.804  1.00 25.55           C
ATOM    828  CD2 LEU B  26       3.471  -2.310  -1.022  1.00 37.19           C
ATOM    829  H   LEU B  26       6.091   1.146  -0.996  1.00 26.77           H
ATOM    830  HA  LEU B  26       3.884   0.233   0.191  1.00 24.26           H
ATOM    831  HB2 LEU B  26       6.390  -0.990  -0.224  1.00 22.51           H
ATOM    832  HB3 LEU B  26       5.283  -1.702   0.659  1.00 22.53           H
ATOM    833  HG  LEU B  26       4.753  -1.060  -2.025  1.00 25.85           H
ATOM    834  N   LYS B  27       6.240   1.311   2.010  1.00 26.13           N
ATOM    835  CA  LYS B  27       6.632   1.701   3.384  1.00 24.73           C
ATOM    836  C   LYS B  27       5.655   2.713   3.940  1.00 35.38           C
ATOM    837  O   LYS B  27       5.330   2.631   5.091  1.00 37.73           O
ATOM    838  CB  LYS B  27       8.033   2.328   3.435  1.00 22.45           C
ATOM    839  CG  LYS B  27       9.233   1.392   3.403  1.00 25.14           C
ATOM    840  CD  LYS B  27      10.536   2.181   3.344  1.00 24.29           C
ATOM    841  CE  LYS B  27      11.712   1.229   3.393  1.00 27.30           C
ATOM    842  NZ  LYS B  27      12.938   1.806   2.795  1.00 40.84           N
ATOM    843  H   LYS B  27       6.814   1.567   1.400  1.00 24.51           H
ATOM    844  HA  LYS B  27       6.625   0.910   3.962  1.00 26.41           H
ATOM    845  HB2 LYS B  27       8.121   2.928   2.678  1.00 23.62           H
ATOM    846  HB3 LYS B  27       8.105   2.842   4.256  1.00 23.74           H
ATOM    847  HG2 LYS B  27       9.238   0.847   4.204  1.00 24.38           H
ATOM    848  HG3 LYS B  27       9.180   0.832   2.613  1.00 24.17           H
ATOM    849  HD2 LYS B  27      10.577   2.683   2.515  1.00 25.17           H
ATOM    850  HD3 LYS B  27      10.589   2.778   4.108  1.00 25.17           H
ATOM    851  HE2 LYS B  27      11.899   1.016   4.319  1.00 29.21           H
ATOM    852  HE3 LYS B  27      11.492   0.421   2.902  1.00 29.07           H
ATOM    853  N   LYS B  28       5.211   3.681   3.137  1.00 29.53           N
ATOM    854  CA  LYS B  28       4.127   4.575   3.547  1.00 32.13           C
ATOM    855  C   LYS B  28       2.804   3.797   3.827  1.00 37.75           C
ATOM    856  O   LYS B  28       2.189   3.948   4.886  1.00 41.47           O
ATOM    857  CB  LYS B  28       3.948   5.731   2.542  1.00 34.71           C
ATOM    858  CG  LYS B  28       4.976   6.839   2.702  1.00 42.31           C
ATOM    859  H   LYS B  28       5.531   3.847   2.342  1.00 31.11           H
ATOM    860  HA  LYS B  28       4.391   4.992   4.397  1.00 33.26           H
ATOM    861  HB2 LYS B  28       4.030   5.379   1.642  1.00 35.68           H
ATOM    862  HB3 LYS B  28       3.070   6.123   2.666  1.00 35.71           H
ATOM    863  N   LEU B  29       2.390   2.921   2.921  1.00 40.31           N
ATOM    864  CA  LEU B  29       1.224   2.051   3.171  1.00 34.89           C
ATOM    865  C   LEU B  29       1.211   1.341   4.538  1.00 45.65           C
ATOM    866  O   LEU B  29       0.251   1.467   5.280  1.00 52.95           O
ATOM    867  CB  LEU B  29       1.074   1.002   2.057  1.00 46.33           C
ATOM    868  CG  LEU B  29      -0.178   0.128   2.125  1.00 36.10           C
ATOM    869  CD1 LEU B  29      -1.436   0.929   1.847  1.00 29.99           C
ATOM    870  CD2 LEU B  29      -0.044  -1.052   1.191  1.00 47.51           C
ATOM    871  H   LEU B  29       2.769   2.803   2.144  1.00 37.96           H
ATOM    872  HA  LEU B  29       0.421   2.615   3.141  1.00 39.44           H
ATOM    873  HB2 LEU B  29       1.058   1.463   1.203  1.00 40.49           H
ATOM    874  HB3 LEU B  29       1.839   0.409   2.088  1.00 40.44           H
ATOM    875  HG  LEU B  29      -0.262  -0.233   3.021  1.00 38.56           H
ATOM    876  N   VAL B  30       2.253   0.575   4.849  1.00 51.62           N
ATOM    877  CA  VAL B  30       2.327  -0.183   6.107  1.00 37.96           C
ATOM    878  C   VAL B  30       2.544   0.732   7.325  1.00 52.42           C
ATOM    879  O   VAL B  30       2.205   0.367   8.445  1.00 58.70           O
ATOM    880  CB  VAL B  30       3.431  -1.273   6.073  1.00 27.37           C
ATOM    881  CG1 VAL B  30       3.260  -2.172   4.866  1.00 41.54           C
ATOM    882  CG2 VAL B  30       4.823  -0.674   6.093  1.00 26.24           C
ATOM    883  H   VAL B  30       2.947   0.479   4.328  1.00 45.75           H
ATOM    884  HA  VAL B  30       1.473  -0.647   6.240  1.00 40.33           H
ATOM    885  HB  VAL B  30       3.340  -1.833   6.873  1.00 31.09           H
ATOM    886  N   GLY B  31       3.082   1.926   7.096  1.00 36.79           N
ATOM    887  CA  GLY B  31       3.358   2.858   8.153  1.00 38.77           C
ATOM    888  C   GLY B  31       4.785   2.778   8.598  1.00 29.33           C
ATOM    889  O   GLY B  31       5.088   3.120   9.712  1.00 42.96           O
ATOM    890  H   GLY B  31       3.301   2.223   6.303  1.00 40.41           H
ATOM    891  HA2 GLY B  31       3.188   3.760   7.836  1.00 35.85           H
ATOM    892  HA3 GLY B  31       2.784   2.692   8.917  1.00 36.34           H
END
