# Supplementary material for: Self-assembly and regulation of protein cages from pre-organised coiled-coil modules
Source: Nat Commun. 2021 Feb 11;12:939. doi: 10.1038/s41467-021-21184-6 (PMC7878516; doi:10.1038/s41467-021-21184-6)
Supplement: Supplementary file 3 — Supplementary Software 1 [file 41467_2021_21184_MOESM3_ESM.zip › building_blocks/APH-built-by-CC.pdb]

MODEL
ATOM      1  N   LEU A   1       4.462   0.794   4.585  1.00  0.00
ATOM      2  CA  LEU A   1       3.322   0.967   5.494  1.00  0.00
ATOM      3  C   LEU A   1       3.150  -0.288   6.343  1.00  0.00
ATOM      4  O   LEU A   1       2.984  -0.202   7.557  1.00  0.00
ATOM      5  CB  LEU A   1       2.040   1.268   4.708  1.00  0.00
ATOM      6  CG  LEU A   1       1.777   2.754   4.431  1.00  0.00
ATOM      7  CD1 LEU A   1       3.034   3.411   3.878  1.00  0.00
ATOM      8  CD2 LEU A   1       0.621   2.893   3.453  1.00  0.00
ATOM      9 1H   LEU A   1       4.325   0.843   3.596  1.00  0.00
ATOM     10 2H   LEU A   1       5.240   1.420   4.634  1.00  0.00
ATOM     11 3H   LEU A   1       4.986  -0.058   4.596  1.00  0.00
ATOM     12  HA  LEU A   1       3.518   1.797   6.171  1.00  0.00
ATOM     13 1HB  LEU A   1       2.275   0.751   3.780  1.00  0.00
ATOM     14 2HB  LEU A   1       1.166   0.807   5.169  1.00  0.00
ATOM     15  HG  LEU A   1       1.473   3.211   5.374  1.00  0.00
ATOM     16 1HD1 LEU A   1       2.839   4.466   3.684  1.00  0.00
ATOM     17 2HD1 LEU A   1       3.842   3.321   4.604  1.00  0.00
ATOM     18 3HD1 LEU A   1       3.323   2.920   2.949  1.00  0.00
ATOM     19 1HD2 LEU A   1       0.435   3.949   3.257  1.00  0.00
ATOM     20 2HD2 LEU A   1       0.871   2.389   2.519  1.00  0.00
ATOM     21 3HD2 LEU A   1      -0.274   2.441   3.880  1.00  0.00
ATOM     22  N   GLU A   2       3.186  -1.438   5.696  1.00  0.00
ATOM     23  CA  GLU A   2       3.034  -2.721   6.394  1.00  0.00
ATOM     24  C   GLU A   2       4.100  -2.841   7.484  1.00  0.00
ATOM     25  O   GLU A   2       3.790  -3.192   8.631  1.00  0.00
ATOM     26  CB  GLU A   2       3.136  -3.894   5.416  1.00  0.00
ATOM     27  CG  GLU A   2       2.754  -5.242   6.010  1.00  0.00
ATOM     28  CD  GLU A   2       3.908  -5.859   6.750  1.00  0.00
ATOM     29  OE1 GLU A   2       4.986  -5.896   6.207  1.00  0.00
ATOM     30  OE2 GLU A   2       3.741  -6.192   7.900  1.00  0.00
ATOM     31  H   GLU A   2       3.322  -1.435   4.695  1.00  0.00
ATOM     32  HA  GLU A   2       2.059  -2.764   6.881  1.00  0.00
ATOM     33 1HB  GLU A   2       2.476  -3.667   4.578  1.00  0.00
ATOM     34 2HB  GLU A   2       4.168  -3.929   5.067  1.00  0.00
ATOM     35 1HG  GLU A   2       1.885  -5.197   6.666  1.00  0.00
ATOM     36 2HG  GLU A   2       2.518  -5.849   5.136  1.00  0.00
ATOM     37  N   GLU A   3       5.335  -2.545   7.117  1.00  0.00
ATOM     38  CA  GLU A   3       6.452  -2.618   8.082  1.00  0.00
ATOM     39  C   GLU A   3       6.156  -1.712   9.290  1.00  0.00
ATOM     40  O   GLU A   3       6.296  -2.119  10.465  1.00  0.00
ATOM     41  CB  GLU A   3       7.773  -2.213   7.423  1.00  0.00
ATOM     42  CG  GLU A   3       8.265  -3.180   6.356  1.00  0.00
ATOM     43  CD  GLU A   3       7.364  -3.171   5.152  1.00  0.00
ATOM     44  OE1 GLU A   3       7.081  -2.108   4.654  1.00  0.00
ATOM     45  OE2 GLU A   3       7.049  -4.229   4.662  1.00  0.00
ATOM     46  H   GLU A   3       5.524  -2.264   6.165  1.00  0.00
ATOM     47  HA  GLU A   3       6.552  -3.638   8.455  1.00  0.00
ATOM     48 1HB  GLU A   3       7.618  -1.230   6.978  1.00  0.00
ATOM     49 2HB  GLU A   3       8.516  -2.140   8.217  1.00  0.00
ATOM     50 1HG  GLU A   3       9.291  -2.993   6.041  1.00  0.00
ATOM     51 2HG  GLU A   3       8.208  -4.152   6.844  1.00  0.00
ATOM     52  N   GLU A   4       5.739  -0.492   8.992  1.00  0.00
ATOM     53  CA  GLU A   4       5.413   0.482  10.049  1.00  0.00
ATOM     54  C   GLU A   4       4.330  -0.093  10.964  1.00  0.00
ATOM     55  O   GLU A   4       4.436  -0.036  12.193  1.00  0.00
ATOM     56  CB  GLU A   4       4.951   1.811   9.448  1.00  0.00
ATOM     57  CG  GLU A   4       6.049   2.601   8.750  1.00  0.00
ATOM     58  CD  GLU A   4       5.522   3.895   8.194  1.00  0.00
ATOM     59  OE1 GLU A   4       4.532   3.863   7.502  1.00  0.00
ATOM     60  OE2 GLU A   4       6.039   4.927   8.551  1.00  0.00
ATOM     61  H   GLU A   4       5.641  -0.219   8.024  1.00  0.00
ATOM     62  HA  GLU A   4       6.295   0.671  10.662  1.00  0.00
ATOM     63 1HB  GLU A   4       4.161   1.580   8.734  1.00  0.00
ATOM     64 2HB  GLU A   4       4.540   2.405  10.265  1.00  0.00
ATOM     65 1HG  GLU A   4       6.909   2.805   9.388  1.00  0.00
ATOM     66 2HG  GLU A   4       6.351   1.951   7.931  1.00  0.00
ATOM     67  N   LEU A   5       3.293  -0.639  10.354  1.00  0.00
ATOM     68  CA  LEU A   5       2.180  -1.230  11.104  1.00  0.00
ATOM     69  C   LEU A   5       2.709  -2.318  12.031  1.00  0.00
ATOM     70  O   LEU A   5       2.355  -2.355  13.208  1.00  0.00
ATOM     71  CB  LEU A   5       1.122  -1.799  10.150  1.00  0.00
ATOM     72  CG  LEU A   5      -0.062  -2.498  10.831  1.00  0.00
ATOM     73  CD1 LEU A   5      -1.159  -2.778   9.812  1.00  0.00
ATOM     74  CD2 LEU A   5       0.414  -3.790  11.479  1.00  0.00
ATOM     75  H   LEU A   5       3.266  -0.649   9.344  1.00  0.00
ATOM     76  HA  LEU A   5       1.713  -0.467  11.726  1.00  0.00
ATOM     77 1HB  LEU A   5       0.791  -0.874   9.681  1.00  0.00
ATOM     78 2HB  LEU A   5       1.566  -2.450   9.397  1.00  0.00
ATOM     79  HG  LEU A   5      -0.416  -1.838  11.623  1.00  0.00
ATOM     80 1HD1 LEU A   5      -1.995  -3.274  10.304  1.00  0.00
ATOM     81 2HD1 LEU A   5      -1.500  -1.838   9.378  1.00  0.00
ATOM     82 3HD1 LEU A   5      -0.768  -3.421   9.025  1.00  0.00
ATOM     83 1HD2 LEU A   5      -0.428  -4.285  11.963  1.00  0.00
ATOM     84 2HD2 LEU A   5       0.833  -4.447  10.717  1.00  0.00
ATOM     85 3HD2 LEU A   5       1.178  -3.564  12.223  1.00  0.00
ATOM     86  N   LYS A   6       3.545  -3.187  11.491  1.00  0.00
ATOM     87  CA  LYS A   6       4.128  -4.283  12.286  1.00  0.00
ATOM     88  C   LYS A   6       4.868  -3.705  13.501  1.00  0.00
ATOM     89  O   LYS A   6       4.685  -4.164  14.647  1.00  0.00
ATOM     90  CB  LYS A   6       5.077  -5.131  11.437  1.00  0.00
ATOM     91  CG  LYS A   6       5.406  -6.494  12.032  1.00  0.00
ATOM     92  CD  LYS A   6       6.613  -6.418  12.955  1.00  0.00
ATOM     93  CE  LYS A   6       7.065  -7.803  13.392  1.00  0.00
ATOM     94  NZ  LYS A   6       8.319  -7.754  14.191  1.00  0.00
ATOM     95  H   LYS A   6       3.792  -3.102  10.515  1.00  0.00
ATOM     96  HA  LYS A   6       3.334  -4.929  12.662  1.00  0.00
ATOM     97 1HB  LYS A   6       4.602  -5.265  10.465  1.00  0.00
ATOM     98 2HB  LYS A   6       5.996  -4.558  11.315  1.00  0.00
ATOM     99 1HG  LYS A   6       4.539  -6.844  12.595  1.00  0.00
ATOM    100 2HG  LYS A   6       5.614  -7.186  11.218  1.00  0.00
ATOM    101 1HD  LYS A   6       7.425  -5.920  12.424  1.00  0.00
ATOM    102 2HD  LYS A   6       6.342  -5.832  13.834  1.00  0.00
ATOM    103 1HE  LYS A   6       6.271  -8.250  13.989  1.00  0.00
ATOM    104 2HE  LYS A   6       7.228  -8.406  12.498  1.00  0.00
ATOM    105 1HZ  LYS A   6       8.584  -8.691  14.460  1.00  0.00
ATOM    106 2HZ  LYS A   6       9.056  -7.340  13.637  1.00  0.00
ATOM    107 3HZ  LYS A   6       8.168  -7.196  15.020  1.00  0.00
ATOM    108  N   GLN A   7       5.687  -2.698  13.241  1.00  0.00
ATOM    109  CA  GLN A   7       6.455  -2.047  14.322  1.00  0.00
ATOM    110  C   GLN A   7       5.492  -1.518  15.397  1.00  0.00
ATOM    111  O   GLN A   7       5.689  -1.727  16.609  1.00  0.00
ATOM    112  CB  GLN A   7       7.309  -0.900  13.774  1.00  0.00
ATOM    113  CG  GLN A   7       8.491  -1.351  12.933  1.00  0.00
ATOM    114  CD  GLN A   7       9.276  -0.184  12.365  1.00  0.00
ATOM    115  OE1 GLN A   7       9.994   0.510  13.090  1.00  0.00
ATOM    116  NE2 GLN A   7       9.141   0.041  11.063  1.00  0.00
ATOM    117  H   GLN A   7       5.793  -2.365  12.293  1.00  0.00
ATOM    118  HA  GLN A   7       7.107  -2.779  14.798  1.00  0.00
ATOM    119 1HB  GLN A   7       6.648  -0.273  13.176  1.00  0.00
ATOM    120 2HB  GLN A   7       7.665  -0.334  14.635  1.00  0.00
ATOM    121 1HG  GLN A   7       9.205  -2.101  13.273  1.00  0.00
ATOM    122 2HG  GLN A   7       7.875  -1.773  12.137  1.00  0.00
ATOM    123 1HE2 GLN A   7       9.634   0.797  10.632  1.00  0.00
ATOM    124 2HE2 GLN A   7       8.546  -0.546  10.513  1.00  0.00
ATOM    125  N   LEU A   8       4.455  -0.836  14.943  1.00  0.00
ATOM    126  CA  LEU A   8       3.449  -0.271  15.853  1.00  0.00
ATOM    127  C   LEU A   8       2.844  -1.384  16.702  1.00  0.00
ATOM    128  O   LEU A   8       2.719  -1.244  17.916  1.00  0.00
ATOM    129  CB  LEU A   8       2.356   0.464  15.068  1.00  0.00
ATOM    130  CG  LEU A   8       2.535   1.984  14.966  1.00  0.00
ATOM    131  CD1 LEU A   8       4.009   2.326  14.792  1.00  0.00
ATOM    132  CD2 LEU A   8       1.716   2.516  13.799  1.00  0.00
ATOM    133  H   LEU A   8       4.350  -0.699  13.948  1.00  0.00
ATOM    134  HA  LEU A   8       3.926   0.436  16.531  1.00  0.00
ATOM    135 1HB  LEU A   8       2.500   0.005  14.091  1.00  0.00
ATOM    136 2HB  LEU A   8       1.360   0.223  15.440  1.00  0.00
ATOM    137  HG  LEU A   8       2.133   2.420  15.882  1.00  0.00
ATOM    138 1HD1 LEU A   8       4.126   3.407  14.721  1.00  0.00
ATOM    139 2HD1 LEU A   8       4.572   1.956  15.649  1.00  0.00
ATOM    140 3HD1 LEU A   8       4.384   1.860  13.882  1.00  0.00
ATOM    141 1HD2 LEU A   8       1.844   3.597  13.729  1.00  0.00
ATOM    142 2HD2 LEU A   8       2.054   2.049  12.874  1.00  0.00
ATOM    143 3HD2 LEU A   8       0.663   2.286  13.958  1.00  0.00
ATOM    144  N   GLU A   9       2.471  -2.472  16.054  1.00  0.00
ATOM    145  CA  GLU A   9       1.875  -3.618  16.753  1.00  0.00
ATOM    146  C   GLU A   9       2.830  -4.108  17.843  1.00  0.00
ATOM    147  O   GLU A   9       2.416  -4.326  18.990  1.00  0.00
ATOM    148  CB  GLU A   9       1.554  -4.751  15.775  1.00  0.00
ATOM    149  CG  GLU A   9       0.764  -5.901  16.383  1.00  0.00
ATOM    150  CD  GLU A   9      -0.604  -5.454  16.818  1.00  0.00
ATOM    151  OE1 GLU A   9      -1.271  -4.809  16.045  1.00  0.00
ATOM    152  OE2 GLU A   9      -1.028  -5.851  17.878  1.00  0.00
ATOM    153  H   GLU A   9       2.598  -2.518  15.053  1.00  0.00
ATOM    154  HA  GLU A   9       0.949  -3.313  17.241  1.00  0.00
ATOM    155 1HB  GLU A   9       0.984  -4.312  14.956  1.00  0.00
ATOM    156 2HB  GLU A   9       2.506  -5.125  15.397  1.00  0.00
ATOM    157 1HG  GLU A   9       0.670  -6.761  15.720  1.00  0.00
ATOM    158 2HG  GLU A   9       1.349  -6.180  17.258  1.00  0.00
ATOM    159  N   GLU A  10       4.090  -4.268  17.476  1.00  0.00
ATOM    160  CA  GLU A  10       5.109  -4.731  18.440  1.00  0.00
ATOM    161  C   GLU A  10       5.152  -3.778  19.649  1.00  0.00
ATOM    162  O   GLU A  10       5.139  -4.209  20.823  1.00  0.00
ATOM    163  CB  GLU A  10       6.487  -4.819  17.780  1.00  0.00
ATOM    164  CG  GLU A  10       6.644  -5.975  16.803  1.00  0.00
ATOM    165  CD  GLU A  10       6.446  -7.299  17.487  1.00  0.00
ATOM    166  OE1 GLU A  10       7.083  -7.531  18.487  1.00  0.00
ATOM    167  OE2 GLU A  10       5.578  -8.033  17.078  1.00  0.00
ATOM    168  H   GLU A  10       4.366  -4.073  16.524  1.00  0.00
ATOM    169  HA  GLU A  10       4.843  -5.721  18.813  1.00  0.00
ATOM    170 1HB  GLU A  10       6.649  -3.877  17.256  1.00  0.00
ATOM    171 2HB  GLU A  10       7.219  -4.920  18.582  1.00  0.00
ATOM    172 1HG  GLU A  10       5.978  -5.909  15.943  1.00  0.00
ATOM    173 2HG  GLU A  10       7.677  -5.890  16.469  1.00  0.00
ATOM    174  N   GLU A  11       5.194  -2.490  19.350  1.00  0.00
ATOM    175  CA  GLU A  11       5.234  -1.464  20.407  1.00  0.00
ATOM    176  C   GLU A  11       4.017  -1.618  21.322  1.00  0.00
ATOM    177  O   GLU A  11       4.136  -1.602  22.552  1.00  0.00
ATOM    178  CB  GLU A  11       5.273  -0.057  19.806  1.00  0.00
ATOM    179  CG  GLU A  11       6.580   0.292  19.108  1.00  0.00
ATOM    180  CD  GLU A  11       6.546   1.689  18.552  1.00  0.00
ATOM    181  OE1 GLU A  11       5.609   2.009  17.860  1.00  0.00
ATOM    182  OE2 GLU A  11       7.396   2.470  18.909  1.00  0.00
ATOM    183  H   GLU A  11       5.199  -2.200  18.383  1.00  0.00
ATOM    184  HA  GLU A  11       6.125  -1.600  21.021  1.00  0.00
ATOM    185 1HB  GLU A  11       4.452   0.007  19.092  1.00  0.00
ATOM    186 2HB  GLU A  11       5.099   0.643  20.623  1.00  0.00
ATOM    187 1HG  GLU A  11       7.456   0.178  19.746  1.00  0.00
ATOM    188 2HG  GLU A  11       6.632  -0.423  18.289  1.00  0.00
ATOM    189  N   LEU A  12       2.854  -1.763  20.713  1.00  0.00
ATOM    190  CA  LEU A  12       1.604  -1.922  21.463  1.00  0.00
ATOM    191  C   LEU A  12       1.714  -3.127  22.390  1.00  0.00
ATOM    192  O   LEU A  12       1.370  -3.036  23.567  1.00  0.00
ATOM    193  CB  LEU A  12       0.413  -2.080  20.509  1.00  0.00
ATOM    194  CG  LEU A  12      -0.942  -2.315  21.190  1.00  0.00
ATOM    195  CD1 LEU A  12      -2.066  -2.188  20.171  1.00  0.00
ATOM    196  CD2 LEU A  12      -0.954  -3.691  21.838  1.00  0.00
ATOM    197  H   LEU A  12       2.826  -1.764  19.703  1.00  0.00
ATOM    198  HA  LEU A  12       1.437  -1.043  22.085  1.00  0.00
ATOM    199 1HB  LEU A  12       0.431  -1.098  20.040  1.00  0.00
ATOM    200 2HB  LEU A  12       0.598  -2.846  19.756  1.00  0.00
ATOM    201  HG  LEU A  12      -1.039  -1.572  21.982  1.00  0.00
ATOM    202 1HD1 LEU A  12      -3.024  -2.356  20.663  1.00  0.00
ATOM    203 2HD1 LEU A  12      -2.053  -1.188  19.737  1.00  0.00
ATOM    204 3HD1 LEU A  12      -1.929  -2.928  19.383  1.00  0.00
ATOM    205 1HD2 LEU A  12      -1.917  -3.856  22.321  1.00  0.00
ATOM    206 2HD2 LEU A  12      -0.794  -4.454  21.075  1.00  0.00
ATOM    207 3HD2 LEU A  12      -0.159  -3.751  22.582  1.00  0.00
ATOM    208  N   GLN A  13       2.189  -4.235  21.850  1.00  0.00
ATOM    209  CA  GLN A  13       2.346  -5.466  22.644  1.00  0.00
ATOM    210  C   GLN A  13       3.243  -5.187  23.859  1.00  0.00
ATOM    211  O   GLN A  13       2.909  -5.552  25.005  1.00  0.00
ATOM    212  CB  GLN A  13       2.945  -6.592  21.797  1.00  0.00
ATOM    213  CG  GLN A  13       1.999  -7.153  20.749  1.00  0.00
ATOM    214  CD  GLN A  13       2.652  -8.221  19.892  1.00  0.00
ATOM    215  OE1 GLN A  13       2.890  -9.343  20.348  1.00  0.00
ATOM    216  NE2 GLN A  13       2.951  -7.876  18.644  1.00  0.00
ATOM    217  H   GLN A  13       2.451  -4.242  20.874  1.00  0.00
ATOM    218  HA  GLN A  13       1.374  -5.784  23.020  1.00  0.00
ATOM    219 1HB  GLN A  13       3.832  -6.183  21.312  1.00  0.00
ATOM    220 2HB  GLN A  13       3.240  -7.382  22.487  1.00  0.00
ATOM    221 1HG  GLN A  13       0.988  -7.485  20.984  1.00  0.00
ATOM    222 2HG  GLN A  13       1.951  -6.229  20.172  1.00  0.00
ATOM    223 1HE2 GLN A  13       3.383  -8.539  18.032  1.00  0.00
ATOM    224 2HE2 GLN A  13       2.742  -6.955  18.316  1.00  0.00
ATOM    225  N   ALA A  14       4.365  -4.535  23.599  1.00  0.00
ATOM    226  CA  ALA A  14       5.313  -4.198  24.681  1.00  0.00
ATOM    227  C   ALA A  14       4.600  -3.363  25.756  1.00  0.00
ATOM    228  O   ALA A  14       4.710  -3.628  26.968  1.00  0.00
ATOM    229  CB  ALA A  14       6.521  -3.453  24.132  1.00  0.00
ATOM    230  H   ALA A  14       4.582  -4.261  22.651  1.00  0.00
ATOM    231  HA  ALA A  14       5.661  -5.123  25.142  1.00  0.00
ATOM    232 1HB  ALA A  14       7.196  -3.203  24.950  1.00  0.00
ATOM    233 2HB  ALA A  14       7.041  -4.084  23.411  1.00  0.00
ATOM    234 3HB  ALA A  14       6.191  -2.538  23.642  1.00  0.00
ATOM    235  N   ILE A  15       3.871  -2.358  25.302  1.00  0.00
ATOM    236  CA  ILE A  15       3.130  -1.474  26.211  1.00  0.00
ATOM    237  C   ILE A  15       2.171  -2.300  27.060  1.00  0.00
ATOM    238  O   ILE A  15       2.103  -2.126  28.274  1.00  0.00
ATOM    239  CB  ILE A  15       2.338  -0.394  25.452  1.00  0.00
ATOM    240  CG1 ILE A  15       3.292   0.632  24.833  1.00  0.00
ATOM    241  CG2 ILE A  15       1.346   0.290  26.380  1.00  0.00
ATOM    242  CD1 ILE A  15       4.112   1.394  25.850  1.00  0.00
ATOM    243  H   ILE A  15       3.822  -2.193  24.307  1.00  0.00
ATOM    244  HA  ILE A  15       3.808  -0.991  26.914  1.00  0.00
ATOM    245  HB  ILE A  15       1.802  -0.861  24.626  1.00  0.00
ATOM    246 1HG1 ILE A  15       3.958   0.091  24.161  1.00  0.00
ATOM    247 2HG1 ILE A  15       2.687   1.332  24.257  1.00  0.00
ATOM    248 1HG2 ILE A  15       0.796   1.051  25.827  1.00  0.00
ATOM    249 2HG2 ILE A  15       0.648  -0.448  26.773  1.00  0.00
ATOM    250 3HG2 ILE A  15       1.883   0.758  27.205  1.00  0.00
ATOM    251 1HD1 ILE A  15       4.763   2.101  25.336  1.00  0.00
ATOM    252 2HD1 ILE A  15       3.447   1.936  26.522  1.00  0.00
ATOM    253 3HD1 ILE A  15       4.719   0.696  26.425  1.00  0.00
ATOM    254  N   GLU A  16       1.437  -3.187  26.413  1.00  0.00
ATOM    255  CA  GLU A  16       0.474  -4.048  27.112  1.00  0.00
ATOM    256  C   GLU A  16       1.194  -4.843  28.201  1.00  0.00
ATOM    257  O   GLU A  16       0.730  -4.901  29.348  1.00  0.00
ATOM    258  CB  GLU A  16      -0.227  -4.995  26.135  1.00  0.00
ATOM    259  CG  GLU A  16      -1.241  -4.319  25.223  1.00  0.00
ATOM    260  CD  GLU A  16      -2.346  -3.677  26.015  1.00  0.00
ATOM    261  OE1 GLU A  16      -2.928  -4.345  26.835  1.00  0.00
ATOM    262  OE2 GLU A  16      -2.533  -2.491  25.881  1.00  0.00
ATOM    263  H   GLU A  16       1.540  -3.276  25.412  1.00  0.00
ATOM    264  HA  GLU A  16      -0.285  -3.435  27.599  1.00  0.00
ATOM    265 1HB  GLU A  16       0.551  -5.461  25.530  1.00  0.00
ATOM    266 2HB  GLU A  16      -0.728  -5.756  26.733  1.00  0.00
ATOM    267 1HG  GLU A  16      -0.798  -3.581  24.554  1.00  0.00
ATOM    268 2HG  GLU A  16      -1.646  -5.142  24.636  1.00  0.00
ATOM    269  N   GLU A  17       2.316  -5.439  27.834  1.00  0.00
ATOM    270  CA  GLU A  17       3.105  -6.232  28.799  1.00  0.00
ATOM    271  C   GLU A  17       3.482  -5.357  30.007  1.00  0.00
ATOM    272  O   GLU A  17       3.318  -5.755  31.182  1.00  0.00
ATOM    273  CB  GLU A  17       4.363  -6.802  28.140  1.00  0.00
ATOM    274  CG  GLU A  17       5.109  -7.824  28.987  1.00  0.00
ATOM    275  CD  GLU A  17       6.021  -7.152  29.976  1.00  0.00
ATOM    276  OE1 GLU A  17       6.753  -6.277  29.580  1.00  0.00
ATOM    277  OE2 GLU A  17       5.908  -7.434  31.145  1.00  0.00
ATOM    278  H   GLU A  17       2.643  -5.355  26.882  1.00  0.00
ATOM    279  HA  GLU A  17       2.506  -7.063  29.172  1.00  0.00
ATOM    280 1HB  GLU A  17       4.051  -7.266  27.205  1.00  0.00
ATOM    281 2HB  GLU A  17       5.021  -5.959  27.926  1.00  0.00
ATOM    282 1HG  GLU A  17       4.450  -8.514  29.514  1.00  0.00
ATOM    283 2HG  GLU A  17       5.703  -8.374  28.260  1.00  0.00
ATOM    284  N   GLN A  18       3.977  -4.166  29.709  1.00  0.00
ATOM    285  CA  GLN A  18       4.377  -3.221  30.766  1.00  0.00
ATOM    286  C   GLN A  18       3.185  -2.935  31.681  1.00  0.00
ATOM    287  O   GLN A  18       3.302  -2.962  32.910  1.00  0.00
ATOM    288  CB  GLN A  18       4.900  -1.913  30.165  1.00  0.00
ATOM    289  CG  GLN A  18       6.252  -2.038  29.485  1.00  0.00
ATOM    290  CD  GLN A  18       6.708  -0.734  28.859  1.00  0.00
ATOM    291  OE1 GLN A  18       7.092   0.206  29.560  1.00  0.00
ATOM    292  NE2 GLN A  18       6.664  -0.667  27.533  1.00  0.00
ATOM    293  H   GLN A  18       4.084  -3.896  28.742  1.00  0.00
ATOM    294  HA  GLN A  18       5.160  -3.668  31.378  1.00  0.00
ATOM    295 1HB  GLN A  18       4.154  -1.577  29.445  1.00  0.00
ATOM    296 2HB  GLN A  18       4.964  -1.195  30.982  1.00  0.00
ATOM    297 1HG  GLN A  18       7.115  -2.498  29.967  1.00  0.00
ATOM    298 2HG  GLN A  18       5.890  -2.693  28.691  1.00  0.00
ATOM    299 1HE2 GLN A  18       6.952   0.168  27.064  1.00  0.00
ATOM    300 2HE2 GLN A  18       6.344  -1.453  27.003  1.00  0.00
ATOM    301  N   LEU A  19       2.045  -2.659  31.071  1.00  0.00
ATOM    302  CA  LEU A  19       0.820  -2.365  31.821  1.00  0.00
ATOM    303  C   LEU A  19       0.497  -3.531  32.748  1.00  0.00
ATOM    304  O   LEU A  19       0.207  -3.325  33.926  1.00  0.00
ATOM    305  CB  LEU A  19      -0.350  -2.091  30.867  1.00  0.00
ATOM    306  CG  LEU A  19      -1.700  -1.831  31.548  1.00  0.00
ATOM    307  CD1 LEU A  19      -2.707  -1.314  30.530  1.00  0.00
ATOM    308  CD2 LEU A  19      -2.198  -3.114  32.196  1.00  0.00
ATOM    309  H   LEU A  19       2.018  -2.651  30.061  1.00  0.00
ATOM    310  HA  LEU A  19       0.975  -1.484  32.443  1.00  0.00
ATOM    311 1HB  LEU A  19       0.014  -1.179  30.398  1.00  0.00
ATOM    312 2HB  LEU A  19      -0.448  -2.873  30.114  1.00  0.00
ATOM    313  HG  LEU A  19      -1.528  -1.102  32.340  1.00  0.00
ATOM    314 1HD1 LEU A  19      -3.662  -1.132  31.022  1.00  0.00
ATOM    315 2HD1 LEU A  19      -2.341  -0.384  30.096  1.00  0.00
ATOM    316 3HD1 LEU A  19      -2.841  -2.055  29.742  1.00  0.00
ATOM    317 1HD2 LEU A  19      -3.157  -2.927  32.680  1.00  0.00
ATOM    318 2HD2 LEU A  19      -2.319  -3.884  31.434  1.00  0.00
ATOM    319 3HD2 LEU A  19      -1.476  -3.451  32.941  1.00  0.00
ATOM    320  N   ALA A  20       0.549  -4.736  32.208  1.00  0.00
ATOM    321  CA  ALA A  20       0.261  -5.942  33.003  1.00  0.00
ATOM    322  C   ALA A  20       1.198  -5.999  34.218  1.00  0.00
ATOM    323  O   ALA A  20       0.757  -6.222  35.364  1.00  0.00
ATOM    324  CB  ALA A  20       0.400  -7.197  32.153  1.00  0.00
ATOM    325  H   ALA A  20       0.790  -4.836  31.232  1.00  0.00
ATOM    326  HA  ALA A  20      -0.765  -5.885  33.366  1.00  0.00
ATOM    327 1HB  ALA A  20       0.196  -8.074  32.766  1.00  0.00
ATOM    328 2HB  ALA A  20      -0.310  -7.158  31.327  1.00  0.00
ATOM    329 3HB  ALA A  20       1.413  -7.258  31.759  1.00  0.00
ATOM    330  N   GLN A  21       2.478  -5.786  33.958  1.00  0.00
ATOM    331  CA  GLN A  21       3.485  -5.806  35.040  1.00  0.00
ATOM    332  C   GLN A  21       3.113  -4.773  36.115  1.00  0.00
ATOM    333  O   GLN A  21       3.122  -5.059  37.326  1.00  0.00
ATOM    334  CB  GLN A  21       4.884  -5.511  34.493  1.00  0.00
ATOM    335  CG  GLN A  21       6.002  -5.708  35.503  1.00  0.00
ATOM    336  CD  GLN A  21       6.025  -7.114  36.073  1.00  0.00
ATOM    337  OE1 GLN A  21       6.000  -7.305  37.292  1.00  0.00
ATOM    338  NE2 GLN A  21       6.079  -8.107  35.193  1.00  0.00
ATOM    339  H   GLN A  21       2.778  -5.607  33.010  1.00  0.00
ATOM    340  HA  GLN A  21       3.490  -6.786  35.516  1.00  0.00
ATOM    341 1HB  GLN A  21       5.036  -6.173  33.641  1.00  0.00
ATOM    342 2HB  GLN A  21       4.876  -4.476  34.151  1.00  0.00
ATOM    343 1HG  GLN A  21       7.031  -5.408  35.310  1.00  0.00
ATOM    344 2HG  GLN A  21       5.564  -5.042  36.247  1.00  0.00
ATOM    345 1HE2 GLN A  21       6.097  -9.056  35.509  1.00  0.00
ATOM    346 2HE2 GLN A  21       6.100  -7.907  34.213  1.00  0.00
ATOM    347  N   LEU A  22       2.786  -3.575  35.660  1.00  0.00
ATOM    348  CA  LEU A  22       2.407  -2.486  36.570  1.00  0.00
ATOM    349  C   LEU A  22       1.217  -2.919  37.419  1.00  0.00
ATOM    350  O   LEU A  22       1.215  -2.732  38.633  1.00  0.00
ATOM    351  CB  LEU A  22       2.075  -1.211  35.785  1.00  0.00
ATOM    352  CG  LEU A  22       3.273  -0.306  35.473  1.00  0.00
ATOM    353  CD1 LEU A  22       4.494  -1.152  35.139  1.00  0.00
ATOM    354  CD2 LEU A  22       2.925   0.618  34.315  1.00  0.00
ATOM    355  H   LEU A  22       2.797  -3.403  34.665  1.00  0.00
ATOM    356  HA  LEU A  22       3.233  -2.272  37.247  1.00  0.00
ATOM    357 1HB  LEU A  22       1.697  -1.660  34.868  1.00  0.00
ATOM    358 2HB  LEU A  22       1.280  -0.638  36.263  1.00  0.00
ATOM    359  HG  LEU A  22       3.449   0.314  36.352  1.00  0.00
ATOM    360 1HD1 LEU A  22       5.340  -0.501  34.919  1.00  0.00
ATOM    361 2HD1 LEU A  22       4.739  -1.789  35.990  1.00  0.00
ATOM    362 3HD1 LEU A  22       4.279  -1.774  34.271  1.00  0.00
ATOM    363 1HD2 LEU A  22       3.778   1.261  34.095  1.00  0.00
ATOM    364 2HD2 LEU A  22       2.682   0.023  33.435  1.00  0.00
ATOM    365 3HD2 LEU A  22       2.067   1.234  34.585  1.00  0.00
ATOM    366  N   GLN A  23       0.216  -3.489  36.771  1.00  0.00
ATOM    367  CA  GLN A  23      -0.988  -3.954  37.470  1.00  0.00
ATOM    368  C   GLN A  23      -0.597  -4.952  38.560  1.00  0.00
ATOM    369  O   GLN A  23      -1.051  -4.842  39.707  1.00  0.00
ATOM    370  CB  GLN A  23      -1.973  -4.603  36.494  1.00  0.00
ATOM    371  CG  GLN A  23      -3.328  -4.925  37.099  1.00  0.00
ATOM    372  CD  GLN A  23      -4.006  -3.701  37.686  1.00  0.00
ATOM    373  OE1 GLN A  23      -4.396  -3.692  38.856  1.00  0.00
ATOM    374  NE2 GLN A  23      -4.154  -2.661  36.873  1.00  0.00
ATOM    375  H   GLN A  23       0.281  -3.608  35.770  1.00  0.00
ATOM    376  HA  GLN A  23      -1.476  -3.110  37.958  1.00  0.00
ATOM    377 1HB  GLN A  23      -2.096  -3.908  35.662  1.00  0.00
ATOM    378 2HB  GLN A  23      -1.503  -5.518  36.135  1.00  0.00
ATOM    379 1HG  GLN A  23      -4.085  -5.507  36.574  1.00  0.00
ATOM    380 2HG  GLN A  23      -2.919  -5.518  37.918  1.00  0.00
ATOM    381 1HE2 GLN A  23      -4.594  -1.825  37.204  1.00  0.00
ATOM    382 2HE2 GLN A  23      -3.824  -2.712  35.930  1.00  0.00
ATOM    383  N   TRP A  24       0.242  -5.907  38.193  1.00  0.00
ATOM    384  CA  TRP A  24       0.700  -6.927  39.157  1.00  0.00
ATOM    385  C   TRP A  24       1.362  -6.242  40.366  1.00  0.00
ATOM    386  O   TRP A  24       1.068  -6.556  41.541  1.00  0.00
ATOM    387  CB  TRP A  24       1.677  -7.901  38.496  1.00  0.00
ATOM    388  CG  TRP A  24       1.025  -8.836  37.524  1.00  0.00
ATOM    389  CD1 TRP A  24      -0.313  -9.022  37.345  1.00  0.00
ATOM    390  CD2 TRP A  24       1.680  -9.712  36.598  1.00  0.00
ATOM    391  NE1 TRP A  24      -0.533  -9.960  36.366  1.00  0.00
ATOM    392  CE2 TRP A  24       0.677 -10.397  35.891  1.00  0.00
ATOM    393  CE3 TRP A  24       3.022  -9.981  36.299  1.00  0.00
ATOM    394  CZ2 TRP A  24       0.966 -11.332  34.909  1.00  0.00
ATOM    395  CZ3 TRP A  24       3.312 -10.917  35.314  1.00  0.00
ATOM    396  CH2 TRP A  24       2.314 -11.573  34.638  1.00  0.00
ATOM    397  H   TRP A  24       0.577  -5.944  37.241  1.00  0.00
ATOM    398  HA  TRP A  24      -0.153  -7.495  39.528  1.00  0.00
ATOM    399 1HB  TRP A  24       2.438  -7.353  37.939  1.00  0.00
ATOM    400 2HB  TRP A  24       2.158  -8.521  39.252  1.00  0.00
ATOM    401  HD1 TRP A  24      -0.981  -8.432  37.970  1.00  0.00
ATOM    402  HE1 TRP A  24      -1.438 -10.277  36.048  1.00  0.00
ATOM    403  HE3 TRP A  24       3.852  -9.487  36.802  1.00  0.00
ATOM    404  HZ2 TRP A  24       0.143 -11.830  34.398  1.00  0.00
ATOM    405  HZ3 TRP A  24       4.360 -11.118  35.091  1.00  0.00
ATOM    406  HH2 TRP A  24       2.584 -12.300  33.872  1.00  0.00
ATOM    407  N   LYS A  25       2.246  -5.304  40.067  1.00  0.00
ATOM    408  CA  LYS A  25       2.955  -4.561  41.124  1.00  0.00
ATOM    409  C   LYS A  25       1.940  -3.871  42.039  1.00  0.00
ATOM    410  O   LYS A  25       2.040  -3.938  43.269  1.00  0.00
ATOM    411  CB  LYS A  25       3.915  -3.533  40.524  1.00  0.00
ATOM    412  CG  LYS A  25       5.182  -4.130  39.925  1.00  0.00
ATOM    413  CD  LYS A  25       6.026  -3.065  39.240  1.00  0.00
ATOM    414  CE  LYS A  25       6.551  -2.046  40.241  1.00  0.00
ATOM    415  NZ  LYS A  25       7.413  -1.022  39.591  1.00  0.00
ATOM    416  H   LYS A  25       2.442  -5.090  39.099  1.00  0.00
ATOM    417  HA  LYS A  25       3.533  -5.253  41.737  1.00  0.00
ATOM    418 1HB  LYS A  25       3.366  -2.997  39.749  1.00  0.00
ATOM    419 2HB  LYS A  25       4.184  -2.841  41.322  1.00  0.00
ATOM    420 1HG  LYS A  25       5.759  -4.592  40.727  1.00  0.00
ATOM    421 2HG  LYS A  25       4.897  -4.890  39.199  1.00  0.00
ATOM    422 1HD  LYS A  25       6.865  -3.553  38.743  1.00  0.00
ATOM    423 2HD  LYS A  25       5.410  -2.559  38.497  1.00  0.00
ATOM    424 1HE  LYS A  25       5.698  -1.557  40.710  1.00  0.00
ATOM    425 2HE  LYS A  25       7.127  -2.577  40.998  1.00  0.00
ATOM    426 1HZ  LYS A  25       7.740  -0.367  40.287  1.00  0.00
ATOM    427 2HZ  LYS A  25       8.205  -1.474  39.156  1.00  0.00
ATOM    428 3HZ  LYS A  25       6.880  -0.529  38.889  1.00  0.00
ATOM    429  N   ALA A  26       0.973  -3.210  41.430  1.00  0.00
ATOM    430  CA  ALA A  26      -0.069  -2.502  42.180  1.00  0.00
ATOM    431  C   ALA A  26      -0.784  -3.478  43.107  1.00  0.00
ATOM    432  O   ALA A  26      -0.982  -3.183  44.284  1.00  0.00
ATOM    433  CB  ALA A  26      -1.056  -1.830  41.237  1.00  0.00
ATOM    434  H   ALA A  26       0.951  -3.192  40.420  1.00  0.00
ATOM    435  HA  ALA A  26       0.402  -1.731  42.790  1.00  0.00
ATOM    436 1HB  ALA A  26      -1.828  -1.326  41.819  1.00  0.00
ATOM    437 2HB  ALA A  26      -0.532  -1.099  40.621  1.00  0.00
ATOM    438 3HB  ALA A  26      -1.517  -2.581  40.598  1.00  0.00
ATOM    439  N   GLN A  27      -1.162  -4.624  42.567  1.00  0.00
ATOM    440  CA  GLN A  27      -1.858  -5.650  43.361  1.00  0.00
ATOM    441  C   GLN A  27      -1.001  -6.035  44.576  1.00  0.00
ATOM    442  O   GLN A  27      -1.493  -6.088  45.722  1.00  0.00
ATOM    443  CB  GLN A  27      -2.154  -6.890  42.513  1.00  0.00
ATOM    444  CG  GLN A  27      -3.236  -6.685  41.466  1.00  0.00
ATOM    445  CD  GLN A  27      -3.453  -7.917  40.609  1.00  0.00
ATOM    446  OE1 GLN A  27      -4.017  -8.916  41.064  1.00  0.00
ATOM    447  NE2 GLN A  27      -3.002  -7.855  39.361  1.00  0.00
ATOM    448  H   GLN A  27      -0.971  -4.802  41.591  1.00  0.00
ATOM    449  HA  GLN A  27      -2.797  -5.245  43.738  1.00  0.00
ATOM    450 1HB  GLN A  27      -1.219  -7.171  42.028  1.00  0.00
ATOM    451 2HB  GLN A  27      -2.456  -7.678  43.203  1.00  0.00
ATOM    452 1HG  GLN A  27      -4.213  -6.265  41.702  1.00  0.00
ATOM    453 2HG  GLN A  27      -2.660  -5.960  40.889  1.00  0.00
ATOM    454 1HE2 GLN A  27      -3.116  -8.638  38.748  1.00  0.00
ATOM    455 2HE2 GLN A  27      -2.549  -7.026  39.033  1.00  0.00
ATOM    456  N   ALA A  28       0.271  -6.289  44.317  1.00  0.00
ATOM    457  CA  ALA A  28       1.205  -6.663  45.398  1.00  0.00
ATOM    458  C   ALA A  28       1.224  -5.565  46.473  1.00  0.00
ATOM    459  O   ALA A  28       1.131  -5.837  47.685  1.00  0.00
ATOM    460  CB  ALA A  28       2.603  -6.904  44.847  1.00  0.00
ATOM    461  H   ALA A  28       0.615  -6.228  43.369  1.00  0.00
ATOM    462  HA  ALA A  28       0.854  -7.586  45.859  1.00  0.00
ATOM    463 1HB  ALA A  28       3.275  -7.164  45.665  1.00  0.00
ATOM    464 2HB  ALA A  28       2.575  -7.721  44.127  1.00  0.00
ATOM    465 3HB  ALA A  28       2.961  -6.000  44.357  1.00  0.00
ATOM    466  N   ARG A  29       1.342  -4.329  46.019  1.00  0.00
ATOM    467  CA  ARG A  29       1.372  -3.176  46.929  1.00  0.00
ATOM    468  C   ARG A  29       0.105  -3.161  47.777  1.00  0.00
ATOM    469  O   ARG A  29       0.170  -2.985  48.991  1.00  0.00
ATOM    470  CB  ARG A  29       1.580  -1.856  46.202  1.00  0.00
ATOM    471  CG  ARG A  29       2.897  -1.738  45.453  1.00  0.00
ATOM    472  CD  ARG A  29       3.091  -0.442  44.753  1.00  0.00
ATOM    473  NE  ARG A  29       4.298  -0.368  43.946  1.00  0.00
ATOM    474  CZ  ARG A  29       5.530  -0.125  44.433  1.00  0.00
ATOM    475  NH1 ARG A  29       5.719   0.103  45.714  1.00  0.00
ATOM    476  NH2 ARG A  29       6.543  -0.099  43.585  1.00  0.00
ATOM    477  H   ARG A  29       1.413  -4.172  45.024  1.00  0.00
ATOM    478  HA  ARG A  29       2.222  -3.263  47.606  1.00  0.00
ATOM    479 1HB  ARG A  29       0.755  -1.747  45.498  1.00  0.00
ATOM    480 2HB  ARG A  29       1.523  -1.067  46.952  1.00  0.00
ATOM    481 1HG  ARG A  29       3.714  -1.860  46.165  1.00  0.00
ATOM    482 2HG  ARG A  29       2.944  -2.533  44.708  1.00  0.00
ATOM    483 1HD  ARG A  29       2.244  -0.268  44.090  1.00  0.00
ATOM    484 2HD  ARG A  29       3.143   0.355  45.493  1.00  0.00
ATOM    485  HE  ARG A  29       4.413  -0.477  42.947  1.00  0.00
ATOM    486 1HH1 ARG A  29       4.932   0.097  46.347  1.00  0.00
ATOM    487 2HH1 ARG A  29       6.651   0.282  46.060  1.00  0.00
ATOM    488 1HH2 ARG A  29       6.378  -0.259  42.601  1.00  0.00
ATOM    489 2HH2 ARG A  29       7.477   0.080  43.923  1.00  0.00
ATOM    490  N   LYS A  30      -1.032  -3.340  47.130  1.00  0.00
ATOM    491  CA  LYS A  30      -2.323  -3.348  47.829  1.00  0.00
ATOM    492  C   LYS A  30      -2.310  -4.421  48.918  1.00  0.00
ATOM    493  O   LYS A  30      -2.696  -4.157  50.066  1.00  0.00
ATOM    494  CB  LYS A  30      -3.474  -3.592  46.852  1.00  0.00
ATOM    495  CG  LYS A  30      -4.860  -3.508  47.479  1.00  0.00
ATOM    496  CD  LYS A  30      -5.182  -2.088  47.921  1.00  0.00
ATOM    497  CE  LYS A  30      -5.368  -1.164  46.726  1.00  0.00
ATOM    498  NZ  LYS A  30      -5.778   0.205  47.140  1.00  0.00
ATOM    499  H   LYS A  30      -1.014  -3.475  46.129  1.00  0.00
ATOM    500  HA  LYS A  30      -2.485  -2.386  48.316  1.00  0.00
ATOM    501 1HB  LYS A  30      -3.387  -2.845  46.063  1.00  0.00
ATOM    502 2HB  LYS A  30      -3.329  -4.586  46.428  1.00  0.00
ATOM    503 1HG  LYS A  30      -5.594  -3.835  46.742  1.00  0.00
ATOM    504 2HG  LYS A  30      -4.891  -4.173  48.342  1.00  0.00
ATOM    505 1HD  LYS A  30      -6.098  -2.107  48.513  1.00  0.00
ATOM    506 2HD  LYS A  30      -4.361  -1.721  48.537  1.00  0.00
ATOM    507 1HE  LYS A  30      -4.425  -1.112  46.184  1.00  0.00
ATOM    508 2HE  LYS A  30      -6.134  -1.593  46.080  1.00  0.00
ATOM    509 1HZ  LYS A  30      -5.892   0.784  46.320  1.00  0.00
ATOM    510 2HZ  LYS A  30      -6.654   0.157  47.642  1.00  0.00
ATOM    511 3HZ  LYS A  30      -5.068   0.603  47.738  1.00  0.00
ATOM    512  N   GLU A  31      -1.863  -5.610  48.551  1.00  0.00
ATOM    513  CA  GLU A  31      -1.796  -6.727  49.516  1.00  0.00
ATOM    514  C   GLU A  31      -0.934  -6.320  50.724  1.00  0.00
ATOM    515  O   GLU A  31      -1.320  -6.510  51.899  1.00  0.00
ATOM    516  CB  GLU A  31      -1.230  -7.987  48.857  1.00  0.00
ATOM    517  CG  GLU A  31      -2.167  -8.650  47.859  1.00  0.00
ATOM    518  CD  GLU A  31      -1.501  -9.808  47.170  1.00  0.00
ATOM    519  OE1 GLU A  31      -0.337 -10.026  47.406  1.00  0.00
ATOM    520  OE2 GLU A  31      -2.183 -10.544  46.495  1.00  0.00
ATOM    521  H   GLU A  31      -1.562  -5.763  47.599  1.00  0.00
ATOM    522  HA  GLU A  31      -2.795  -6.954  49.889  1.00  0.00
ATOM    523 1HB  GLU A  31      -0.309  -7.695  48.351  1.00  0.00
ATOM    524 2HB  GLU A  31      -0.998  -8.689  49.658  1.00  0.00
ATOM    525 1HG  GLU A  31      -3.107  -8.982  48.300  1.00  0.00
ATOM    526 2HG  GLU A  31      -2.367  -7.863  47.133  1.00  0.00
ATOM    527  N   LYS A  32       0.225  -5.756  50.426  1.00  0.00
ATOM    528  CA  LYS A  32       1.151  -5.311  51.483  1.00  0.00
ATOM    529  C   LYS A  32       0.445  -4.307  52.398  1.00  0.00
ATOM    530  O   LYS A  32       0.515  -4.406  53.627  1.00  0.00
ATOM    531  CB  LYS A  32       2.412  -4.688  50.882  1.00  0.00
ATOM    532  CG  LYS A  32       3.387  -5.694  50.284  1.00  0.00
ATOM    533  CD  LYS A  32       4.552  -4.995  49.599  1.00  0.00
ATOM    534  CE  LYS A  32       5.403  -4.226  50.600  1.00  0.00
ATOM    535  NZ  LYS A  32       6.571  -3.572  49.950  1.00  0.00
ATOM    536  H   LYS A  32       0.484  -5.626  49.458  1.00  0.00
ATOM    537  HA  LYS A  32       1.448  -6.163  52.096  1.00  0.00
ATOM    538 1HB  LYS A  32       2.087  -3.993  50.108  1.00  0.00
ATOM    539 2HB  LYS A  32       2.907  -4.135  51.681  1.00  0.00
ATOM    540 1HG  LYS A  32       3.764  -6.330  51.086  1.00  0.00
ATOM    541 2HG  LYS A  32       2.852  -6.305  49.558  1.00  0.00
ATOM    542 1HD  LYS A  32       5.165  -5.749  49.103  1.00  0.00
ATOM    543 2HD  LYS A  32       4.155  -4.305  48.856  1.00  0.00
ATOM    544 1HE  LYS A  32       4.777  -3.468  51.069  1.00  0.00
ATOM    545 2HE  LYS A  32       5.754  -4.926  51.358  1.00  0.00
ATOM    546 1HZ  LYS A  32       7.108  -3.075  50.646  1.00  0.00
ATOM    547 2HZ  LYS A  32       7.152  -4.275  49.515  1.00  0.00
ATOM    548 3HZ  LYS A  32       6.246  -2.923  49.248  1.00  0.00
ATOM    549  N   LEU A  33      -0.226  -3.347  51.788  1.00  0.00
ATOM    550  CA  LEU A  33      -0.950  -2.316  52.539  1.00  0.00
ATOM    551  C   LEU A  33      -1.964  -2.976  53.465  1.00  0.00
ATOM    552  O   LEU A  33      -2.045  -2.630  54.643  1.00  0.00
ATOM    553  CB  LEU A  33      -1.646  -1.336  51.586  1.00  0.00
ATOM    554  CG  LEU A  33      -2.485  -0.248  52.268  1.00  0.00
ATOM    555  CD1 LEU A  33      -2.898   0.807  51.250  1.00  0.00
ATOM    556  CD2 LEU A  33      -3.708  -0.880  52.916  1.00  0.00
ATOM    557  H   LEU A  33      -0.241  -3.322  50.778  1.00  0.00
ATOM    558  HA  LEU A  33      -0.251  -1.759  53.161  1.00  0.00
ATOM    559 1HB  LEU A  33      -0.769  -0.892  51.117  1.00  0.00
ATOM    560 2HB  LEU A  33      -2.237  -1.856  50.833  1.00  0.00
ATOM    561  HG  LEU A  33      -1.874   0.184  53.061  1.00  0.00
ATOM    562 1HD1 LEU A  33      -3.493   1.576  51.744  1.00  0.00
ATOM    563 2HD1 LEU A  33      -2.007   1.263  50.817  1.00  0.00
ATOM    564 3HD1 LEU A  33      -3.489   0.341  50.463  1.00  0.00
ATOM    565 1HD2 LEU A  33      -4.303  -0.105  53.401  1.00  0.00
ATOM    566 2HD2 LEU A  33      -4.309  -1.376  52.153  1.00  0.00
ATOM    567 3HD2 LEU A  33      -3.390  -1.610  53.659  1.00  0.00
ATOM    568  N   ALA A  34      -2.723  -3.914  52.926  1.00  0.00
ATOM    569  CA  ALA A  34      -3.737  -4.628  53.720  1.00  0.00
ATOM    570  C   ALA A  34      -3.072  -5.290  54.935  1.00  0.00
ATOM    571  O   ALA A  34      -3.550  -5.166  56.081  1.00  0.00
ATOM    572  CB  ALA A  34      -4.462  -5.661  52.870  1.00  0.00
ATOM    573  H   ALA A  34      -2.608  -4.148  51.950  1.00  0.00
ATOM    574  HA  ALA A  34      -4.469  -3.906  54.082  1.00  0.00
ATOM    575 1HB  ALA A  34      -5.196  -6.185  53.482  1.00  0.00
ATOM    576 2HB  ALA A  34      -4.969  -5.162  52.043  1.00  0.00
ATOM    577 3HB  ALA A  34      -3.742  -6.377  52.476  1.00  0.00
ATOM    578  N   GLN A  35      -1.971  -5.978  54.675  1.00  0.00
ATOM    579  CA  GLN A  35      -1.230  -6.659  55.757  1.00  0.00
ATOM    580  C   GLN A  35      -0.824  -5.638  56.832  1.00  0.00
ATOM    581  O   GLN A  35      -1.007  -5.859  58.044  1.00  0.00
ATOM    582  CB  GLN A  35       0.013  -7.365  55.210  1.00  0.00
ATOM    583  CG  GLN A  35      -0.281  -8.655  54.464  1.00  0.00
ATOM    584  CD  GLN A  35      -1.041  -9.655  55.315  1.00  0.00
ATOM    585  OE1 GLN A  35      -2.175 -10.024  55.000  1.00  0.00
ATOM    586  NE2 GLN A  35      -0.420 -10.097  56.403  1.00  0.00
ATOM    587  H   GLN A  35      -1.628  -6.042  53.727  1.00  0.00
ATOM    588  HA  GLN A  35      -1.876  -7.396  56.234  1.00  0.00
ATOM    589 1HB  GLN A  35       0.509  -6.659  54.544  1.00  0.00
ATOM    590 2HB  GLN A  35       0.659  -7.573  56.063  1.00  0.00
ATOM    591 1HG  GLN A  35      -0.711  -8.673  53.463  1.00  0.00
ATOM    592 2HG  GLN A  35       0.763  -8.967  54.415  1.00  0.00
ATOM    593 1HE2 GLN A  35      -0.872 -10.758  57.003  1.00  0.00
ATOM    594 2HE2 GLN A  35       0.499  -9.770  56.622  1.00  0.00
ATOM    595  N   LEU A  36      -0.277  -4.524  56.377  1.00  0.00
ATOM    596  CA  LEU A  36       0.159  -3.456  57.287  1.00  0.00
ATOM    597  C   LEU A  36      -1.020  -2.994  58.136  1.00  0.00
ATOM    598  O   LEU A  36      -0.897  -2.852  59.350  1.00  0.00
ATOM    599  CB  LEU A  36       0.753  -2.280  56.502  1.00  0.00
ATOM    600  CG  LEU A  36       2.108  -2.556  55.838  1.00  0.00
ATOM    601  CD1 LEU A  36       2.498  -1.388  54.942  1.00  0.00
ATOM    602  CD2 LEU A  36       3.162  -2.788  56.911  1.00  0.00
ATOM    603  H   LEU A  36      -0.155  -4.403  55.382  1.00  0.00
ATOM    604  HA  LEU A  36       0.920  -3.842  57.964  1.00  0.00
ATOM    605 1HB  LEU A  36      -0.019  -2.166  55.743  1.00  0.00
ATOM    606 2HB  LEU A  36       0.803  -1.375  57.107  1.00  0.00
ATOM    607  HG  LEU A  36       2.006  -3.478  55.265  1.00  0.00
ATOM    608 1HD1 LEU A  36       3.461  -1.593  54.475  1.00  0.00
ATOM    609 2HD1 LEU A  36       1.742  -1.254  54.169  1.00  0.00
ATOM    610 3HD1 LEU A  36       2.571  -0.480  55.540  1.00  0.00
ATOM    611 1HD2 LEU A  36       4.124  -2.985  56.437  1.00  0.00
ATOM    612 2HD2 LEU A  36       3.241  -1.902  57.541  1.00  0.00
ATOM    613 3HD2 LEU A  36       2.877  -3.644  57.522  1.00  0.00
ATOM    614  N   LYS A  37      -2.147  -2.759  57.488  1.00  0.00
ATOM    615  CA  LYS A  37      -3.357  -2.310  58.187  1.00  0.00
ATOM    616  C   LYS A  37      -3.725  -3.318  59.277  1.00  0.00
ATOM    617  O   LYS A  37      -3.993  -2.935  60.424  1.00  0.00
ATOM    618  CB  LYS A  37      -4.520  -2.131  57.210  1.00  0.00
ATOM    619  CG  LYS A  37      -5.752  -1.469  57.813  1.00  0.00
ATOM    620  CD  LYS A  37      -6.761  -1.094  56.737  1.00  0.00
ATOM    621  CE  LYS A  37      -7.696  -2.254  56.427  1.00  0.00
ATOM    622  NZ  LYS A  37      -7.077  -3.234  55.494  1.00  0.00
ATOM    623  H   LYS A  37      -2.177  -2.891  56.487  1.00  0.00
ATOM    624  HA  LYS A  37      -3.168  -1.353  58.674  1.00  0.00
ATOM    625 1HB  LYS A  37      -4.151  -1.526  56.382  1.00  0.00
ATOM    626 2HB  LYS A  37      -4.785  -3.123  56.843  1.00  0.00
ATOM    627 1HG  LYS A  37      -6.210  -2.165  58.516  1.00  0.00
ATOM    628 2HG  LYS A  37      -5.437  -0.571  58.344  1.00  0.00
ATOM    629 1HD  LYS A  37      -7.343  -0.241  57.089  1.00  0.00
ATOM    630 2HD  LYS A  37      -6.219  -0.815  55.834  1.00  0.00
ATOM    631 1HE  LYS A  37      -7.945  -2.752  57.363  1.00  0.00
ATOM    632 2HE  LYS A  37      -8.604  -1.850  55.979  1.00  0.00
ATOM    633 1HZ  LYS A  37      -7.728  -3.985  55.314  1.00  0.00
ATOM    634 2HZ  LYS A  37      -6.846  -2.772  54.625  1.00  0.00
ATOM    635 3HZ  LYS A  37      -6.236  -3.609  55.909  1.00  0.00
ATOM    636  N   GLU A  38      -3.727  -4.588  58.910  1.00  0.00
ATOM    637  CA  GLU A  38      -4.060  -5.657  59.875  1.00  0.00
ATOM    638  C   GLU A  38      -3.109  -5.581  61.083  1.00  0.00
ATOM    639  O   GLU A  38      -3.538  -5.622  62.258  1.00  0.00
ATOM    640  CB  GLU A  38      -3.976  -7.036  59.216  1.00  0.00
ATOM    641  CG  GLU A  38      -5.088  -7.324  58.217  1.00  0.00
ATOM    642  CD  GLU A  38      -4.875  -8.643  57.528  1.00  0.00
ATOM    643  OE1 GLU A  38      -3.863  -9.259  57.765  1.00  0.00
ATOM    644  OE2 GLU A  38      -5.772  -9.089  56.853  1.00  0.00
ATOM    645  H   GLU A  38      -3.499  -4.838  57.958  1.00  0.00
ATOM    646  HA  GLU A  38      -5.075  -5.515  60.248  1.00  0.00
ATOM    647 1HB  GLU A  38      -3.012  -7.089  58.710  1.00  0.00
ATOM    648 2HB  GLU A  38      -4.008  -7.774  60.017  1.00  0.00
ATOM    649 1HG  GLU A  38      -6.084  -7.302  58.659  1.00  0.00
ATOM    650 2HG  GLU A  38      -4.996  -6.517  57.492  1.00  0.00
ATOM    651  N   LYS A  39      -1.826  -5.463  60.784  1.00  0.00
ATOM    652  CA  LYS A  39      -0.803  -5.375  61.842  1.00  0.00
ATOM    653  C   LYS A  39      -1.107  -4.186  62.757  1.00  0.00
ATOM    654  O   LYS A  39      -1.077  -4.303  63.986  1.00  0.00
ATOM    655  CB  LYS A  39       0.598  -5.240  61.242  1.00  0.00
ATOM    656  CG  LYS A  39       1.128  -6.510  60.590  1.00  0.00
ATOM    657  CD  LYS A  39       2.562  -6.331  60.115  1.00  0.00
ATOM    658  CE  LYS A  39       3.118  -7.622  59.533  1.00  0.00
ATOM    659  NZ  LYS A  39       2.474  -7.971  58.237  1.00  0.00
ATOM    660  H   LYS A  39      -1.537  -5.432  59.817  1.00  0.00
ATOM    661  HA  LYS A  39      -0.828  -6.276  62.455  1.00  0.00
ATOM    662 1HB  LYS A  39       0.552  -4.443  60.500  1.00  0.00
ATOM    663 2HB  LYS A  39       1.265  -4.943  62.052  1.00  0.00
ATOM    664 1HG  LYS A  39       1.084  -7.319  61.320  1.00  0.00
ATOM    665 2HG  LYS A  39       0.491  -6.754  59.740  1.00  0.00
ATOM    666 1HD  LYS A  39       2.581  -5.550  59.354  1.00  0.00
ATOM    667 2HD  LYS A  39       3.173  -6.024  60.964  1.00  0.00
ATOM    668 1HE  LYS A  39       4.189  -7.496  59.383  1.00  0.00
ATOM    669 2HE  LYS A  39       2.945  -8.423  60.251  1.00  0.00
ATOM    670 1HZ  LYS A  39       2.870  -8.831  57.885  1.00  0.00
ATOM    671 2HZ  LYS A  39       1.480  -8.089  58.376  1.00  0.00
ATOM    672 3HZ  LYS A  39       2.635  -7.229  57.571  1.00  0.00
ATOM    673  N   LEU A  40      -1.395  -3.050  62.147  1.00  0.00
ATOM    674  CA  LEU A  40      -1.708  -1.830  62.897  1.00  0.00
ATOM    675  C   LEU A  40      -2.890  -2.089  63.824  1.00  0.00
ATOM    676  O   LEU A  40      -2.843  -1.736  65.001  1.00  0.00
ATOM    677  OXT LEU A  40      -3.871  -2.639  63.406  1.00  0.00
ATOM    678  CB  LEU A  40      -2.013  -0.668  61.943  1.00  0.00
ATOM    679  CG  LEU A  40      -2.267   0.684  62.622  1.00  0.00
ATOM    680  CD1 LEU A  40      -1.000   1.165  63.318  1.00  0.00
ATOM    681  CD2 LEU A  40      -2.729   1.696  61.584  1.00  0.00
ATOM    682  H   LEU A  40      -1.400  -3.022  61.137  1.00  0.00
ATOM    683  HA  LEU A  40      -0.857  -1.556  63.519  1.00  0.00
ATOM    684 1HB  LEU A  40      -1.073  -0.640  61.393  1.00  0.00
ATOM    685 2HB  LEU A  40      -2.827  -0.909  61.260  1.00  0.00
ATOM    686  HG  LEU A  40      -3.080   0.542  63.334  1.00  0.00
ATOM    687 1HD1 LEU A  40      -1.190   2.126  63.797  1.00  0.00
ATOM    688 2HD1 LEU A  40      -0.701   0.437  64.072  1.00  0.00
ATOM    689 3HD1 LEU A  40      -0.203   1.277  62.584  1.00  0.00
ATOM    690 1HD2 LEU A  40      -2.910   2.656  62.067  1.00  0.00
ATOM    691 2HD2 LEU A  40      -1.959   1.812  60.820  1.00  0.00
ATOM    692 3HD2 LEU A  40      -3.650   1.345  61.118  1.00  0.00
TER
ATOM    693  N   LEU B   1       4.061   2.011  59.907  1.00  0.00
ATOM    694  CA  LEU B   1       3.247   1.195  58.998  1.00  0.00
ATOM    695  C   LEU B   1       2.363   2.102  58.149  1.00  0.00
ATOM    696  O   LEU B   1       2.281   1.935  56.935  1.00  0.00
ATOM    697  CB  LEU B   1       2.394   0.191  59.784  1.00  0.00
ATOM    698  CG  LEU B   1       3.066  -1.160  60.060  1.00  0.00
ATOM    699  CD1 LEU B   1       4.468  -0.943  60.613  1.00  0.00
ATOM    700  CD2 LEU B   1       2.219  -1.959  61.039  1.00  0.00
ATOM    701 1H   LEU B   1       3.979   1.890  60.896  1.00  0.00
ATOM    702 2H   LEU B   1       5.059   1.970  59.858  1.00  0.00
ATOM    703 3H   LEU B   1       3.976   3.007  59.896  1.00  0.00
ATOM    704  HA  LEU B   1       3.898   0.644  58.320  1.00  0.00
ATOM    705 1HB  LEU B   1       2.277   0.747  60.712  1.00  0.00
ATOM    706 2HB  LEU B   1       1.418   0.043  59.323  1.00  0.00
ATOM    707  HG  LEU B   1       3.093  -1.708  59.118  1.00  0.00
ATOM    708 1HD1 LEU B   1       4.938  -1.907  60.806  1.00  0.00
ATOM    709 2HD1 LEU B   1       5.064  -0.390  59.887  1.00  0.00
ATOM    710 3HD1 LEU B   1       4.409  -0.376  61.541  1.00  0.00
ATOM    711 1HD2 LEU B   1       2.697  -2.919  61.235  1.00  0.00
ATOM    712 2HD2 LEU B   1       2.121  -1.405  61.973  1.00  0.00
ATOM    713 3HD2 LEU B   1       1.230  -2.127  60.612  1.00  0.00
ATOM    714  N   GLU B   2       1.709   3.049  58.796  1.00  0.00
ATOM    715  CA  GLU B   2       0.825   3.991  58.098  1.00  0.00
ATOM    716  C   GLU B   2       1.612   4.721  57.008  1.00  0.00
ATOM    717  O   GLU B   2       1.154   4.819  55.861  1.00  0.00
ATOM    718  CB  GLU B   2       0.210   4.994  59.076  1.00  0.00
ATOM    719  CG  GLU B   2      -0.898   5.853  58.483  1.00  0.00
ATOM    720  CD  GLU B   2      -0.336   7.035  57.743  1.00  0.00
ATOM    721  OE1 GLU B   2       0.510   7.705  58.286  1.00  0.00
ATOM    722  OE2 GLU B   2      -0.668   7.203  56.593  1.00  0.00
ATOM    723  H   GLU B   2       1.820   3.128  59.797  1.00  0.00
ATOM    724  HA  GLU B   2       0.016   3.447  57.611  1.00  0.00
ATOM    725 1HB  GLU B   2      -0.186   4.420  59.914  1.00  0.00
ATOM    726 2HB  GLU B   2       1.019   5.636  59.425  1.00  0.00
ATOM    727 1HG  GLU B   2      -1.570   5.301  57.827  1.00  0.00
ATOM    728 2HG  GLU B   2      -1.448   6.200  59.356  1.00  0.00
ATOM    729  N   GLU B   3       2.781   5.216  57.375  1.00  0.00
ATOM    730  CA  GLU B   3       3.636   5.938  56.410  1.00  0.00
ATOM    731  C   GLU B   3       3.936   5.033  55.202  1.00  0.00
ATOM    732  O   GLU B   3       3.807   5.444  54.027  1.00  0.00
ATOM    733  CB  GLU B   3       4.939   6.397  57.069  1.00  0.00
ATOM    734  CG  GLU B   3       4.760   7.467  58.136  1.00  0.00
ATOM    735  CD  GLU B   3       4.041   6.925  59.340  1.00  0.00
ATOM    736  OE1 GLU B   3       4.445   5.901  59.838  1.00  0.00
ATOM    737  OE2 GLU B   3       3.159   7.590  59.830  1.00  0.00
ATOM    738  H   GLU B   3       3.100   5.103  58.326  1.00  0.00
ATOM    739  HA  GLU B   3       3.111   6.818  56.037  1.00  0.00
ATOM    740 1HB  GLU B   3       5.398   5.514  57.514  1.00  0.00
ATOM    741 2HB  GLU B   3       5.580   6.780  56.275  1.00  0.00
ATOM    742 1HG  GLU B   3       5.697   7.927  58.451  1.00  0.00
ATOM    743 2HG  GLU B   3       4.137   8.215  57.648  1.00  0.00
ATOM    744  N   GLU B   4       4.325   3.804  55.500  1.00  0.00
ATOM    745  CA  GLU B   4       4.641   2.827  54.443  1.00  0.00
ATOM    746  C   GLU B   4       3.429   2.646  53.528  1.00  0.00
ATOM    747  O   GLU B   4       3.548   2.663  52.299  1.00  0.00
ATOM    748  CB  GLU B   4       5.059   1.483  55.044  1.00  0.00
ATOM    749  CG  GLU B   4       6.411   1.499  55.742  1.00  0.00
ATOM    750  CD  GLU B   4       6.755   0.146  56.298  1.00  0.00
ATOM    751  OE1 GLU B   4       5.941  -0.416  56.990  1.00  0.00
ATOM    752  OE2 GLU B   4       7.785  -0.377  55.941  1.00  0.00
ATOM    753  H   GLU B   4       4.408   3.526  56.467  1.00  0.00
ATOM    754  HA  GLU B   4       5.462   3.199  53.829  1.00  0.00
ATOM    755 1HB  GLU B   4       4.286   1.200  55.758  1.00  0.00
ATOM    756 2HB  GLU B   4       5.081   0.762  54.227  1.00  0.00
ATOM    757 1HG  GLU B   4       7.224   1.846  55.104  1.00  0.00
ATOM    758 2HG  GLU B   4       6.268   2.203  56.561  1.00  0.00
ATOM    759  N   LEU B   5       2.270   2.470  54.138  1.00  0.00
ATOM    760  CA  LEU B   5       1.023   2.284  53.388  1.00  0.00
ATOM    761  C   LEU B   5       0.803   3.474  52.461  1.00  0.00
ATOM    762  O   LEU B   5       0.496   3.293  51.284  1.00  0.00
ATOM    763  CB  LEU B   5      -0.166   2.114  54.342  1.00  0.00
ATOM    764  CG  LEU B   5      -1.534   1.973  53.661  1.00  0.00
ATOM    765  CD1 LEU B   5      -2.582   1.546  54.680  1.00  0.00
ATOM    766  CD2 LEU B   5      -1.918   3.294  53.013  1.00  0.00
ATOM    767  H   LEU B   5       2.243   2.463  55.148  1.00  0.00
ATOM    768  HA  LEU B   5       1.100   1.393  52.766  1.00  0.00
ATOM    769 1HB  LEU B   5       0.117   1.173  54.811  1.00  0.00
ATOM    770 2HB  LEU B   5      -0.196   2.901  55.095  1.00  0.00
ATOM    771  HG  LEU B   5      -1.426   1.231  52.869  1.00  0.00
ATOM    772 1HD1 LEU B   5      -3.550   1.448  54.187  1.00  0.00
ATOM    773 2HD1 LEU B   5      -2.299   0.587  55.114  1.00  0.00
ATOM    774 3HD1 LEU B   5      -2.650   2.296  55.467  1.00  0.00
ATOM    775 1HD2 LEU B   5      -2.890   3.192  52.529  1.00  0.00
ATOM    776 2HD2 LEU B   5      -1.971   4.072  53.775  1.00  0.00
ATOM    777 3HD2 LEU B   5      -1.170   3.566  52.268  1.00  0.00
ATOM    778  N   LYS B   6       0.960   4.669  53.001  1.00  0.00
ATOM    779  CA  LYS B   6       0.778   5.897  52.206  1.00  0.00
ATOM    780  C   LYS B   6       1.716   5.872  50.991  1.00  0.00
ATOM    781  O   LYS B   6       1.297   6.132  49.845  1.00  0.00
ATOM    782  CB  LYS B   6       1.038   7.143  53.055  1.00  0.00
ATOM    783  CG  LYS B   6       0.676   8.455  52.373  1.00  0.00
ATOM    784  CD  LYS B   6       0.899   9.641  53.300  1.00  0.00
ATOM    785  CE  LYS B   6       2.377   9.980  53.420  1.00  0.00
ATOM    786  NZ  LYS B   6       2.928  10.527  52.150  1.00  0.00
ATOM    787  H   LYS B   6       1.209   4.747  53.977  1.00  0.00
ATOM    788  HA  LYS B   6      -0.244   5.945  51.830  1.00  0.00
ATOM    789 1HB  LYS B   6       0.452   7.035  53.968  1.00  0.00
ATOM    790 2HB  LYS B   6       2.099   7.145  53.304  1.00  0.00
ATOM    791 1HG  LYS B   6       1.298   8.567  51.484  1.00  0.00
ATOM    792 2HG  LYS B   6      -0.372   8.415  52.079  1.00  0.00
ATOM    793 1HD  LYS B   6       0.359  10.500  52.901  1.00  0.00
ATOM    794 2HD  LYS B   6       0.503   9.391  54.284  1.00  0.00
ATOM    795 1HE  LYS B   6       2.495  10.717  54.214  1.00  0.00
ATOM    796 2HE  LYS B   6       2.915   9.071  53.687  1.00  0.00
ATOM    797 1HZ  LYS B   6       3.908  10.738  52.272  1.00  0.00
ATOM    798 2HZ  LYS B   6       2.819   9.843  51.414  1.00  0.00
ATOM    799 3HZ  LYS B   6       2.430  11.370  51.903  1.00  0.00
ATOM    800  N   GLN B   7       2.973   5.548  51.251  1.00  0.00
ATOM    801  CA  GLN B   7       3.978   5.480  50.170  1.00  0.00
ATOM    802  C   GLN B   7       3.517   4.483  49.095  1.00  0.00
ATOM    803  O   GLN B   7       3.552   4.768  47.883  1.00  0.00
ATOM    804  CB  GLN B   7       5.346   5.064  50.718  1.00  0.00
ATOM    805  CG  GLN B   7       6.003   6.105  51.608  1.00  0.00
ATOM    806  CD  GLN B   7       6.298   7.396  50.868  1.00  0.00
ATOM    807  OE1 GLN B   7       6.840   7.382  49.759  1.00  0.00
ATOM    808  NE2 GLN B   7       5.948   8.521  51.480  1.00  0.00
ATOM    809  H   GLN B   7       3.255   5.343  52.199  1.00  0.00
ATOM    810  HA  GLN B   7       4.069   6.456  49.694  1.00  0.00
ATOM    811 1HB  GLN B   7       5.193   4.142  51.279  1.00  0.00
ATOM    812 2HB  GLN B   7       5.982   4.863  49.856  1.00  0.00
ATOM    813 1HG  GLN B   7       5.619   6.365  52.594  1.00  0.00
ATOM    814 2HG  GLN B   7       6.935   5.549  51.718  1.00  0.00
ATOM    815 1HE2 GLN B   7       6.118   9.404  51.041  1.00  0.00
ATOM    816 2HE2 GLN B   7       5.513   8.487  52.380  1.00  0.00
ATOM    817  N   LEU B   8       3.088   3.318  49.549  1.00  0.00
ATOM    818  CA  LEU B   8       2.614   2.266  48.639  1.00  0.00
ATOM    819  C   LEU B   8       1.466   2.802  47.790  1.00  0.00
ATOM    820  O   LEU B   8       1.449   2.616  46.576  1.00  0.00
ATOM    821  CB  LEU B   8       2.171   1.025  49.424  1.00  0.00
ATOM    822  CG  LEU B   8       3.305   0.233  50.087  1.00  0.00
ATOM    823  CD1 LEU B   8       2.728  -0.854  50.984  1.00  0.00
ATOM    824  CD2 LEU B   8       4.199  -0.371  49.015  1.00  0.00
ATOM    825  H   LEU B   8       3.085   3.146  50.544  1.00  0.00
ATOM    826  HA  LEU B   8       3.418   1.980  47.961  1.00  0.00
ATOM    827 1HB  LEU B   8       1.557   1.506  50.184  1.00  0.00
ATOM    828 2HB  LEU B   8       1.550   0.365  48.819  1.00  0.00
ATOM    829  HG  LEU B   8       3.904   0.942  50.660  1.00  0.00
ATOM    830 1HD1 LEU B   8       3.541  -1.411  51.450  1.00  0.00
ATOM    831 2HD1 LEU B   8       2.111  -0.398  51.758  1.00  0.00
ATOM    832 3HD1 LEU B   8       2.120  -1.533  50.386  1.00  0.00
ATOM    833 1HD2 LEU B   8       5.005  -0.932  49.487  1.00  0.00
ATOM    834 2HD2 LEU B   8       3.612  -1.038  48.384  1.00  0.00
ATOM    835 3HD2 LEU B   8       4.623   0.426  48.403  1.00  0.00
ATOM    836  N   GLU B   9       0.520   3.456  48.438  1.00  0.00
ATOM    837  CA  GLU B   9      -0.640   4.024  47.739  1.00  0.00
ATOM    838  C   GLU B   9      -0.163   4.986  46.649  1.00  0.00
ATOM    839  O   GLU B   9      -0.625   4.915  45.502  1.00  0.00
ATOM    840  CB  GLU B   9      -1.571   4.744  48.717  1.00  0.00
ATOM    841  CG  GLU B   9      -2.890   5.200  48.109  1.00  0.00
ATOM    842  CD  GLU B   9      -3.725   4.029  47.673  1.00  0.00
ATOM    843  OE1 GLU B   9      -3.879   3.113  48.445  1.00  0.00
ATOM    844  OE2 GLU B   9      -4.301   4.097  46.613  1.00  0.00
ATOM    845  H   GLU B   9       0.595   3.569  49.439  1.00  0.00
ATOM    846  HA  GLU B   9      -1.204   3.228  47.251  1.00  0.00
ATOM    847 1HB  GLU B   9      -1.769   4.052  49.536  1.00  0.00
ATOM    848 2HB  GLU B   9      -1.028   5.610  49.096  1.00  0.00
ATOM    849 1HG  GLU B   9      -3.476   5.836  48.772  1.00  0.00
ATOM    850 2HG  GLU B   9      -2.584   5.773  47.235  1.00  0.00
ATOM    851  N   GLU B  10       0.756   5.863  47.016  1.00  0.00
ATOM    852  CA  GLU B  10       1.301   6.840  46.052  1.00  0.00
ATOM    853  C   GLU B  10       1.901   6.099  44.843  1.00  0.00
ATOM    854  O   GLU B  10       1.635   6.438  43.669  1.00  0.00
ATOM    855  CB  GLU B  10       2.358   7.729  46.712  1.00  0.00
ATOM    856  CG  GLU B  10       1.801   8.732  47.711  1.00  0.00
ATOM    857  CD  GLU B  10       2.903   9.486  48.401  1.00  0.00
ATOM    858  OE1 GLU B  10       4.047   9.177  48.164  1.00  0.00
ATOM    859  OE2 GLU B  10       2.609  10.444  49.076  1.00  0.00
ATOM    860  H   GLU B  10       1.094   5.870  47.968  1.00  0.00
ATOM    861  HA  GLU B  10       0.499   7.478  45.679  1.00  0.00
ATOM    862 1HB  GLU B  10       3.060   7.066  47.218  1.00  0.00
ATOM    863 2HB  GLU B  10       2.872   8.261  45.911  1.00  0.00
ATOM    864 1HG  GLU B  10       1.099   9.440  47.269  1.00  0.00
ATOM    865 2HG  GLU B  10       1.278   8.110  48.436  1.00  0.00
ATOM    866  N   GLU B  11       2.700   5.088  45.142  1.00  0.00
ATOM    867  CA  GLU B  11       3.342   4.286  44.085  1.00  0.00
ATOM    868  C   GLU B  11       2.271   3.687  43.170  1.00  0.00
ATOM    869  O   GLU B  11       2.376   3.745  41.940  1.00  0.00
ATOM    870  CB  GLU B  11       4.209   3.177  44.686  1.00  0.00
ATOM    871  CG  GLU B  11       5.433   3.676  45.441  1.00  0.00
ATOM    872  CD  GLU B  11       6.541   4.054  44.498  1.00  0.00
ATOM    873  OE1 GLU B  11       6.357   4.968  43.732  1.00  0.00
ATOM    874  OE2 GLU B  11       7.610   3.503  44.619  1.00  0.00
ATOM    875  H   GLU B  11       2.876   4.858  46.110  1.00  0.00
ATOM    876  HA  GLU B  11       3.978   4.925  43.471  1.00  0.00
ATOM    877 1HB  GLU B  11       3.573   2.607  45.363  1.00  0.00
ATOM    878 2HB  GLU B  11       4.527   2.539  43.862  1.00  0.00
ATOM    879 1HG  GLU B  11       5.221   4.514  46.105  1.00  0.00
ATOM    880 2HG  GLU B  11       5.738   2.814  46.033  1.00  0.00
ATOM    881  N   LEU B  12       1.249   3.113  43.779  1.00  0.00
ATOM    882  CA  LEU B  12       0.149   2.499  43.029  1.00  0.00
ATOM    883  C   LEU B  12      -0.478   3.534  42.102  1.00  0.00
ATOM    884  O   LEU B  12      -0.701   3.256  40.925  1.00  0.00
ATOM    885  CB  LEU B  12      -0.903   1.919  43.983  1.00  0.00
ATOM    886  CG  LEU B  12      -2.132   1.304  43.302  1.00  0.00
ATOM    887  CD1 LEU B  12      -2.962   0.533  44.321  1.00  0.00
ATOM    888  CD2 LEU B  12      -2.960   2.404  42.655  1.00  0.00
ATOM    889  H   LEU B  12       1.225   3.097  44.789  1.00  0.00
ATOM    890  HA  LEU B  12       0.537   1.693  42.407  1.00  0.00
ATOM    891 1HB  LEU B  12      -0.306   1.139  44.452  1.00  0.00
ATOM    892 2HB  LEU B  12      -1.208   2.645  44.736  1.00  0.00
ATOM    893  HG  LEU B  12      -1.770   0.649  42.510  1.00  0.00
ATOM    894 1HD1 LEU B  12      -3.833   0.100  43.829  1.00  0.00
ATOM    895 2HD1 LEU B  12      -2.357  -0.263  44.755  1.00  0.00
ATOM    896 3HD1 LEU B  12      -3.291   1.210  45.109  1.00  0.00
ATOM    897 1HD2 LEU B  12      -3.833   1.965  42.171  1.00  0.00
ATOM    898 2HD2 LEU B  12      -3.284   3.113  43.417  1.00  0.00
ATOM    899 3HD2 LEU B  12      -2.356   2.924  41.911  1.00  0.00
ATOM    900  N   GLN B  13      -0.754   4.707  42.642  1.00  0.00
ATOM    901  CA  GLN B  13      -1.359   5.791  41.848  1.00  0.00
ATOM    902  C   GLN B  13      -0.471   6.099  40.633  1.00  0.00
ATOM    903  O   GLN B  13      -0.957   6.194  39.487  1.00  0.00
ATOM    904  CB  GLN B  13      -1.546   7.053  42.695  1.00  0.00
ATOM    905  CG  GLN B  13      -2.640   6.942  43.743  1.00  0.00
ATOM    906  CD  GLN B  13      -2.748   8.189  44.600  1.00  0.00
ATOM    907  OE1 GLN B  13      -3.223   9.233  44.145  1.00  0.00
ATOM    908  NE2 GLN B  13      -2.304   8.089  45.848  1.00  0.00
ATOM    909  H   GLN B  13      -0.548   4.868  43.618  1.00  0.00
ATOM    910  HA  GLN B  13      -2.330   5.470  41.472  1.00  0.00
ATOM    911 1HB  GLN B  13      -0.589   7.251  43.180  1.00  0.00
ATOM    912 2HB  GLN B  13      -1.778   7.864  42.005  1.00  0.00
ATOM    913 1HG  GLN B  13      -3.650   6.609  43.508  1.00  0.00
ATOM    914 2HG  GLN B  13      -2.130   6.170  44.320  1.00  0.00
ATOM    915 1HE2 GLN B  13      -2.349   8.879  46.460  1.00  0.00
ATOM    916 2HE2 GLN B  13      -1.924   7.224  46.176  1.00  0.00
ATOM    917  N   ALA B  14       0.819   6.241  40.893  1.00  0.00
ATOM    918  CA  ALA B  14       1.782   6.533  39.811  1.00  0.00
ATOM    919  C   ALA B  14       1.704   5.438  38.736  1.00  0.00
ATOM    920  O   ALA B  14       1.635   5.716  37.524  1.00  0.00
ATOM    921  CB  ALA B  14       3.196   6.650  40.360  1.00  0.00
ATOM    922  H   ALA B  14       1.156   6.150  41.841  1.00  0.00
ATOM    923  HA  ALA B  14       1.513   7.484  39.351  1.00  0.00
ATOM    924 1HB  ALA B  14       3.888   6.850  39.542  1.00  0.00
ATOM    925 2HB  ALA B  14       3.241   7.467  41.081  1.00  0.00
ATOM    926 3HB  ALA B  14       3.475   5.718  40.850  1.00  0.00
ATOM    927  N   ILE B  15       1.714   4.196  39.190  1.00  0.00
ATOM    928  CA  ILE B  15       1.643   3.045  38.281  1.00  0.00
ATOM    929  C   ILE B  15       0.381   3.140  37.432  1.00  0.00
ATOM    930  O   ILE B  15       0.429   2.959  36.218  1.00  0.00
ATOM    931  CB  ILE B  15       1.648   1.706  39.040  1.00  0.00
ATOM    932  CG1 ILE B  15       3.038   1.424  39.617  1.00  0.00
ATOM    933  CG2 ILE B  15       1.208   0.574  38.125  1.00  0.00
ATOM    934  CD1 ILE B  15       3.070   0.274  40.598  1.00  0.00
ATOM    935  H   ILE B  15       1.772   4.034  40.185  1.00  0.00
ATOM    936  HA  ILE B  15       2.475   3.059  37.578  1.00  0.00
ATOM    937  HB  ILE B  15       0.965   1.775  39.887  1.00  0.00
ATOM    938 1HG1 ILE B  15       3.698   1.205  38.778  1.00  0.00
ATOM    939 2HG1 ILE B  15       3.373   2.335  40.114  1.00  0.00
ATOM    940 1HG2 ILE B  15       1.218  -0.366  38.677  1.00  0.00
ATOM    941 2HG2 ILE B  15       0.200   0.770  37.762  1.00  0.00
ATOM    942 3HG2 ILE B  15       1.892   0.503  37.278  1.00  0.00
ATOM    943 1HD1 ILE B  15       4.088   0.135  40.963  1.00  0.00
ATOM    944 2HD1 ILE B  15       2.411   0.493  41.438  1.00  0.00
ATOM    945 3HD1 ILE B  15       2.737  -0.637  40.103  1.00  0.00
ATOM    946  N   GLU B  16      -0.737   3.418  38.079  1.00  0.00
ATOM    947  CA  GLU B  16      -2.023   3.538  37.380  1.00  0.00
ATOM    948  C   GLU B  16      -1.915   4.606  36.291  1.00  0.00
ATOM    949  O   GLU B  16      -2.323   4.377  35.144  1.00  0.00
ATOM    950  CB  GLU B  16      -3.149   3.883  38.357  1.00  0.00
ATOM    951  CG  GLU B  16      -3.563   2.737  39.269  1.00  0.00
ATOM    952  CD  GLU B  16      -4.070   1.564  38.477  1.00  0.00
ATOM    953  OE1 GLU B  16      -4.935   1.754  37.657  1.00  0.00
ATOM    954  OE2 GLU B  16      -3.515   0.498  38.611  1.00  0.00
ATOM    955  H   GLU B  16      -0.707   3.551  39.080  1.00  0.00
ATOM    956  HA  GLU B  16      -2.268   2.594  36.893  1.00  0.00
ATOM    957 1HB  GLU B  16      -2.801   4.720  38.962  1.00  0.00
ATOM    958 2HB  GLU B  16      -4.005   4.197  37.759  1.00  0.00
ATOM    959 1HG  GLU B  16      -2.769   2.406  39.938  1.00  0.00
ATOM    960 2HG  GLU B  16      -4.378   3.158  39.856  1.00  0.00
ATOM    961  N   GLU B  17      -1.367   5.751  36.658  1.00  0.00
ATOM    962  CA  GLU B  17      -1.203   6.858  35.693  1.00  0.00
ATOM    963  C   GLU B  17      -0.380   6.378  34.485  1.00  0.00
ATOM    964  O   GLU B  17      -0.748   6.601  33.310  1.00  0.00
ATOM    965  CB  GLU B  17      -0.529   8.064  36.352  1.00  0.00
ATOM    966  CG  GLU B  17      -0.536   9.328  35.505  1.00  0.00
ATOM    967  CD  GLU B  17       0.597   9.330  34.517  1.00  0.00
ATOM    968  OE1 GLU B  17       1.706   9.061  34.912  1.00  0.00
ATOM    969  OE2 GLU B  17       0.339   9.490  33.347  1.00  0.00
ATOM    970  H   GLU B  17      -1.054   5.878  37.610  1.00  0.00
ATOM    971  HA  GLU B  17      -2.179   7.171  35.320  1.00  0.00
ATOM    972 1HB  GLU B  17      -1.056   8.251  37.287  1.00  0.00
ATOM    973 2HB  GLU B  17       0.500   7.776  36.566  1.00  0.00
ATOM    974 1HG  GLU B  17      -1.476   9.493  34.978  1.00  0.00
ATOM    975 2HG  GLU B  17      -0.384  10.125  36.232  1.00  0.00
ATOM    976  N   GLN B  18       0.726   5.714  34.783  1.00  0.00
ATOM    977  CA  GLN B  18       1.609   5.191  33.726  1.00  0.00
ATOM    978  C   GLN B  18       0.820   4.253  32.811  1.00  0.00
ATOM    979  O   GLN B  18       0.898   4.344  31.582  1.00  0.00
ATOM    980  CB  GLN B  18       2.806   4.450  34.327  1.00  0.00
ATOM    981  CG  GLN B  18       3.820   5.353  35.007  1.00  0.00
ATOM    982  CD  GLN B  18       4.962   4.574  35.633  1.00  0.00
ATOM    983  OE1 GLN B  18       5.829   4.045  34.932  1.00  0.00
ATOM    984  NE2 GLN B  18       4.966   4.495  36.959  1.00  0.00
ATOM    985  H   GLN B  18       0.973   5.561  35.750  1.00  0.00
ATOM    986  HA  GLN B  18       1.974   6.016  33.114  1.00  0.00
ATOM    987 1HB  GLN B  18       2.406   3.736  35.047  1.00  0.00
ATOM    988 2HB  GLN B  18       3.284   3.910  33.510  1.00  0.00
ATOM    989 1HG  GLN B  18       4.242   6.235  34.525  1.00  0.00
ATOM    990 2HG  GLN B  18       3.140   5.665  35.800  1.00  0.00
ATOM    991 1HE2 GLN B  18       5.694   3.994  37.429  1.00  0.00
ATOM    992 2HE2 GLN B  18       4.242   4.937  37.489  1.00  0.00
ATOM    993  N   LEU B  19       0.066   3.354  33.421  1.00  0.00
ATOM    994  CA  LEU B  19      -0.745   2.390  32.671  1.00  0.00
ATOM    995  C   LEU B  19      -1.697   3.136  31.744  1.00  0.00
ATOM    996  O   LEU B  19      -1.808   2.798  30.566  1.00  0.00
ATOM    997  CB  LEU B  19      -1.524   1.475  33.624  1.00  0.00
ATOM    998  CG  LEU B  19      -2.456   0.464  32.944  1.00  0.00
ATOM    999  CD1 LEU B  19      -2.959  -0.550  33.962  1.00  0.00
ATOM   1000  CD2 LEU B  19      -3.619   1.201  32.296  1.00  0.00
ATOM   1001  H   LEU B  19       0.049   3.331  34.431  1.00  0.00
ATOM   1002  HA  LEU B  19      -0.097   1.773  32.049  1.00  0.00
ATOM   1003 1HB  LEU B  19      -0.689   0.957  34.094  1.00  0.00
ATOM   1004 2HB  LEU B  19      -2.067   2.046  34.378  1.00  0.00
ATOM   1005  HG  LEU B  19      -1.884  -0.020  32.151  1.00  0.00
ATOM   1006 1HD1 LEU B  19      -3.619  -1.263  33.470  1.00  0.00
ATOM   1007 2HD1 LEU B  19      -2.112  -1.081  34.396  1.00  0.00
ATOM   1008 3HD1 LEU B  19      -3.506  -0.033  34.749  1.00  0.00
ATOM   1009 1HD2 LEU B  19      -4.279   0.481  31.811  1.00  0.00
ATOM   1010 2HD2 LEU B  19      -4.173   1.748  33.058  1.00  0.00
ATOM   1011 3HD2 LEU B  19      -3.238   1.900  31.551  1.00  0.00
ATOM   1012  N   ALA B  20      -2.371   4.136  32.284  1.00  0.00
ATOM   1013  CA  ALA B  20      -3.319   4.936  31.489  1.00  0.00
ATOM   1014  C   ALA B  20      -2.599   5.538  30.274  1.00  0.00
ATOM   1015  O   ALA B  20      -3.086   5.456  29.128  1.00  0.00
ATOM   1016  CB  ALA B  20      -3.952   6.028  32.339  1.00  0.00
ATOM   1017  H   ALA B  20      -2.236   4.359  33.260  1.00  0.00
ATOM   1018  HA  ALA B  20      -4.111   4.281  31.126  1.00  0.00
ATOM   1019 1HB  ALA B  20      -4.637   6.614  31.726  1.00  0.00
ATOM   1020 2HB  ALA B  20      -4.500   5.576  33.165  1.00  0.00
ATOM   1021 3HB  ALA B  20      -3.173   6.679  32.733  1.00  0.00
ATOM   1022  N   GLN B  21      -1.442   6.127  30.534  1.00  0.00
ATOM   1023  CA  GLN B  21      -0.644   6.741  29.452  1.00  0.00
ATOM   1024  C   GLN B  21      -0.330   5.689  28.377  1.00  0.00
ATOM   1025  O   GLN B  21      -0.493   5.924  27.166  1.00  0.00
ATOM   1026  CB  GLN B  21       0.657   7.334  29.999  1.00  0.00
ATOM   1027  CG  GLN B  21       1.439   8.157  28.989  1.00  0.00
ATOM   1028  CD  GLN B  21       0.623   9.302  28.419  1.00  0.00
ATOM   1029  OE1 GLN B  21       0.489   9.441  27.200  1.00  0.00
ATOM   1030  NE2 GLN B  21       0.077  10.133  29.299  1.00  0.00
ATOM   1031  H   GLN B  21      -1.094   6.161  31.482  1.00  0.00
ATOM   1032  HA  GLN B  21      -1.222   7.533  28.976  1.00  0.00
ATOM   1033 1HB  GLN B  21       0.385   7.958  30.851  1.00  0.00
ATOM   1034 2HB  GLN B  21       1.265   6.497  30.341  1.00  0.00
ATOM   1035 1HG  GLN B  21       2.446   8.527  29.182  1.00  0.00
ATOM   1036 2HG  GLN B  21       1.483   7.361  28.244  1.00  0.00
ATOM   1037 1HE2 GLN B  21      -0.472  10.908  28.982  1.00  0.00
ATOM   1038 2HE2 GLN B  21       0.212   9.985  30.279  1.00  0.00
ATOM   1039  N   LEU B  22       0.118   4.531  28.832  1.00  0.00
ATOM   1040  CA  LEU B  22       0.460   3.430  27.922  1.00  0.00
ATOM   1041  C   LEU B  22      -0.754   3.071  27.073  1.00  0.00
ATOM   1042  O   LEU B  22      -0.645   2.920  25.859  1.00  0.00
ATOM   1043  CB  LEU B  22       0.951   2.207  28.707  1.00  0.00
ATOM   1044  CG  LEU B  22       2.452   2.191  29.019  1.00  0.00
ATOM   1045  CD1 LEU B  22       2.931   3.597  29.352  1.00  0.00
ATOM   1046  CD2 LEU B  22       2.721   1.241  30.177  1.00  0.00
ATOM   1047  H   LEU B  22       0.228   4.399  29.827  1.00  0.00
ATOM   1048  HA  LEU B  22       1.251   3.749  27.244  1.00  0.00
ATOM   1049 1HB  LEU B  22       0.380   2.344  29.624  1.00  0.00
ATOM   1050 2HB  LEU B  22       0.651   1.274  28.229  1.00  0.00
ATOM   1051  HG  LEU B  22       2.962   1.797  28.139  1.00  0.00
ATOM   1052 1HD1 LEU B  22       3.999   3.576  29.572  1.00  0.00
ATOM   1053 2HD1 LEU B  22       2.750   4.254  28.501  1.00  0.00
ATOM   1054 3HD1 LEU B  22       2.390   3.970  30.221  1.00  0.00
ATOM   1055 1HD2 LEU B  22       3.789   1.230  30.397  1.00  0.00
ATOM   1056 2HD2 LEU B  22       2.172   1.575  31.057  1.00  0.00
ATOM   1057 3HD2 LEU B  22       2.397   0.236  29.907  1.00  0.00
ATOM   1058  N   GLN B  23      -1.898   2.935  27.721  1.00  0.00
ATOM   1059  CA  GLN B  23      -3.143   2.594  27.022  1.00  0.00
ATOM   1060  C   GLN B  23      -3.421   3.630  25.932  1.00  0.00
ATOM   1061  O   GLN B  23      -3.721   3.272  24.785  1.00  0.00
ATOM   1062  CB  GLN B  23      -4.321   2.531  27.998  1.00  0.00
ATOM   1063  CG  GLN B  23      -5.603   1.985  27.393  1.00  0.00
ATOM   1064  CD  GLN B  23      -5.421   0.598  26.806  1.00  0.00
ATOM   1065  OE1 GLN B  23      -5.730   0.359  25.635  1.00  0.00
ATOM   1066  NE2 GLN B  23      -4.922  -0.326  27.619  1.00  0.00
ATOM   1067  H   GLN B  23      -1.917   3.069  28.722  1.00  0.00
ATOM   1068  HA  GLN B  23      -3.034   1.625  26.534  1.00  0.00
ATOM   1069 1HB  GLN B  23      -4.007   1.899  28.830  1.00  0.00
ATOM   1070 2HB  GLN B  23      -4.487   3.546  28.358  1.00  0.00
ATOM   1071 1HG  GLN B  23      -6.557   2.004  27.918  1.00  0.00
ATOM   1072 2HG  GLN B  23      -5.625   2.706  26.575  1.00  0.00
ATOM   1073 1HE2 GLN B  23      -4.780  -1.260  27.287  1.00  0.00
ATOM   1074 2HE2 GLN B  23      -4.687  -0.090  28.561  1.00  0.00
ATOM   1075  N   TRP B  24      -3.313   4.896  26.299  1.00  0.00
ATOM   1076  CA  TRP B  24      -3.551   5.989  25.335  1.00  0.00
ATOM   1077  C   TRP B  24      -2.611   5.831  24.126  1.00  0.00
ATOM   1078  O   TRP B  24      -3.034   5.909  22.951  1.00  0.00
ATOM   1079  CB  TRP B  24      -3.343   7.353  25.996  1.00  0.00
ATOM   1080  CG  TRP B  24      -4.424   7.717  26.968  1.00  0.00
ATOM   1081  CD1 TRP B  24      -5.611   7.072  27.148  1.00  0.00
ATOM   1082  CD2 TRP B  24      -4.417   8.811  27.894  1.00  0.00
ATOM   1083  NE1 TRP B  24      -6.345   7.695  28.127  1.00  0.00
ATOM   1084  CE2 TRP B  24      -5.631   8.766  28.602  1.00  0.00
ATOM   1085  CE3 TRP B  24      -3.498   9.824  28.193  1.00  0.00
ATOM   1086  CZ2 TRP B  24      -5.954   9.690  29.584  1.00  0.00
ATOM   1087  CZ3 TRP B  24      -3.821  10.750  29.179  1.00  0.00
ATOM   1088  CH2 TRP B  24      -5.013  10.684  29.854  1.00  0.00
ATOM   1089  H   TRP B  24      -3.064   5.125  27.251  1.00  0.00
ATOM   1090  HA  TRP B  24      -4.575   5.939  24.964  1.00  0.00
ATOM   1091 1HB  TRP B  24      -2.406   7.364  26.553  1.00  0.00
ATOM   1092 2HB  TRP B  24      -3.326   8.138  25.240  1.00  0.00
ATOM   1093  HD1 TRP B  24      -5.797   6.201  26.522  1.00  0.00
ATOM   1094  HE1 TRP B  24      -7.261   7.412  28.445  1.00  0.00
ATOM   1095  HE3 TRP B  24      -2.536   9.921  27.690  1.00  0.00
ATOM   1096  HZ2 TRP B  24      -6.912   9.601  30.096  1.00  0.00
ATOM   1097  HZ3 TRP B  24      -3.097  11.534  29.401  1.00  0.00
ATOM   1098  HH2 TRP B  24      -5.228  11.429  30.621  1.00  0.00
ATOM   1099  N   LYS B  25      -1.343   5.601  24.425  1.00  0.00
ATOM   1100  CA  LYS B  25      -0.331   5.424  23.368  1.00  0.00
ATOM   1101  C   LYS B  25      -0.738   4.267  22.453  1.00  0.00
ATOM   1102  O   LYS B  25      -0.697   4.380  21.223  1.00  0.00
ATOM   1103  CB  LYS B  25       1.052   5.166  23.968  1.00  0.00
ATOM   1104  CG  LYS B  25       1.673   6.373  24.659  1.00  0.00
ATOM   1105  CD  LYS B  25       3.046   6.042  25.224  1.00  0.00
ATOM   1106  CE  LYS B  25       3.661   7.243  25.927  1.00  0.00
ATOM   1107  NZ  LYS B  25       4.988   6.922  26.520  1.00  0.00
ATOM   1108  H   LYS B  25      -1.059   5.545  25.393  1.00  0.00
ATOM   1109  HA  LYS B  25      -0.276   6.324  22.755  1.00  0.00
ATOM   1110 1HB  LYS B  25       0.942   4.354  24.687  1.00  0.00
ATOM   1111 2HB  LYS B  25       1.700   4.843  23.153  1.00  0.00
ATOM   1112 1HG  LYS B  25       1.764   7.180  23.931  1.00  0.00
ATOM   1113 2HG  LYS B  25       1.013   6.687  25.468  1.00  0.00
ATOM   1114 1HD  LYS B  25       2.941   5.219  25.933  1.00  0.00
ATOM   1115 2HD  LYS B  25       3.693   5.731  24.404  1.00  0.00
ATOM   1116 1HE  LYS B  25       3.773   8.045  25.199  1.00  0.00
ATOM   1117 2HE  LYS B  25       2.980   7.562  26.716  1.00  0.00
ATOM   1118 1HZ  LYS B  25       5.360   7.743  26.976  1.00  0.00
ATOM   1119 2HZ  LYS B  25       4.884   6.178  27.196  1.00  0.00
ATOM   1120 3HZ  LYS B  25       5.620   6.626  25.789  1.00  0.00
ATOM   1121  N   ALA B  26      -1.123   3.160  23.062  1.00  0.00
ATOM   1122  CA  ALA B  26      -1.541   1.972  22.312  1.00  0.00
ATOM   1123  C   ALA B  26      -2.696   2.333  21.385  1.00  0.00
ATOM   1124  O   ALA B  26      -2.680   1.978  20.208  1.00  0.00
ATOM   1125  CB  ALA B  26      -1.936   0.845  23.255  1.00  0.00
ATOM   1126  H   ALA B  26      -1.129   3.132  24.072  1.00  0.00
ATOM   1127  HA  ALA B  26      -0.704   1.631  21.702  1.00  0.00
ATOM   1128 1HB  ALA B  26      -2.258  -0.019  22.673  1.00  0.00
ATOM   1129 2HB  ALA B  26      -1.080   0.568  23.871  1.00  0.00
ATOM   1130 3HB  ALA B  26      -2.753   1.175  23.894  1.00  0.00
ATOM   1131  N   GLN B  27      -3.681   3.030  21.925  1.00  0.00
ATOM   1132  CA  GLN B  27      -4.850   3.442  21.131  1.00  0.00
ATOM   1133  C   GLN B  27      -4.389   4.261  19.916  1.00  0.00
ATOM   1134  O   GLN B  27      -4.817   4.012  18.770  1.00  0.00
ATOM   1135  CB  GLN B  27      -5.825   4.263  21.979  1.00  0.00
ATOM   1136  CG  GLN B  27      -6.573   3.456  23.025  1.00  0.00
ATOM   1137  CD  GLN B  27      -7.480   4.318  23.883  1.00  0.00
ATOM   1138  OE1 GLN B  27      -8.526   4.787  23.428  1.00  0.00
ATOM   1139  NE2 GLN B  27      -7.080   4.535  25.131  1.00  0.00
ATOM   1140  H   GLN B  27      -3.634   3.286  22.901  1.00  0.00
ATOM   1141  HA  GLN B  27      -5.365   2.559  20.754  1.00  0.00
ATOM   1142 1HB  GLN B  27      -5.240   5.044  22.464  1.00  0.00
ATOM   1143 2HB  GLN B  27      -6.535   4.719  21.289  1.00  0.00
ATOM   1144 1HG  GLN B  27      -7.110   2.537  22.789  1.00  0.00
ATOM   1145 2HG  GLN B  27      -5.680   3.214  23.603  1.00  0.00
ATOM   1146 1HE2 GLN B  27      -7.638   5.097  25.744  1.00  0.00
ATOM   1147 2HE2 GLN B  27      -6.224   4.138  25.459  1.00  0.00
ATOM   1148  N   ALA B  28      -3.517   5.221  20.175  1.00  0.00
ATOM   1149  CA  ALA B  28      -2.987   6.076  19.094  1.00  0.00
ATOM   1150  C   ALA B  28      -2.320   5.204  18.019  1.00  0.00
ATOM   1151  O   ALA B  28      -2.556   5.368  16.807  1.00  0.00
ATOM   1152  CB  ALA B  28      -2.005   7.099  19.645  1.00  0.00
ATOM   1153  H   ALA B  28      -3.205   5.377  21.123  1.00  0.00
ATOM   1154  HA  ALA B  28      -3.817   6.611  18.632  1.00  0.00
ATOM   1155 1HB  ALA B  28      -1.618   7.708  18.827  1.00  0.00
ATOM   1156 2HB  ALA B  28      -2.512   7.741  20.365  1.00  0.00
ATOM   1157 3HB  ALA B  28      -1.180   6.584  20.135  1.00  0.00
ATOM   1158  N   ARG B  29      -1.491   4.280  18.473  1.00  0.00
ATOM   1159  CA  ARG B  29      -0.782   3.370  17.563  1.00  0.00
ATOM   1160  C   ARG B  29      -1.793   2.606  16.715  1.00  0.00
ATOM   1161  O   ARG B  29      -1.636   2.503  15.501  1.00  0.00
ATOM   1162  CB  ARG B  29       0.169   2.431  18.290  1.00  0.00
ATOM   1163  CG  ARG B  29       1.444   3.081  18.801  1.00  0.00
ATOM   1164  CD  ARG B  29       2.425   2.131  19.385  1.00  0.00
ATOM   1165  NE  ARG B  29       3.618   2.756  19.933  1.00  0.00
ATOM   1166  CZ  ARG B  29       3.762   3.133  21.219  1.00  0.00
ATOM   1167  NH1 ARG B  29       2.782   2.985  22.082  1.00  0.00
ATOM   1168  NH2 ARG B  29       4.909   3.678  21.585  1.00  0.00
ATOM   1169  H   ARG B  29      -1.340   4.196  19.468  1.00  0.00
ATOM   1170  HA  ARG B  29      -0.149   3.944  16.886  1.00  0.00
ATOM   1171 1HB  ARG B  29      -0.381   2.009  19.130  1.00  0.00
ATOM   1172 2HB  ARG B  29       0.427   1.636  17.590  1.00  0.00
ATOM   1173 1HG  ARG B  29       1.929   3.595  17.971  1.00  0.00
ATOM   1174 2HG  ARG B  29       1.178   3.806  19.572  1.00  0.00
ATOM   1175 1HD  ARG B  29       1.946   1.579  20.193  1.00  0.00
ATOM   1176 2HD  ARG B  29       2.748   1.435  18.611  1.00  0.00
ATOM   1177  HE  ARG B  29       4.486   3.000  19.476  1.00  0.00
ATOM   1178 1HH1 ARG B  29       1.905   2.583  21.782  1.00  0.00
ATOM   1179 2HH1 ARG B  29       2.910   3.274  23.041  1.00  0.00
ATOM   1180 1HH2 ARG B  29       5.646   3.801  20.904  1.00  0.00
ATOM   1181 2HH2 ARG B  29       5.043   3.970  22.541  1.00  0.00
ATOM   1182  N   LYS B  30      -2.814   2.074  17.362  1.00  0.00
ATOM   1183  CA  LYS B  30      -3.857   1.314  16.663  1.00  0.00
ATOM   1184  C   LYS B  30      -4.484   2.185  15.574  1.00  0.00
ATOM   1185  O   LYS B  30      -4.638   1.743  14.426  1.00  0.00
ATOM   1186  CB  LYS B  30      -4.928   0.826  17.640  1.00  0.00
ATOM   1187  CG  LYS B  30      -5.992  -0.065  17.013  1.00  0.00
ATOM   1188  CD  LYS B  30      -5.408  -1.398  16.572  1.00  0.00
ATOM   1189  CE  LYS B  30      -5.010  -2.252  17.767  1.00  0.00
ATOM   1190  NZ  LYS B  30      -4.527  -3.597  17.354  1.00  0.00
ATOM   1191  H   LYS B  30      -2.879   2.193  18.363  1.00  0.00
ATOM   1192  HA  LYS B  30      -3.416   0.444  16.175  1.00  0.00
ATOM   1193 1HB  LYS B  30      -4.414   0.277  18.429  1.00  0.00
ATOM   1194 2HB  LYS B  30      -5.402   1.712  18.064  1.00  0.00
ATOM   1195 1HG  LYS B  30      -6.777  -0.237  17.750  1.00  0.00
ATOM   1196 2HG  LYS B  30      -6.412   0.451  16.150  1.00  0.00
ATOM   1197 1HD  LYS B  30      -6.156  -1.927  15.980  1.00  0.00
ATOM   1198 2HD  LYS B  30      -4.529  -1.206  15.956  1.00  0.00
ATOM   1199 1HE  LYS B  30      -4.220  -1.734  18.310  1.00  0.00
ATOM   1200 2HE  LYS B  30      -5.881  -2.362  18.413  1.00  0.00
ATOM   1201 1HZ  LYS B  30      -4.274  -4.130  18.174  1.00  0.00
ATOM   1202 2HZ  LYS B  30      -5.259  -4.079  16.852  1.00  0.00
ATOM   1203 3HZ  LYS B  30      -3.719  -3.496  16.756  1.00  0.00
ATOM   1204  N   GLU B  31      -4.831   3.407  15.941  1.00  0.00
ATOM   1205  CA  GLU B  31      -5.440   4.346  14.976  1.00  0.00
ATOM   1206  C   GLU B  31      -4.505   4.530  13.768  1.00  0.00
ATOM   1207  O   GLU B  31      -4.928   4.454  12.593  1.00  0.00
ATOM   1208  CB  GLU B  31      -5.732   5.696  15.635  1.00  0.00
ATOM   1209  CG  GLU B  31      -6.880   5.674  16.633  1.00  0.00
ATOM   1210  CD  GLU B  31      -7.031   7.001  17.322  1.00  0.00
ATOM   1211  OE1 GLU B  31      -6.224   7.867  17.086  1.00  0.00
ATOM   1212  OE2 GLU B  31      -8.016   7.189  17.997  1.00  0.00
ATOM   1213  H   GLU B  31      -4.680   3.709  16.893  1.00  0.00
ATOM   1214  HA  GLU B  31      -6.379   3.936  14.603  1.00  0.00
ATOM   1215 1HB  GLU B  31      -4.817   6.007  16.141  1.00  0.00
ATOM   1216 2HB  GLU B  31      -5.961   6.399  14.834  1.00  0.00
ATOM   1217 1HG  GLU B  31      -7.833   5.384  16.192  1.00  0.00
ATOM   1218 2HG  GLU B  31      -6.574   4.921  17.359  1.00  0.00
ATOM   1219  N   LYS B  32      -3.237   4.765  14.066  1.00  0.00
ATOM   1220  CA  LYS B  32      -2.228   4.957  13.009  1.00  0.00
ATOM   1221  C   LYS B  32      -2.200   3.730  12.094  1.00  0.00
ATOM   1222  O   LYS B  32      -2.202   3.851  10.865  1.00  0.00
ATOM   1223  CB  LYS B  32      -0.843   5.205  13.609  1.00  0.00
ATOM   1224  CG  LYS B  32      -0.676   6.571  14.262  1.00  0.00
ATOM   1225  CD  LYS B  32       0.753   6.786  14.736  1.00  0.00
ATOM   1226  CE  LYS B  32       0.940   8.179  15.320  1.00  0.00
ATOM   1227  NZ  LYS B  32       0.226   8.340  16.615  1.00  0.00
ATOM   1228  H   LYS B  32      -2.951   4.814  15.034  1.00  0.00
ATOM   1229  HA  LYS B  32      -2.495   5.819  12.396  1.00  0.00
ATOM   1230 1HB  LYS B  32      -0.673   4.425  14.352  1.00  0.00
ATOM   1231 2HB  LYS B  32      -0.120   5.099  12.801  1.00  0.00
ATOM   1232 1HG  LYS B  32      -0.936   7.338  13.531  1.00  0.00
ATOM   1233 2HG  LYS B  32      -1.355   6.635  15.111  1.00  0.00
ATOM   1234 1HD  LYS B  32       0.983   6.039  15.498  1.00  0.00
ATOM   1235 2HD  LYS B  32       1.425   6.656  13.888  1.00  0.00
ATOM   1236 1HE  LYS B  32       2.006   8.347  15.469  1.00  0.00
ATOM   1237 2HE  LYS B  32       0.557   8.904  14.602  1.00  0.00
ATOM   1238 1HZ  LYS B  32       0.375   9.275  16.967  1.00  0.00
ATOM   1239 2HZ  LYS B  32      -0.763   8.185  16.477  1.00  0.00
ATOM   1240 3HZ  LYS B  32       0.582   7.669  17.281  1.00  0.00
ATOM   1241  N   LEU B  33      -2.170   2.559  12.704  1.00  0.00
ATOM   1242  CA  LEU B  33      -2.140   1.299  11.953  1.00  0.00
ATOM   1243  C   LEU B  33      -3.348   1.228  11.027  1.00  0.00
ATOM   1244  O   LEU B  33      -3.207   0.902   9.849  1.00  0.00
ATOM   1245  CB  LEU B  33      -2.118   0.097  12.906  1.00  0.00
ATOM   1246  CG  LEU B  33      -2.146  -1.277  12.224  1.00  0.00
ATOM   1247  CD1 LEU B  33      -1.852  -2.371  13.242  1.00  0.00
ATOM   1248  CD2 LEU B  33      -3.505  -1.495  11.576  1.00  0.00
ATOM   1249  H   LEU B  33      -2.168   2.530  13.714  1.00  0.00
ATOM   1250  HA  LEU B  33      -1.246   1.266  11.331  1.00  0.00
ATOM   1251 1HB  LEU B  33      -1.149   0.261  13.375  1.00  0.00
ATOM   1252 2HB  LEU B  33      -2.902   0.165  13.659  1.00  0.00
ATOM   1253  HG  LEU B  33      -1.398  -1.261  11.432  1.00  0.00
ATOM   1254 1HD1 LEU B  33      -1.875  -3.343  12.749  1.00  0.00
ATOM   1255 2HD1 LEU B  33      -0.866  -2.208  13.676  1.00  0.00
ATOM   1256 3HD1 LEU B  33      -2.605  -2.347  14.029  1.00  0.00
ATOM   1257 1HD2 LEU B  33      -3.524  -2.471  11.091  1.00  0.00
ATOM   1258 2HD2 LEU B  33      -4.284  -1.452  12.338  1.00  0.00
ATOM   1259 3HD2 LEU B  33      -3.683  -0.718  10.832  1.00  0.00
ATOM   1260  N   ALA B  34      -4.514   1.533  11.566  1.00  0.00
ATOM   1261  CA  ALA B  34      -5.755   1.504  10.772  1.00  0.00
ATOM   1262  C   ALA B  34      -5.612   2.432   9.557  1.00  0.00
ATOM   1263  O   ALA B  34      -5.924   2.048   8.411  1.00  0.00
ATOM   1264  CB  ALA B  34      -6.952   1.905  11.622  1.00  0.00
ATOM   1265  H   ALA B  34      -4.560   1.792  12.541  1.00  0.00
ATOM   1266  HA  ALA B  34      -5.915   0.488  10.411  1.00  0.00
ATOM   1267 1HB  ALA B  34      -7.853   1.890  11.009  1.00  0.00
ATOM   1268 2HB  ALA B  34      -7.064   1.202  12.448  1.00  0.00
ATOM   1269 3HB  ALA B  34      -6.799   2.908  12.016  1.00  0.00
ATOM   1270  N   GLN B  35      -5.136   3.639   9.817  1.00  0.00
ATOM   1271  CA  GLN B  35      -4.944   4.627   8.735  1.00  0.00
ATOM   1272  C   GLN B  35      -4.011   4.047   7.660  1.00  0.00
ATOM   1273  O   GLN B  35      -4.290   4.116   6.448  1.00  0.00
ATOM   1274  CB  GLN B  35      -4.363   5.933   9.282  1.00  0.00
ATOM   1275  CG  GLN B  35      -5.366   6.797  10.028  1.00  0.00
ATOM   1276  CD  GLN B  35      -6.571   7.150   9.177  1.00  0.00
ATOM   1277  OE1 GLN B  35      -7.703   6.773   9.492  1.00  0.00
ATOM   1278  NE2 GLN B  35      -6.334   7.874   8.089  1.00  0.00
ATOM   1279  H   GLN B  35      -4.899   3.895  10.765  1.00  0.00
ATOM   1280  HA  GLN B  35      -5.901   4.837   8.258  1.00  0.00
ATOM   1281 1HB  GLN B  35      -3.545   5.659   9.948  1.00  0.00
ATOM   1282 2HB  GLN B  35      -3.967   6.484   8.429  1.00  0.00
ATOM   1283 1HG  GLN B  35      -5.722   6.556  11.029  1.00  0.00
ATOM   1284 2HG  GLN B  35      -4.711   7.668  10.077  1.00  0.00
ATOM   1285 1HE2 GLN B  35      -7.090   8.137   7.488  1.00  0.00
ATOM   1286 2HE2 GLN B  35      -5.401   8.157   7.869  1.00  0.00
ATOM   1287  N   LEU B  36      -2.910   3.475   8.115  1.00  0.00
ATOM   1288  CA  LEU B  36      -1.924   2.875   7.205  1.00  0.00
ATOM   1289  C   LEU B  36      -2.599   1.803   6.356  1.00  0.00
ATOM   1290  O   LEU B  36      -2.415   1.762   5.142  1.00  0.00
ATOM   1291  CB  LEU B  36      -0.748   2.281   7.990  1.00  0.00
ATOM   1292  CG  LEU B  36       0.178   3.308   8.655  1.00  0.00
ATOM   1293  CD1 LEU B  36       1.186   2.600   9.550  1.00  0.00
ATOM   1294  CD2 LEU B  36       0.888   4.122   7.583  1.00  0.00
ATOM   1295  H   LEU B  36      -2.741   3.449   9.110  1.00  0.00
ATOM   1296  HA  LEU B  36      -1.541   3.638   6.528  1.00  0.00
ATOM   1297 1HB  LEU B  36      -1.301   1.731   8.749  1.00  0.00
ATOM   1298 2HB  LEU B  36      -0.169   1.583   7.384  1.00  0.00
ATOM   1299  HG  LEU B  36      -0.451   3.989   9.228  1.00  0.00
ATOM   1300 1HD1 LEU B  36       1.839   3.336  10.018  1.00  0.00
ATOM   1301 2HD1 LEU B  36       0.656   2.043  10.324  1.00  0.00
ATOM   1302 3HD1 LEU B  36       1.784   1.913   8.953  1.00  0.00
ATOM   1303 1HD2 LEU B  36       1.546   4.851   8.057  1.00  0.00
ATOM   1304 2HD2 LEU B  36       1.478   3.457   6.952  1.00  0.00
ATOM   1305 3HD2 LEU B  36       0.151   4.642   6.972  1.00  0.00
ATOM   1306  N   LYS B  37      -3.366   0.945   7.004  1.00  0.00
ATOM   1307  CA  LYS B  37      -4.073  -0.135   6.305  1.00  0.00
ATOM   1308  C   LYS B  37      -4.967   0.457   5.215  1.00  0.00
ATOM   1309  O   LYS B  37      -4.956  -0.010   4.068  1.00  0.00
ATOM   1310  CB  LYS B  37      -4.903  -0.969   7.282  1.00  0.00
ATOM   1311  CG  LYS B  37      -5.501  -2.234   6.679  1.00  0.00
ATOM   1312  CD  LYS B  37      -6.091  -3.134   7.754  1.00  0.00
ATOM   1313  CE  LYS B  37      -7.532  -2.756   8.064  1.00  0.00
ATOM   1314  NZ  LYS B  37      -7.616  -1.600   8.997  1.00  0.00
ATOM   1315  H   LYS B  37      -3.469   1.033   8.005  1.00  0.00
ATOM   1316  HA  LYS B  37      -3.353  -0.793   5.818  1.00  0.00
ATOM   1317 1HB  LYS B  37      -4.247  -1.237   8.110  1.00  0.00
ATOM   1318 2HB  LYS B  37      -5.706  -0.329   7.648  1.00  0.00
ATOM   1319 1HG  LYS B  37      -6.283  -1.946   5.976  1.00  0.00
ATOM   1320 2HG  LYS B  37      -4.715  -2.769   6.148  1.00  0.00
ATOM   1321 1HD  LYS B  37      -6.053  -4.166   7.403  1.00  0.00
ATOM   1322 2HD  LYS B  37      -5.489  -3.037   8.658  1.00  0.00
ATOM   1323 1HE  LYS B  37      -8.028  -2.503   7.128  1.00  0.00
ATOM   1324 2HE  LYS B  37      -8.023  -3.620   8.512  1.00  0.00
ATOM   1325 1HZ  LYS B  37      -8.586  -1.382   9.177  1.00  0.00
ATOM   1326 2HZ  LYS B  37      -7.157  -1.834   9.867  1.00  0.00
ATOM   1327 3HZ  LYS B  37      -7.162  -0.799   8.582  1.00  0.00
ATOM   1328  N   GLU B  38      -5.723   1.478   5.582  1.00  0.00
ATOM   1329  CA  GLU B  38      -6.626   2.140   4.617  1.00  0.00
ATOM   1330  C   GLU B  38      -5.816   2.644   3.409  1.00  0.00
ATOM   1331  O   GLU B  38      -6.185   2.422   2.234  1.00  0.00
ATOM   1332  CB  GLU B  38      -7.378   3.299   5.276  1.00  0.00
ATOM   1333  CG  GLU B  38      -8.443   2.870   6.275  1.00  0.00
ATOM   1334  CD  GLU B  38      -9.055   4.057   6.964  1.00  0.00
ATOM   1335  OE1 GLU B  38      -8.608   5.154   6.728  1.00  0.00
ATOM   1336  OE2 GLU B  38     -10.042   3.883   7.639  1.00  0.00
ATOM   1337  H   GLU B  38      -5.688   1.815   6.533  1.00  0.00
ATOM   1338  HA  GLU B  38      -7.358   1.423   4.244  1.00  0.00
ATOM   1339 1HB  GLU B  38      -6.634   3.914   5.782  1.00  0.00
ATOM   1340 2HB  GLU B  38      -7.842   3.874   4.475  1.00  0.00
ATOM   1341 1HG  GLU B  38      -9.232   2.261   5.833  1.00  0.00
ATOM   1342 2HG  GLU B  38      -7.890   2.275   7.000  1.00  0.00
ATOM   1343  N   LYS B  39      -4.713   3.311   3.708  1.00  0.00
ATOM   1344  CA  LYS B  39      -3.838   3.848   2.650  1.00  0.00
ATOM   1345  C   LYS B  39      -3.377   2.710   1.735  1.00  0.00
ATOM   1346  O   LYS B  39      -3.421   2.823   0.506  1.00  0.00
ATOM   1347  CB  LYS B  39      -2.631   4.571   3.249  1.00  0.00
ATOM   1348  CG  LYS B  39      -2.959   5.907   3.902  1.00  0.00
ATOM   1349  CD  LYS B  39      -1.698   6.615   4.377  1.00  0.00
ATOM   1350  CE  LYS B  39      -2.017   7.984   4.960  1.00  0.00
ATOM   1351  NZ  LYS B  39      -2.742   7.882   6.256  1.00  0.00
ATOM   1352  H   LYS B  39      -4.462   3.457   4.675  1.00  0.00
ATOM   1353  HA  LYS B  39      -4.393   4.559   2.037  1.00  0.00
ATOM   1354 1HB  LYS B  39      -2.194   3.902   3.992  1.00  0.00
ATOM   1355 2HB  LYS B  39      -1.918   4.729   2.440  1.00  0.00
ATOM   1356 1HG  LYS B  39      -3.474   6.532   3.172  1.00  0.00
ATOM   1357 2HG  LYS B  39      -3.616   5.726   4.752  1.00  0.00
ATOM   1358 1HD  LYS B  39      -1.219   5.998   5.138  1.00  0.00
ATOM   1359 2HD  LYS B  39      -1.025   6.731   3.528  1.00  0.00
ATOM   1360 1HE  LYS B  39      -1.081   8.519   5.110  1.00  0.00
ATOM   1361 2HE  LYS B  39      -2.633   8.526   4.242  1.00  0.00
ATOM   1362 1HZ  LYS B  39      -2.935   8.809   6.608  1.00  0.00
ATOM   1363 2HZ  LYS B  39      -3.612   7.387   6.117  1.00  0.00
ATOM   1364 3HZ  LYS B  39      -2.172   7.380   6.922  1.00  0.00
ATOM   1365  N   LEU B  40      -2.934   1.625   2.345  1.00  0.00
ATOM   1366  CA  LEU B  40      -2.461   0.458   1.595  1.00  0.00
ATOM   1367  C   LEU B  40      -3.566  -0.036   0.668  1.00  0.00
ATOM   1368  O   LEU B  40      -3.318  -0.292  -0.509  1.00  0.00
ATOM   1369  OXT LEU B  40      -4.682  -0.176   1.086  1.00  0.00
ATOM   1370  CB  LEU B  40      -2.015  -0.658   2.549  1.00  0.00
ATOM   1371  CG  LEU B  40      -1.416  -1.896   1.870  1.00  0.00
ATOM   1372  CD1 LEU B  40      -0.112  -1.530   1.174  1.00  0.00
ATOM   1373  CD2 LEU B  40      -1.187  -2.984   2.908  1.00  0.00
ATOM   1374  H   LEU B  40      -2.921   1.599   3.355  1.00  0.00
ATOM   1375  HA  LEU B  40      -1.614   0.743   0.973  1.00  0.00
ATOM   1376 1HB  LEU B  40      -1.243  -0.122   3.099  1.00  0.00
ATOM   1377 2HB  LEU B  40      -2.813  -0.947   3.232  1.00  0.00
ATOM   1378  HG  LEU B  40      -2.155  -2.265   1.158  1.00  0.00
ATOM   1379 1HD1 LEU B  40       0.306  -2.416   0.695  1.00  0.00
ATOM   1380 2HD1 LEU B  40      -0.304  -0.767   0.420  1.00  0.00
ATOM   1381 3HD1 LEU B  40       0.596  -1.147   1.907  1.00  0.00
ATOM   1382 1HD2 LEU B  40      -0.762  -3.864   2.425  1.00  0.00
ATOM   1383 2HD2 LEU B  40      -0.498  -2.620   3.671  1.00  0.00
ATOM   1384 3HD2 LEU B  40      -2.136  -3.250   3.374  1.00  0.00
END
