# Supplementary material for: Self-assembly and regulation of protein cages from pre-organised coiled-coil modules
Source: Nat Commun. 2021 Feb 11;12:939. doi: 10.1038/s41467-021-21184-6 (PMC7878516; doi:10.1038/s41467-021-21184-6)
Supplement: Supplementary file 3 — Supplementary Software 1 [file 41467_2021_21184_MOESM3_ESM.zip › building_blocks/APH_3_37.pdb]

ATOM      1  N   GLU A   4       5.739  -0.492   8.992  1.00  0.00          N   
ATOM      2  CA  GLU A   4       5.413   0.482  10.049  1.00  0.00          C   
ATOM      3  C   GLU A   4       4.330  -0.093  10.964  1.00  0.00          C   
ATOM      4  O   GLU A   4       4.436  -0.036  12.193  1.00  0.00          O   
ATOM      5  CB  GLU A   4       4.951   1.811   9.448  1.00  0.00          C   
ATOM      6  CG  GLU A   4       6.049   2.601   8.750  1.00  0.00          C   
ATOM      7  CD  GLU A   4       5.522   3.895   8.194  1.00  0.00          C   
ATOM      8  OE1 GLU A   4       4.532   3.863   7.502  1.00  0.00          O   
ATOM      9  OE2 GLU A   4       6.039   4.927   8.551  1.00  0.00          O   
ATOM     10  H   GLU A   4       5.641  -0.219   8.024  1.00  0.00          H   
ATOM     11  HA  GLU A   4       6.295   0.671  10.662  1.00  0.00          H   
ATOM     12  HB3 GLU A   4       4.161   1.580   8.734  1.00  0.00          H   
ATOM     13  HB2 GLU A   4       4.540   2.405  10.265  1.00  0.00          H   
ATOM     14  HG3 GLU A   4       6.909   2.805   9.388  1.00  0.00          H   
ATOM     15  HG2 GLU A   4       6.351   1.951   7.931  1.00  0.00          H   
ATOM     16  N   LEU A   5       3.293  -0.639  10.354  1.00  0.00          N   
ATOM     17  CA  LEU A   5       2.180  -1.230  11.104  1.00  0.00          C   
ATOM     18  C   LEU A   5       2.709  -2.318  12.031  1.00  0.00          C   
ATOM     19  O   LEU A   5       2.355  -2.355  13.208  1.00  0.00          O   
ATOM     20  CB  LEU A   5       1.122  -1.799  10.150  1.00  0.00          C   
ATOM     21  CG  LEU A   5      -0.062  -2.498  10.831  1.00  0.00          C   
ATOM     22  CD1 LEU A   5      -1.159  -2.778   9.812  1.00  0.00          C   
ATOM     23  CD2 LEU A   5       0.414  -3.790  11.479  1.00  0.00          C   
ATOM     24  H   LEU A   5       3.266  -0.649   9.344  1.00  0.00          H   
ATOM     25  HA  LEU A   5       1.713  -0.467  11.726  1.00  0.00          H   
ATOM     26  HB3 LEU A   5       0.791  -0.874   9.681  1.00  0.00          H   
ATOM     27  HB2 LEU A   5       1.566  -2.450   9.397  1.00  0.00          H   
ATOM     28  HG  LEU A   5      -0.416  -1.838  11.623  1.00  0.00          H   
ATOM     29 HD11 LEU A   5      -1.995  -3.274  10.304  1.00  0.00          H   
ATOM     30 HD12 LEU A   5      -1.500  -1.838   9.378  1.00  0.00          H   
ATOM     31 HD13 LEU A   5      -0.768  -3.421   9.025  1.00  0.00          H   
ATOM     32 HD21 LEU A   5      -0.428  -4.285  11.963  1.00  0.00          H   
ATOM     33 HD22 LEU A   5       0.833  -4.447  10.717  1.00  0.00          H   
ATOM     34 HD23 LEU A   5       1.178  -3.564  12.223  1.00  0.00          H   
ATOM     35  N   LYS A   6       3.545  -3.187  11.491  1.00  0.00          N   
ATOM     36  CA  LYS A   6       4.128  -4.283  12.286  1.00  0.00          C   
ATOM     37  C   LYS A   6       4.868  -3.705  13.501  1.00  0.00          C   
ATOM     38  O   LYS A   6       4.685  -4.164  14.647  1.00  0.00          O   
ATOM     39  CB  LYS A   6       5.077  -5.131  11.437  1.00  0.00          C   
ATOM     40  CG  LYS A   6       5.406  -6.494  12.032  1.00  0.00          C   
ATOM     41  CD  LYS A   6       6.613  -6.418  12.955  1.00  0.00          C   
ATOM     42  CE  LYS A   6       7.065  -7.803  13.392  1.00  0.00          C   
ATOM     43  NZ  LYS A   6       8.319  -7.754  14.191  1.00  0.00          N   
ATOM     44  H   LYS A   6       3.792  -3.102  10.515  1.00  0.00          H   
ATOM     45  HA  LYS A   6       3.334  -4.929  12.662  1.00  0.00          H   
ATOM     46  HB3 LYS A   6       4.602  -5.265  10.465  1.00  0.00          H   
ATOM     47  HB2 LYS A   6       5.996  -4.558  11.315  1.00  0.00          H   
ATOM     48  HG3 LYS A   6       4.539  -6.844  12.595  1.00  0.00          H   
ATOM     49  HG2 LYS A   6       5.614  -7.186  11.218  1.00  0.00          H   
ATOM     50  HD3 LYS A   6       7.425  -5.920  12.424  1.00  0.00          H   
ATOM     51  HD2 LYS A   6       6.342  -5.832  13.834  1.00  0.00          H   
ATOM     52  HE3 LYS A   6       6.271  -8.250  13.989  1.00  0.00          H   
ATOM     53  HE2 LYS A   6       7.228  -8.406  12.498  1.00  0.00          H   
ATOM     54  HZ1 LYS A   6       8.584  -8.691  14.460  1.00  0.00          H   
ATOM     55  HZ2 LYS A   6       9.056  -7.340  13.637  1.00  0.00          H   
ATOM     56  HZ3 LYS A   6       8.168  -7.196  15.020  1.00  0.00          H   
ATOM     57  N   GLN A   7       5.687  -2.698  13.241  1.00  0.00          N   
ATOM     58  CA  GLN A   7       6.455  -2.047  14.322  1.00  0.00          C   
ATOM     59  C   GLN A   7       5.492  -1.518  15.397  1.00  0.00          C   
ATOM     60  O   GLN A   7       5.689  -1.727  16.609  1.00  0.00          O   
ATOM     61  CB  GLN A   7       7.309  -0.900  13.774  1.00  0.00          C   
ATOM     62  CG  GLN A   7       8.491  -1.351  12.933  1.00  0.00          C   
ATOM     63  CD  GLN A   7       9.276  -0.184  12.365  1.00  0.00          C   
ATOM     64  OE1 GLN A   7       9.994   0.510  13.090  1.00  0.00          O   
ATOM     65  NE2 GLN A   7       9.141   0.041  11.063  1.00  0.00          N   
ATOM     66  H   GLN A   7       5.793  -2.365  12.293  1.00  0.00          H   
ATOM     67  HA  GLN A   7       7.107  -2.779  14.798  1.00  0.00          H   
ATOM     68  HB3 GLN A   7       6.648  -0.273  13.176  1.00  0.00          H   
ATOM     69  HB2 GLN A   7       7.665  -0.334  14.635  1.00  0.00          H   
ATOM     70  HG3 GLN A   7       9.205  -2.101  13.273  1.00  0.00          H   
ATOM     71  HG2 GLN A   7       7.875  -1.773  12.137  1.00  0.00          H   
ATOM     72 HE21 GLN A   7       9.634   0.797  10.632  1.00  0.00          H   
ATOM     73 HE22 GLN A   7       8.546  -0.546  10.513  1.00  0.00          H   
ATOM     74  N   LEU A   8       4.455  -0.836  14.943  1.00  0.00          N   
ATOM     75  CA  LEU A   8       3.449  -0.271  15.853  1.00  0.00          C   
ATOM     76  C   LEU A   8       2.844  -1.384  16.702  1.00  0.00          C   
ATOM     77  O   LEU A   8       2.719  -1.244  17.916  1.00  0.00          O   
ATOM     78  CB  LEU A   8       2.356   0.464  15.068  1.00  0.00          C   
ATOM     79  CG  LEU A   8       2.535   1.984  14.966  1.00  0.00          C   
ATOM     80  CD1 LEU A   8       4.009   2.326  14.792  1.00  0.00          C   
ATOM     81  CD2 LEU A   8       1.716   2.516  13.799  1.00  0.00          C   
ATOM     82  H   LEU A   8       4.350  -0.699  13.948  1.00  0.00          H   
ATOM     83  HA  LEU A   8       3.926   0.436  16.531  1.00  0.00          H   
ATOM     84  HB3 LEU A   8       2.500   0.005  14.091  1.00  0.00          H   
ATOM     85  HB2 LEU A   8       1.360   0.223  15.440  1.00  0.00          H   
ATOM     86  HG  LEU A   8       2.133   2.420  15.882  1.00  0.00          H   
ATOM     87 HD11 LEU A   8       4.126   3.407  14.721  1.00  0.00          H   
ATOM     88 HD12 LEU A   8       4.572   1.956  15.649  1.00  0.00          H   
ATOM     89 HD13 LEU A   8       4.384   1.860  13.882  1.00  0.00          H   
ATOM     90 HD21 LEU A   8       1.844   3.597  13.729  1.00  0.00          H   
ATOM     91 HD22 LEU A   8       2.054   2.049  12.874  1.00  0.00          H   
ATOM     92 HD23 LEU A   8       0.663   2.286  13.958  1.00  0.00          H   
ATOM     93  N   GLU A   9       2.471  -2.472  16.054  1.00  0.00          N   
ATOM     94  CA  GLU A   9       1.875  -3.618  16.753  1.00  0.00          C   
ATOM     95  C   GLU A   9       2.830  -4.108  17.843  1.00  0.00          C   
ATOM     96  O   GLU A   9       2.416  -4.326  18.990  1.00  0.00          O   
ATOM     97  CB  GLU A   9       1.554  -4.751  15.775  1.00  0.00          C   
ATOM     98  CG  GLU A   9       0.764  -5.901  16.383  1.00  0.00          C   
ATOM     99  CD  GLU A   9      -0.604  -5.454  16.818  1.00  0.00          C   
ATOM    100  OE1 GLU A   9      -1.271  -4.809  16.045  1.00  0.00          O   
ATOM    101  OE2 GLU A   9      -1.028  -5.851  17.878  1.00  0.00          O   
ATOM    102  H   GLU A   9       2.598  -2.518  15.053  1.00  0.00          H   
ATOM    103  HA  GLU A   9       0.949  -3.313  17.241  1.00  0.00          H   
ATOM    104  HB3 GLU A   9       0.984  -4.312  14.956  1.00  0.00          H   
ATOM    105  HB2 GLU A   9       2.506  -5.125  15.397  1.00  0.00          H   
ATOM    106  HG3 GLU A   9       0.670  -6.761  15.720  1.00  0.00          H   
ATOM    107  HG2 GLU A   9       1.349  -6.180  17.258  1.00  0.00          H   
ATOM    108  N   GLU A  10       4.090  -4.268  17.476  1.00  0.00          N   
ATOM    109  CA  GLU A  10       5.109  -4.731  18.440  1.00  0.00          C   
ATOM    110  C   GLU A  10       5.152  -3.778  19.649  1.00  0.00          C   
ATOM    111  O   GLU A  10       5.139  -4.209  20.823  1.00  0.00          O   
ATOM    112  CB  GLU A  10       6.487  -4.819  17.780  1.00  0.00          C   
ATOM    113  CG  GLU A  10       6.644  -5.975  16.803  1.00  0.00          C   
ATOM    114  CD  GLU A  10       6.446  -7.299  17.487  1.00  0.00          C   
ATOM    115  OE1 GLU A  10       7.083  -7.531  18.487  1.00  0.00          O   
ATOM    116  OE2 GLU A  10       5.578  -8.033  17.078  1.00  0.00          O   
ATOM    117  H   GLU A  10       4.366  -4.073  16.524  1.00  0.00          H   
ATOM    118  HA  GLU A  10       4.843  -5.721  18.813  1.00  0.00          H   
ATOM    119  HB3 GLU A  10       6.649  -3.877  17.256  1.00  0.00          H   
ATOM    120  HB2 GLU A  10       7.219  -4.920  18.582  1.00  0.00          H   
ATOM    121  HG3 GLU A  10       5.978  -5.909  15.943  1.00  0.00          H   
ATOM    122  HG2 GLU A  10       7.677  -5.890  16.469  1.00  0.00          H   
ATOM    123  N   GLU A  11       5.194  -2.490  19.350  1.00  0.00          N   
ATOM    124  CA  GLU A  11       5.234  -1.464  20.407  1.00  0.00          C   
ATOM    125  C   GLU A  11       4.017  -1.618  21.322  1.00  0.00          C   
ATOM    126  O   GLU A  11       4.136  -1.602  22.552  1.00  0.00          O   
ATOM    127  CB  GLU A  11       5.273  -0.057  19.806  1.00  0.00          C   
ATOM    128  CG  GLU A  11       6.580   0.292  19.108  1.00  0.00          C   
ATOM    129  CD  GLU A  11       6.546   1.689  18.552  1.00  0.00          C   
ATOM    130  OE1 GLU A  11       5.609   2.009  17.860  1.00  0.00          O   
ATOM    131  OE2 GLU A  11       7.396   2.470  18.909  1.00  0.00          O   
ATOM    132  H   GLU A  11       5.199  -2.200  18.383  1.00  0.00          H   
ATOM    133  HA  GLU A  11       6.125  -1.600  21.021  1.00  0.00          H   
ATOM    134  HB3 GLU A  11       4.452   0.007  19.092  1.00  0.00          H   
ATOM    135  HB2 GLU A  11       5.099   0.643  20.623  1.00  0.00          H   
ATOM    136  HG3 GLU A  11       7.456   0.178  19.746  1.00  0.00          H   
ATOM    137  HG2 GLU A  11       6.632  -0.423  18.289  1.00  0.00          H   
ATOM    138  N   LEU A  12       2.854  -1.763  20.713  1.00  0.00          N   
ATOM    139  CA  LEU A  12       1.604  -1.922  21.463  1.00  0.00          C   
ATOM    140  C   LEU A  12       1.714  -3.127  22.390  1.00  0.00          C   
ATOM    141  O   LEU A  12       1.370  -3.036  23.567  1.00  0.00          O   
ATOM    142  CB  LEU A  12       0.413  -2.080  20.509  1.00  0.00          C   
ATOM    143  CG  LEU A  12      -0.942  -2.315  21.190  1.00  0.00          C   
ATOM    144  CD1 LEU A  12      -2.066  -2.188  20.171  1.00  0.00          C   
ATOM    145  CD2 LEU A  12      -0.954  -3.691  21.838  1.00  0.00          C   
ATOM    146  H   LEU A  12       2.826  -1.764  19.703  1.00  0.00          H   
ATOM    147  HA  LEU A  12       1.437  -1.043  22.085  1.00  0.00          H   
ATOM    148  HB3 LEU A  12       0.431  -1.098  20.040  1.00  0.00          H   
ATOM    149  HB2 LEU A  12       0.598  -2.846  19.756  1.00  0.00          H   
ATOM    150  HG  LEU A  12      -1.039  -1.572  21.982  1.00  0.00          H   
ATOM    151 HD11 LEU A  12      -3.024  -2.356  20.663  1.00  0.00          H   
ATOM    152 HD12 LEU A  12      -2.053  -1.188  19.737  1.00  0.00          H   
ATOM    153 HD13 LEU A  12      -1.929  -2.928  19.383  1.00  0.00          H   
ATOM    154 HD21 LEU A  12      -1.917  -3.856  22.321  1.00  0.00          H   
ATOM    155 HD22 LEU A  12      -0.794  -4.454  21.075  1.00  0.00          H   
ATOM    156 HD23 LEU A  12      -0.159  -3.751  22.582  1.00  0.00          H   
ATOM    157  N   GLN A  13       2.189  -4.235  21.850  1.00  0.00          N   
ATOM    158  CA  GLN A  13       2.346  -5.466  22.644  1.00  0.00          C   
ATOM    159  C   GLN A  13       3.243  -5.187  23.859  1.00  0.00          C   
ATOM    160  O   GLN A  13       2.909  -5.552  25.005  1.00  0.00          O   
ATOM    161  CB  GLN A  13       2.945  -6.592  21.797  1.00  0.00          C   
ATOM    162  CG  GLN A  13       1.999  -7.153  20.749  1.00  0.00          C   
ATOM    163  CD  GLN A  13       2.652  -8.221  19.892  1.00  0.00          C   
ATOM    164  OE1 GLN A  13       2.890  -9.343  20.348  1.00  0.00          O   
ATOM    165  NE2 GLN A  13       2.951  -7.876  18.644  1.00  0.00          N   
ATOM    166  H   GLN A  13       2.451  -4.242  20.874  1.00  0.00          H   
ATOM    167  HA  GLN A  13       1.374  -5.784  23.020  1.00  0.00          H   
ATOM    168  HB3 GLN A  13       3.832  -6.183  21.312  1.00  0.00          H   
ATOM    169  HB2 GLN A  13       3.240  -7.382  22.487  1.00  0.00          H   
ATOM    170  HG3 GLN A  13       0.988  -7.485  20.984  1.00  0.00          H   
ATOM    171  HG2 GLN A  13       1.951  -6.229  20.172  1.00  0.00          H   
ATOM    172 HE21 GLN A  13       3.383  -8.539  18.032  1.00  0.00          H   
ATOM    173 HE22 GLN A  13       2.742  -6.955  18.316  1.00  0.00          H   
ATOM    174  N   ALA A  14       4.365  -4.535  23.599  1.00  0.00          N   
ATOM    175  CA  ALA A  14       5.313  -4.198  24.681  1.00  0.00          C   
ATOM    176  C   ALA A  14       4.600  -3.363  25.756  1.00  0.00          C   
ATOM    177  O   ALA A  14       4.710  -3.628  26.968  1.00  0.00          O   
ATOM    178  CB  ALA A  14       6.521  -3.453  24.132  1.00  0.00          C   
ATOM    179  H   ALA A  14       4.582  -4.261  22.651  1.00  0.00          H   
ATOM    180  HA  ALA A  14       5.661  -5.123  25.142  1.00  0.00          H   
ATOM    181  HB1 ALA A  14       7.196  -3.203  24.950  1.00  0.00          H   
ATOM    182  HB2 ALA A  14       7.041  -4.084  23.411  1.00  0.00          H   
ATOM    183  HB3 ALA A  14       6.191  -2.538  23.642  1.00  0.00          H   
ATOM    184  N   ILE A  15       3.871  -2.358  25.302  1.00  0.00          N   
ATOM    185  CA  ILE A  15       3.130  -1.474  26.211  1.00  0.00          C   
ATOM    186  C   ILE A  15       2.171  -2.300  27.060  1.00  0.00          C   
ATOM    187  O   ILE A  15       2.103  -2.126  28.274  1.00  0.00          O   
ATOM    188  CB  ILE A  15       2.338  -0.394  25.452  1.00  0.00          C   
ATOM    189  CG1 ILE A  15       3.292   0.632  24.833  1.00  0.00          C   
ATOM    190  CG2 ILE A  15       1.346   0.290  26.380  1.00  0.00          C   
ATOM    191  CD1 ILE A  15       4.112   1.394  25.850  1.00  0.00          C   
ATOM    192  H   ILE A  15       3.822  -2.193  24.307  1.00  0.00          H   
ATOM    193  HA  ILE A  15       3.808  -0.991  26.914  1.00  0.00          H   
ATOM    194  HB  ILE A  15       1.802  -0.861  24.626  1.00  0.00          H   
ATOM    195 HG13 ILE A  15       3.958   0.091  24.161  1.00  0.00          H   
ATOM    196 HG12 ILE A  15       2.687   1.332  24.257  1.00  0.00          H   
ATOM    197 HG21 ILE A  15       0.796   1.051  25.827  1.00  0.00          H   
ATOM    198 HG22 ILE A  15       0.648  -0.448  26.773  1.00  0.00          H   
ATOM    199 HG23 ILE A  15       1.883   0.758  27.205  1.00  0.00          H   
ATOM    200 HD11 ILE A  15       4.763   2.101  25.336  1.00  0.00          H   
ATOM    201 HD12 ILE A  15       3.447   1.936  26.522  1.00  0.00          H   
ATOM    202 HD13 ILE A  15       4.719   0.696  26.425  1.00  0.00          H   
ATOM    203  N   GLU A  16       1.437  -3.187  26.413  1.00  0.00          N   
ATOM    204  CA  GLU A  16       0.474  -4.048  27.112  1.00  0.00          C   
ATOM    205  C   GLU A  16       1.194  -4.843  28.201  1.00  0.00          C   
ATOM    206  O   GLU A  16       0.730  -4.901  29.348  1.00  0.00          O   
ATOM    207  CB  GLU A  16      -0.227  -4.995  26.135  1.00  0.00          C   
ATOM    208  CG  GLU A  16      -1.241  -4.319  25.223  1.00  0.00          C   
ATOM    209  CD  GLU A  16      -2.346  -3.677  26.015  1.00  0.00          C   
ATOM    210  OE1 GLU A  16      -2.928  -4.345  26.835  1.00  0.00          O   
ATOM    211  OE2 GLU A  16      -2.533  -2.491  25.881  1.00  0.00          O   
ATOM    212  H   GLU A  16       1.540  -3.276  25.412  1.00  0.00          H   
ATOM    213  HA  GLU A  16      -0.285  -3.435  27.599  1.00  0.00          H   
ATOM    214  HB3 GLU A  16       0.551  -5.461  25.530  1.00  0.00          H   
ATOM    215  HB2 GLU A  16      -0.728  -5.756  26.733  1.00  0.00          H   
ATOM    216  HG3 GLU A  16      -0.798  -3.581  24.554  1.00  0.00          H   
ATOM    217  HG2 GLU A  16      -1.646  -5.142  24.636  1.00  0.00          H   
ATOM    218  N   GLU A  17       2.316  -5.439  27.834  1.00  0.00          N   
ATOM    219  CA  GLU A  17       3.105  -6.232  28.799  1.00  0.00          C   
ATOM    220  C   GLU A  17       3.482  -5.357  30.007  1.00  0.00          C   
ATOM    221  O   GLU A  17       3.318  -5.755  31.182  1.00  0.00          O   
ATOM    222  CB  GLU A  17       4.363  -6.802  28.140  1.00  0.00          C   
ATOM    223  CG  GLU A  17       5.109  -7.824  28.987  1.00  0.00          C   
ATOM    224  CD  GLU A  17       6.021  -7.152  29.976  1.00  0.00          C   
ATOM    225  OE1 GLU A  17       6.753  -6.277  29.580  1.00  0.00          O   
ATOM    226  OE2 GLU A  17       5.908  -7.434  31.145  1.00  0.00          O   
ATOM    227  H   GLU A  17       2.643  -5.355  26.882  1.00  0.00          H   
ATOM    228  HA  GLU A  17       2.506  -7.063  29.172  1.00  0.00          H   
ATOM    229  HB3 GLU A  17       4.051  -7.266  27.205  1.00  0.00          H   
ATOM    230  HB2 GLU A  17       5.021  -5.959  27.926  1.00  0.00          H   
ATOM    231  HG3 GLU A  17       4.450  -8.514  29.514  1.00  0.00          H   
ATOM    232  HG2 GLU A  17       5.703  -8.374  28.260  1.00  0.00          H   
ATOM    233  N   GLN A  18       3.977  -4.166  29.709  1.00  0.00          N   
ATOM    234  CA  GLN A  18       4.377  -3.221  30.766  1.00  0.00          C   
ATOM    235  C   GLN A  18       3.185  -2.935  31.681  1.00  0.00          C   
ATOM    236  O   GLN A  18       3.302  -2.962  32.910  1.00  0.00          O   
ATOM    237  CB  GLN A  18       4.900  -1.913  30.165  1.00  0.00          C   
ATOM    238  CG  GLN A  18       6.252  -2.038  29.485  1.00  0.00          C   
ATOM    239  CD  GLN A  18       6.708  -0.734  28.859  1.00  0.00          C   
ATOM    240  OE1 GLN A  18       7.092   0.206  29.560  1.00  0.00          O   
ATOM    241  NE2 GLN A  18       6.664  -0.667  27.533  1.00  0.00          N   
ATOM    242  H   GLN A  18       4.084  -3.896  28.742  1.00  0.00          H   
ATOM    243  HA  GLN A  18       5.160  -3.668  31.378  1.00  0.00          H   
ATOM    244  HB3 GLN A  18       4.154  -1.577  29.445  1.00  0.00          H   
ATOM    245  HB2 GLN A  18       4.964  -1.195  30.982  1.00  0.00          H   
ATOM    246  HG3 GLN A  18       7.115  -2.498  29.967  1.00  0.00          H   
ATOM    247  HG2 GLN A  18       5.890  -2.693  28.691  1.00  0.00          H   
ATOM    248 HE21 GLN A  18       6.952   0.168  27.064  1.00  0.00          H   
ATOM    249 HE22 GLN A  18       6.344  -1.453  27.003  1.00  0.00          H   
ATOM    250  N   LEU A  19       2.045  -2.659  31.071  1.00  0.00          N   
ATOM    251  CA  LEU A  19       0.820  -2.365  31.821  1.00  0.00          C   
ATOM    252  C   LEU A  19       0.497  -3.531  32.748  1.00  0.00          C   
ATOM    253  O   LEU A  19       0.207  -3.325  33.926  1.00  0.00          O   
ATOM    254  CB  LEU A  19      -0.350  -2.091  30.867  1.00  0.00          C   
ATOM    255  CG  LEU A  19      -1.700  -1.831  31.548  1.00  0.00          C   
ATOM    256  CD1 LEU A  19      -2.707  -1.314  30.530  1.00  0.00          C   
ATOM    257  CD2 LEU A  19      -2.198  -3.114  32.196  1.00  0.00          C   
ATOM    258  H   LEU A  19       2.018  -2.651  30.061  1.00  0.00          H   
ATOM    259  HA  LEU A  19       0.975  -1.484  32.443  1.00  0.00          H   
ATOM    260  HB3 LEU A  19       0.014  -1.179  30.398  1.00  0.00          H   
ATOM    261  HB2 LEU A  19      -0.448  -2.873  30.114  1.00  0.00          H   
ATOM    262  HG  LEU A  19      -1.528  -1.102  32.340  1.00  0.00          H   
ATOM    263 HD11 LEU A  19      -3.662  -1.132  31.022  1.00  0.00          H   
ATOM    264 HD12 LEU A  19      -2.341  -0.384  30.096  1.00  0.00          H   
ATOM    265 HD13 LEU A  19      -2.841  -2.055  29.742  1.00  0.00          H   
ATOM    266 HD21 LEU A  19      -3.157  -2.927  32.680  1.00  0.00          H   
ATOM    267 HD22 LEU A  19      -2.319  -3.884  31.434  1.00  0.00          H   
ATOM    268 HD23 LEU A  19      -1.476  -3.451  32.941  1.00  0.00          H   
ATOM    269  N   ALA A  20       0.549  -4.736  32.208  1.00  0.00          N   
ATOM    270  CA  ALA A  20       0.261  -5.942  33.003  1.00  0.00          C   
ATOM    271  C   ALA A  20       1.198  -5.999  34.218  1.00  0.00          C   
ATOM    272  O   ALA A  20       0.757  -6.222  35.364  1.00  0.00          O   
ATOM    273  CB  ALA A  20       0.400  -7.197  32.153  1.00  0.00          C   
ATOM    274  H   ALA A  20       0.790  -4.836  31.232  1.00  0.00          H   
ATOM    275  HA  ALA A  20      -0.765  -5.885  33.366  1.00  0.00          H   
ATOM    276  HB1 ALA A  20       0.196  -8.074  32.766  1.00  0.00          H   
ATOM    277  HB2 ALA A  20      -0.310  -7.158  31.327  1.00  0.00          H   
ATOM    278  HB3 ALA A  20       1.413  -7.258  31.759  1.00  0.00          H   
ATOM    279  N   GLN A  21       2.478  -5.786  33.958  1.00  0.00          N   
ATOM    280  CA  GLN A  21       3.485  -5.806  35.040  1.00  0.00          C   
ATOM    281  C   GLN A  21       3.113  -4.773  36.115  1.00  0.00          C   
ATOM    282  O   GLN A  21       3.122  -5.059  37.326  1.00  0.00          O   
ATOM    283  CB  GLN A  21       4.884  -5.511  34.493  1.00  0.00          C   
ATOM    284  CG  GLN A  21       6.002  -5.708  35.503  1.00  0.00          C   
ATOM    285  CD  GLN A  21       6.025  -7.114  36.073  1.00  0.00          C   
ATOM    286  OE1 GLN A  21       6.000  -7.305  37.292  1.00  0.00          O   
ATOM    287  NE2 GLN A  21       6.079  -8.107  35.193  1.00  0.00          N   
ATOM    288  H   GLN A  21       2.778  -5.607  33.010  1.00  0.00          H   
ATOM    289  HA  GLN A  21       3.490  -6.786  35.516  1.00  0.00          H   
ATOM    290  HB3 GLN A  21       5.036  -6.173  33.641  1.00  0.00          H   
ATOM    291  HB2 GLN A  21       4.876  -4.476  34.151  1.00  0.00          H   
ATOM    292  HG3 GLN A  21       7.031  -5.408  35.310  1.00  0.00          H   
ATOM    293  HG2 GLN A  21       5.564  -5.042  36.247  1.00  0.00          H   
ATOM    294 HE21 GLN A  21       6.097  -9.056  35.509  1.00  0.00          H   
ATOM    295 HE22 GLN A  21       6.100  -7.907  34.213  1.00  0.00          H   
ATOM    296  N   LEU A  22       2.786  -3.575  35.660  1.00  0.00          N   
ATOM    297  CA  LEU A  22       2.407  -2.486  36.570  1.00  0.00          C   
ATOM    298  C   LEU A  22       1.217  -2.919  37.419  1.00  0.00          C   
ATOM    299  O   LEU A  22       1.215  -2.732  38.633  1.00  0.00          O   
ATOM    300  CB  LEU A  22       2.075  -1.211  35.785  1.00  0.00          C   
ATOM    301  CG  LEU A  22       3.273  -0.306  35.473  1.00  0.00          C   
ATOM    302  CD1 LEU A  22       4.494  -1.152  35.139  1.00  0.00          C   
ATOM    303  CD2 LEU A  22       2.925   0.618  34.315  1.00  0.00          C   
ATOM    304  H   LEU A  22       2.797  -3.403  34.665  1.00  0.00          H   
ATOM    305  HA  LEU A  22       3.233  -2.272  37.247  1.00  0.00          H   
ATOM    306  HB3 LEU A  22       1.697  -1.660  34.868  1.00  0.00          H   
ATOM    307  HB2 LEU A  22       1.280  -0.638  36.263  1.00  0.00          H   
ATOM    308  HG  LEU A  22       3.449   0.314  36.352  1.00  0.00          H   
ATOM    309 HD11 LEU A  22       5.340  -0.501  34.919  1.00  0.00          H   
ATOM    310 HD12 LEU A  22       4.739  -1.789  35.990  1.00  0.00          H   
ATOM    311 HD13 LEU A  22       4.279  -1.774  34.271  1.00  0.00          H   
ATOM    312 HD21 LEU A  22       3.778   1.261  34.095  1.00  0.00          H   
ATOM    313 HD22 LEU A  22       2.682   0.023  33.435  1.00  0.00          H   
ATOM    314 HD23 LEU A  22       2.067   1.234  34.585  1.00  0.00          H   
ATOM    315  N   GLN A  23       0.216  -3.489  36.771  1.00  0.00          N   
ATOM    316  CA  GLN A  23      -0.988  -3.954  37.470  1.00  0.00          C   
ATOM    317  C   GLN A  23      -0.597  -4.952  38.560  1.00  0.00          C   
ATOM    318  O   GLN A  23      -1.051  -4.842  39.707  1.00  0.00          O   
ATOM    319  CB  GLN A  23      -1.973  -4.603  36.494  1.00  0.00          C   
ATOM    320  CG  GLN A  23      -3.328  -4.925  37.099  1.00  0.00          C   
ATOM    321  CD  GLN A  23      -4.006  -3.701  37.686  1.00  0.00          C   
ATOM    322  OE1 GLN A  23      -4.396  -3.692  38.856  1.00  0.00          O   
ATOM    323  NE2 GLN A  23      -4.154  -2.661  36.873  1.00  0.00          N   
ATOM    324  H   GLN A  23       0.281  -3.608  35.770  1.00  0.00          H   
ATOM    325  HA  GLN A  23      -1.476  -3.110  37.958  1.00  0.00          H   
ATOM    326  HB3 GLN A  23      -2.096  -3.908  35.662  1.00  0.00          H   
ATOM    327  HB2 GLN A  23      -1.503  -5.518  36.135  1.00  0.00          H   
ATOM    328  HG3 GLN A  23      -4.085  -5.507  36.574  1.00  0.00          H   
ATOM    329  HG2 GLN A  23      -2.919  -5.518  37.918  1.00  0.00          H   
ATOM    330 HE21 GLN A  23      -4.594  -1.825  37.204  1.00  0.00          H   
ATOM    331 HE22 GLN A  23      -3.824  -2.712  35.930  1.00  0.00          H   
ATOM    332  N   TRP A  24       0.242  -5.907  38.193  1.00  0.00          N   
ATOM    333  CA  TRP A  24       0.700  -6.927  39.157  1.00  0.00          C   
ATOM    334  C   TRP A  24       1.362  -6.242  40.366  1.00  0.00          C   
ATOM    335  O   TRP A  24       1.068  -6.556  41.541  1.00  0.00          O   
ATOM    336  CB  TRP A  24       1.677  -7.901  38.496  1.00  0.00          C   
ATOM    337  CG  TRP A  24       1.025  -8.836  37.524  1.00  0.00          C   
ATOM    338  CD1 TRP A  24      -0.313  -9.022  37.345  1.00  0.00          C   
ATOM    339  CD2 TRP A  24       1.680  -9.712  36.598  1.00  0.00          C   
ATOM    340  NE1 TRP A  24      -0.533  -9.960  36.366  1.00  0.00          N   
ATOM    341  CE2 TRP A  24       0.677 -10.397  35.891  1.00  0.00          C   
ATOM    342  CE3 TRP A  24       3.022  -9.981  36.299  1.00  0.00          C   
ATOM    343  CZ2 TRP A  24       0.966 -11.332  34.909  1.00  0.00          C   
ATOM    344  CZ3 TRP A  24       3.312 -10.917  35.314  1.00  0.00          C   
ATOM    345  CH2 TRP A  24       2.314 -11.573  34.638  1.00  0.00          C   
ATOM    346  H   TRP A  24       0.577  -5.944  37.241  1.00  0.00          H   
ATOM    347  HA  TRP A  24      -0.153  -7.495  39.528  1.00  0.00          H   
ATOM    348  HB3 TRP A  24       2.438  -7.353  37.939  1.00  0.00          H   
ATOM    349  HB2 TRP A  24       2.158  -8.521  39.252  1.00  0.00          H   
ATOM    350  HD1 TRP A  24      -0.981  -8.432  37.970  1.00  0.00          H   
ATOM    351  HE1 TRP A  24      -1.438 -10.277  36.048  1.00  0.00          H   
ATOM    352  HE3 TRP A  24       3.852  -9.487  36.802  1.00  0.00          H   
ATOM    353  HZ2 TRP A  24       0.143 -11.830  34.398  1.00  0.00          H   
ATOM    354  HZ3 TRP A  24       4.360 -11.118  35.091  1.00  0.00          H   
ATOM    355  HH2 TRP A  24       2.584 -12.300  33.872  1.00  0.00          H   
ATOM    356  N   LYS A  25       2.246  -5.304  40.067  1.00  0.00          N   
ATOM    357  CA  LYS A  25       2.955  -4.561  41.124  1.00  0.00          C   
ATOM    358  C   LYS A  25       1.940  -3.871  42.039  1.00  0.00          C   
ATOM    359  O   LYS A  25       2.040  -3.938  43.269  1.00  0.00          O   
ATOM    360  CB  LYS A  25       3.915  -3.533  40.524  1.00  0.00          C   
ATOM    361  CG  LYS A  25       5.182  -4.130  39.925  1.00  0.00          C   
ATOM    362  CD  LYS A  25       6.026  -3.065  39.240  1.00  0.00          C   
ATOM    363  CE  LYS A  25       6.551  -2.046  40.241  1.00  0.00          C   
ATOM    364  NZ  LYS A  25       7.413  -1.022  39.591  1.00  0.00          N   
ATOM    365  H   LYS A  25       2.442  -5.090  39.099  1.00  0.00          H   
ATOM    366  HA  LYS A  25       3.533  -5.253  41.737  1.00  0.00          H   
ATOM    367  HB3 LYS A  25       3.366  -2.997  39.749  1.00  0.00          H   
ATOM    368  HB2 LYS A  25       4.184  -2.841  41.322  1.00  0.00          H   
ATOM    369  HG3 LYS A  25       5.759  -4.592  40.727  1.00  0.00          H   
ATOM    370  HG2 LYS A  25       4.897  -4.890  39.199  1.00  0.00          H   
ATOM    371  HD3 LYS A  25       6.865  -3.553  38.743  1.00  0.00          H   
ATOM    372  HD2 LYS A  25       5.410  -2.559  38.497  1.00  0.00          H   
ATOM    373  HE3 LYS A  25       5.698  -1.557  40.710  1.00  0.00          H   
ATOM    374  HE2 LYS A  25       7.127  -2.577  40.998  1.00  0.00          H   
ATOM    375  HZ1 LYS A  25       7.740  -0.367  40.287  1.00  0.00          H   
ATOM    376  HZ2 LYS A  25       8.205  -1.474  39.156  1.00  0.00          H   
ATOM    377  HZ3 LYS A  25       6.880  -0.529  38.889  1.00  0.00          H   
ATOM    378  N   ALA A  26       0.973  -3.210  41.430  1.00  0.00          N   
ATOM    379  CA  ALA A  26      -0.069  -2.502  42.180  1.00  0.00          C   
ATOM    380  C   ALA A  26      -0.784  -3.478  43.107  1.00  0.00          C   
ATOM    381  O   ALA A  26      -0.982  -3.183  44.284  1.00  0.00          O   
ATOM    382  CB  ALA A  26      -1.056  -1.830  41.237  1.00  0.00          C   
ATOM    383  H   ALA A  26       0.951  -3.192  40.420  1.00  0.00          H   
ATOM    384  HA  ALA A  26       0.402  -1.731  42.790  1.00  0.00          H   
ATOM    385  HB1 ALA A  26      -1.828  -1.326  41.819  1.00  0.00          H   
ATOM    386  HB2 ALA A  26      -0.532  -1.099  40.621  1.00  0.00          H   
ATOM    387  HB3 ALA A  26      -1.517  -2.581  40.598  1.00  0.00          H   
ATOM    388  N   GLN A  27      -1.162  -4.624  42.567  1.00  0.00          N   
ATOM    389  CA  GLN A  27      -1.858  -5.650  43.361  1.00  0.00          C   
ATOM    390  C   GLN A  27      -1.001  -6.035  44.576  1.00  0.00          C   
ATOM    391  O   GLN A  27      -1.493  -6.088  45.722  1.00  0.00          O   
ATOM    392  CB  GLN A  27      -2.154  -6.890  42.513  1.00  0.00          C   
ATOM    393  CG  GLN A  27      -3.236  -6.685  41.466  1.00  0.00          C   
ATOM    394  CD  GLN A  27      -3.453  -7.917  40.609  1.00  0.00          C   
ATOM    395  OE1 GLN A  27      -4.017  -8.916  41.064  1.00  0.00          O   
ATOM    396  NE2 GLN A  27      -3.002  -7.855  39.361  1.00  0.00          N   
ATOM    397  H   GLN A  27      -0.971  -4.802  41.591  1.00  0.00          H   
ATOM    398  HA  GLN A  27      -2.797  -5.245  43.738  1.00  0.00          H   
ATOM    399  HB3 GLN A  27      -1.219  -7.171  42.028  1.00  0.00          H   
ATOM    400  HB2 GLN A  27      -2.456  -7.678  43.203  1.00  0.00          H   
ATOM    401  HG3 GLN A  27      -4.213  -6.265  41.702  1.00  0.00          H   
ATOM    402  HG2 GLN A  27      -2.660  -5.960  40.889  1.00  0.00          H   
ATOM    403 HE21 GLN A  27      -3.116  -8.638  38.748  1.00  0.00          H   
ATOM    404 HE22 GLN A  27      -2.549  -7.026  39.033  1.00  0.00          H   
ATOM    405  N   ALA A  28       0.271  -6.289  44.317  1.00  0.00          N   
ATOM    406  CA  ALA A  28       1.205  -6.663  45.398  1.00  0.00          C   
ATOM    407  C   ALA A  28       1.224  -5.565  46.473  1.00  0.00          C   
ATOM    408  O   ALA A  28       1.131  -5.837  47.685  1.00  0.00          O   
ATOM    409  CB  ALA A  28       2.603  -6.904  44.847  1.00  0.00          C   
ATOM    410  H   ALA A  28       0.615  -6.228  43.369  1.00  0.00          H   
ATOM    411  HA  ALA A  28       0.854  -7.586  45.859  1.00  0.00          H   
ATOM    412  HB1 ALA A  28       3.275  -7.164  45.665  1.00  0.00          H   
ATOM    413  HB2 ALA A  28       2.575  -7.721  44.127  1.00  0.00          H   
ATOM    414  HB3 ALA A  28       2.961  -6.000  44.357  1.00  0.00          H   
ATOM    415  N   ARG A  29       1.342  -4.329  46.019  1.00  0.00          N   
ATOM    416  CA  ARG A  29       1.372  -3.176  46.929  1.00  0.00          C   
ATOM    417  C   ARG A  29       0.105  -3.161  47.777  1.00  0.00          C   
ATOM    418  O   ARG A  29       0.170  -2.985  48.991  1.00  0.00          O   
ATOM    419  CB  ARG A  29       1.580  -1.856  46.202  1.00  0.00          C   
ATOM    420  CG  ARG A  29       2.897  -1.738  45.453  1.00  0.00          C   
ATOM    421  CD  ARG A  29       3.091  -0.442  44.753  1.00  0.00          C   
ATOM    422  NE  ARG A  29       4.298  -0.368  43.946  1.00  0.00          N   
ATOM    423  CZ  ARG A  29       5.530  -0.125  44.433  1.00  0.00          C   
ATOM    424  NH1 ARG A  29       5.719   0.103  45.714  1.00  0.00          N   
ATOM    425  NH2 ARG A  29       6.543  -0.099  43.585  1.00  0.00          N   
ATOM    426  H   ARG A  29       1.413  -4.172  45.024  1.00  0.00          H   
ATOM    427  HA  ARG A  29       2.222  -3.263  47.606  1.00  0.00          H   
ATOM    428  HB3 ARG A  29       0.755  -1.747  45.498  1.00  0.00          H   
ATOM    429  HB2 ARG A  29       1.523  -1.067  46.952  1.00  0.00          H   
ATOM    430  HG3 ARG A  29       3.714  -1.860  46.165  1.00  0.00          H   
ATOM    431  HG2 ARG A  29       2.944  -2.533  44.708  1.00  0.00          H   
ATOM    432  HD3 ARG A  29       2.244  -0.268  44.090  1.00  0.00          H   
ATOM    433  HD2 ARG A  29       3.143   0.355  45.493  1.00  0.00          H   
ATOM    434  HE  ARG A  29       4.413  -0.477  42.947  1.00  0.00          H   
ATOM    435 HH11 ARG A  29       4.932   0.097  46.347  1.00  0.00          H   
ATOM    436 HH12 ARG A  29       6.651   0.282  46.060  1.00  0.00          H   
ATOM    437 HH21 ARG A  29       6.378  -0.259  42.601  1.00  0.00          H   
ATOM    438 HH22 ARG A  29       7.477   0.080  43.923  1.00  0.00          H   
ATOM    439  N   LYS A  30      -1.032  -3.340  47.130  1.00  0.00          N   
ATOM    440  CA  LYS A  30      -2.323  -3.348  47.829  1.00  0.00          C   
ATOM    441  C   LYS A  30      -2.310  -4.421  48.918  1.00  0.00          C   
ATOM    442  O   LYS A  30      -2.696  -4.157  50.066  1.00  0.00          O   
ATOM    443  CB  LYS A  30      -3.474  -3.592  46.852  1.00  0.00          C   
ATOM    444  CG  LYS A  30      -4.860  -3.508  47.479  1.00  0.00          C   
ATOM    445  CD  LYS A  30      -5.182  -2.088  47.921  1.00  0.00          C   
ATOM    446  CE  LYS A  30      -5.368  -1.164  46.726  1.00  0.00          C   
ATOM    447  NZ  LYS A  30      -5.778   0.205  47.140  1.00  0.00          N   
ATOM    448  H   LYS A  30      -1.014  -3.475  46.129  1.00  0.00          H   
ATOM    449  HA  LYS A  30      -2.485  -2.386  48.316  1.00  0.00          H   
ATOM    450  HB3 LYS A  30      -3.387  -2.845  46.063  1.00  0.00          H   
ATOM    451  HB2 LYS A  30      -3.329  -4.586  46.428  1.00  0.00          H   
ATOM    452  HG3 LYS A  30      -5.594  -3.835  46.742  1.00  0.00          H   
ATOM    453  HG2 LYS A  30      -4.891  -4.173  48.342  1.00  0.00          H   
ATOM    454  HD3 LYS A  30      -6.098  -2.107  48.513  1.00  0.00          H   
ATOM    455  HD2 LYS A  30      -4.361  -1.721  48.537  1.00  0.00          H   
ATOM    456  HE3 LYS A  30      -4.425  -1.112  46.184  1.00  0.00          H   
ATOM    457  HE2 LYS A  30      -6.134  -1.593  46.080  1.00  0.00          H   
ATOM    458  HZ1 LYS A  30      -5.892   0.784  46.320  1.00  0.00          H   
ATOM    459  HZ2 LYS A  30      -6.654   0.157  47.642  1.00  0.00          H   
ATOM    460  HZ3 LYS A  30      -5.068   0.603  47.738  1.00  0.00          H   
ATOM    461  N   GLU A  31      -1.863  -5.610  48.551  1.00  0.00          N   
ATOM    462  CA  GLU A  31      -1.796  -6.727  49.516  1.00  0.00          C   
ATOM    463  C   GLU A  31      -0.934  -6.320  50.724  1.00  0.00          C   
ATOM    464  O   GLU A  31      -1.320  -6.510  51.899  1.00  0.00          O   
ATOM    465  CB  GLU A  31      -1.230  -7.987  48.857  1.00  0.00          C   
ATOM    466  CG  GLU A  31      -2.167  -8.650  47.859  1.00  0.00          C   
ATOM    467  CD  GLU A  31      -1.501  -9.808  47.170  1.00  0.00          C   
ATOM    468  OE1 GLU A  31      -0.337 -10.026  47.406  1.00  0.00          O   
ATOM    469  OE2 GLU A  31      -2.183 -10.544  46.495  1.00  0.00          O   
ATOM    470  H   GLU A  31      -1.562  -5.763  47.599  1.00  0.00          H   
ATOM    471  HA  GLU A  31      -2.795  -6.954  49.889  1.00  0.00          H   
ATOM    472  HB3 GLU A  31      -0.309  -7.695  48.351  1.00  0.00          H   
ATOM    473  HB2 GLU A  31      -0.998  -8.689  49.658  1.00  0.00          H   
ATOM    474  HG3 GLU A  31      -3.107  -8.982  48.300  1.00  0.00          H   
ATOM    475  HG2 GLU A  31      -2.367  -7.863  47.133  1.00  0.00          H   
ATOM    476  N   LYS A  32       0.225  -5.756  50.426  1.00  0.00          N   
ATOM    477  CA  LYS A  32       1.151  -5.311  51.483  1.00  0.00          C   
ATOM    478  C   LYS A  32       0.445  -4.307  52.398  1.00  0.00          C   
ATOM    479  O   LYS A  32       0.515  -4.406  53.627  1.00  0.00          O   
ATOM    480  CB  LYS A  32       2.412  -4.688  50.882  1.00  0.00          C   
ATOM    481  CG  LYS A  32       3.387  -5.694  50.284  1.00  0.00          C   
ATOM    482  CD  LYS A  32       4.552  -4.995  49.599  1.00  0.00          C   
ATOM    483  CE  LYS A  32       5.403  -4.226  50.600  1.00  0.00          C   
ATOM    484  NZ  LYS A  32       6.571  -3.572  49.950  1.00  0.00          N   
ATOM    485  H   LYS A  32       0.484  -5.626  49.458  1.00  0.00          H   
ATOM    486  HA  LYS A  32       1.448  -6.163  52.096  1.00  0.00          H   
ATOM    487  HB3 LYS A  32       2.087  -3.993  50.108  1.00  0.00          H   
ATOM    488  HB2 LYS A  32       2.907  -4.135  51.681  1.00  0.00          H   
ATOM    489  HG3 LYS A  32       3.764  -6.330  51.086  1.00  0.00          H   
ATOM    490  HG2 LYS A  32       2.852  -6.305  49.558  1.00  0.00          H   
ATOM    491  HD3 LYS A  32       5.165  -5.749  49.103  1.00  0.00          H   
ATOM    492  HD2 LYS A  32       4.155  -4.305  48.856  1.00  0.00          H   
ATOM    493  HE3 LYS A  32       4.777  -3.468  51.069  1.00  0.00          H   
ATOM    494  HE2 LYS A  32       5.754  -4.926  51.358  1.00  0.00          H   
ATOM    495  HZ1 LYS A  32       7.108  -3.075  50.646  1.00  0.00          H   
ATOM    496  HZ2 LYS A  32       7.152  -4.275  49.515  1.00  0.00          H   
ATOM    497  HZ3 LYS A  32       6.246  -2.923  49.248  1.00  0.00          H   
ATOM    498  N   LEU A  33      -0.226  -3.347  51.788  1.00  0.00          N   
ATOM    499  CA  LEU A  33      -0.950  -2.316  52.539  1.00  0.00          C   
ATOM    500  C   LEU A  33      -1.964  -2.976  53.465  1.00  0.00          C   
ATOM    501  O   LEU A  33      -2.045  -2.630  54.643  1.00  0.00          O   
ATOM    502  CB  LEU A  33      -1.646  -1.336  51.586  1.00  0.00          C   
ATOM    503  CG  LEU A  33      -2.485  -0.248  52.268  1.00  0.00          C   
ATOM    504  CD1 LEU A  33      -2.898   0.807  51.250  1.00  0.00          C   
ATOM    505  CD2 LEU A  33      -3.708  -0.880  52.916  1.00  0.00          C   
ATOM    506  H   LEU A  33      -0.241  -3.322  50.778  1.00  0.00          H   
ATOM    507  HA  LEU A  33      -0.251  -1.759  53.161  1.00  0.00          H   
ATOM    508  HB3 LEU A  33      -0.769  -0.892  51.117  1.00  0.00          H   
ATOM    509  HB2 LEU A  33      -2.237  -1.856  50.833  1.00  0.00          H   
ATOM    510  HG  LEU A  33      -1.874   0.184  53.061  1.00  0.00          H   
ATOM    511 HD11 LEU A  33      -3.493   1.576  51.744  1.00  0.00          H   
ATOM    512 HD12 LEU A  33      -2.007   1.263  50.817  1.00  0.00          H   
ATOM    513 HD13 LEU A  33      -3.489   0.341  50.463  1.00  0.00          H   
ATOM    514 HD21 LEU A  33      -4.303  -0.105  53.401  1.00  0.00          H   
ATOM    515 HD22 LEU A  33      -4.309  -1.376  52.153  1.00  0.00          H   
ATOM    516 HD23 LEU A  33      -3.390  -1.610  53.659  1.00  0.00          H   
ATOM    517  N   ALA A  34      -2.723  -3.914  52.926  1.00  0.00          N   
ATOM    518  CA  ALA A  34      -3.737  -4.628  53.720  1.00  0.00          C   
ATOM    519  C   ALA A  34      -3.072  -5.290  54.935  1.00  0.00          C   
ATOM    520  O   ALA A  34      -3.550  -5.166  56.081  1.00  0.00          O   
ATOM    521  CB  ALA A  34      -4.462  -5.661  52.870  1.00  0.00          C   
ATOM    522  H   ALA A  34      -2.608  -4.148  51.950  1.00  0.00          H   
ATOM    523  HA  ALA A  34      -4.469  -3.906  54.082  1.00  0.00          H   
ATOM    524  HB1 ALA A  34      -5.196  -6.185  53.482  1.00  0.00          H   
ATOM    525  HB2 ALA A  34      -4.969  -5.162  52.043  1.00  0.00          H   
ATOM    526  HB3 ALA A  34      -3.742  -6.377  52.476  1.00  0.00          H   
ATOM    527  N   GLN A  35      -1.971  -5.978  54.675  1.00  0.00          N   
ATOM    528  CA  GLN A  35      -1.230  -6.659  55.757  1.00  0.00          C   
ATOM    529  C   GLN A  35      -0.824  -5.638  56.832  1.00  0.00          C   
ATOM    530  O   GLN A  35      -1.007  -5.859  58.044  1.00  0.00          O   
ATOM    531  CB  GLN A  35       0.013  -7.365  55.210  1.00  0.00          C   
ATOM    532  CG  GLN A  35      -0.281  -8.655  54.464  1.00  0.00          C   
ATOM    533  CD  GLN A  35      -1.041  -9.655  55.315  1.00  0.00          C   
ATOM    534  OE1 GLN A  35      -2.175 -10.024  55.000  1.00  0.00          O   
ATOM    535  NE2 GLN A  35      -0.420 -10.097  56.403  1.00  0.00          N   
ATOM    536  H   GLN A  35      -1.628  -6.042  53.727  1.00  0.00          H   
ATOM    537  HA  GLN A  35      -1.876  -7.396  56.234  1.00  0.00          H   
ATOM    538  HB3 GLN A  35       0.509  -6.659  54.544  1.00  0.00          H   
ATOM    539  HB2 GLN A  35       0.659  -7.573  56.063  1.00  0.00          H   
ATOM    540  HG3 GLN A  35      -0.711  -8.673  53.463  1.00  0.00          H   
ATOM    541  HG2 GLN A  35       0.763  -8.967  54.415  1.00  0.00          H   
ATOM    542 HE21 GLN A  35      -0.872 -10.758  57.003  1.00  0.00          H   
ATOM    543 HE22 GLN A  35       0.499  -9.770  56.622  1.00  0.00          H   
ATOM    544  N   LEU A  36      -0.277  -4.524  56.377  1.00  0.00          N   
ATOM    545  CA  LEU A  36       0.159  -3.456  57.287  1.00  0.00          C   
ATOM    546  C   LEU A  36      -1.020  -2.994  58.136  1.00  0.00          C   
ATOM    547  O   LEU A  36      -0.897  -2.852  59.350  1.00  0.00          O   
ATOM    548  CB  LEU A  36       0.753  -2.280  56.502  1.00  0.00          C   
ATOM    549  CG  LEU A  36       2.108  -2.556  55.838  1.00  0.00          C   
ATOM    550  CD1 LEU A  36       2.498  -1.388  54.942  1.00  0.00          C   
ATOM    551  CD2 LEU A  36       3.162  -2.788  56.911  1.00  0.00          C   
ATOM    552  H   LEU A  36      -0.155  -4.403  55.382  1.00  0.00          H   
ATOM    553  HA  LEU A  36       0.920  -3.842  57.964  1.00  0.00          H   
ATOM    554  HB3 LEU A  36      -0.019  -2.166  55.743  1.00  0.00          H   
ATOM    555  HB2 LEU A  36       0.803  -1.375  57.107  1.00  0.00          H   
ATOM    556  HG  LEU A  36       2.006  -3.478  55.265  1.00  0.00          H   
ATOM    557 HD11 LEU A  36       3.461  -1.593  54.475  1.00  0.00          H   
ATOM    558 HD12 LEU A  36       1.742  -1.254  54.169  1.00  0.00          H   
ATOM    559 HD13 LEU A  36       2.571  -0.480  55.540  1.00  0.00          H   
ATOM    560 HD21 LEU A  36       4.124  -2.985  56.437  1.00  0.00          H   
ATOM    561 HD22 LEU A  36       3.241  -1.902  57.541  1.00  0.00          H   
ATOM    562 HD23 LEU A  36       2.877  -3.644  57.522  1.00  0.00          H   
ATOM    563  N   LYS A  37      -2.147  -2.759  57.488  1.00  0.00          N   
ATOM    564  CA  LYS A  37      -3.357  -2.310  58.187  1.00  0.00          C   
ATOM    565  C   LYS A  37      -3.725  -3.318  59.277  1.00  0.00          C   
ATOM    566  O   LYS A  37      -3.993  -2.935  60.424  1.00  0.00          O   
ATOM    567  CB  LYS A  37      -4.520  -2.131  57.210  1.00  0.00          C   
ATOM    568  CG  LYS A  37      -5.752  -1.469  57.813  1.00  0.00          C   
ATOM    569  CD  LYS A  37      -6.761  -1.094  56.737  1.00  0.00          C   
ATOM    570  CE  LYS A  37      -7.696  -2.254  56.427  1.00  0.00          C   
ATOM    571  NZ  LYS A  37      -7.077  -3.234  55.494  1.00  0.00          N   
ATOM    572  H   LYS A  37      -2.177  -2.891  56.487  1.00  0.00          H   
ATOM    573  HA  LYS A  37      -3.168  -1.353  58.674  1.00  0.00          H   
ATOM    574  HB3 LYS A  37      -4.151  -1.526  56.382  1.00  0.00          H   
ATOM    575  HB2 LYS A  37      -4.785  -3.123  56.843  1.00  0.00          H   
ATOM    576  HG3 LYS A  37      -6.210  -2.165  58.516  1.00  0.00          H   
ATOM    577  HG2 LYS A  37      -5.437  -0.571  58.344  1.00  0.00          H   
ATOM    578  HD3 LYS A  37      -7.343  -0.241  57.089  1.00  0.00          H   
ATOM    579  HD2 LYS A  37      -6.219  -0.815  55.834  1.00  0.00          H   
ATOM    580  HE3 LYS A  37      -7.945  -2.752  57.363  1.00  0.00          H   
ATOM    581  HE2 LYS A  37      -8.604  -1.850  55.979  1.00  0.00          H   
ATOM    582  HZ1 LYS A  37      -7.728  -3.985  55.314  1.00  0.00          H   
ATOM    583  HZ2 LYS A  37      -6.846  -2.772  54.625  1.00  0.00          H   
TER     584      LYS A  37
ATOM    585  N   GLU B   4       4.325   3.804  55.500  1.00  0.00          N   
ATOM    586  CA  GLU B   4       4.641   2.827  54.443  1.00  0.00          C   
ATOM    587  C   GLU B   4       3.429   2.646  53.528  1.00  0.00          C   
ATOM    588  O   GLU B   4       3.548   2.663  52.299  1.00  0.00          O   
ATOM    589  CB  GLU B   4       5.059   1.483  55.044  1.00  0.00          C   
ATOM    590  CG  GLU B   4       6.411   1.499  55.742  1.00  0.00          C   
ATOM    591  CD  GLU B   4       6.755   0.146  56.298  1.00  0.00          C   
ATOM    592  OE1 GLU B   4       5.941  -0.416  56.990  1.00  0.00          O   
ATOM    593  OE2 GLU B   4       7.785  -0.377  55.941  1.00  0.00          O   
ATOM    594  H   GLU B   4       4.408   3.526  56.467  1.00  0.00          H   
ATOM    595  HA  GLU B   4       5.462   3.199  53.829  1.00  0.00          H   
ATOM    596  HB3 GLU B   4       4.286   1.200  55.758  1.00  0.00          H   
ATOM    597  HB2 GLU B   4       5.081   0.762  54.227  1.00  0.00          H   
ATOM    598  HG3 GLU B   4       7.224   1.846  55.104  1.00  0.00          H   
ATOM    599  HG2 GLU B   4       6.268   2.203  56.561  1.00  0.00          H   
ATOM    600  N   LEU B   5       2.270   2.470  54.138  1.00  0.00          N   
ATOM    601  CA  LEU B   5       1.023   2.284  53.388  1.00  0.00          C   
ATOM    602  C   LEU B   5       0.803   3.474  52.461  1.00  0.00          C   
ATOM    603  O   LEU B   5       0.496   3.293  51.284  1.00  0.00          O   
ATOM    604  CB  LEU B   5      -0.166   2.114  54.342  1.00  0.00          C   
ATOM    605  CG  LEU B   5      -1.534   1.973  53.661  1.00  0.00          C   
ATOM    606  CD1 LEU B   5      -2.582   1.546  54.680  1.00  0.00          C   
ATOM    607  CD2 LEU B   5      -1.918   3.294  53.013  1.00  0.00          C   
ATOM    608  H   LEU B   5       2.243   2.463  55.148  1.00  0.00          H   
ATOM    609  HA  LEU B   5       1.100   1.393  52.766  1.00  0.00          H   
ATOM    610  HB3 LEU B   5       0.117   1.173  54.811  1.00  0.00          H   
ATOM    611  HB2 LEU B   5      -0.196   2.901  55.095  1.00  0.00          H   
ATOM    612  HG  LEU B   5      -1.426   1.231  52.869  1.00  0.00          H   
ATOM    613 HD11 LEU B   5      -3.550   1.448  54.187  1.00  0.00          H   
ATOM    614 HD12 LEU B   5      -2.299   0.587  55.114  1.00  0.00          H   
ATOM    615 HD13 LEU B   5      -2.650   2.296  55.467  1.00  0.00          H   
ATOM    616 HD21 LEU B   5      -2.890   3.192  52.529  1.00  0.00          H   
ATOM    617 HD22 LEU B   5      -1.971   4.072  53.775  1.00  0.00          H   
ATOM    618 HD23 LEU B   5      -1.170   3.566  52.268  1.00  0.00          H   
ATOM    619  N   LYS B   6       0.960   4.669  53.001  1.00  0.00          N   
ATOM    620  CA  LYS B   6       0.778   5.897  52.206  1.00  0.00          C   
ATOM    621  C   LYS B   6       1.716   5.872  50.991  1.00  0.00          C   
ATOM    622  O   LYS B   6       1.297   6.132  49.845  1.00  0.00          O   
ATOM    623  CB  LYS B   6       1.038   7.143  53.055  1.00  0.00          C   
ATOM    624  CG  LYS B   6       0.676   8.455  52.373  1.00  0.00          C   
ATOM    625  CD  LYS B   6       0.899   9.641  53.300  1.00  0.00          C   
ATOM    626  CE  LYS B   6       2.377   9.980  53.420  1.00  0.00          C   
ATOM    627  NZ  LYS B   6       2.928  10.527  52.150  1.00  0.00          N   
ATOM    628  H   LYS B   6       1.209   4.747  53.977  1.00  0.00          H   
ATOM    629  HA  LYS B   6      -0.244   5.945  51.830  1.00  0.00          H   
ATOM    630  HB3 LYS B   6       0.452   7.035  53.968  1.00  0.00          H   
ATOM    631  HB2 LYS B   6       2.099   7.145  53.304  1.00  0.00          H   
ATOM    632  HG3 LYS B   6       1.298   8.567  51.484  1.00  0.00          H   
ATOM    633  HG2 LYS B   6      -0.372   8.415  52.079  1.00  0.00          H   
ATOM    634  HD3 LYS B   6       0.359  10.500  52.901  1.00  0.00          H   
ATOM    635  HD2 LYS B   6       0.503   9.391  54.284  1.00  0.00          H   
ATOM    636  HE3 LYS B   6       2.495  10.717  54.214  1.00  0.00          H   
ATOM    637  HE2 LYS B   6       2.915   9.071  53.687  1.00  0.00          H   
ATOM    638  HZ1 LYS B   6       3.908  10.738  52.272  1.00  0.00          H   
ATOM    639  HZ2 LYS B   6       2.819   9.843  51.414  1.00  0.00          H   
ATOM    640  HZ3 LYS B   6       2.430  11.370  51.903  1.00  0.00          H   
ATOM    641  N   GLN B   7       2.973   5.548  51.251  1.00  0.00          N   
ATOM    642  CA  GLN B   7       3.978   5.480  50.170  1.00  0.00          C   
ATOM    643  C   GLN B   7       3.517   4.483  49.095  1.00  0.00          C   
ATOM    644  O   GLN B   7       3.552   4.768  47.883  1.00  0.00          O   
ATOM    645  CB  GLN B   7       5.346   5.064  50.718  1.00  0.00          C   
ATOM    646  CG  GLN B   7       6.003   6.105  51.608  1.00  0.00          C   
ATOM    647  CD  GLN B   7       6.298   7.396  50.868  1.00  0.00          C   
ATOM    648  OE1 GLN B   7       6.840   7.382  49.759  1.00  0.00          O   
ATOM    649  NE2 GLN B   7       5.948   8.521  51.480  1.00  0.00          N   
ATOM    650  H   GLN B   7       3.255   5.343  52.199  1.00  0.00          H   
ATOM    651  HA  GLN B   7       4.069   6.456  49.694  1.00  0.00          H   
ATOM    652  HB3 GLN B   7       5.193   4.142  51.279  1.00  0.00          H   
ATOM    653  HB2 GLN B   7       5.982   4.863  49.856  1.00  0.00          H   
ATOM    654  HG3 GLN B   7       5.619   6.365  52.594  1.00  0.00          H   
ATOM    655  HG2 GLN B   7       6.935   5.549  51.718  1.00  0.00          H   
ATOM    656 HE21 GLN B   7       6.118   9.404  51.041  1.00  0.00          H   
ATOM    657 HE22 GLN B   7       5.513   8.487  52.380  1.00  0.00          H   
ATOM    658  N   LEU B   8       3.088   3.318  49.549  1.00  0.00          N   
ATOM    659  CA  LEU B   8       2.614   2.266  48.639  1.00  0.00          C   
ATOM    660  C   LEU B   8       1.466   2.802  47.790  1.00  0.00          C   
ATOM    661  O   LEU B   8       1.449   2.616  46.576  1.00  0.00          O   
ATOM    662  CB  LEU B   8       2.171   1.025  49.424  1.00  0.00          C   
ATOM    663  CG  LEU B   8       3.305   0.233  50.087  1.00  0.00          C   
ATOM    664  CD1 LEU B   8       2.728  -0.854  50.984  1.00  0.00          C   
ATOM    665  CD2 LEU B   8       4.199  -0.371  49.015  1.00  0.00          C   
ATOM    666  H   LEU B   8       3.085   3.146  50.544  1.00  0.00          H   
ATOM    667  HA  LEU B   8       3.418   1.980  47.961  1.00  0.00          H   
ATOM    668  HB3 LEU B   8       1.557   1.506  50.184  1.00  0.00          H   
ATOM    669  HB2 LEU B   8       1.550   0.365  48.819  1.00  0.00          H   
ATOM    670  HG  LEU B   8       3.904   0.942  50.660  1.00  0.00          H   
ATOM    671 HD11 LEU B   8       3.541  -1.411  51.450  1.00  0.00          H   
ATOM    672 HD12 LEU B   8       2.111  -0.398  51.758  1.00  0.00          H   
ATOM    673 HD13 LEU B   8       2.120  -1.533  50.386  1.00  0.00          H   
ATOM    674 HD21 LEU B   8       5.005  -0.932  49.487  1.00  0.00          H   
ATOM    675 HD22 LEU B   8       3.612  -1.038  48.384  1.00  0.00          H   
ATOM    676 HD23 LEU B   8       4.623   0.426  48.403  1.00  0.00          H   
ATOM    677  N   GLU B   9       0.520   3.456  48.438  1.00  0.00          N   
ATOM    678  CA  GLU B   9      -0.640   4.024  47.739  1.00  0.00          C   
ATOM    679  C   GLU B   9      -0.163   4.986  46.649  1.00  0.00          C   
ATOM    680  O   GLU B   9      -0.625   4.915  45.502  1.00  0.00          O   
ATOM    681  CB  GLU B   9      -1.571   4.744  48.717  1.00  0.00          C   
ATOM    682  CG  GLU B   9      -2.890   5.200  48.109  1.00  0.00          C   
ATOM    683  CD  GLU B   9      -3.725   4.029  47.673  1.00  0.00          C   
ATOM    684  OE1 GLU B   9      -3.879   3.113  48.445  1.00  0.00          O   
ATOM    685  OE2 GLU B   9      -4.301   4.097  46.613  1.00  0.00          O   
ATOM    686  H   GLU B   9       0.595   3.569  49.439  1.00  0.00          H   
ATOM    687  HA  GLU B   9      -1.204   3.228  47.251  1.00  0.00          H   
ATOM    688  HB3 GLU B   9      -1.769   4.052  49.536  1.00  0.00          H   
ATOM    689  HB2 GLU B   9      -1.028   5.610  49.096  1.00  0.00          H   
ATOM    690  HG3 GLU B   9      -3.476   5.836  48.772  1.00  0.00          H   
ATOM    691  HG2 GLU B   9      -2.584   5.773  47.235  1.00  0.00          H   
ATOM    692  N   GLU B  10       0.756   5.863  47.016  1.00  0.00          N   
ATOM    693  CA  GLU B  10       1.301   6.840  46.052  1.00  0.00          C   
ATOM    694  C   GLU B  10       1.901   6.099  44.843  1.00  0.00          C   
ATOM    695  O   GLU B  10       1.635   6.438  43.669  1.00  0.00          O   
ATOM    696  CB  GLU B  10       2.358   7.729  46.712  1.00  0.00          C   
ATOM    697  CG  GLU B  10       1.801   8.732  47.711  1.00  0.00          C   
ATOM    698  CD  GLU B  10       2.903   9.486  48.401  1.00  0.00          C   
ATOM    699  OE1 GLU B  10       4.047   9.177  48.164  1.00  0.00          O   
ATOM    700  OE2 GLU B  10       2.609  10.444  49.076  1.00  0.00          O   
ATOM    701  H   GLU B  10       1.094   5.870  47.968  1.00  0.00          H   
ATOM    702  HA  GLU B  10       0.499   7.478  45.679  1.00  0.00          H   
ATOM    703  HB3 GLU B  10       3.060   7.066  47.218  1.00  0.00          H   
ATOM    704  HB2 GLU B  10       2.872   8.261  45.911  1.00  0.00          H   
ATOM    705  HG3 GLU B  10       1.099   9.440  47.269  1.00  0.00          H   
ATOM    706  HG2 GLU B  10       1.278   8.110  48.436  1.00  0.00          H   
ATOM    707  N   GLU B  11       2.700   5.088  45.142  1.00  0.00          N   
ATOM    708  CA  GLU B  11       3.342   4.286  44.085  1.00  0.00          C   
ATOM    709  C   GLU B  11       2.271   3.687  43.170  1.00  0.00          C   
ATOM    710  O   GLU B  11       2.376   3.745  41.940  1.00  0.00          O   
ATOM    711  CB  GLU B  11       4.209   3.177  44.686  1.00  0.00          C   
ATOM    712  CG  GLU B  11       5.433   3.676  45.441  1.00  0.00          C   
ATOM    713  CD  GLU B  11       6.541   4.054  44.498  1.00  0.00          C   
ATOM    714  OE1 GLU B  11       6.357   4.968  43.732  1.00  0.00          O   
ATOM    715  OE2 GLU B  11       7.610   3.503  44.619  1.00  0.00          O   
ATOM    716  H   GLU B  11       2.876   4.858  46.110  1.00  0.00          H   
ATOM    717  HA  GLU B  11       3.978   4.925  43.471  1.00  0.00          H   
ATOM    718  HB3 GLU B  11       3.573   2.607  45.363  1.00  0.00          H   
ATOM    719  HB2 GLU B  11       4.527   2.539  43.862  1.00  0.00          H   
ATOM    720  HG3 GLU B  11       5.221   4.514  46.105  1.00  0.00          H   
ATOM    721  HG2 GLU B  11       5.738   2.814  46.033  1.00  0.00          H   
ATOM    722  N   LEU B  12       1.249   3.113  43.779  1.00  0.00          N   
ATOM    723  CA  LEU B  12       0.149   2.499  43.029  1.00  0.00          C   
ATOM    724  C   LEU B  12      -0.478   3.534  42.102  1.00  0.00          C   
ATOM    725  O   LEU B  12      -0.701   3.256  40.925  1.00  0.00          O   
ATOM    726  CB  LEU B  12      -0.903   1.919  43.983  1.00  0.00          C   
ATOM    727  CG  LEU B  12      -2.132   1.304  43.302  1.00  0.00          C   
ATOM    728  CD1 LEU B  12      -2.962   0.533  44.321  1.00  0.00          C   
ATOM    729  CD2 LEU B  12      -2.960   2.404  42.655  1.00  0.00          C   
ATOM    730  H   LEU B  12       1.225   3.097  44.789  1.00  0.00          H   
ATOM    731  HA  LEU B  12       0.537   1.693  42.407  1.00  0.00          H   
ATOM    732  HB3 LEU B  12      -0.306   1.139  44.452  1.00  0.00          H   
ATOM    733  HB2 LEU B  12      -1.208   2.645  44.736  1.00  0.00          H   
ATOM    734  HG  LEU B  12      -1.770   0.649  42.510  1.00  0.00          H   
ATOM    735 HD11 LEU B  12      -3.833   0.100  43.829  1.00  0.00          H   
ATOM    736 HD12 LEU B  12      -2.357  -0.263  44.755  1.00  0.00          H   
ATOM    737 HD13 LEU B  12      -3.291   1.210  45.109  1.00  0.00          H   
ATOM    738 HD21 LEU B  12      -3.833   1.965  42.171  1.00  0.00          H   
ATOM    739 HD22 LEU B  12      -3.284   3.113  43.417  1.00  0.00          H   
ATOM    740 HD23 LEU B  12      -2.356   2.924  41.911  1.00  0.00          H   
ATOM    741  N   GLN B  13      -0.754   4.707  42.642  1.00  0.00          N   
ATOM    742  CA  GLN B  13      -1.359   5.791  41.848  1.00  0.00          C   
ATOM    743  C   GLN B  13      -0.471   6.099  40.633  1.00  0.00          C   
ATOM    744  O   GLN B  13      -0.957   6.194  39.487  1.00  0.00          O   
ATOM    745  CB  GLN B  13      -1.546   7.053  42.695  1.00  0.00          C   
ATOM    746  CG  GLN B  13      -2.640   6.942  43.743  1.00  0.00          C   
ATOM    747  CD  GLN B  13      -2.748   8.189  44.600  1.00  0.00          C   
ATOM    748  OE1 GLN B  13      -3.223   9.233  44.145  1.00  0.00          O   
ATOM    749  NE2 GLN B  13      -2.304   8.089  45.848  1.00  0.00          N   
ATOM    750  H   GLN B  13      -0.548   4.868  43.618  1.00  0.00          H   
ATOM    751  HA  GLN B  13      -2.330   5.470  41.472  1.00  0.00          H   
ATOM    752  HB3 GLN B  13      -0.589   7.251  43.180  1.00  0.00          H   
ATOM    753  HB2 GLN B  13      -1.778   7.864  42.005  1.00  0.00          H   
ATOM    754  HG3 GLN B  13      -3.650   6.609  43.508  1.00  0.00          H   
ATOM    755  HG2 GLN B  13      -2.130   6.170  44.320  1.00  0.00          H   
ATOM    756 HE21 GLN B  13      -2.349   8.879  46.460  1.00  0.00          H   
ATOM    757 HE22 GLN B  13      -1.924   7.224  46.176  1.00  0.00          H   
ATOM    758  N   ALA B  14       0.819   6.241  40.893  1.00  0.00          N   
ATOM    759  CA  ALA B  14       1.782   6.533  39.811  1.00  0.00          C   
ATOM    760  C   ALA B  14       1.704   5.438  38.736  1.00  0.00          C   
ATOM    761  O   ALA B  14       1.635   5.716  37.524  1.00  0.00          O   
ATOM    762  CB  ALA B  14       3.196   6.650  40.360  1.00  0.00          C   
ATOM    763  H   ALA B  14       1.156   6.150  41.841  1.00  0.00          H   
ATOM    764  HA  ALA B  14       1.513   7.484  39.351  1.00  0.00          H   
ATOM    765  HB1 ALA B  14       3.888   6.850  39.542  1.00  0.00          H   
ATOM    766  HB2 ALA B  14       3.241   7.467  41.081  1.00  0.00          H   
ATOM    767  HB3 ALA B  14       3.475   5.718  40.850  1.00  0.00          H   
ATOM    768  N   ILE B  15       1.714   4.196  39.190  1.00  0.00          N   
ATOM    769  CA  ILE B  15       1.643   3.045  38.281  1.00  0.00          C   
ATOM    770  C   ILE B  15       0.381   3.140  37.432  1.00  0.00          C   
ATOM    771  O   ILE B  15       0.429   2.959  36.218  1.00  0.00          O   
ATOM    772  CB  ILE B  15       1.648   1.706  39.040  1.00  0.00          C   
ATOM    773  CG1 ILE B  15       3.038   1.424  39.617  1.00  0.00          C   
ATOM    774  CG2 ILE B  15       1.208   0.574  38.125  1.00  0.00          C   
ATOM    775  CD1 ILE B  15       3.070   0.274  40.598  1.00  0.00          C   
ATOM    776  H   ILE B  15       1.772   4.034  40.185  1.00  0.00          H   
ATOM    777  HA  ILE B  15       2.475   3.059  37.578  1.00  0.00          H   
ATOM    778  HB  ILE B  15       0.965   1.775  39.887  1.00  0.00          H   
ATOM    779 HG13 ILE B  15       3.698   1.205  38.778  1.00  0.00          H   
ATOM    780 HG12 ILE B  15       3.373   2.335  40.114  1.00  0.00          H   
ATOM    781 HG21 ILE B  15       1.218  -0.366  38.677  1.00  0.00          H   
ATOM    782 HG22 ILE B  15       0.200   0.770  37.762  1.00  0.00          H   
ATOM    783 HG23 ILE B  15       1.892   0.503  37.278  1.00  0.00          H   
ATOM    784 HD11 ILE B  15       4.088   0.135  40.963  1.00  0.00          H   
ATOM    785 HD12 ILE B  15       2.411   0.493  41.438  1.00  0.00          H   
ATOM    786 HD13 ILE B  15       2.737  -0.637  40.103  1.00  0.00          H   
ATOM    787  N   GLU B  16      -0.737   3.418  38.079  1.00  0.00          N   
ATOM    788  CA  GLU B  16      -2.023   3.538  37.380  1.00  0.00          C   
ATOM    789  C   GLU B  16      -1.915   4.606  36.291  1.00  0.00          C   
ATOM    790  O   GLU B  16      -2.323   4.377  35.144  1.00  0.00          O   
ATOM    791  CB  GLU B  16      -3.149   3.883  38.357  1.00  0.00          C   
ATOM    792  CG  GLU B  16      -3.563   2.737  39.269  1.00  0.00          C   
ATOM    793  CD  GLU B  16      -4.070   1.564  38.477  1.00  0.00          C   
ATOM    794  OE1 GLU B  16      -4.935   1.754  37.657  1.00  0.00          O   
ATOM    795  OE2 GLU B  16      -3.515   0.498  38.611  1.00  0.00          O   
ATOM    796  H   GLU B  16      -0.707   3.551  39.080  1.00  0.00          H   
ATOM    797  HA  GLU B  16      -2.268   2.594  36.893  1.00  0.00          H   
ATOM    798  HB3 GLU B  16      -2.801   4.720  38.962  1.00  0.00          H   
ATOM    799  HB2 GLU B  16      -4.005   4.197  37.759  1.00  0.00          H   
ATOM    800  HG3 GLU B  16      -2.769   2.406  39.938  1.00  0.00          H   
ATOM    801  HG2 GLU B  16      -4.378   3.158  39.856  1.00  0.00          H   
ATOM    802  N   GLU B  17      -1.367   5.751  36.658  1.00  0.00          N   
ATOM    803  CA  GLU B  17      -1.203   6.858  35.693  1.00  0.00          C   
ATOM    804  C   GLU B  17      -0.380   6.378  34.485  1.00  0.00          C   
ATOM    805  O   GLU B  17      -0.748   6.601  33.310  1.00  0.00          O   
ATOM    806  CB  GLU B  17      -0.529   8.064  36.352  1.00  0.00          C   
ATOM    807  CG  GLU B  17      -0.536   9.328  35.505  1.00  0.00          C   
ATOM    808  CD  GLU B  17       0.597   9.330  34.517  1.00  0.00          C   
ATOM    809  OE1 GLU B  17       1.706   9.061  34.912  1.00  0.00          O   
ATOM    810  OE2 GLU B  17       0.339   9.490  33.347  1.00  0.00          O   
ATOM    811  H   GLU B  17      -1.054   5.878  37.610  1.00  0.00          H   
ATOM    812  HA  GLU B  17      -2.179   7.171  35.320  1.00  0.00          H   
ATOM    813  HB3 GLU B  17      -1.056   8.251  37.287  1.00  0.00          H   
ATOM    814  HB2 GLU B  17       0.500   7.776  36.566  1.00  0.00          H   
ATOM    815  HG3 GLU B  17      -1.476   9.493  34.978  1.00  0.00          H   
ATOM    816  HG2 GLU B  17      -0.384  10.125  36.232  1.00  0.00          H   
ATOM    817  N   GLN B  18       0.726   5.714  34.783  1.00  0.00          N   
ATOM    818  CA  GLN B  18       1.609   5.191  33.726  1.00  0.00          C   
ATOM    819  C   GLN B  18       0.820   4.253  32.811  1.00  0.00          C   
ATOM    820  O   GLN B  18       0.898   4.344  31.582  1.00  0.00          O   
ATOM    821  CB  GLN B  18       2.806   4.450  34.327  1.00  0.00          C   
ATOM    822  CG  GLN B  18       3.820   5.353  35.007  1.00  0.00          C   
ATOM    823  CD  GLN B  18       4.962   4.574  35.633  1.00  0.00          C   
ATOM    824  OE1 GLN B  18       5.829   4.045  34.932  1.00  0.00          O   
ATOM    825  NE2 GLN B  18       4.966   4.495  36.959  1.00  0.00          N   
ATOM    826  H   GLN B  18       0.973   5.561  35.750  1.00  0.00          H   
ATOM    827  HA  GLN B  18       1.974   6.016  33.114  1.00  0.00          H   
ATOM    828  HB3 GLN B  18       2.406   3.736  35.047  1.00  0.00          H   
ATOM    829  HB2 GLN B  18       3.284   3.910  33.510  1.00  0.00          H   
ATOM    830  HG3 GLN B  18       4.242   6.235  34.525  1.00  0.00          H   
ATOM    831  HG2 GLN B  18       3.140   5.665  35.800  1.00  0.00          H   
ATOM    832 HE21 GLN B  18       5.694   3.994  37.429  1.00  0.00          H   
ATOM    833 HE22 GLN B  18       4.242   4.937  37.489  1.00  0.00          H   
ATOM    834  N   LEU B  19       0.066   3.354  33.421  1.00  0.00          N   
ATOM    835  CA  LEU B  19      -0.745   2.390  32.671  1.00  0.00          C   
ATOM    836  C   LEU B  19      -1.697   3.136  31.744  1.00  0.00          C   
ATOM    837  O   LEU B  19      -1.808   2.798  30.566  1.00  0.00          O   
ATOM    838  CB  LEU B  19      -1.524   1.475  33.624  1.00  0.00          C   
ATOM    839  CG  LEU B  19      -2.456   0.464  32.944  1.00  0.00          C   
ATOM    840  CD1 LEU B  19      -2.959  -0.550  33.962  1.00  0.00          C   
ATOM    841  CD2 LEU B  19      -3.619   1.201  32.296  1.00  0.00          C   
ATOM    842  H   LEU B  19       0.049   3.331  34.431  1.00  0.00          H   
ATOM    843  HA  LEU B  19      -0.097   1.773  32.049  1.00  0.00          H   
ATOM    844  HB3 LEU B  19      -0.689   0.957  34.094  1.00  0.00          H   
ATOM    845  HB2 LEU B  19      -2.067   2.046  34.378  1.00  0.00          H   
ATOM    846  HG  LEU B  19      -1.884  -0.020  32.151  1.00  0.00          H   
ATOM    847 HD11 LEU B  19      -3.619  -1.263  33.470  1.00  0.00          H   
ATOM    848 HD12 LEU B  19      -2.112  -1.081  34.396  1.00  0.00          H   
ATOM    849 HD13 LEU B  19      -3.506  -0.033  34.749  1.00  0.00          H   
ATOM    850 HD21 LEU B  19      -4.279   0.481  31.811  1.00  0.00          H   
ATOM    851 HD22 LEU B  19      -4.173   1.748  33.058  1.00  0.00          H   
ATOM    852 HD23 LEU B  19      -3.238   1.900  31.551  1.00  0.00          H   
ATOM    853  N   ALA B  20      -2.371   4.136  32.284  1.00  0.00          N   
ATOM    854  CA  ALA B  20      -3.319   4.936  31.489  1.00  0.00          C   
ATOM    855  C   ALA B  20      -2.599   5.538  30.274  1.00  0.00          C   
ATOM    856  O   ALA B  20      -3.086   5.456  29.128  1.00  0.00          O   
ATOM    857  CB  ALA B  20      -3.952   6.028  32.339  1.00  0.00          C   
ATOM    858  H   ALA B  20      -2.236   4.359  33.260  1.00  0.00          H   
ATOM    859  HA  ALA B  20      -4.111   4.281  31.126  1.00  0.00          H   
ATOM    860  HB1 ALA B  20      -4.637   6.614  31.726  1.00  0.00          H   
ATOM    861  HB2 ALA B  20      -4.500   5.576  33.165  1.00  0.00          H   
ATOM    862  HB3 ALA B  20      -3.173   6.679  32.733  1.00  0.00          H   
ATOM    863  N   GLN B  21      -1.442   6.127  30.534  1.00  0.00          N   
ATOM    864  CA  GLN B  21      -0.644   6.741  29.452  1.00  0.00          C   
ATOM    865  C   GLN B  21      -0.330   5.689  28.377  1.00  0.00          C   
ATOM    866  O   GLN B  21      -0.493   5.924  27.166  1.00  0.00          O   
ATOM    867  CB  GLN B  21       0.657   7.334  29.999  1.00  0.00          C   
ATOM    868  CG  GLN B  21       1.439   8.157  28.989  1.00  0.00          C   
ATOM    869  CD  GLN B  21       0.623   9.302  28.419  1.00  0.00          C   
ATOM    870  OE1 GLN B  21       0.489   9.441  27.200  1.00  0.00          O   
ATOM    871  NE2 GLN B  21       0.077  10.133  29.299  1.00  0.00          N   
ATOM    872  H   GLN B  21      -1.094   6.161  31.482  1.00  0.00          H   
ATOM    873  HA  GLN B  21      -1.222   7.533  28.976  1.00  0.00          H   
ATOM    874  HB3 GLN B  21       0.385   7.958  30.851  1.00  0.00          H   
ATOM    875  HB2 GLN B  21       1.265   6.497  30.341  1.00  0.00          H   
ATOM    876  HG3 GLN B  21       2.446   8.527  29.182  1.00  0.00          H   
ATOM    877  HG2 GLN B  21       1.483   7.361  28.244  1.00  0.00          H   
ATOM    878 HE21 GLN B  21      -0.472  10.908  28.982  1.00  0.00          H   
ATOM    879 HE22 GLN B  21       0.212   9.985  30.279  1.00  0.00          H   
ATOM    880  N   LEU B  22       0.118   4.531  28.832  1.00  0.00          N   
ATOM    881  CA  LEU B  22       0.460   3.430  27.922  1.00  0.00          C   
ATOM    882  C   LEU B  22      -0.754   3.071  27.073  1.00  0.00          C   
ATOM    883  O   LEU B  22      -0.645   2.920  25.859  1.00  0.00          O   
ATOM    884  CB  LEU B  22       0.951   2.207  28.707  1.00  0.00          C   
ATOM    885  CG  LEU B  22       2.452   2.191  29.019  1.00  0.00          C   
ATOM    886  CD1 LEU B  22       2.931   3.597  29.352  1.00  0.00          C   
ATOM    887  CD2 LEU B  22       2.721   1.241  30.177  1.00  0.00          C   
ATOM    888  H   LEU B  22       0.228   4.399  29.827  1.00  0.00          H   
ATOM    889  HA  LEU B  22       1.251   3.749  27.244  1.00  0.00          H   
ATOM    890  HB3 LEU B  22       0.380   2.344  29.624  1.00  0.00          H   
ATOM    891  HB2 LEU B  22       0.651   1.274  28.229  1.00  0.00          H   
ATOM    892  HG  LEU B  22       2.962   1.797  28.139  1.00  0.00          H   
ATOM    893 HD11 LEU B  22       3.999   3.576  29.572  1.00  0.00          H   
ATOM    894 HD12 LEU B  22       2.750   4.254  28.501  1.00  0.00          H   
ATOM    895 HD13 LEU B  22       2.390   3.970  30.221  1.00  0.00          H   
ATOM    896 HD21 LEU B  22       3.789   1.230  30.397  1.00  0.00          H   
ATOM    897 HD22 LEU B  22       2.172   1.575  31.057  1.00  0.00          H   
ATOM    898 HD23 LEU B  22       2.397   0.236  29.907  1.00  0.00          H   
ATOM    899  N   GLN B  23      -1.898   2.935  27.721  1.00  0.00          N   
ATOM    900  CA  GLN B  23      -3.143   2.594  27.022  1.00  0.00          C   
ATOM    901  C   GLN B  23      -3.421   3.630  25.932  1.00  0.00          C   
ATOM    902  O   GLN B  23      -3.721   3.272  24.785  1.00  0.00          O   
ATOM    903  CB  GLN B  23      -4.321   2.531  27.998  1.00  0.00          C   
ATOM    904  CG  GLN B  23      -5.603   1.985  27.393  1.00  0.00          C   
ATOM    905  CD  GLN B  23      -5.421   0.598  26.806  1.00  0.00          C   
ATOM    906  OE1 GLN B  23      -5.730   0.359  25.635  1.00  0.00          O   
ATOM    907  NE2 GLN B  23      -4.922  -0.326  27.619  1.00  0.00          N   
ATOM    908  H   GLN B  23      -1.917   3.069  28.722  1.00  0.00          H   
ATOM    909  HA  GLN B  23      -3.034   1.625  26.534  1.00  0.00          H   
ATOM    910  HB3 GLN B  23      -4.007   1.899  28.830  1.00  0.00          H   
ATOM    911  HB2 GLN B  23      -4.487   3.546  28.358  1.00  0.00          H   
ATOM    912  HG3 GLN B  23      -6.557   2.004  27.918  1.00  0.00          H   
ATOM    913  HG2 GLN B  23      -5.625   2.706  26.575  1.00  0.00          H   
ATOM    914 HE21 GLN B  23      -4.780  -1.260  27.287  1.00  0.00          H   
ATOM    915 HE22 GLN B  23      -4.687  -0.090  28.561  1.00  0.00          H   
ATOM    916  N   TRP B  24      -3.313   4.896  26.299  1.00  0.00          N   
ATOM    917  CA  TRP B  24      -3.551   5.989  25.335  1.00  0.00          C   
ATOM    918  C   TRP B  24      -2.611   5.831  24.126  1.00  0.00          C   
ATOM    919  O   TRP B  24      -3.034   5.909  22.951  1.00  0.00          O   
ATOM    920  CB  TRP B  24      -3.343   7.353  25.996  1.00  0.00          C   
ATOM    921  CG  TRP B  24      -4.424   7.717  26.968  1.00  0.00          C   
ATOM    922  CD1 TRP B  24      -5.611   7.072  27.148  1.00  0.00          C   
ATOM    923  CD2 TRP B  24      -4.417   8.811  27.894  1.00  0.00          C   
ATOM    924  NE1 TRP B  24      -6.345   7.695  28.127  1.00  0.00          N   
ATOM    925  CE2 TRP B  24      -5.631   8.766  28.602  1.00  0.00          C   
ATOM    926  CE3 TRP B  24      -3.498   9.824  28.193  1.00  0.00          C   
ATOM    927  CZ2 TRP B  24      -5.954   9.690  29.584  1.00  0.00          C   
ATOM    928  CZ3 TRP B  24      -3.821  10.750  29.179  1.00  0.00          C   
ATOM    929  CH2 TRP B  24      -5.013  10.684  29.854  1.00  0.00          C   
ATOM    930  H   TRP B  24      -3.064   5.125  27.251  1.00  0.00          H   
ATOM    931  HA  TRP B  24      -4.575   5.939  24.964  1.00  0.00          H   
ATOM    932  HB3 TRP B  24      -2.406   7.364  26.553  1.00  0.00          H   
ATOM    933  HB2 TRP B  24      -3.326   8.138  25.240  1.00  0.00          H   
ATOM    934  HD1 TRP B  24      -5.797   6.201  26.522  1.00  0.00          H   
ATOM    935  HE1 TRP B  24      -7.261   7.412  28.445  1.00  0.00          H   
ATOM    936  HE3 TRP B  24      -2.536   9.921  27.690  1.00  0.00          H   
ATOM    937  HZ2 TRP B  24      -6.912   9.601  30.096  1.00  0.00          H   
ATOM    938  HZ3 TRP B  24      -3.097  11.534  29.401  1.00  0.00          H   
ATOM    939  HH2 TRP B  24      -5.228  11.429  30.621  1.00  0.00          H   
ATOM    940  N   LYS B  25      -1.343   5.601  24.425  1.00  0.00          N   
ATOM    941  CA  LYS B  25      -0.331   5.424  23.368  1.00  0.00          C   
ATOM    942  C   LYS B  25      -0.738   4.267  22.453  1.00  0.00          C   
ATOM    943  O   LYS B  25      -0.697   4.380  21.223  1.00  0.00          O   
ATOM    944  CB  LYS B  25       1.052   5.166  23.968  1.00  0.00          C   
ATOM    945  CG  LYS B  25       1.673   6.373  24.659  1.00  0.00          C   
ATOM    946  CD  LYS B  25       3.046   6.042  25.224  1.00  0.00          C   
ATOM    947  CE  LYS B  25       3.661   7.243  25.927  1.00  0.00          C   
ATOM    948  NZ  LYS B  25       4.988   6.922  26.520  1.00  0.00          N   
ATOM    949  H   LYS B  25      -1.059   5.545  25.393  1.00  0.00          H   
ATOM    950  HA  LYS B  25      -0.276   6.324  22.755  1.00  0.00          H   
ATOM    951  HB3 LYS B  25       0.942   4.354  24.687  1.00  0.00          H   
ATOM    952  HB2 LYS B  25       1.700   4.843  23.153  1.00  0.00          H   
ATOM    953  HG3 LYS B  25       1.764   7.180  23.931  1.00  0.00          H   
ATOM    954  HG2 LYS B  25       1.013   6.687  25.468  1.00  0.00          H   
ATOM    955  HD3 LYS B  25       2.941   5.219  25.933  1.00  0.00          H   
ATOM    956  HD2 LYS B  25       3.693   5.731  24.404  1.00  0.00          H   
ATOM    957  HE3 LYS B  25       3.773   8.045  25.199  1.00  0.00          H   
ATOM    958  HE2 LYS B  25       2.980   7.562  26.716  1.00  0.00          H   
ATOM    959  HZ1 LYS B  25       5.360   7.743  26.976  1.00  0.00          H   
ATOM    960  HZ2 LYS B  25       4.884   6.178  27.196  1.00  0.00          H   
ATOM    961  HZ3 LYS B  25       5.620   6.626  25.789  1.00  0.00          H   
ATOM    962  N   ALA B  26      -1.123   3.160  23.062  1.00  0.00          N   
ATOM    963  CA  ALA B  26      -1.541   1.972  22.312  1.00  0.00          C   
ATOM    964  C   ALA B  26      -2.696   2.333  21.385  1.00  0.00          C   
ATOM    965  O   ALA B  26      -2.680   1.978  20.208  1.00  0.00          O   
ATOM    966  CB  ALA B  26      -1.936   0.845  23.255  1.00  0.00          C   
ATOM    967  H   ALA B  26      -1.129   3.132  24.072  1.00  0.00          H   
ATOM    968  HA  ALA B  26      -0.704   1.631  21.702  1.00  0.00          H   
ATOM    969  HB1 ALA B  26      -2.258  -0.019  22.673  1.00  0.00          H   
ATOM    970  HB2 ALA B  26      -1.080   0.568  23.871  1.00  0.00          H   
ATOM    971  HB3 ALA B  26      -2.753   1.175  23.894  1.00  0.00          H   
ATOM    972  N   GLN B  27      -3.681   3.030  21.925  1.00  0.00          N   
ATOM    973  CA  GLN B  27      -4.850   3.442  21.131  1.00  0.00          C   
ATOM    974  C   GLN B  27      -4.389   4.261  19.916  1.00  0.00          C   
ATOM    975  O   GLN B  27      -4.817   4.012  18.770  1.00  0.00          O   
ATOM    976  CB  GLN B  27      -5.825   4.263  21.979  1.00  0.00          C   
ATOM    977  CG  GLN B  27      -6.573   3.456  23.025  1.00  0.00          C   
ATOM    978  CD  GLN B  27      -7.480   4.318  23.883  1.00  0.00          C   
ATOM    979  OE1 GLN B  27      -8.526   4.787  23.428  1.00  0.00          O   
ATOM    980  NE2 GLN B  27      -7.080   4.535  25.131  1.00  0.00          N   
ATOM    981  H   GLN B  27      -3.634   3.286  22.901  1.00  0.00          H   
ATOM    982  HA  GLN B  27      -5.365   2.559  20.754  1.00  0.00          H   
ATOM    983  HB3 GLN B  27      -5.240   5.044  22.464  1.00  0.00          H   
ATOM    984  HB2 GLN B  27      -6.535   4.719  21.289  1.00  0.00          H   
ATOM    985  HG3 GLN B  27      -7.110   2.537  22.789  1.00  0.00          H   
ATOM    986  HG2 GLN B  27      -5.680   3.214  23.603  1.00  0.00          H   
ATOM    987 HE21 GLN B  27      -7.638   5.097  25.744  1.00  0.00          H   
ATOM    988 HE22 GLN B  27      -6.224   4.138  25.459  1.00  0.00          H   
ATOM    989  N   ALA B  28      -3.517   5.221  20.175  1.00  0.00          N   
ATOM    990  CA  ALA B  28      -2.987   6.076  19.094  1.00  0.00          C   
ATOM    991  C   ALA B  28      -2.320   5.204  18.019  1.00  0.00          C   
ATOM    992  O   ALA B  28      -2.556   5.368  16.807  1.00  0.00          O   
ATOM    993  CB  ALA B  28      -2.005   7.099  19.645  1.00  0.00          C   
ATOM    994  H   ALA B  28      -3.205   5.377  21.123  1.00  0.00          H   
ATOM    995  HA  ALA B  28      -3.817   6.611  18.632  1.00  0.00          H   
ATOM    996  HB1 ALA B  28      -1.618   7.708  18.827  1.00  0.00          H   
ATOM    997  HB2 ALA B  28      -2.512   7.741  20.365  1.00  0.00          H   
ATOM    998  HB3 ALA B  28      -1.180   6.584  20.135  1.00  0.00          H   
ATOM    999  N   ARG B  29      -1.491   4.280  18.473  1.00  0.00          N   
ATOM   1000  CA  ARG B  29      -0.782   3.370  17.563  1.00  0.00          C   
ATOM   1001  C   ARG B  29      -1.793   2.606  16.715  1.00  0.00          C   
ATOM   1002  O   ARG B  29      -1.636   2.503  15.501  1.00  0.00          O   
ATOM   1003  CB  ARG B  29       0.169   2.431  18.290  1.00  0.00          C   
ATOM   1004  CG  ARG B  29       1.444   3.081  18.801  1.00  0.00          C   
ATOM   1005  CD  ARG B  29       2.425   2.131  19.385  1.00  0.00          C   
ATOM   1006  NE  ARG B  29       3.618   2.756  19.933  1.00  0.00          N   
ATOM   1007  CZ  ARG B  29       3.762   3.133  21.219  1.00  0.00          C   
ATOM   1008  NH1 ARG B  29       2.782   2.985  22.082  1.00  0.00          N   
ATOM   1009  NH2 ARG B  29       4.909   3.678  21.585  1.00  0.00          N   
ATOM   1010  H   ARG B  29      -1.340   4.196  19.468  1.00  0.00          H   
ATOM   1011  HA  ARG B  29      -0.149   3.944  16.886  1.00  0.00          H   
ATOM   1012  HB3 ARG B  29      -0.381   2.009  19.130  1.00  0.00          H   
ATOM   1013  HB2 ARG B  29       0.427   1.636  17.590  1.00  0.00          H   
ATOM   1014  HG3 ARG B  29       1.929   3.595  17.971  1.00  0.00          H   
ATOM   1015  HG2 ARG B  29       1.178   3.806  19.572  1.00  0.00          H   
ATOM   1016  HD3 ARG B  29       1.946   1.579  20.193  1.00  0.00          H   
ATOM   1017  HD2 ARG B  29       2.748   1.435  18.611  1.00  0.00          H   
ATOM   1018  HE  ARG B  29       4.486   3.000  19.476  1.00  0.00          H   
ATOM   1019 HH11 ARG B  29       1.905   2.583  21.782  1.00  0.00          H   
ATOM   1020 HH12 ARG B  29       2.910   3.274  23.041  1.00  0.00          H   
ATOM   1021 HH21 ARG B  29       5.646   3.801  20.904  1.00  0.00          H   
ATOM   1022 HH22 ARG B  29       5.043   3.970  22.541  1.00  0.00          H   
ATOM   1023  N   LYS B  30      -2.814   2.074  17.362  1.00  0.00          N   
ATOM   1024  CA  LYS B  30      -3.857   1.314  16.663  1.00  0.00          C   
ATOM   1025  C   LYS B  30      -4.484   2.185  15.574  1.00  0.00          C   
ATOM   1026  O   LYS B  30      -4.638   1.743  14.426  1.00  0.00          O   
ATOM   1027  CB  LYS B  30      -4.928   0.826  17.640  1.00  0.00          C   
ATOM   1028  CG  LYS B  30      -5.992  -0.065  17.013  1.00  0.00          C   
ATOM   1029  CD  LYS B  30      -5.408  -1.398  16.572  1.00  0.00          C   
ATOM   1030  CE  LYS B  30      -5.010  -2.252  17.767  1.00  0.00          C   
ATOM   1031  NZ  LYS B  30      -4.527  -3.597  17.354  1.00  0.00          N   
ATOM   1032  H   LYS B  30      -2.879   2.193  18.363  1.00  0.00          H   
ATOM   1033  HA  LYS B  30      -3.416   0.444  16.175  1.00  0.00          H   
ATOM   1034  HB3 LYS B  30      -4.414   0.277  18.429  1.00  0.00          H   
ATOM   1035  HB2 LYS B  30      -5.402   1.712  18.064  1.00  0.00          H   
ATOM   1036  HG3 LYS B  30      -6.777  -0.237  17.750  1.00  0.00          H   
ATOM   1037  HG2 LYS B  30      -6.412   0.451  16.150  1.00  0.00          H   
ATOM   1038  HD3 LYS B  30      -6.156  -1.927  15.980  1.00  0.00          H   
ATOM   1039  HD2 LYS B  30      -4.529  -1.206  15.956  1.00  0.00          H   
ATOM   1040  HE3 LYS B  30      -4.220  -1.734  18.310  1.00  0.00          H   
ATOM   1041  HE2 LYS B  30      -5.881  -2.362  18.413  1.00  0.00          H   
ATOM   1042  HZ1 LYS B  30      -4.274  -4.130  18.174  1.00  0.00          H   
ATOM   1043  HZ2 LYS B  30      -5.259  -4.079  16.852  1.00  0.00          H   
ATOM   1044  HZ3 LYS B  30      -3.719  -3.496  16.756  1.00  0.00          H   
ATOM   1045  N   GLU B  31      -4.831   3.407  15.941  1.00  0.00          N   
ATOM   1046  CA  GLU B  31      -5.440   4.346  14.976  1.00  0.00          C   
ATOM   1047  C   GLU B  31      -4.505   4.530  13.768  1.00  0.00          C   
ATOM   1048  O   GLU B  31      -4.928   4.454  12.593  1.00  0.00          O   
ATOM   1049  CB  GLU B  31      -5.732   5.696  15.635  1.00  0.00          C   
ATOM   1050  CG  GLU B  31      -6.880   5.674  16.633  1.00  0.00          C   
ATOM   1051  CD  GLU B  31      -7.031   7.001  17.322  1.00  0.00          C   
ATOM   1052  OE1 GLU B  31      -6.224   7.867  17.086  1.00  0.00          O   
ATOM   1053  OE2 GLU B  31      -8.016   7.189  17.997  1.00  0.00          O   
ATOM   1054  H   GLU B  31      -4.680   3.709  16.893  1.00  0.00          H   
ATOM   1055  HA  GLU B  31      -6.379   3.936  14.603  1.00  0.00          H   
ATOM   1056  HB3 GLU B  31      -4.817   6.007  16.141  1.00  0.00          H   
ATOM   1057  HB2 GLU B  31      -5.961   6.399  14.834  1.00  0.00          H   
ATOM   1058  HG3 GLU B  31      -7.833   5.384  16.192  1.00  0.00          H   
ATOM   1059  HG2 GLU B  31      -6.574   4.921  17.359  1.00  0.00          H   
ATOM   1060  N   LYS B  32      -3.237   4.765  14.066  1.00  0.00          N   
ATOM   1061  CA  LYS B  32      -2.228   4.957  13.009  1.00  0.00          C   
ATOM   1062  C   LYS B  32      -2.200   3.730  12.094  1.00  0.00          C   
ATOM   1063  O   LYS B  32      -2.202   3.851  10.865  1.00  0.00          O   
ATOM   1064  CB  LYS B  32      -0.843   5.205  13.609  1.00  0.00          C   
ATOM   1065  CG  LYS B  32      -0.676   6.571  14.262  1.00  0.00          C   
ATOM   1066  CD  LYS B  32       0.753   6.786  14.736  1.00  0.00          C   
ATOM   1067  CE  LYS B  32       0.940   8.179  15.320  1.00  0.00          C   
ATOM   1068  NZ  LYS B  32       0.226   8.340  16.615  1.00  0.00          N   
ATOM   1069  H   LYS B  32      -2.951   4.814  15.034  1.00  0.00          H   
ATOM   1070  HA  LYS B  32      -2.495   5.819  12.396  1.00  0.00          H   
ATOM   1071  HB3 LYS B  32      -0.673   4.425  14.352  1.00  0.00          H   
ATOM   1072  HB2 LYS B  32      -0.120   5.099  12.801  1.00  0.00          H   
ATOM   1073  HG3 LYS B  32      -0.936   7.338  13.531  1.00  0.00          H   
ATOM   1074  HG2 LYS B  32      -1.355   6.635  15.111  1.00  0.00          H   
ATOM   1075  HD3 LYS B  32       0.983   6.039  15.498  1.00  0.00          H   
ATOM   1076  HD2 LYS B  32       1.425   6.656  13.888  1.00  0.00          H   
ATOM   1077  HE3 LYS B  32       2.006   8.347  15.469  1.00  0.00          H   
ATOM   1078  HE2 LYS B  32       0.557   8.904  14.602  1.00  0.00          H   
ATOM   1079  HZ1 LYS B  32       0.375   9.275  16.967  1.00  0.00          H   
ATOM   1080  HZ2 LYS B  32      -0.763   8.185  16.477  1.00  0.00          H   
ATOM   1081  HZ3 LYS B  32       0.582   7.669  17.281  1.00  0.00          H   
ATOM   1082  N   LEU B  33      -2.170   2.559  12.704  1.00  0.00          N   
ATOM   1083  CA  LEU B  33      -2.140   1.299  11.953  1.00  0.00          C   
ATOM   1084  C   LEU B  33      -3.348   1.228  11.027  1.00  0.00          C   
ATOM   1085  O   LEU B  33      -3.207   0.902   9.849  1.00  0.00          O   
ATOM   1086  CB  LEU B  33      -2.118   0.097  12.906  1.00  0.00          C   
ATOM   1087  CG  LEU B  33      -2.146  -1.277  12.224  1.00  0.00          C   
ATOM   1088  CD1 LEU B  33      -1.852  -2.371  13.242  1.00  0.00          C   
ATOM   1089  CD2 LEU B  33      -3.505  -1.495  11.576  1.00  0.00          C   
ATOM   1090  H   LEU B  33      -2.168   2.530  13.714  1.00  0.00          H   
ATOM   1091  HA  LEU B  33      -1.246   1.266  11.331  1.00  0.00          H   
ATOM   1092  HB3 LEU B  33      -1.149   0.261  13.375  1.00  0.00          H   
ATOM   1093  HB2 LEU B  33      -2.902   0.165  13.659  1.00  0.00          H   
ATOM   1094  HG  LEU B  33      -1.398  -1.261  11.432  1.00  0.00          H   
ATOM   1095 HD11 LEU B  33      -1.875  -3.343  12.749  1.00  0.00          H   
ATOM   1096 HD12 LEU B  33      -0.866  -2.208  13.676  1.00  0.00          H   
ATOM   1097 HD13 LEU B  33      -2.605  -2.347  14.029  1.00  0.00          H   
ATOM   1098 HD21 LEU B  33      -3.524  -2.471  11.091  1.00  0.00          H   
ATOM   1099 HD22 LEU B  33      -4.284  -1.452  12.338  1.00  0.00          H   
ATOM   1100 HD23 LEU B  33      -3.683  -0.718  10.832  1.00  0.00          H   
ATOM   1101  N   ALA B  34      -4.514   1.533  11.566  1.00  0.00          N   
ATOM   1102  CA  ALA B  34      -5.755   1.504  10.772  1.00  0.00          C   
ATOM   1103  C   ALA B  34      -5.612   2.432   9.557  1.00  0.00          C   
ATOM   1104  O   ALA B  34      -5.924   2.048   8.411  1.00  0.00          O   
ATOM   1105  CB  ALA B  34      -6.952   1.905  11.622  1.00  0.00          C   
ATOM   1106  H   ALA B  34      -4.560   1.792  12.541  1.00  0.00          H   
ATOM   1107  HA  ALA B  34      -5.915   0.488  10.411  1.00  0.00          H   
ATOM   1108  HB1 ALA B  34      -7.853   1.890  11.009  1.00  0.00          H   
ATOM   1109  HB2 ALA B  34      -7.064   1.202  12.448  1.00  0.00          H   
ATOM   1110  HB3 ALA B  34      -6.799   2.908  12.016  1.00  0.00          H   
ATOM   1111  N   GLN B  35      -5.136   3.639   9.817  1.00  0.00          N   
ATOM   1112  CA  GLN B  35      -4.944   4.627   8.735  1.00  0.00          C   
ATOM   1113  C   GLN B  35      -4.011   4.047   7.660  1.00  0.00          C   
ATOM   1114  O   GLN B  35      -4.290   4.116   6.448  1.00  0.00          O   
ATOM   1115  CB  GLN B  35      -4.363   5.933   9.282  1.00  0.00          C   
ATOM   1116  CG  GLN B  35      -5.366   6.797  10.028  1.00  0.00          C   
ATOM   1117  CD  GLN B  35      -6.571   7.150   9.177  1.00  0.00          C   
ATOM   1118  OE1 GLN B  35      -7.703   6.773   9.492  1.00  0.00          O   
ATOM   1119  NE2 GLN B  35      -6.334   7.874   8.089  1.00  0.00          N   
ATOM   1120  H   GLN B  35      -4.899   3.895  10.765  1.00  0.00          H   
ATOM   1121  HA  GLN B  35      -5.901   4.837   8.258  1.00  0.00          H   
ATOM   1122  HB3 GLN B  35      -3.545   5.659   9.948  1.00  0.00          H   
ATOM   1123  HB2 GLN B  35      -3.967   6.484   8.429  1.00  0.00          H   
ATOM   1124  HG3 GLN B  35      -5.722   6.556  11.029  1.00  0.00          H   
ATOM   1125  HG2 GLN B  35      -4.711   7.668  10.077  1.00  0.00          H   
ATOM   1126 HE21 GLN B  35      -7.090   8.137   7.488  1.00  0.00          H   
ATOM   1127 HE22 GLN B  35      -5.401   8.157   7.869  1.00  0.00          H   
ATOM   1128  N   LEU B  36      -2.910   3.475   8.115  1.00  0.00          N   
ATOM   1129  CA  LEU B  36      -1.924   2.875   7.205  1.00  0.00          C   
ATOM   1130  C   LEU B  36      -2.599   1.803   6.356  1.00  0.00          C   
ATOM   1131  O   LEU B  36      -2.415   1.762   5.142  1.00  0.00          O   
ATOM   1132  CB  LEU B  36      -0.748   2.281   7.990  1.00  0.00          C   
ATOM   1133  CG  LEU B  36       0.178   3.308   8.655  1.00  0.00          C   
ATOM   1134  CD1 LEU B  36       1.186   2.600   9.550  1.00  0.00          C   
ATOM   1135  CD2 LEU B  36       0.888   4.122   7.583  1.00  0.00          C   
ATOM   1136  H   LEU B  36      -2.741   3.449   9.110  1.00  0.00          H   
ATOM   1137  HA  LEU B  36      -1.541   3.638   6.528  1.00  0.00          H   
ATOM   1138  HB3 LEU B  36      -1.301   1.731   8.749  1.00  0.00          H   
ATOM   1139  HB2 LEU B  36      -0.169   1.583   7.384  1.00  0.00          H   
ATOM   1140  HG  LEU B  36      -0.451   3.989   9.228  1.00  0.00          H   
ATOM   1141 HD11 LEU B  36       1.839   3.336  10.018  1.00  0.00          H   
ATOM   1142 HD12 LEU B  36       0.656   2.043  10.324  1.00  0.00          H   
ATOM   1143 HD13 LEU B  36       1.784   1.913   8.953  1.00  0.00          H   
ATOM   1144 HD21 LEU B  36       1.546   4.851   8.057  1.00  0.00          H   
ATOM   1145 HD22 LEU B  36       1.478   3.457   6.952  1.00  0.00          H   
ATOM   1146 HD23 LEU B  36       0.151   4.642   6.972  1.00  0.00          H   
ATOM   1147  N   LYS B  37      -3.366   0.945   7.004  1.00  0.00          N   
ATOM   1148  CA  LYS B  37      -4.073  -0.135   6.305  1.00  0.00          C   
ATOM   1149  C   LYS B  37      -4.967   0.457   5.215  1.00  0.00          C   
ATOM   1150  O   LYS B  37      -4.956  -0.010   4.068  1.00  0.00          O   
ATOM   1151  CB  LYS B  37      -4.903  -0.969   7.282  1.00  0.00          C   
ATOM   1152  CG  LYS B  37      -5.501  -2.234   6.679  1.00  0.00          C   
ATOM   1153  CD  LYS B  37      -6.091  -3.134   7.754  1.00  0.00          C   
ATOM   1154  CE  LYS B  37      -7.532  -2.756   8.064  1.00  0.00          C   
ATOM   1155  NZ  LYS B  37      -7.616  -1.600   8.997  1.00  0.00          N   
ATOM   1156  H   LYS B  37      -3.469   1.033   8.005  1.00  0.00          H   
ATOM   1157  HA  LYS B  37      -3.353  -0.793   5.818  1.00  0.00          H   
ATOM   1158  HB3 LYS B  37      -4.247  -1.237   8.110  1.00  0.00          H   
ATOM   1159  HB2 LYS B  37      -5.706  -0.329   7.648  1.00  0.00          H   
ATOM   1160  HG3 LYS B  37      -6.283  -1.946   5.976  1.00  0.00          H   
ATOM   1161  HG2 LYS B  37      -4.715  -2.769   6.148  1.00  0.00          H   
ATOM   1162  HD3 LYS B  37      -6.053  -4.166   7.403  1.00  0.00          H   
ATOM   1163  HD2 LYS B  37      -5.489  -3.037   8.658  1.00  0.00          H   
ATOM   1164  HE3 LYS B  37      -8.028  -2.503   7.128  1.00  0.00          H   
ATOM   1165  HE2 LYS B  37      -8.023  -3.620   8.512  1.00  0.00          H   
ATOM   1166  HZ1 LYS B  37      -8.586  -1.382   9.177  1.00  0.00          H   
ATOM   1167  HZ2 LYS B  37      -7.157  -1.834   9.867  1.00  0.00          H   
TER    1168      LYS B  37
