# Supplementary material for: Self-assembly and regulation of protein cages from pre-organised coiled-coil modules
Source: Nat Commun. 2021 Feb 11;12:939. doi: 10.1038/s41467-021-21184-6 (PMC7878516; doi:10.1038/s41467-021-21184-6)
Supplement: Supplementary file 3 — Supplementary Software 1 [file 41467_2021_21184_MOESM3_ESM.zip › building_blocks/APHshort.pdb]

HELIX    1   1 GLU A    2  LYS A   39  1                                  38
HELIX    2   2 GLU B    2  LYS B   39  1                                  38
ATOM     52  N   GLU A   4       5.739  -0.492   8.992  1.00  0.00           N
ATOM     53  CA  GLU A   4       5.413   0.482  10.049  1.00  0.00           C
ATOM     54  C   GLU A   4       4.330  -0.093  10.964  1.00  0.00           C
ATOM     55  O   GLU A   4       4.436  -0.036  12.193  1.00  0.00           O
ATOM     56  CB  GLU A   4       4.951   1.811   9.448  1.00  0.00           C
ATOM     57  CG  GLU A   4       6.049   2.601   8.750  1.00  0.00           C
ATOM     58  CD  GLU A   4       5.522   3.895   8.194  1.00  0.00           C
ATOM     59  OE1 GLU A   4       4.532   3.863   7.502  1.00  0.00           O
ATOM     60  OE2 GLU A   4       6.039   4.927   8.551  1.00  0.00           O
ATOM     61  H   GLU A   4       5.641  -0.219   8.024  1.00  0.00           H
ATOM     62  HA  GLU A   4       6.295   0.671  10.662  1.00  0.00           H
ATOM     63 1HB  GLU A   4       4.161   1.580   8.734  1.00  0.00           H
ATOM     64 2HB  GLU A   4       4.540   2.405  10.265  1.00  0.00           H
ATOM     65 1HG  GLU A   4       6.909   2.805   9.388  1.00  0.00           H
ATOM     66 2HG  GLU A   4       6.351   1.951   7.931  1.00  0.00           H
ATOM     67  N   LEU A   5       3.293  -0.639  10.354  1.00  0.00           N
ATOM     68  CA  LEU A   5       2.180  -1.230  11.104  1.00  0.00           C
ATOM     69  C   LEU A   5       2.709  -2.318  12.031  1.00  0.00           C
ATOM     70  O   LEU A   5       2.355  -2.355  13.208  1.00  0.00           O
ATOM     71  CB  LEU A   5       1.122  -1.799  10.150  1.00  0.00           C
ATOM     72  CG  LEU A   5      -0.062  -2.498  10.831  1.00  0.00           C
ATOM     73  CD1 LEU A   5      -1.159  -2.778   9.812  1.00  0.00           C
ATOM     74  CD2 LEU A   5       0.414  -3.790  11.479  1.00  0.00           C
ATOM     75  H   LEU A   5       3.266  -0.649   9.344  1.00  0.00           H
ATOM     76  HA  LEU A   5       1.713  -0.467  11.726  1.00  0.00           H
ATOM     77 1HB  LEU A   5       0.791  -0.874   9.681  1.00  0.00           H
ATOM     78 2HB  LEU A   5       1.566  -2.450   9.397  1.00  0.00           H
ATOM     79  HG  LEU A   5      -0.416  -1.838  11.623  1.00  0.00           H
ATOM     80 1HD1 LEU A   5      -1.995  -3.274  10.304  1.00  0.00           H
ATOM     81 2HD1 LEU A   5      -1.500  -1.838   9.378  1.00  0.00           H
ATOM     82 3HD1 LEU A   5      -0.768  -3.421   9.025  1.00  0.00           H
ATOM     83 1HD2 LEU A   5      -0.428  -4.285  11.963  1.00  0.00           H
ATOM     84 2HD2 LEU A   5       0.833  -4.447  10.717  1.00  0.00           H
ATOM     85 3HD2 LEU A   5       1.178  -3.564  12.223  1.00  0.00           H
ATOM     86  N   LYS A   6       3.545  -3.187  11.491  1.00  0.00           N
ATOM     87  CA  LYS A   6       4.128  -4.283  12.286  1.00  0.00           C
ATOM     88  C   LYS A   6       4.868  -3.705  13.501  1.00  0.00           C
ATOM     89  O   LYS A   6       4.685  -4.164  14.647  1.00  0.00           O
ATOM     90  CB  LYS A   6       5.077  -5.131  11.437  1.00  0.00           C
ATOM     91  CG  LYS A   6       5.406  -6.494  12.032  1.00  0.00           C
ATOM     92  CD  LYS A   6       6.613  -6.418  12.955  1.00  0.00           C
ATOM     93  CE  LYS A   6       7.065  -7.803  13.392  1.00  0.00           C
ATOM     94  NZ  LYS A   6       8.319  -7.754  14.191  1.00  0.00           N
ATOM     95  H   LYS A   6       3.792  -3.102  10.515  1.00  0.00           H
ATOM     96  HA  LYS A   6       3.334  -4.929  12.662  1.00  0.00           H
ATOM     97 1HB  LYS A   6       4.602  -5.265  10.465  1.00  0.00           H
ATOM     98 2HB  LYS A   6       5.996  -4.558  11.315  1.00  0.00           H
ATOM     99 1HG  LYS A   6       4.539  -6.844  12.595  1.00  0.00           H
ATOM    100 2HG  LYS A   6       5.614  -7.186  11.218  1.00  0.00           H
ATOM    101 1HD  LYS A   6       7.425  -5.920  12.424  1.00  0.00           H
ATOM    102 2HD  LYS A   6       6.342  -5.832  13.834  1.00  0.00           H
ATOM    103 1HE  LYS A   6       6.271  -8.250  13.989  1.00  0.00           H
ATOM    104 2HE  LYS A   6       7.228  -8.406  12.498  1.00  0.00           H
ATOM    105 1HZ  LYS A   6       8.584  -8.691  14.460  1.00  0.00           H
ATOM    106 2HZ  LYS A   6       9.056  -7.340  13.637  1.00  0.00           H
ATOM    107 3HZ  LYS A   6       8.168  -7.196  15.020  1.00  0.00           H
ATOM    108  N   GLN A   7       5.687  -2.698  13.241  1.00  0.00           N
ATOM    109  CA  GLN A   7       6.455  -2.047  14.322  1.00  0.00           C
ATOM    110  C   GLN A   7       5.492  -1.518  15.397  1.00  0.00           C
ATOM    111  O   GLN A   7       5.689  -1.727  16.609  1.00  0.00           O
ATOM    112  CB  GLN A   7       7.309  -0.900  13.774  1.00  0.00           C
ATOM    113  CG  GLN A   7       8.491  -1.351  12.933  1.00  0.00           C
ATOM    114  CD  GLN A   7       9.276  -0.184  12.365  1.00  0.00           C
ATOM    115  OE1 GLN A   7       9.994   0.510  13.090  1.00  0.00           O
ATOM    116  NE2 GLN A   7       9.141   0.041  11.063  1.00  0.00           N
ATOM    117  H   GLN A   7       5.793  -2.365  12.293  1.00  0.00           H
ATOM    118  HA  GLN A   7       7.107  -2.779  14.798  1.00  0.00           H
ATOM    119 1HB  GLN A   7       6.648  -0.273  13.176  1.00  0.00           H
ATOM    120 2HB  GLN A   7       7.665  -0.334  14.635  1.00  0.00           H
ATOM    121 1HG  GLN A   7       9.205  -2.101  13.273  1.00  0.00           H
ATOM    122 2HG  GLN A   7       7.875  -1.773  12.137  1.00  0.00           H
ATOM    123 1HE2 GLN A   7       9.634   0.797  10.632  1.00  0.00           H
ATOM    124 2HE2 GLN A   7       8.546  -0.546  10.513  1.00  0.00           H
ATOM    125  N   LEU A   8       4.455  -0.836  14.943  1.00  0.00           N
ATOM    126  CA  LEU A   8       3.449  -0.271  15.853  1.00  0.00           C
ATOM    127  C   LEU A   8       2.844  -1.384  16.702  1.00  0.00           C
ATOM    128  O   LEU A   8       2.719  -1.244  17.916  1.00  0.00           O
ATOM    129  CB  LEU A   8       2.356   0.464  15.068  1.00  0.00           C
ATOM    130  CG  LEU A   8       2.535   1.984  14.966  1.00  0.00           C
ATOM    131  CD1 LEU A   8       4.009   2.326  14.792  1.00  0.00           C
ATOM    132  CD2 LEU A   8       1.716   2.516  13.799  1.00  0.00           C
ATOM    133  H   LEU A   8       4.350  -0.699  13.948  1.00  0.00           H
ATOM    134  HA  LEU A   8       3.926   0.436  16.531  1.00  0.00           H
ATOM    135 1HB  LEU A   8       2.500   0.005  14.091  1.00  0.00           H
ATOM    136 2HB  LEU A   8       1.360   0.223  15.440  1.00  0.00           H
ATOM    137  HG  LEU A   8       2.133   2.420  15.882  1.00  0.00           H
ATOM    138 1HD1 LEU A   8       4.126   3.407  14.721  1.00  0.00           H
ATOM    139 2HD1 LEU A   8       4.572   1.956  15.649  1.00  0.00           H
ATOM    140 3HD1 LEU A   8       4.384   1.860  13.882  1.00  0.00           H
ATOM    141 1HD2 LEU A   8       1.844   3.597  13.729  1.00  0.00           H
ATOM    142 2HD2 LEU A   8       2.054   2.049  12.874  1.00  0.00           H
ATOM    143 3HD2 LEU A   8       0.663   2.286  13.958  1.00  0.00           H
ATOM    144  N   GLU A   9       2.471  -2.472  16.054  1.00  0.00           N
ATOM    145  CA  GLU A   9       1.875  -3.618  16.753  1.00  0.00           C
ATOM    146  C   GLU A   9       2.830  -4.108  17.843  1.00  0.00           C
ATOM    147  O   GLU A   9       2.416  -4.326  18.990  1.00  0.00           O
ATOM    148  CB  GLU A   9       1.554  -4.751  15.775  1.00  0.00           C
ATOM    149  CG  GLU A   9       0.764  -5.901  16.383  1.00  0.00           C
ATOM    150  CD  GLU A   9      -0.604  -5.454  16.818  1.00  0.00           C
ATOM    151  OE1 GLU A   9      -1.271  -4.809  16.045  1.00  0.00           O
ATOM    152  OE2 GLU A   9      -1.028  -5.851  17.878  1.00  0.00           O
ATOM    153  H   GLU A   9       2.598  -2.518  15.053  1.00  0.00           H
ATOM    154  HA  GLU A   9       0.949  -3.313  17.241  1.00  0.00           H
ATOM    155 1HB  GLU A   9       0.984  -4.312  14.956  1.00  0.00           H
ATOM    156 2HB  GLU A   9       2.506  -5.125  15.397  1.00  0.00           H
ATOM    157 1HG  GLU A   9       0.670  -6.761  15.720  1.00  0.00           H
ATOM    158 2HG  GLU A   9       1.349  -6.180  17.258  1.00  0.00           H
ATOM    159  N   GLU A  10       4.090  -4.268  17.476  1.00  0.00           N
ATOM    160  CA  GLU A  10       5.109  -4.731  18.440  1.00  0.00           C
ATOM    161  C   GLU A  10       5.152  -3.778  19.649  1.00  0.00           C
ATOM    162  O   GLU A  10       5.139  -4.209  20.823  1.00  0.00           O
ATOM    163  CB  GLU A  10       6.487  -4.819  17.780  1.00  0.00           C
ATOM    164  CG  GLU A  10       6.644  -5.975  16.803  1.00  0.00           C
ATOM    165  CD  GLU A  10       6.446  -7.299  17.487  1.00  0.00           C
ATOM    166  OE1 GLU A  10       7.083  -7.531  18.487  1.00  0.00           O
ATOM    167  OE2 GLU A  10       5.578  -8.033  17.078  1.00  0.00           O
ATOM    168  H   GLU A  10       4.366  -4.073  16.524  1.00  0.00           H
ATOM    169  HA  GLU A  10       4.843  -5.721  18.813  1.00  0.00           H
ATOM    170 1HB  GLU A  10       6.649  -3.877  17.256  1.00  0.00           H
ATOM    171 2HB  GLU A  10       7.219  -4.920  18.582  1.00  0.00           H
ATOM    172 1HG  GLU A  10       5.978  -5.909  15.943  1.00  0.00           H
ATOM    173 2HG  GLU A  10       7.677  -5.890  16.469  1.00  0.00           H
ATOM    174  N   GLU A  11       5.194  -2.490  19.350  1.00  0.00           N
ATOM    175  CA  GLU A  11       5.234  -1.464  20.407  1.00  0.00           C
ATOM    176  C   GLU A  11       4.017  -1.618  21.322  1.00  0.00           C
ATOM    177  O   GLU A  11       4.136  -1.602  22.552  1.00  0.00           O
ATOM    178  CB  GLU A  11       5.273  -0.057  19.806  1.00  0.00           C
ATOM    179  CG  GLU A  11       6.580   0.292  19.108  1.00  0.00           C
ATOM    180  CD  GLU A  11       6.546   1.689  18.552  1.00  0.00           C
ATOM    181  OE1 GLU A  11       5.609   2.009  17.860  1.00  0.00           O
ATOM    182  OE2 GLU A  11       7.396   2.470  18.909  1.00  0.00           O
ATOM    183  H   GLU A  11       5.199  -2.200  18.383  1.00  0.00           H
ATOM    184  HA  GLU A  11       6.125  -1.600  21.021  1.00  0.00           H
ATOM    185 1HB  GLU A  11       4.452   0.007  19.092  1.00  0.00           H
ATOM    186 2HB  GLU A  11       5.099   0.643  20.623  1.00  0.00           H
ATOM    187 1HG  GLU A  11       7.456   0.178  19.746  1.00  0.00           H
ATOM    188 2HG  GLU A  11       6.632  -0.423  18.289  1.00  0.00           H
ATOM    189  N   LEU A  12       2.854  -1.763  20.713  1.00  0.00           N
ATOM    190  CA  LEU A  12       1.604  -1.922  21.463  1.00  0.00           C
ATOM    191  C   LEU A  12       1.714  -3.127  22.390  1.00  0.00           C
ATOM    192  O   LEU A  12       1.370  -3.036  23.567  1.00  0.00           O
ATOM    193  CB  LEU A  12       0.413  -2.080  20.509  1.00  0.00           C
ATOM    194  CG  LEU A  12      -0.942  -2.315  21.190  1.00  0.00           C
ATOM    195  CD1 LEU A  12      -2.066  -2.188  20.171  1.00  0.00           C
ATOM    196  CD2 LEU A  12      -0.954  -3.691  21.838  1.00  0.00           C
ATOM    197  H   LEU A  12       2.826  -1.764  19.703  1.00  0.00           H
ATOM    198  HA  LEU A  12       1.437  -1.043  22.085  1.00  0.00           H
ATOM    199 1HB  LEU A  12       0.431  -1.098  20.040  1.00  0.00           H
ATOM    200 2HB  LEU A  12       0.598  -2.846  19.756  1.00  0.00           H
ATOM    201  HG  LEU A  12      -1.039  -1.572  21.982  1.00  0.00           H
ATOM    202 1HD1 LEU A  12      -3.024  -2.356  20.663  1.00  0.00           H
ATOM    203 2HD1 LEU A  12      -2.053  -1.188  19.737  1.00  0.00           H
ATOM    204 3HD1 LEU A  12      -1.929  -2.928  19.383  1.00  0.00           H
ATOM    205 1HD2 LEU A  12      -1.917  -3.856  22.321  1.00  0.00           H
ATOM    206 2HD2 LEU A  12      -0.794  -4.454  21.075  1.00  0.00           H
ATOM    207 3HD2 LEU A  12      -0.159  -3.751  22.582  1.00  0.00           H
ATOM    208  N   GLN A  13       2.189  -4.235  21.850  1.00  0.00           N
ATOM    209  CA  GLN A  13       2.346  -5.466  22.644  1.00  0.00           C
ATOM    210  C   GLN A  13       3.243  -5.187  23.859  1.00  0.00           C
ATOM    211  O   GLN A  13       2.909  -5.552  25.005  1.00  0.00           O
ATOM    212  CB  GLN A  13       2.945  -6.592  21.797  1.00  0.00           C
ATOM    213  CG  GLN A  13       1.999  -7.153  20.749  1.00  0.00           C
ATOM    214  CD  GLN A  13       2.652  -8.221  19.892  1.00  0.00           C
ATOM    215  OE1 GLN A  13       2.890  -9.343  20.348  1.00  0.00           O
ATOM    216  NE2 GLN A  13       2.951  -7.876  18.644  1.00  0.00           N
ATOM    217  H   GLN A  13       2.451  -4.242  20.874  1.00  0.00           H
ATOM    218  HA  GLN A  13       1.374  -5.784  23.020  1.00  0.00           H
ATOM    219 1HB  GLN A  13       3.832  -6.183  21.312  1.00  0.00           H
ATOM    220 2HB  GLN A  13       3.240  -7.382  22.487  1.00  0.00           H
ATOM    221 1HG  GLN A  13       0.988  -7.485  20.984  1.00  0.00           H
ATOM    222 2HG  GLN A  13       1.951  -6.229  20.172  1.00  0.00           H
ATOM    223 1HE2 GLN A  13       3.383  -8.539  18.032  1.00  0.00           H
ATOM    224 2HE2 GLN A  13       2.742  -6.955  18.316  1.00  0.00           H
ATOM    225  N   ALA A  14       4.365  -4.535  23.599  1.00  0.00           N
ATOM    226  CA  ALA A  14       5.313  -4.198  24.681  1.00  0.00           C
ATOM    227  C   ALA A  14       4.600  -3.363  25.756  1.00  0.00           C
ATOM    228  O   ALA A  14       4.710  -3.628  26.968  1.00  0.00           O
ATOM    229  CB  ALA A  14       6.521  -3.453  24.132  1.00  0.00           C
ATOM    230  H   ALA A  14       4.582  -4.261  22.651  1.00  0.00           H
ATOM    231  HA  ALA A  14       5.661  -5.123  25.142  1.00  0.00           H
ATOM    232 1HB  ALA A  14       7.196  -3.203  24.950  1.00  0.00           H
ATOM    233 2HB  ALA A  14       7.041  -4.084  23.411  1.00  0.00           H
ATOM    234 3HB  ALA A  14       6.191  -2.538  23.642  1.00  0.00           H
ATOM    235  N   ILE A  15       3.871  -2.358  25.302  1.00  0.00           N
ATOM    236  CA  ILE A  15       3.130  -1.474  26.211  1.00  0.00           C
ATOM    237  C   ILE A  15       2.171  -2.300  27.060  1.00  0.00           C
ATOM    238  O   ILE A  15       2.103  -2.126  28.274  1.00  0.00           O
ATOM    239  CB  ILE A  15       2.338  -0.394  25.452  1.00  0.00           C
ATOM    240  CG1 ILE A  15       3.292   0.632  24.833  1.00  0.00           C
ATOM    241  CG2 ILE A  15       1.346   0.290  26.380  1.00  0.00           C
ATOM    242  CD1 ILE A  15       4.112   1.394  25.850  1.00  0.00           C
ATOM    243  H   ILE A  15       3.822  -2.193  24.307  1.00  0.00           H
ATOM    244  HA  ILE A  15       3.808  -0.991  26.914  1.00  0.00           H
ATOM    245  HB  ILE A  15       1.802  -0.861  24.626  1.00  0.00           H
ATOM    246 1HG1 ILE A  15       3.958   0.091  24.161  1.00  0.00           H
ATOM    247 2HG1 ILE A  15       2.687   1.332  24.257  1.00  0.00           H
ATOM    248 1HG2 ILE A  15       0.796   1.051  25.827  1.00  0.00           H
ATOM    249 2HG2 ILE A  15       0.648  -0.448  26.773  1.00  0.00           H
ATOM    250 3HG2 ILE A  15       1.883   0.758  27.205  1.00  0.00           H
ATOM    251 1HD1 ILE A  15       4.763   2.101  25.336  1.00  0.00           H
ATOM    252 2HD1 ILE A  15       3.447   1.936  26.522  1.00  0.00           H
ATOM    253 3HD1 ILE A  15       4.719   0.696  26.425  1.00  0.00           H
ATOM    254  N   GLU A  16       1.437  -3.187  26.413  1.00  0.00           N
ATOM    255  CA  GLU A  16       0.474  -4.048  27.112  1.00  0.00           C
ATOM    256  C   GLU A  16       1.194  -4.843  28.201  1.00  0.00           C
ATOM    257  O   GLU A  16       0.730  -4.901  29.348  1.00  0.00           O
ATOM    258  CB  GLU A  16      -0.227  -4.995  26.135  1.00  0.00           C
ATOM    259  CG  GLU A  16      -1.241  -4.319  25.223  1.00  0.00           C
ATOM    260  CD  GLU A  16      -2.346  -3.677  26.015  1.00  0.00           C
ATOM    261  OE1 GLU A  16      -2.928  -4.345  26.835  1.00  0.00           O
ATOM    262  OE2 GLU A  16      -2.533  -2.491  25.881  1.00  0.00           O
ATOM    263  H   GLU A  16       1.540  -3.276  25.412  1.00  0.00           H
ATOM    264  HA  GLU A  16      -0.285  -3.435  27.599  1.00  0.00           H
ATOM    265 1HB  GLU A  16       0.551  -5.461  25.530  1.00  0.00           H
ATOM    266 2HB  GLU A  16      -0.728  -5.756  26.733  1.00  0.00           H
ATOM    267 1HG  GLU A  16      -0.798  -3.581  24.554  1.00  0.00           H
ATOM    268 2HG  GLU A  16      -1.646  -5.142  24.636  1.00  0.00           H
ATOM    269  N   GLU A  17       2.316  -5.439  27.834  1.00  0.00           N
ATOM    270  CA  GLU A  17       3.105  -6.232  28.799  1.00  0.00           C
ATOM    271  C   GLU A  17       3.482  -5.357  30.007  1.00  0.00           C
ATOM    272  O   GLU A  17       3.318  -5.755  31.182  1.00  0.00           O
ATOM    273  CB  GLU A  17       4.363  -6.802  28.140  1.00  0.00           C
ATOM    274  CG  GLU A  17       5.109  -7.824  28.987  1.00  0.00           C
ATOM    275  CD  GLU A  17       6.021  -7.152  29.976  1.00  0.00           C
ATOM    276  OE1 GLU A  17       6.753  -6.277  29.580  1.00  0.00           O
ATOM    277  OE2 GLU A  17       5.908  -7.434  31.145  1.00  0.00           O
ATOM    278  H   GLU A  17       2.643  -5.355  26.882  1.00  0.00           H
ATOM    279  HA  GLU A  17       2.506  -7.063  29.172  1.00  0.00           H
ATOM    280 1HB  GLU A  17       4.051  -7.266  27.205  1.00  0.00           H
ATOM    281 2HB  GLU A  17       5.021  -5.959  27.926  1.00  0.00           H
ATOM    282 1HG  GLU A  17       4.450  -8.514  29.514  1.00  0.00           H
ATOM    283 2HG  GLU A  17       5.703  -8.374  28.260  1.00  0.00           H
ATOM    284  N   GLN A  18       3.977  -4.166  29.709  1.00  0.00           N
ATOM    285  CA  GLN A  18       4.377  -3.221  30.766  1.00  0.00           C
ATOM    286  C   GLN A  18       3.185  -2.935  31.681  1.00  0.00           C
ATOM    287  O   GLN A  18       3.302  -2.962  32.910  1.00  0.00           O
ATOM    288  CB  GLN A  18       4.900  -1.913  30.165  1.00  0.00           C
ATOM    289  CG  GLN A  18       6.252  -2.038  29.485  1.00  0.00           C
ATOM    290  CD  GLN A  18       6.708  -0.734  28.859  1.00  0.00           C
ATOM    291  OE1 GLN A  18       7.092   0.206  29.560  1.00  0.00           O
ATOM    292  NE2 GLN A  18       6.664  -0.667  27.533  1.00  0.00           N
ATOM    293  H   GLN A  18       4.084  -3.896  28.742  1.00  0.00           H
ATOM    294  HA  GLN A  18       5.160  -3.668  31.378  1.00  0.00           H
ATOM    295 1HB  GLN A  18       4.154  -1.577  29.445  1.00  0.00           H
ATOM    296 2HB  GLN A  18       4.964  -1.195  30.982  1.00  0.00           H
ATOM    297 1HG  GLN A  18       7.115  -2.498  29.967  1.00  0.00           H
ATOM    298 2HG  GLN A  18       5.890  -2.693  28.691  1.00  0.00           H
ATOM    299 1HE2 GLN A  18       6.952   0.168  27.064  1.00  0.00           H
ATOM    300 2HE2 GLN A  18       6.344  -1.453  27.003  1.00  0.00           H
ATOM    301  N   LEU A  19       2.045  -2.659  31.071  1.00  0.00           N
ATOM    302  CA  LEU A  19       0.820  -2.365  31.821  1.00  0.00           C
ATOM    303  C   LEU A  19       0.497  -3.531  32.748  1.00  0.00           C
ATOM    304  O   LEU A  19       0.207  -3.325  33.926  1.00  0.00           O
ATOM    305  CB  LEU A  19      -0.350  -2.091  30.867  1.00  0.00           C
ATOM    306  CG  LEU A  19      -1.700  -1.831  31.548  1.00  0.00           C
ATOM    307  CD1 LEU A  19      -2.707  -1.314  30.530  1.00  0.00           C
ATOM    308  CD2 LEU A  19      -2.198  -3.114  32.196  1.00  0.00           C
ATOM    309  H   LEU A  19       2.018  -2.651  30.061  1.00  0.00           H
ATOM    310  HA  LEU A  19       0.975  -1.484  32.443  1.00  0.00           H
ATOM    311 1HB  LEU A  19       0.014  -1.179  30.398  1.00  0.00           H
ATOM    312 2HB  LEU A  19      -0.448  -2.873  30.114  1.00  0.00           H
ATOM    313  HG  LEU A  19      -1.528  -1.102  32.340  1.00  0.00           H
ATOM    314 1HD1 LEU A  19      -3.662  -1.132  31.022  1.00  0.00           H
ATOM    315 2HD1 LEU A  19      -2.341  -0.384  30.096  1.00  0.00           H
ATOM    316 3HD1 LEU A  19      -2.841  -2.055  29.742  1.00  0.00           H
ATOM    317 1HD2 LEU A  19      -3.157  -2.927  32.680  1.00  0.00           H
ATOM    318 2HD2 LEU A  19      -2.319  -3.884  31.434  1.00  0.00           H
ATOM    319 3HD2 LEU A  19      -1.476  -3.451  32.941  1.00  0.00           H
ATOM    320  N   ALA A  20       0.549  -4.736  32.208  1.00  0.00           N
ATOM    321  CA  ALA A  20       0.261  -5.942  33.003  1.00  0.00           C
ATOM    322  C   ALA A  20       1.198  -5.999  34.218  1.00  0.00           C
ATOM    323  O   ALA A  20       0.757  -6.222  35.364  1.00  0.00           O
ATOM    324  CB  ALA A  20       0.400  -7.197  32.153  1.00  0.00           C
ATOM    325  H   ALA A  20       0.790  -4.836  31.232  1.00  0.00           H
ATOM    326  HA  ALA A  20      -0.765  -5.885  33.366  1.00  0.00           H
ATOM    327 1HB  ALA A  20       0.196  -8.074  32.766  1.00  0.00           H
ATOM    328 2HB  ALA A  20      -0.310  -7.158  31.327  1.00  0.00           H
ATOM    329 3HB  ALA A  20       1.413  -7.258  31.759  1.00  0.00           H
ATOM    330  N   GLN A  21       2.478  -5.786  33.958  1.00  0.00           N
ATOM    331  CA  GLN A  21       3.485  -5.806  35.040  1.00  0.00           C
ATOM    332  C   GLN A  21       3.113  -4.773  36.115  1.00  0.00           C
ATOM    333  O   GLN A  21       3.122  -5.059  37.326  1.00  0.00           O
ATOM    334  CB  GLN A  21       4.884  -5.511  34.493  1.00  0.00           C
ATOM    335  CG  GLN A  21       6.002  -5.708  35.503  1.00  0.00           C
ATOM    336  CD  GLN A  21       6.025  -7.114  36.073  1.00  0.00           C
ATOM    337  OE1 GLN A  21       6.000  -7.305  37.292  1.00  0.00           O
ATOM    338  NE2 GLN A  21       6.079  -8.107  35.193  1.00  0.00           N
ATOM    339  H   GLN A  21       2.778  -5.607  33.010  1.00  0.00           H
ATOM    340  HA  GLN A  21       3.490  -6.786  35.516  1.00  0.00           H
ATOM    341 1HB  GLN A  21       5.036  -6.173  33.641  1.00  0.00           H
ATOM    342 2HB  GLN A  21       4.876  -4.476  34.151  1.00  0.00           H
ATOM    343 1HG  GLN A  21       7.031  -5.408  35.310  1.00  0.00           H
ATOM    344 2HG  GLN A  21       5.564  -5.042  36.247  1.00  0.00           H
ATOM    345 1HE2 GLN A  21       6.097  -9.056  35.509  1.00  0.00           H
ATOM    346 2HE2 GLN A  21       6.100  -7.907  34.213  1.00  0.00           H
ATOM    347  N   LEU A  22       2.786  -3.575  35.660  1.00  0.00           N
ATOM    348  CA  LEU A  22       2.407  -2.486  36.570  1.00  0.00           C
ATOM    349  C   LEU A  22       1.217  -2.919  37.419  1.00  0.00           C
ATOM    350  O   LEU A  22       1.215  -2.732  38.633  1.00  0.00           O
ATOM    351  CB  LEU A  22       2.075  -1.211  35.785  1.00  0.00           C
ATOM    352  CG  LEU A  22       3.273  -0.306  35.473  1.00  0.00           C
ATOM    353  CD1 LEU A  22       4.494  -1.152  35.139  1.00  0.00           C
ATOM    354  CD2 LEU A  22       2.925   0.618  34.315  1.00  0.00           C
ATOM    355  H   LEU A  22       2.797  -3.403  34.665  1.00  0.00           H
ATOM    356  HA  LEU A  22       3.233  -2.272  37.247  1.00  0.00           H
ATOM    357 1HB  LEU A  22       1.697  -1.660  34.868  1.00  0.00           H
ATOM    358 2HB  LEU A  22       1.280  -0.638  36.263  1.00  0.00           H
ATOM    359  HG  LEU A  22       3.449   0.314  36.352  1.00  0.00           H
ATOM    360 1HD1 LEU A  22       5.340  -0.501  34.919  1.00  0.00           H
ATOM    361 2HD1 LEU A  22       4.739  -1.789  35.990  1.00  0.00           H
ATOM    362 3HD1 LEU A  22       4.279  -1.774  34.271  1.00  0.00           H
ATOM    363 1HD2 LEU A  22       3.778   1.261  34.095  1.00  0.00           H
ATOM    364 2HD2 LEU A  22       2.682   0.023  33.435  1.00  0.00           H
ATOM    365 3HD2 LEU A  22       2.067   1.234  34.585  1.00  0.00           H
ATOM    366  N   GLN A  23       0.216  -3.489  36.771  1.00  0.00           N
ATOM    367  CA  GLN A  23      -0.988  -3.954  37.470  1.00  0.00           C
ATOM    368  C   GLN A  23      -0.597  -4.952  38.560  1.00  0.00           C
ATOM    369  O   GLN A  23      -1.051  -4.842  39.707  1.00  0.00           O
ATOM    370  CB  GLN A  23      -1.973  -4.603  36.494  1.00  0.00           C
ATOM    371  CG  GLN A  23      -3.328  -4.925  37.099  1.00  0.00           C
ATOM    372  CD  GLN A  23      -4.006  -3.701  37.686  1.00  0.00           C
ATOM    373  OE1 GLN A  23      -4.396  -3.692  38.856  1.00  0.00           O
ATOM    374  NE2 GLN A  23      -4.154  -2.661  36.873  1.00  0.00           N
ATOM    375  H   GLN A  23       0.281  -3.608  35.770  1.00  0.00           H
ATOM    376  HA  GLN A  23      -1.476  -3.110  37.958  1.00  0.00           H
ATOM    377 1HB  GLN A  23      -2.096  -3.908  35.662  1.00  0.00           H
ATOM    378 2HB  GLN A  23      -1.503  -5.518  36.135  1.00  0.00           H
ATOM    379 1HG  GLN A  23      -4.085  -5.507  36.574  1.00  0.00           H
ATOM    380 2HG  GLN A  23      -2.919  -5.518  37.918  1.00  0.00           H
ATOM    381 1HE2 GLN A  23      -4.594  -1.825  37.204  1.00  0.00           H
ATOM    382 2HE2 GLN A  23      -3.824  -2.712  35.930  1.00  0.00           H
ATOM    383  N   TRP A  24       0.242  -5.907  38.193  1.00  0.00           N
ATOM    384  CA  TRP A  24       0.700  -6.927  39.157  1.00  0.00           C
ATOM    385  C   TRP A  24       1.362  -6.242  40.366  1.00  0.00           C
ATOM    386  O   TRP A  24       1.068  -6.556  41.541  1.00  0.00           O
ATOM    387  CB  TRP A  24       1.677  -7.901  38.496  1.00  0.00           C
ATOM    388  CG  TRP A  24       1.025  -8.836  37.524  1.00  0.00           C
ATOM    389  CD1 TRP A  24      -0.313  -9.022  37.345  1.00  0.00           C
ATOM    390  CD2 TRP A  24       1.680  -9.712  36.598  1.00  0.00           C
ATOM    391  NE1 TRP A  24      -0.533  -9.960  36.366  1.00  0.00           N
ATOM    392  CE2 TRP A  24       0.677 -10.397  35.891  1.00  0.00           C
ATOM    393  CE3 TRP A  24       3.022  -9.981  36.299  1.00  0.00           C
ATOM    394  CZ2 TRP A  24       0.966 -11.332  34.909  1.00  0.00           C
ATOM    395  CZ3 TRP A  24       3.312 -10.917  35.314  1.00  0.00           C
ATOM    396  CH2 TRP A  24       2.314 -11.573  34.638  1.00  0.00           C
ATOM    397  H   TRP A  24       0.577  -5.944  37.241  1.00  0.00           H
ATOM    398  HA  TRP A  24      -0.153  -7.495  39.528  1.00  0.00           H
ATOM    399 1HB  TRP A  24       2.438  -7.353  37.939  1.00  0.00           H
ATOM    400 2HB  TRP A  24       2.158  -8.521  39.252  1.00  0.00           H
ATOM    401  HD1 TRP A  24      -0.981  -8.432  37.970  1.00  0.00           H
ATOM    402  HE1 TRP A  24      -1.438 -10.277  36.048  1.00  0.00           H
ATOM    403  HE3 TRP A  24       3.852  -9.487  36.802  1.00  0.00           H
ATOM    404  HZ2 TRP A  24       0.143 -11.830  34.398  1.00  0.00           H
ATOM    405  HZ3 TRP A  24       4.360 -11.118  35.091  1.00  0.00           H
ATOM    406  HH2 TRP A  24       2.584 -12.300  33.872  1.00  0.00           H
ATOM    407  N   LYS A  25       2.246  -5.304  40.067  1.00  0.00           N
ATOM    408  CA  LYS A  25       2.955  -4.561  41.124  1.00  0.00           C
ATOM    409  C   LYS A  25       1.940  -3.871  42.039  1.00  0.00           C
ATOM    410  O   LYS A  25       2.040  -3.938  43.269  1.00  0.00           O
ATOM    411  CB  LYS A  25       3.915  -3.533  40.524  1.00  0.00           C
ATOM    412  CG  LYS A  25       5.182  -4.130  39.925  1.00  0.00           C
ATOM    413  CD  LYS A  25       6.026  -3.065  39.240  1.00  0.00           C
ATOM    414  CE  LYS A  25       6.551  -2.046  40.241  1.00  0.00           C
ATOM    415  NZ  LYS A  25       7.413  -1.022  39.591  1.00  0.00           N
ATOM    416  H   LYS A  25       2.442  -5.090  39.099  1.00  0.00           H
ATOM    417  HA  LYS A  25       3.533  -5.253  41.737  1.00  0.00           H
ATOM    418 1HB  LYS A  25       3.366  -2.997  39.749  1.00  0.00           H
ATOM    419 2HB  LYS A  25       4.184  -2.841  41.322  1.00  0.00           H
ATOM    420 1HG  LYS A  25       5.759  -4.592  40.727  1.00  0.00           H
ATOM    421 2HG  LYS A  25       4.897  -4.890  39.199  1.00  0.00           H
ATOM    422 1HD  LYS A  25       6.865  -3.553  38.743  1.00  0.00           H
ATOM    423 2HD  LYS A  25       5.410  -2.559  38.497  1.00  0.00           H
ATOM    424 1HE  LYS A  25       5.698  -1.557  40.710  1.00  0.00           H
ATOM    425 2HE  LYS A  25       7.127  -2.577  40.998  1.00  0.00           H
ATOM    426 1HZ  LYS A  25       7.740  -0.367  40.287  1.00  0.00           H
ATOM    427 2HZ  LYS A  25       8.205  -1.474  39.156  1.00  0.00           H
ATOM    428 3HZ  LYS A  25       6.880  -0.529  38.889  1.00  0.00           H
ATOM    429  N   ALA A  26       0.973  -3.210  41.430  1.00  0.00           N
ATOM    430  CA  ALA A  26      -0.069  -2.502  42.180  1.00  0.00           C
ATOM    431  C   ALA A  26      -0.784  -3.478  43.107  1.00  0.00           C
ATOM    432  O   ALA A  26      -0.982  -3.183  44.284  1.00  0.00           O
ATOM    433  CB  ALA A  26      -1.056  -1.830  41.237  1.00  0.00           C
ATOM    434  H   ALA A  26       0.951  -3.192  40.420  1.00  0.00           H
ATOM    435  HA  ALA A  26       0.402  -1.731  42.790  1.00  0.00           H
ATOM    436 1HB  ALA A  26      -1.828  -1.326  41.819  1.00  0.00           H
ATOM    437 2HB  ALA A  26      -0.532  -1.099  40.621  1.00  0.00           H
ATOM    438 3HB  ALA A  26      -1.517  -2.581  40.598  1.00  0.00           H
ATOM    439  N   GLN A  27      -1.162  -4.624  42.567  1.00  0.00           N
ATOM    440  CA  GLN A  27      -1.858  -5.650  43.361  1.00  0.00           C
ATOM    441  C   GLN A  27      -1.001  -6.035  44.576  1.00  0.00           C
ATOM    442  O   GLN A  27      -1.493  -6.088  45.722  1.00  0.00           O
ATOM    443  CB  GLN A  27      -2.154  -6.890  42.513  1.00  0.00           C
ATOM    444  CG  GLN A  27      -3.236  -6.685  41.466  1.00  0.00           C
ATOM    445  CD  GLN A  27      -3.453  -7.917  40.609  1.00  0.00           C
ATOM    446  OE1 GLN A  27      -4.017  -8.916  41.064  1.00  0.00           O
ATOM    447  NE2 GLN A  27      -3.002  -7.855  39.361  1.00  0.00           N
ATOM    448  H   GLN A  27      -0.971  -4.802  41.591  1.00  0.00           H
ATOM    449  HA  GLN A  27      -2.797  -5.245  43.738  1.00  0.00           H
ATOM    450 1HB  GLN A  27      -1.219  -7.171  42.028  1.00  0.00           H
ATOM    451 2HB  GLN A  27      -2.456  -7.678  43.203  1.00  0.00           H
ATOM    452 1HG  GLN A  27      -4.213  -6.265  41.702  1.00  0.00           H
ATOM    453 2HG  GLN A  27      -2.660  -5.960  40.889  1.00  0.00           H
ATOM    454 1HE2 GLN A  27      -3.116  -8.638  38.748  1.00  0.00           H
ATOM    455 2HE2 GLN A  27      -2.549  -7.026  39.033  1.00  0.00           H
ATOM    456  N   ALA A  28       0.271  -6.289  44.317  1.00  0.00           N
ATOM    457  CA  ALA A  28       1.205  -6.663  45.398  1.00  0.00           C
ATOM    458  C   ALA A  28       1.224  -5.565  46.473  1.00  0.00           C
ATOM    459  O   ALA A  28       1.131  -5.837  47.685  1.00  0.00           O
ATOM    460  CB  ALA A  28       2.603  -6.904  44.847  1.00  0.00           C
ATOM    461  H   ALA A  28       0.615  -6.228  43.369  1.00  0.00           H
ATOM    462  HA  ALA A  28       0.854  -7.586  45.859  1.00  0.00           H
ATOM    463 1HB  ALA A  28       3.275  -7.164  45.665  1.00  0.00           H
ATOM    464 2HB  ALA A  28       2.575  -7.721  44.127  1.00  0.00           H
ATOM    465 3HB  ALA A  28       2.961  -6.000  44.357  1.00  0.00           H
ATOM    466  N   ARG A  29       1.342  -4.329  46.019  1.00  0.00           N
ATOM    467  CA  ARG A  29       1.372  -3.176  46.929  1.00  0.00           C
ATOM    468  C   ARG A  29       0.105  -3.161  47.777  1.00  0.00           C
ATOM    469  O   ARG A  29       0.170  -2.985  48.991  1.00  0.00           O
ATOM    470  CB  ARG A  29       1.580  -1.856  46.202  1.00  0.00           C
ATOM    471  CG  ARG A  29       2.897  -1.738  45.453  1.00  0.00           C
ATOM    472  CD  ARG A  29       3.091  -0.442  44.753  1.00  0.00           C
ATOM    473  NE  ARG A  29       4.298  -0.368  43.946  1.00  0.00           N
ATOM    474  CZ  ARG A  29       5.530  -0.125  44.433  1.00  0.00           C
ATOM    475  NH1 ARG A  29       5.719   0.103  45.714  1.00  0.00           N
ATOM    476  NH2 ARG A  29       6.543  -0.099  43.585  1.00  0.00           N
ATOM    477  H   ARG A  29       1.413  -4.172  45.024  1.00  0.00           H
ATOM    478  HA  ARG A  29       2.222  -3.263  47.606  1.00  0.00           H
ATOM    479 1HB  ARG A  29       0.755  -1.747  45.498  1.00  0.00           H
ATOM    480 2HB  ARG A  29       1.523  -1.067  46.952  1.00  0.00           H
ATOM    481 1HG  ARG A  29       3.714  -1.860  46.165  1.00  0.00           H
ATOM    482 2HG  ARG A  29       2.944  -2.533  44.708  1.00  0.00           H
ATOM    483 1HD  ARG A  29       2.244  -0.268  44.090  1.00  0.00           H
ATOM    484 2HD  ARG A  29       3.143   0.355  45.493  1.00  0.00           H
ATOM    485  HE  ARG A  29       4.413  -0.477  42.947  1.00  0.00           H
ATOM    486 1HH1 ARG A  29       4.932   0.097  46.347  1.00  0.00           H
ATOM    487 2HH1 ARG A  29       6.651   0.282  46.060  1.00  0.00           H
ATOM    488 1HH2 ARG A  29       6.378  -0.259  42.601  1.00  0.00           H
ATOM    489 2HH2 ARG A  29       7.477   0.080  43.923  1.00  0.00           H
ATOM    490  N   LYS A  30      -1.032  -3.340  47.130  1.00  0.00           N
ATOM    491  CA  LYS A  30      -2.323  -3.348  47.829  1.00  0.00           C
ATOM    492  C   LYS A  30      -2.310  -4.421  48.918  1.00  0.00           C
ATOM    493  O   LYS A  30      -2.696  -4.157  50.066  1.00  0.00           O
ATOM    494  CB  LYS A  30      -3.474  -3.592  46.852  1.00  0.00           C
ATOM    495  CG  LYS A  30      -4.860  -3.508  47.479  1.00  0.00           C
ATOM    496  CD  LYS A  30      -5.182  -2.088  47.921  1.00  0.00           C
ATOM    497  CE  LYS A  30      -5.368  -1.164  46.726  1.00  0.00           C
ATOM    498  NZ  LYS A  30      -5.778   0.205  47.140  1.00  0.00           N
ATOM    499  H   LYS A  30      -1.014  -3.475  46.129  1.00  0.00           H
ATOM    500  HA  LYS A  30      -2.485  -2.386  48.316  1.00  0.00           H
ATOM    501 1HB  LYS A  30      -3.387  -2.845  46.063  1.00  0.00           H
ATOM    502 2HB  LYS A  30      -3.329  -4.586  46.428  1.00  0.00           H
ATOM    503 1HG  LYS A  30      -5.594  -3.835  46.742  1.00  0.00           H
ATOM    504 2HG  LYS A  30      -4.891  -4.173  48.342  1.00  0.00           H
ATOM    505 1HD  LYS A  30      -6.098  -2.107  48.513  1.00  0.00           H
ATOM    506 2HD  LYS A  30      -4.361  -1.721  48.537  1.00  0.00           H
ATOM    507 1HE  LYS A  30      -4.425  -1.112  46.184  1.00  0.00           H
ATOM    508 2HE  LYS A  30      -6.134  -1.593  46.080  1.00  0.00           H
ATOM    509 1HZ  LYS A  30      -5.892   0.784  46.320  1.00  0.00           H
ATOM    510 2HZ  LYS A  30      -6.654   0.157  47.642  1.00  0.00           H
ATOM    511 3HZ  LYS A  30      -5.068   0.603  47.738  1.00  0.00           H
ATOM    512  N   GLU A  31      -1.863  -5.610  48.551  1.00  0.00           N
ATOM    513  CA  GLU A  31      -1.796  -6.727  49.516  1.00  0.00           C
ATOM    514  C   GLU A  31      -0.934  -6.320  50.724  1.00  0.00           C
ATOM    515  O   GLU A  31      -1.320  -6.510  51.899  1.00  0.00           O
ATOM    516  CB  GLU A  31      -1.230  -7.987  48.857  1.00  0.00           C
ATOM    517  CG  GLU A  31      -2.167  -8.650  47.859  1.00  0.00           C
ATOM    518  CD  GLU A  31      -1.501  -9.808  47.170  1.00  0.00           C
ATOM    519  OE1 GLU A  31      -0.337 -10.026  47.406  1.00  0.00           O
ATOM    520  OE2 GLU A  31      -2.183 -10.544  46.495  1.00  0.00           O
ATOM    521  H   GLU A  31      -1.562  -5.763  47.599  1.00  0.00           H
ATOM    522  HA  GLU A  31      -2.795  -6.954  49.889  1.00  0.00           H
ATOM    523 1HB  GLU A  31      -0.309  -7.695  48.351  1.00  0.00           H
ATOM    524 2HB  GLU A  31      -0.998  -8.689  49.658  1.00  0.00           H
ATOM    525 1HG  GLU A  31      -3.107  -8.982  48.300  1.00  0.00           H
ATOM    526 2HG  GLU A  31      -2.367  -7.863  47.133  1.00  0.00           H
ATOM    527  N   LYS A  32       0.225  -5.756  50.426  1.00  0.00           N
ATOM    528  CA  LYS A  32       1.151  -5.311  51.483  1.00  0.00           C
ATOM    529  C   LYS A  32       0.445  -4.307  52.398  1.00  0.00           C
ATOM    530  O   LYS A  32       0.515  -4.406  53.627  1.00  0.00           O
ATOM    531  CB  LYS A  32       2.412  -4.688  50.882  1.00  0.00           C
ATOM    532  CG  LYS A  32       3.387  -5.694  50.284  1.00  0.00           C
ATOM    533  CD  LYS A  32       4.552  -4.995  49.599  1.00  0.00           C
ATOM    534  CE  LYS A  32       5.403  -4.226  50.600  1.00  0.00           C
ATOM    535  NZ  LYS A  32       6.571  -3.572  49.950  1.00  0.00           N
ATOM    536  H   LYS A  32       0.484  -5.626  49.458  1.00  0.00           H
ATOM    537  HA  LYS A  32       1.448  -6.163  52.096  1.00  0.00           H
ATOM    538 1HB  LYS A  32       2.087  -3.993  50.108  1.00  0.00           H
ATOM    539 2HB  LYS A  32       2.907  -4.135  51.681  1.00  0.00           H
ATOM    540 1HG  LYS A  32       3.764  -6.330  51.086  1.00  0.00           H
ATOM    541 2HG  LYS A  32       2.852  -6.305  49.558  1.00  0.00           H
ATOM    542 1HD  LYS A  32       5.165  -5.749  49.103  1.00  0.00           H
ATOM    543 2HD  LYS A  32       4.155  -4.305  48.856  1.00  0.00           H
ATOM    544 1HE  LYS A  32       4.777  -3.468  51.069  1.00  0.00           H
ATOM    545 2HE  LYS A  32       5.754  -4.926  51.358  1.00  0.00           H
ATOM    546 1HZ  LYS A  32       7.108  -3.075  50.646  1.00  0.00           H
ATOM    547 2HZ  LYS A  32       7.152  -4.275  49.515  1.00  0.00           H
ATOM    548 3HZ  LYS A  32       6.246  -2.923  49.248  1.00  0.00           H
ATOM    549  N   LEU A  33      -0.226  -3.347  51.788  1.00  0.00           N
ATOM    550  CA  LEU A  33      -0.950  -2.316  52.539  1.00  0.00           C
ATOM    551  C   LEU A  33      -1.964  -2.976  53.465  1.00  0.00           C
ATOM    552  O   LEU A  33      -2.045  -2.630  54.643  1.00  0.00           O
ATOM    553  CB  LEU A  33      -1.646  -1.336  51.586  1.00  0.00           C
ATOM    554  CG  LEU A  33      -2.485  -0.248  52.268  1.00  0.00           C
ATOM    555  CD1 LEU A  33      -2.898   0.807  51.250  1.00  0.00           C
ATOM    556  CD2 LEU A  33      -3.708  -0.880  52.916  1.00  0.00           C
ATOM    557  H   LEU A  33      -0.241  -3.322  50.778  1.00  0.00           H
ATOM    558  HA  LEU A  33      -0.251  -1.759  53.161  1.00  0.00           H
ATOM    559 1HB  LEU A  33      -0.769  -0.892  51.117  1.00  0.00           H
ATOM    560 2HB  LEU A  33      -2.237  -1.856  50.833  1.00  0.00           H
ATOM    561  HG  LEU A  33      -1.874   0.184  53.061  1.00  0.00           H
ATOM    562 1HD1 LEU A  33      -3.493   1.576  51.744  1.00  0.00           H
ATOM    563 2HD1 LEU A  33      -2.007   1.263  50.817  1.00  0.00           H
ATOM    564 3HD1 LEU A  33      -3.489   0.341  50.463  1.00  0.00           H
ATOM    565 1HD2 LEU A  33      -4.303  -0.105  53.401  1.00  0.00           H
ATOM    566 2HD2 LEU A  33      -4.309  -1.376  52.153  1.00  0.00           H
ATOM    567 3HD2 LEU A  33      -3.390  -1.610  53.659  1.00  0.00           H
ATOM    568  N   ALA A  34      -2.723  -3.914  52.926  1.00  0.00           N
ATOM    569  CA  ALA A  34      -3.737  -4.628  53.720  1.00  0.00           C
ATOM    570  C   ALA A  34      -3.072  -5.290  54.935  1.00  0.00           C
ATOM    571  O   ALA A  34      -3.550  -5.166  56.081  1.00  0.00           O
ATOM    572  CB  ALA A  34      -4.462  -5.661  52.870  1.00  0.00           C
ATOM    573  H   ALA A  34      -2.608  -4.148  51.950  1.00  0.00           H
ATOM    574  HA  ALA A  34      -4.469  -3.906  54.082  1.00  0.00           H
ATOM    575 1HB  ALA A  34      -5.196  -6.185  53.482  1.00  0.00           H
ATOM    576 2HB  ALA A  34      -4.969  -5.162  52.043  1.00  0.00           H
ATOM    577 3HB  ALA A  34      -3.742  -6.377  52.476  1.00  0.00           H
ATOM    578  N   GLN A  35      -1.971  -5.978  54.675  1.00  0.00           N
ATOM    579  CA  GLN A  35      -1.230  -6.659  55.757  1.00  0.00           C
ATOM    580  C   GLN A  35      -0.824  -5.638  56.832  1.00  0.00           C
ATOM    581  O   GLN A  35      -1.007  -5.859  58.044  1.00  0.00           O
ATOM    582  CB  GLN A  35       0.013  -7.365  55.210  1.00  0.00           C
ATOM    583  CG  GLN A  35      -0.281  -8.655  54.464  1.00  0.00           C
ATOM    584  CD  GLN A  35      -1.041  -9.655  55.315  1.00  0.00           C
ATOM    585  OE1 GLN A  35      -2.175 -10.024  55.000  1.00  0.00           O
ATOM    586  NE2 GLN A  35      -0.420 -10.097  56.403  1.00  0.00           N
ATOM    587  H   GLN A  35      -1.628  -6.042  53.727  1.00  0.00           H
ATOM    588  HA  GLN A  35      -1.876  -7.396  56.234  1.00  0.00           H
ATOM    589 1HB  GLN A  35       0.509  -6.659  54.544  1.00  0.00           H
ATOM    590 2HB  GLN A  35       0.659  -7.573  56.063  1.00  0.00           H
ATOM    591 1HG  GLN A  35      -0.711  -8.673  53.463  1.00  0.00           H
ATOM    592 2HG  GLN A  35       0.763  -8.967  54.415  1.00  0.00           H
ATOM    593 1HE2 GLN A  35      -0.872 -10.758  57.003  1.00  0.00           H
ATOM    594 2HE2 GLN A  35       0.499  -9.770  56.622  1.00  0.00           H
ATOM    595  N   LEU A  36      -0.277  -4.524  56.377  1.00  0.00           N
ATOM    596  CA  LEU A  36       0.159  -3.456  57.287  1.00  0.00           C
ATOM    597  C   LEU A  36      -1.020  -2.994  58.136  1.00  0.00           C
ATOM    598  O   LEU A  36      -0.897  -2.852  59.350  1.00  0.00           O
ATOM    599  CB  LEU A  36       0.753  -2.280  56.502  1.00  0.00           C
ATOM    600  CG  LEU A  36       2.108  -2.556  55.838  1.00  0.00           C
ATOM    601  CD1 LEU A  36       2.498  -1.388  54.942  1.00  0.00           C
ATOM    602  CD2 LEU A  36       3.162  -2.788  56.911  1.00  0.00           C
ATOM    603  H   LEU A  36      -0.155  -4.403  55.382  1.00  0.00           H
ATOM    604  HA  LEU A  36       0.920  -3.842  57.964  1.00  0.00           H
ATOM    605 1HB  LEU A  36      -0.019  -2.166  55.743  1.00  0.00           H
ATOM    606 2HB  LEU A  36       0.803  -1.375  57.107  1.00  0.00           H
ATOM    607  HG  LEU A  36       2.006  -3.478  55.265  1.00  0.00           H
ATOM    608 1HD1 LEU A  36       3.461  -1.593  54.475  1.00  0.00           H
ATOM    609 2HD1 LEU A  36       1.742  -1.254  54.169  1.00  0.00           H
ATOM    610 3HD1 LEU A  36       2.571  -0.480  55.540  1.00  0.00           H
ATOM    611 1HD2 LEU A  36       4.124  -2.985  56.437  1.00  0.00           H
ATOM    612 2HD2 LEU A  36       3.241  -1.902  57.541  1.00  0.00           H
ATOM    613 3HD2 LEU A  36       2.877  -3.644  57.522  1.00  0.00           H
ATOM    614  N   LYS A  37      -2.147  -2.759  57.488  1.00  0.00           N
ATOM    615  CA  LYS A  37      -3.357  -2.310  58.187  1.00  0.00           C
ATOM    616  C   LYS A  37      -3.725  -3.318  59.277  1.00  0.00           C
ATOM    617  O   LYS A  37      -3.993  -2.935  60.424  1.00  0.00           O
ATOM    618  CB  LYS A  37      -4.520  -2.131  57.210  1.00  0.00           C
ATOM    619  CG  LYS A  37      -5.752  -1.469  57.813  1.00  0.00           C
ATOM    620  CD  LYS A  37      -6.761  -1.094  56.737  1.00  0.00           C
ATOM    621  CE  LYS A  37      -7.696  -2.254  56.427  1.00  0.00           C
ATOM    622  NZ  LYS A  37      -7.077  -3.234  55.494  1.00  0.00           N
ATOM    623  H   LYS A  37      -2.177  -2.891  56.487  1.00  0.00           H
ATOM    624  HA  LYS A  37      -3.168  -1.353  58.674  1.00  0.00           H
ATOM    625 1HB  LYS A  37      -4.151  -1.526  56.382  1.00  0.00           H
ATOM    626 2HB  LYS A  37      -4.785  -3.123  56.843  1.00  0.00           H
ATOM    627 1HG  LYS A  37      -6.210  -2.165  58.516  1.00  0.00           H
ATOM    628 2HG  LYS A  37      -5.437  -0.571  58.344  1.00  0.00           H
ATOM    629 1HD  LYS A  37      -7.343  -0.241  57.089  1.00  0.00           H
ATOM    630 2HD  LYS A  37      -6.219  -0.815  55.834  1.00  0.00           H
ATOM    631 1HE  LYS A  37      -7.945  -2.752  57.363  1.00  0.00           H
ATOM    632 2HE  LYS A  37      -8.604  -1.850  55.979  1.00  0.00           H
ATOM    633 1HZ  LYS A  37      -7.728  -3.985  55.314  1.00  0.00           H
ATOM    634 2HZ  LYS A  37      -6.846  -2.772  54.625  1.00  0.00           H
ATOM    635 3HZ  LYS A  37      -6.236  -3.609  55.909  1.00  0.00           H
TER     747      GLU B   3
ATOM    748  N   GLU B   4       4.325   3.804  55.500  1.00  0.00           N
ATOM    749  CA  GLU B   4       4.641   2.827  54.443  1.00  0.00           C
ATOM    750  C   GLU B   4       3.429   2.646  53.528  1.00  0.00           C
ATOM    751  O   GLU B   4       3.548   2.663  52.299  1.00  0.00           O
ATOM    752  CB  GLU B   4       5.059   1.483  55.044  1.00  0.00           C
ATOM    753  CG  GLU B   4       6.411   1.499  55.742  1.00  0.00           C
ATOM    754  CD  GLU B   4       6.755   0.146  56.298  1.00  0.00           C
ATOM    755  OE1 GLU B   4       5.941  -0.416  56.990  1.00  0.00           O
ATOM    756  OE2 GLU B   4       7.785  -0.377  55.941  1.00  0.00           O
ATOM    757  H   GLU B   4       4.408   3.526  56.467  1.00  0.00           H
ATOM    758  HA  GLU B   4       5.462   3.199  53.829  1.00  0.00           H
ATOM    759 1HB  GLU B   4       4.286   1.200  55.758  1.00  0.00           H
ATOM    760 2HB  GLU B   4       5.081   0.762  54.227  1.00  0.00           H
ATOM    761 1HG  GLU B   4       7.224   1.846  55.104  1.00  0.00           H
ATOM    762 2HG  GLU B   4       6.268   2.203  56.561  1.00  0.00           H
ATOM    763  N   LEU B   5       2.270   2.470  54.138  1.00  0.00           N
ATOM    764  CA  LEU B   5       1.023   2.284  53.388  1.00  0.00           C
ATOM    765  C   LEU B   5       0.803   3.474  52.461  1.00  0.00           C
ATOM    766  O   LEU B   5       0.496   3.293  51.284  1.00  0.00           O
ATOM    767  CB  LEU B   5      -0.166   2.114  54.342  1.00  0.00           C
ATOM    768  CG  LEU B   5      -1.534   1.973  53.661  1.00  0.00           C
ATOM    769  CD1 LEU B   5      -2.582   1.546  54.680  1.00  0.00           C
ATOM    770  CD2 LEU B   5      -1.918   3.294  53.013  1.00  0.00           C
ATOM    771  H   LEU B   5       2.243   2.463  55.148  1.00  0.00           H
ATOM    772  HA  LEU B   5       1.100   1.393  52.766  1.00  0.00           H
ATOM    773 1HB  LEU B   5       0.117   1.173  54.811  1.00  0.00           H
ATOM    774 2HB  LEU B   5      -0.196   2.901  55.095  1.00  0.00           H
ATOM    775  HG  LEU B   5      -1.426   1.231  52.869  1.00  0.00           H
ATOM    776 1HD1 LEU B   5      -3.550   1.448  54.187  1.00  0.00           H
ATOM    777 2HD1 LEU B   5      -2.299   0.587  55.114  1.00  0.00           H
ATOM    778 3HD1 LEU B   5      -2.650   2.296  55.467  1.00  0.00           H
ATOM    779 1HD2 LEU B   5      -2.890   3.192  52.529  1.00  0.00           H
ATOM    780 2HD2 LEU B   5      -1.971   4.072  53.775  1.00  0.00           H
ATOM    781 3HD2 LEU B   5      -1.170   3.566  52.268  1.00  0.00           H
ATOM    782  N   LYS B   6       0.960   4.669  53.001  1.00  0.00           N
ATOM    783  CA  LYS B   6       0.778   5.897  52.206  1.00  0.00           C
ATOM    784  C   LYS B   6       1.716   5.872  50.991  1.00  0.00           C
ATOM    785  O   LYS B   6       1.297   6.132  49.845  1.00  0.00           O
ATOM    786  CB  LYS B   6       1.038   7.143  53.055  1.00  0.00           C
ATOM    787  CG  LYS B   6       0.676   8.455  52.373  1.00  0.00           C
ATOM    788  CD  LYS B   6       0.899   9.641  53.300  1.00  0.00           C
ATOM    789  CE  LYS B   6       2.377   9.980  53.420  1.00  0.00           C
ATOM    790  NZ  LYS B   6       2.928  10.527  52.150  1.00  0.00           N
ATOM    791  H   LYS B   6       1.209   4.747  53.977  1.00  0.00           H
ATOM    792  HA  LYS B   6      -0.244   5.945  51.830  1.00  0.00           H
ATOM    793 1HB  LYS B   6       0.452   7.035  53.968  1.00  0.00           H
ATOM    794 2HB  LYS B   6       2.099   7.145  53.304  1.00  0.00           H
ATOM    795 1HG  LYS B   6       1.298   8.567  51.484  1.00  0.00           H
ATOM    796 2HG  LYS B   6      -0.372   8.415  52.079  1.00  0.00           H
ATOM    797 1HD  LYS B   6       0.359  10.500  52.901  1.00  0.00           H
ATOM    798 2HD  LYS B   6       0.503   9.391  54.284  1.00  0.00           H
ATOM    799 1HE  LYS B   6       2.495  10.717  54.214  1.00  0.00           H
ATOM    800 2HE  LYS B   6       2.915   9.071  53.687  1.00  0.00           H
ATOM    801 1HZ  LYS B   6       3.908  10.738  52.272  1.00  0.00           H
ATOM    802 2HZ  LYS B   6       2.819   9.843  51.414  1.00  0.00           H
ATOM    803 3HZ  LYS B   6       2.430  11.370  51.903  1.00  0.00           H
ATOM    804  N   GLN B   7       2.973   5.548  51.251  1.00  0.00           N
ATOM    805  CA  GLN B   7       3.978   5.480  50.170  1.00  0.00           C
ATOM    806  C   GLN B   7       3.517   4.483  49.095  1.00  0.00           C
ATOM    807  O   GLN B   7       3.552   4.768  47.883  1.00  0.00           O
ATOM    808  CB  GLN B   7       5.346   5.064  50.718  1.00  0.00           C
ATOM    809  CG  GLN B   7       6.003   6.105  51.608  1.00  0.00           C
ATOM    810  CD  GLN B   7       6.298   7.396  50.868  1.00  0.00           C
ATOM    811  OE1 GLN B   7       6.840   7.382  49.759  1.00  0.00           O
ATOM    812  NE2 GLN B   7       5.948   8.521  51.480  1.00  0.00           N
ATOM    813  H   GLN B   7       3.255   5.343  52.199  1.00  0.00           H
ATOM    814  HA  GLN B   7       4.069   6.456  49.694  1.00  0.00           H
ATOM    815 1HB  GLN B   7       5.193   4.142  51.279  1.00  0.00           H
ATOM    816 2HB  GLN B   7       5.982   4.863  49.856  1.00  0.00           H
ATOM    817 1HG  GLN B   7       5.619   6.365  52.594  1.00  0.00           H
ATOM    818 2HG  GLN B   7       6.935   5.549  51.718  1.00  0.00           H
ATOM    819 1HE2 GLN B   7       6.118   9.404  51.041  1.00  0.00           H
ATOM    820 2HE2 GLN B   7       5.513   8.487  52.380  1.00  0.00           H
ATOM    821  N   LEU B   8       3.088   3.318  49.549  1.00  0.00           N
ATOM    822  CA  LEU B   8       2.614   2.266  48.639  1.00  0.00           C
ATOM    823  C   LEU B   8       1.466   2.802  47.790  1.00  0.00           C
ATOM    824  O   LEU B   8       1.449   2.616  46.576  1.00  0.00           O
ATOM    825  CB  LEU B   8       2.171   1.025  49.424  1.00  0.00           C
ATOM    826  CG  LEU B   8       3.305   0.233  50.087  1.00  0.00           C
ATOM    827  CD1 LEU B   8       2.728  -0.854  50.984  1.00  0.00           C
ATOM    828  CD2 LEU B   8       4.199  -0.371  49.015  1.00  0.00           C
ATOM    829  H   LEU B   8       3.085   3.146  50.544  1.00  0.00           H
ATOM    830  HA  LEU B   8       3.418   1.980  47.961  1.00  0.00           H
ATOM    831 1HB  LEU B   8       1.557   1.506  50.184  1.00  0.00           H
ATOM    832 2HB  LEU B   8       1.550   0.365  48.819  1.00  0.00           H
ATOM    833  HG  LEU B   8       3.904   0.942  50.660  1.00  0.00           H
ATOM    834 1HD1 LEU B   8       3.541  -1.411  51.450  1.00  0.00           H
ATOM    835 2HD1 LEU B   8       2.111  -0.398  51.758  1.00  0.00           H
ATOM    836 3HD1 LEU B   8       2.120  -1.533  50.386  1.00  0.00           H
ATOM    837 1HD2 LEU B   8       5.005  -0.932  49.487  1.00  0.00           H
ATOM    838 2HD2 LEU B   8       3.612  -1.038  48.384  1.00  0.00           H
ATOM    839 3HD2 LEU B   8       4.623   0.426  48.403  1.00  0.00           H
ATOM    840  N   GLU B   9       0.520   3.456  48.438  1.00  0.00           N
ATOM    841  CA  GLU B   9      -0.640   4.024  47.739  1.00  0.00           C
ATOM    842  C   GLU B   9      -0.163   4.986  46.649  1.00  0.00           C
ATOM    843  O   GLU B   9      -0.625   4.915  45.502  1.00  0.00           O
ATOM    844  CB  GLU B   9      -1.571   4.744  48.717  1.00  0.00           C
ATOM    845  CG  GLU B   9      -2.890   5.200  48.109  1.00  0.00           C
ATOM    846  CD  GLU B   9      -3.725   4.029  47.673  1.00  0.00           C
ATOM    847  OE1 GLU B   9      -3.879   3.113  48.445  1.00  0.00           O
ATOM    848  OE2 GLU B   9      -4.301   4.097  46.613  1.00  0.00           O
ATOM    849  H   GLU B   9       0.595   3.569  49.439  1.00  0.00           H
ATOM    850  HA  GLU B   9      -1.204   3.228  47.251  1.00  0.00           H
ATOM    851 1HB  GLU B   9      -1.769   4.052  49.536  1.00  0.00           H
ATOM    852 2HB  GLU B   9      -1.028   5.610  49.096  1.00  0.00           H
ATOM    853 1HG  GLU B   9      -3.476   5.836  48.772  1.00  0.00           H
ATOM    854 2HG  GLU B   9      -2.584   5.773  47.235  1.00  0.00           H
ATOM    855  N   GLU B  10       0.756   5.863  47.016  1.00  0.00           N
ATOM    856  CA  GLU B  10       1.301   6.840  46.052  1.00  0.00           C
ATOM    857  C   GLU B  10       1.901   6.099  44.843  1.00  0.00           C
ATOM    858  O   GLU B  10       1.635   6.438  43.669  1.00  0.00           O
ATOM    859  CB  GLU B  10       2.358   7.729  46.712  1.00  0.00           C
ATOM    860  CG  GLU B  10       1.801   8.732  47.711  1.00  0.00           C
ATOM    861  CD  GLU B  10       2.903   9.486  48.401  1.00  0.00           C
ATOM    862  OE1 GLU B  10       4.047   9.177  48.164  1.00  0.00           O
ATOM    863  OE2 GLU B  10       2.609  10.444  49.076  1.00  0.00           O
ATOM    864  H   GLU B  10       1.094   5.870  47.968  1.00  0.00           H
ATOM    865  HA  GLU B  10       0.499   7.478  45.679  1.00  0.00           H
ATOM    866 1HB  GLU B  10       3.060   7.066  47.218  1.00  0.00           H
ATOM    867 2HB  GLU B  10       2.872   8.261  45.911  1.00  0.00           H
ATOM    868 1HG  GLU B  10       1.099   9.440  47.269  1.00  0.00           H
ATOM    869 2HG  GLU B  10       1.278   8.110  48.436  1.00  0.00           H
ATOM    870  N   GLU B  11       2.700   5.088  45.142  1.00  0.00           N
ATOM    871  CA  GLU B  11       3.342   4.286  44.085  1.00  0.00           C
ATOM    872  C   GLU B  11       2.271   3.687  43.170  1.00  0.00           C
ATOM    873  O   GLU B  11       2.376   3.745  41.940  1.00  0.00           O
ATOM    874  CB  GLU B  11       4.209   3.177  44.686  1.00  0.00           C
ATOM    875  CG  GLU B  11       5.433   3.676  45.441  1.00  0.00           C
ATOM    876  CD  GLU B  11       6.541   4.054  44.498  1.00  0.00           C
ATOM    877  OE1 GLU B  11       6.357   4.968  43.732  1.00  0.00           O
ATOM    878  OE2 GLU B  11       7.610   3.503  44.619  1.00  0.00           O
ATOM    879  H   GLU B  11       2.876   4.858  46.110  1.00  0.00           H
ATOM    880  HA  GLU B  11       3.978   4.925  43.471  1.00  0.00           H
ATOM    881 1HB  GLU B  11       3.573   2.607  45.363  1.00  0.00           H
ATOM    882 2HB  GLU B  11       4.527   2.539  43.862  1.00  0.00           H
ATOM    883 1HG  GLU B  11       5.221   4.514  46.105  1.00  0.00           H
ATOM    884 2HG  GLU B  11       5.738   2.814  46.033  1.00  0.00           H
ATOM    885  N   LEU B  12       1.249   3.113  43.779  1.00  0.00           N
ATOM    886  CA  LEU B  12       0.149   2.499  43.029  1.00  0.00           C
ATOM    887  C   LEU B  12      -0.478   3.534  42.102  1.00  0.00           C
ATOM    888  O   LEU B  12      -0.701   3.256  40.925  1.00  0.00           O
ATOM    889  CB  LEU B  12      -0.903   1.919  43.983  1.00  0.00           C
ATOM    890  CG  LEU B  12      -2.132   1.304  43.302  1.00  0.00           C
ATOM    891  CD1 LEU B  12      -2.962   0.533  44.321  1.00  0.00           C
ATOM    892  CD2 LEU B  12      -2.960   2.404  42.655  1.00  0.00           C
ATOM    893  H   LEU B  12       1.225   3.097  44.789  1.00  0.00           H
ATOM    894  HA  LEU B  12       0.537   1.693  42.407  1.00  0.00           H
ATOM    895 1HB  LEU B  12      -0.306   1.139  44.452  1.00  0.00           H
ATOM    896 2HB  LEU B  12      -1.208   2.645  44.736  1.00  0.00           H
ATOM    897  HG  LEU B  12      -1.770   0.649  42.510  1.00  0.00           H
ATOM    898 1HD1 LEU B  12      -3.833   0.100  43.829  1.00  0.00           H
ATOM    899 2HD1 LEU B  12      -2.357  -0.263  44.755  1.00  0.00           H
ATOM    900 3HD1 LEU B  12      -3.291   1.210  45.109  1.00  0.00           H
ATOM    901 1HD2 LEU B  12      -3.833   1.965  42.171  1.00  0.00           H
ATOM    902 2HD2 LEU B  12      -3.284   3.113  43.417  1.00  0.00           H
ATOM    903 3HD2 LEU B  12      -2.356   2.924  41.911  1.00  0.00           H
ATOM    904  N   GLN B  13      -0.754   4.707  42.642  1.00  0.00           N
ATOM    905  CA  GLN B  13      -1.359   5.791  41.848  1.00  0.00           C
ATOM    906  C   GLN B  13      -0.471   6.099  40.633  1.00  0.00           C
ATOM    907  O   GLN B  13      -0.957   6.194  39.487  1.00  0.00           O
ATOM    908  CB  GLN B  13      -1.546   7.053  42.695  1.00  0.00           C
ATOM    909  CG  GLN B  13      -2.640   6.942  43.743  1.00  0.00           C
ATOM    910  CD  GLN B  13      -2.748   8.189  44.600  1.00  0.00           C
ATOM    911  OE1 GLN B  13      -3.223   9.233  44.145  1.00  0.00           O
ATOM    912  NE2 GLN B  13      -2.304   8.089  45.848  1.00  0.00           N
ATOM    913  H   GLN B  13      -0.548   4.868  43.618  1.00  0.00           H
ATOM    914  HA  GLN B  13      -2.330   5.470  41.472  1.00  0.00           H
ATOM    915 1HB  GLN B  13      -0.589   7.251  43.180  1.00  0.00           H
ATOM    916 2HB  GLN B  13      -1.778   7.864  42.005  1.00  0.00           H
ATOM    917 1HG  GLN B  13      -3.650   6.609  43.508  1.00  0.00           H
ATOM    918 2HG  GLN B  13      -2.130   6.170  44.320  1.00  0.00           H
ATOM    919 1HE2 GLN B  13      -2.349   8.879  46.460  1.00  0.00           H
ATOM    920 2HE2 GLN B  13      -1.924   7.224  46.176  1.00  0.00           H
ATOM    921  N   ALA B  14       0.819   6.241  40.893  1.00  0.00           N
ATOM    922  CA  ALA B  14       1.782   6.533  39.811  1.00  0.00           C
ATOM    923  C   ALA B  14       1.704   5.438  38.736  1.00  0.00           C
ATOM    924  O   ALA B  14       1.635   5.716  37.524  1.00  0.00           O
ATOM    925  CB  ALA B  14       3.196   6.650  40.360  1.00  0.00           C
ATOM    926  H   ALA B  14       1.156   6.150  41.841  1.00  0.00           H
ATOM    927  HA  ALA B  14       1.513   7.484  39.351  1.00  0.00           H
ATOM    928 1HB  ALA B  14       3.888   6.850  39.542  1.00  0.00           H
ATOM    929 2HB  ALA B  14       3.241   7.467  41.081  1.00  0.00           H
ATOM    930 3HB  ALA B  14       3.475   5.718  40.850  1.00  0.00           H
ATOM    931  N   ILE B  15       1.714   4.196  39.190  1.00  0.00           N
ATOM    932  CA  ILE B  15       1.643   3.045  38.281  1.00  0.00           C
ATOM    933  C   ILE B  15       0.381   3.140  37.432  1.00  0.00           C
ATOM    934  O   ILE B  15       0.429   2.959  36.218  1.00  0.00           O
ATOM    935  CB  ILE B  15       1.648   1.706  39.040  1.00  0.00           C
ATOM    936  CG1 ILE B  15       3.038   1.424  39.617  1.00  0.00           C
ATOM    937  CG2 ILE B  15       1.208   0.574  38.125  1.00  0.00           C
ATOM    938  CD1 ILE B  15       3.070   0.274  40.598  1.00  0.00           C
ATOM    939  H   ILE B  15       1.772   4.034  40.185  1.00  0.00           H
ATOM    940  HA  ILE B  15       2.475   3.059  37.578  1.00  0.00           H
ATOM    941  HB  ILE B  15       0.965   1.775  39.887  1.00  0.00           H
ATOM    942 1HG1 ILE B  15       3.698   1.205  38.778  1.00  0.00           H
ATOM    943 2HG1 ILE B  15       3.373   2.335  40.114  1.00  0.00           H
ATOM    944 1HG2 ILE B  15       1.218  -0.366  38.677  1.00  0.00           H
ATOM    945 2HG2 ILE B  15       0.200   0.770  37.762  1.00  0.00           H
ATOM    946 3HG2 ILE B  15       1.892   0.503  37.278  1.00  0.00           H
ATOM    947 1HD1 ILE B  15       4.088   0.135  40.963  1.00  0.00           H
ATOM    948 2HD1 ILE B  15       2.411   0.493  41.438  1.00  0.00           H
ATOM    949 3HD1 ILE B  15       2.737  -0.637  40.103  1.00  0.00           H
ATOM    950  N   GLU B  16      -0.737   3.418  38.079  1.00  0.00           N
ATOM    951  CA  GLU B  16      -2.023   3.538  37.380  1.00  0.00           C
ATOM    952  C   GLU B  16      -1.915   4.606  36.291  1.00  0.00           C
ATOM    953  O   GLU B  16      -2.323   4.377  35.144  1.00  0.00           O
ATOM    954  CB  GLU B  16      -3.149   3.883  38.357  1.00  0.00           C
ATOM    955  CG  GLU B  16      -3.563   2.737  39.269  1.00  0.00           C
ATOM    956  CD  GLU B  16      -4.070   1.564  38.477  1.00  0.00           C
ATOM    957  OE1 GLU B  16      -4.935   1.754  37.657  1.00  0.00           O
ATOM    958  OE2 GLU B  16      -3.515   0.498  38.611  1.00  0.00           O
ATOM    959  H   GLU B  16      -0.707   3.551  39.080  1.00  0.00           H
ATOM    960  HA  GLU B  16      -2.268   2.594  36.893  1.00  0.00           H
ATOM    961 1HB  GLU B  16      -2.801   4.720  38.962  1.00  0.00           H
ATOM    962 2HB  GLU B  16      -4.005   4.197  37.759  1.00  0.00           H
ATOM    963 1HG  GLU B  16      -2.769   2.406  39.938  1.00  0.00           H
ATOM    964 2HG  GLU B  16      -4.378   3.158  39.856  1.00  0.00           H
ATOM    965  N   GLU B  17      -1.367   5.751  36.658  1.00  0.00           N
ATOM    966  CA  GLU B  17      -1.203   6.858  35.693  1.00  0.00           C
ATOM    967  C   GLU B  17      -0.380   6.378  34.485  1.00  0.00           C
ATOM    968  O   GLU B  17      -0.748   6.601  33.310  1.00  0.00           O
ATOM    969  CB  GLU B  17      -0.529   8.064  36.352  1.00  0.00           C
ATOM    970  CG  GLU B  17      -0.536   9.328  35.505  1.00  0.00           C
ATOM    971  CD  GLU B  17       0.597   9.330  34.517  1.00  0.00           C
ATOM    972  OE1 GLU B  17       1.706   9.061  34.912  1.00  0.00           O
ATOM    973  OE2 GLU B  17       0.339   9.490  33.347  1.00  0.00           O
ATOM    974  H   GLU B  17      -1.054   5.878  37.610  1.00  0.00           H
ATOM    975  HA  GLU B  17      -2.179   7.171  35.320  1.00  0.00           H
ATOM    976 1HB  GLU B  17      -1.056   8.251  37.287  1.00  0.00           H
ATOM    977 2HB  GLU B  17       0.500   7.776  36.566  1.00  0.00           H
ATOM    978 1HG  GLU B  17      -1.476   9.493  34.978  1.00  0.00           H
ATOM    979 2HG  GLU B  17      -0.384  10.125  36.232  1.00  0.00           H
ATOM    980  N   GLN B  18       0.726   5.714  34.783  1.00  0.00           N
ATOM    981  CA  GLN B  18       1.609   5.191  33.726  1.00  0.00           C
ATOM    982  C   GLN B  18       0.820   4.253  32.811  1.00  0.00           C
ATOM    983  O   GLN B  18       0.898   4.344  31.582  1.00  0.00           O
ATOM    984  CB  GLN B  18       2.806   4.450  34.327  1.00  0.00           C
ATOM    985  CG  GLN B  18       3.820   5.353  35.007  1.00  0.00           C
ATOM    986  CD  GLN B  18       4.962   4.574  35.633  1.00  0.00           C
ATOM    987  OE1 GLN B  18       5.829   4.045  34.932  1.00  0.00           O
ATOM    988  NE2 GLN B  18       4.966   4.495  36.959  1.00  0.00           N
ATOM    989  H   GLN B  18       0.973   5.561  35.750  1.00  0.00           H
ATOM    990  HA  GLN B  18       1.974   6.016  33.114  1.00  0.00           H
ATOM    991 1HB  GLN B  18       2.406   3.736  35.047  1.00  0.00           H
ATOM    992 2HB  GLN B  18       3.284   3.910  33.510  1.00  0.00           H
ATOM    993 1HG  GLN B  18       4.242   6.235  34.525  1.00  0.00           H
ATOM    994 2HG  GLN B  18       3.140   5.665  35.800  1.00  0.00           H
ATOM    995 1HE2 GLN B  18       5.694   3.994  37.429  1.00  0.00           H
ATOM    996 2HE2 GLN B  18       4.242   4.937  37.489  1.00  0.00           H
ATOM    997  N   LEU B  19       0.066   3.354  33.421  1.00  0.00           N
ATOM    998  CA  LEU B  19      -0.745   2.390  32.671  1.00  0.00           C
ATOM    999  C   LEU B  19      -1.697   3.136  31.744  1.00  0.00           C
ATOM   1000  O   LEU B  19      -1.808   2.798  30.566  1.00  0.00           O
ATOM   1001  CB  LEU B  19      -1.524   1.475  33.624  1.00  0.00           C
ATOM   1002  CG  LEU B  19      -2.456   0.464  32.944  1.00  0.00           C
ATOM   1003  CD1 LEU B  19      -2.959  -0.550  33.962  1.00  0.00           C
ATOM   1004  CD2 LEU B  19      -3.619   1.201  32.296  1.00  0.00           C
ATOM   1005  H   LEU B  19       0.049   3.331  34.431  1.00  0.00           H
ATOM   1006  HA  LEU B  19      -0.097   1.773  32.049  1.00  0.00           H
ATOM   1007 1HB  LEU B  19      -0.689   0.957  34.094  1.00  0.00           H
ATOM   1008 2HB  LEU B  19      -2.067   2.046  34.378  1.00  0.00           H
ATOM   1009  HG  LEU B  19      -1.884  -0.020  32.151  1.00  0.00           H
ATOM   1010 1HD1 LEU B  19      -3.619  -1.263  33.470  1.00  0.00           H
ATOM   1011 2HD1 LEU B  19      -2.112  -1.081  34.396  1.00  0.00           H
ATOM   1012 3HD1 LEU B  19      -3.506  -0.033  34.749  1.00  0.00           H
ATOM   1013 1HD2 LEU B  19      -4.279   0.481  31.811  1.00  0.00           H
ATOM   1014 2HD2 LEU B  19      -4.173   1.748  33.058  1.00  0.00           H
ATOM   1015 3HD2 LEU B  19      -3.238   1.900  31.551  1.00  0.00           H
ATOM   1016  N   ALA B  20      -2.371   4.136  32.284  1.00  0.00           N
ATOM   1017  CA  ALA B  20      -3.319   4.936  31.489  1.00  0.00           C
ATOM   1018  C   ALA B  20      -2.599   5.538  30.274  1.00  0.00           C
ATOM   1019  O   ALA B  20      -3.086   5.456  29.128  1.00  0.00           O
ATOM   1020  CB  ALA B  20      -3.952   6.028  32.339  1.00  0.00           C
ATOM   1021  H   ALA B  20      -2.236   4.359  33.260  1.00  0.00           H
ATOM   1022  HA  ALA B  20      -4.111   4.281  31.126  1.00  0.00           H
ATOM   1023 1HB  ALA B  20      -4.637   6.614  31.726  1.00  0.00           H
ATOM   1024 2HB  ALA B  20      -4.500   5.576  33.165  1.00  0.00           H
ATOM   1025 3HB  ALA B  20      -3.173   6.679  32.733  1.00  0.00           H
ATOM   1026  N   GLN B  21      -1.442   6.127  30.534  1.00  0.00           N
ATOM   1027  CA  GLN B  21      -0.644   6.741  29.452  1.00  0.00           C
ATOM   1028  C   GLN B  21      -0.330   5.689  28.377  1.00  0.00           C
ATOM   1029  O   GLN B  21      -0.493   5.924  27.166  1.00  0.00           O
ATOM   1030  CB  GLN B  21       0.657   7.334  29.999  1.00  0.00           C
ATOM   1031  CG  GLN B  21       1.439   8.157  28.989  1.00  0.00           C
ATOM   1032  CD  GLN B  21       0.623   9.302  28.419  1.00  0.00           C
ATOM   1033  OE1 GLN B  21       0.489   9.441  27.200  1.00  0.00           O
ATOM   1034  NE2 GLN B  21       0.077  10.133  29.299  1.00  0.00           N
ATOM   1035  H   GLN B  21      -1.094   6.161  31.482  1.00  0.00           H
ATOM   1036  HA  GLN B  21      -1.222   7.533  28.976  1.00  0.00           H
ATOM   1037 1HB  GLN B  21       0.385   7.958  30.851  1.00  0.00           H
ATOM   1038 2HB  GLN B  21       1.265   6.497  30.341  1.00  0.00           H
ATOM   1039 1HG  GLN B  21       2.446   8.527  29.182  1.00  0.00           H
ATOM   1040 2HG  GLN B  21       1.483   7.361  28.244  1.00  0.00           H
ATOM   1041 1HE2 GLN B  21      -0.472  10.908  28.982  1.00  0.00           H
ATOM   1042 2HE2 GLN B  21       0.212   9.985  30.279  1.00  0.00           H
ATOM   1043  N   LEU B  22       0.118   4.531  28.832  1.00  0.00           N
ATOM   1044  CA  LEU B  22       0.460   3.430  27.922  1.00  0.00           C
ATOM   1045  C   LEU B  22      -0.754   3.071  27.073  1.00  0.00           C
ATOM   1046  O   LEU B  22      -0.645   2.920  25.859  1.00  0.00           O
ATOM   1047  CB  LEU B  22       0.951   2.207  28.707  1.00  0.00           C
ATOM   1048  CG  LEU B  22       2.452   2.191  29.019  1.00  0.00           C
ATOM   1049  CD1 LEU B  22       2.931   3.597  29.352  1.00  0.00           C
ATOM   1050  CD2 LEU B  22       2.721   1.241  30.177  1.00  0.00           C
ATOM   1051  H   LEU B  22       0.228   4.399  29.827  1.00  0.00           H
ATOM   1052  HA  LEU B  22       1.251   3.749  27.244  1.00  0.00           H
ATOM   1053 1HB  LEU B  22       0.380   2.344  29.624  1.00  0.00           H
ATOM   1054 2HB  LEU B  22       0.651   1.274  28.229  1.00  0.00           H
ATOM   1055  HG  LEU B  22       2.962   1.797  28.139  1.00  0.00           H
ATOM   1056 1HD1 LEU B  22       3.999   3.576  29.572  1.00  0.00           H
ATOM   1057 2HD1 LEU B  22       2.750   4.254  28.501  1.00  0.00           H
ATOM   1058 3HD1 LEU B  22       2.390   3.970  30.221  1.00  0.00           H
ATOM   1059 1HD2 LEU B  22       3.789   1.230  30.397  1.00  0.00           H
ATOM   1060 2HD2 LEU B  22       2.172   1.575  31.057  1.00  0.00           H
ATOM   1061 3HD2 LEU B  22       2.397   0.236  29.907  1.00  0.00           H
ATOM   1062  N   GLN B  23      -1.898   2.935  27.721  1.00  0.00           N
ATOM   1063  CA  GLN B  23      -3.143   2.594  27.022  1.00  0.00           C
ATOM   1064  C   GLN B  23      -3.421   3.630  25.932  1.00  0.00           C
ATOM   1065  O   GLN B  23      -3.721   3.272  24.785  1.00  0.00           O
ATOM   1066  CB  GLN B  23      -4.321   2.531  27.998  1.00  0.00           C
ATOM   1067  CG  GLN B  23      -5.603   1.985  27.393  1.00  0.00           C
ATOM   1068  CD  GLN B  23      -5.421   0.598  26.806  1.00  0.00           C
ATOM   1069  OE1 GLN B  23      -5.730   0.359  25.635  1.00  0.00           O
ATOM   1070  NE2 GLN B  23      -4.922  -0.326  27.619  1.00  0.00           N
ATOM   1071  H   GLN B  23      -1.917   3.069  28.722  1.00  0.00           H
ATOM   1072  HA  GLN B  23      -3.034   1.625  26.534  1.00  0.00           H
ATOM   1073 1HB  GLN B  23      -4.007   1.899  28.830  1.00  0.00           H
ATOM   1074 2HB  GLN B  23      -4.487   3.546  28.358  1.00  0.00           H
ATOM   1075 1HG  GLN B  23      -6.557   2.004  27.918  1.00  0.00           H
ATOM   1076 2HG  GLN B  23      -5.625   2.706  26.575  1.00  0.00           H
ATOM   1077 1HE2 GLN B  23      -4.780  -1.260  27.287  1.00  0.00           H
ATOM   1078 2HE2 GLN B  23      -4.687  -0.090  28.561  1.00  0.00           H
ATOM   1079  N   TRP B  24      -3.313   4.896  26.299  1.00  0.00           N
ATOM   1080  CA  TRP B  24      -3.551   5.989  25.335  1.00  0.00           C
ATOM   1081  C   TRP B  24      -2.611   5.831  24.126  1.00  0.00           C
ATOM   1082  O   TRP B  24      -3.034   5.909  22.951  1.00  0.00           O
ATOM   1083  CB  TRP B  24      -3.343   7.353  25.996  1.00  0.00           C
ATOM   1084  CG  TRP B  24      -4.424   7.717  26.968  1.00  0.00           C
ATOM   1085  CD1 TRP B  24      -5.611   7.072  27.148  1.00  0.00           C
ATOM   1086  CD2 TRP B  24      -4.417   8.811  27.894  1.00  0.00           C
ATOM   1087  NE1 TRP B  24      -6.345   7.695  28.127  1.00  0.00           N
ATOM   1088  CE2 TRP B  24      -5.631   8.766  28.602  1.00  0.00           C
ATOM   1089  CE3 TRP B  24      -3.498   9.824  28.193  1.00  0.00           C
ATOM   1090  CZ2 TRP B  24      -5.954   9.690  29.584  1.00  0.00           C
ATOM   1091  CZ3 TRP B  24      -3.821  10.750  29.179  1.00  0.00           C
ATOM   1092  CH2 TRP B  24      -5.013  10.684  29.854  1.00  0.00           C
ATOM   1093  H   TRP B  24      -3.064   5.125  27.251  1.00  0.00           H
ATOM   1094  HA  TRP B  24      -4.575   5.939  24.964  1.00  0.00           H
ATOM   1095 1HB  TRP B  24      -2.406   7.364  26.553  1.00  0.00           H
ATOM   1096 2HB  TRP B  24      -3.326   8.138  25.240  1.00  0.00           H
ATOM   1097  HD1 TRP B  24      -5.797   6.201  26.522  1.00  0.00           H
ATOM   1098  HE1 TRP B  24      -7.261   7.412  28.445  1.00  0.00           H
ATOM   1099  HE3 TRP B  24      -2.536   9.921  27.690  1.00  0.00           H
ATOM   1100  HZ2 TRP B  24      -6.912   9.601  30.096  1.00  0.00           H
ATOM   1101  HZ3 TRP B  24      -3.097  11.534  29.401  1.00  0.00           H
ATOM   1102  HH2 TRP B  24      -5.228  11.429  30.621  1.00  0.00           H
ATOM   1103  N   LYS B  25      -1.343   5.601  24.425  1.00  0.00           N
ATOM   1104  CA  LYS B  25      -0.331   5.424  23.368  1.00  0.00           C
ATOM   1105  C   LYS B  25      -0.738   4.267  22.453  1.00  0.00           C
ATOM   1106  O   LYS B  25      -0.697   4.380  21.223  1.00  0.00           O
ATOM   1107  CB  LYS B  25       1.052   5.166  23.968  1.00  0.00           C
ATOM   1108  CG  LYS B  25       1.673   6.373  24.659  1.00  0.00           C
ATOM   1109  CD  LYS B  25       3.046   6.042  25.224  1.00  0.00           C
ATOM   1110  CE  LYS B  25       3.661   7.243  25.927  1.00  0.00           C
ATOM   1111  NZ  LYS B  25       4.988   6.922  26.520  1.00  0.00           N
ATOM   1112  H   LYS B  25      -1.059   5.545  25.393  1.00  0.00           H
ATOM   1113  HA  LYS B  25      -0.276   6.324  22.755  1.00  0.00           H
ATOM   1114 1HB  LYS B  25       0.942   4.354  24.687  1.00  0.00           H
ATOM   1115 2HB  LYS B  25       1.700   4.843  23.153  1.00  0.00           H
ATOM   1116 1HG  LYS B  25       1.764   7.180  23.931  1.00  0.00           H
ATOM   1117 2HG  LYS B  25       1.013   6.687  25.468  1.00  0.00           H
ATOM   1118 1HD  LYS B  25       2.941   5.219  25.933  1.00  0.00           H
ATOM   1119 2HD  LYS B  25       3.693   5.731  24.404  1.00  0.00           H
ATOM   1120 1HE  LYS B  25       3.773   8.045  25.199  1.00  0.00           H
ATOM   1121 2HE  LYS B  25       2.980   7.562  26.716  1.00  0.00           H
ATOM   1122 1HZ  LYS B  25       5.360   7.743  26.976  1.00  0.00           H
ATOM   1123 2HZ  LYS B  25       4.884   6.178  27.196  1.00  0.00           H
ATOM   1124 3HZ  LYS B  25       5.620   6.626  25.789  1.00  0.00           H
ATOM   1125  N   ALA B  26      -1.123   3.160  23.062  1.00  0.00           N
ATOM   1126  CA  ALA B  26      -1.541   1.972  22.312  1.00  0.00           C
ATOM   1127  C   ALA B  26      -2.696   2.333  21.385  1.00  0.00           C
ATOM   1128  O   ALA B  26      -2.680   1.978  20.208  1.00  0.00           O
ATOM   1129  CB  ALA B  26      -1.936   0.845  23.255  1.00  0.00           C
ATOM   1130  H   ALA B  26      -1.129   3.132  24.072  1.00  0.00           H
ATOM   1131  HA  ALA B  26      -0.704   1.631  21.702  1.00  0.00           H
ATOM   1132 1HB  ALA B  26      -2.258  -0.019  22.673  1.00  0.00           H
ATOM   1133 2HB  ALA B  26      -1.080   0.568  23.871  1.00  0.00           H
ATOM   1134 3HB  ALA B  26      -2.753   1.175  23.894  1.00  0.00           H
ATOM   1135  N   GLN B  27      -3.681   3.030  21.925  1.00  0.00           N
ATOM   1136  CA  GLN B  27      -4.850   3.442  21.131  1.00  0.00           C
ATOM   1137  C   GLN B  27      -4.389   4.261  19.916  1.00  0.00           C
ATOM   1138  O   GLN B  27      -4.817   4.012  18.770  1.00  0.00           O
ATOM   1139  CB  GLN B  27      -5.825   4.263  21.979  1.00  0.00           C
ATOM   1140  CG  GLN B  27      -6.573   3.456  23.025  1.00  0.00           C
ATOM   1141  CD  GLN B  27      -7.480   4.318  23.883  1.00  0.00           C
ATOM   1142  OE1 GLN B  27      -8.526   4.787  23.428  1.00  0.00           O
ATOM   1143  NE2 GLN B  27      -7.080   4.535  25.131  1.00  0.00           N
ATOM   1144  H   GLN B  27      -3.634   3.286  22.901  1.00  0.00           H
ATOM   1145  HA  GLN B  27      -5.365   2.559  20.754  1.00  0.00           H
ATOM   1146 1HB  GLN B  27      -5.240   5.044  22.464  1.00  0.00           H
ATOM   1147 2HB  GLN B  27      -6.535   4.719  21.289  1.00  0.00           H
ATOM   1148 1HG  GLN B  27      -7.110   2.537  22.789  1.00  0.00           H
ATOM   1149 2HG  GLN B  27      -5.680   3.214  23.603  1.00  0.00           H
ATOM   1150 1HE2 GLN B  27      -7.638   5.097  25.744  1.00  0.00           H
ATOM   1151 2HE2 GLN B  27      -6.224   4.138  25.459  1.00  0.00           H
ATOM   1152  N   ALA B  28      -3.517   5.221  20.175  1.00  0.00           N
ATOM   1153  CA  ALA B  28      -2.987   6.076  19.094  1.00  0.00           C
ATOM   1154  C   ALA B  28      -2.320   5.204  18.019  1.00  0.00           C
ATOM   1155  O   ALA B  28      -2.556   5.368  16.807  1.00  0.00           O
ATOM   1156  CB  ALA B  28      -2.005   7.099  19.645  1.00  0.00           C
ATOM   1157  H   ALA B  28      -3.205   5.377  21.123  1.00  0.00           H
ATOM   1158  HA  ALA B  28      -3.817   6.611  18.632  1.00  0.00           H
ATOM   1159 1HB  ALA B  28      -1.618   7.708  18.827  1.00  0.00           H
ATOM   1160 2HB  ALA B  28      -2.512   7.741  20.365  1.00  0.00           H
ATOM   1161 3HB  ALA B  28      -1.180   6.584  20.135  1.00  0.00           H
ATOM   1162  N   ARG B  29      -1.491   4.280  18.473  1.00  0.00           N
ATOM   1163  CA  ARG B  29      -0.782   3.370  17.563  1.00  0.00           C
ATOM   1164  C   ARG B  29      -1.793   2.606  16.715  1.00  0.00           C
ATOM   1165  O   ARG B  29      -1.636   2.503  15.501  1.00  0.00           O
ATOM   1166  CB  ARG B  29       0.169   2.431  18.290  1.00  0.00           C
ATOM   1167  CG  ARG B  29       1.444   3.081  18.801  1.00  0.00           C
ATOM   1168  CD  ARG B  29       2.425   2.131  19.385  1.00  0.00           C
ATOM   1169  NE  ARG B  29       3.618   2.756  19.933  1.00  0.00           N
ATOM   1170  CZ  ARG B  29       3.762   3.133  21.219  1.00  0.00           C
ATOM   1171  NH1 ARG B  29       2.782   2.985  22.082  1.00  0.00           N
ATOM   1172  NH2 ARG B  29       4.909   3.678  21.585  1.00  0.00           N
ATOM   1173  H   ARG B  29      -1.340   4.196  19.468  1.00  0.00           H
ATOM   1174  HA  ARG B  29      -0.149   3.944  16.886  1.00  0.00           H
ATOM   1175 1HB  ARG B  29      -0.381   2.009  19.130  1.00  0.00           H
ATOM   1176 2HB  ARG B  29       0.427   1.636  17.590  1.00  0.00           H
ATOM   1177 1HG  ARG B  29       1.929   3.595  17.971  1.00  0.00           H
ATOM   1178 2HG  ARG B  29       1.178   3.806  19.572  1.00  0.00           H
ATOM   1179 1HD  ARG B  29       1.946   1.579  20.193  1.00  0.00           H
ATOM   1180 2HD  ARG B  29       2.748   1.435  18.611  1.00  0.00           H
ATOM   1181  HE  ARG B  29       4.486   3.000  19.476  1.00  0.00           H
ATOM   1182 1HH1 ARG B  29       1.905   2.583  21.782  1.00  0.00           H
ATOM   1183 2HH1 ARG B  29       2.910   3.274  23.041  1.00  0.00           H
ATOM   1184 1HH2 ARG B  29       5.646   3.801  20.904  1.00  0.00           H
ATOM   1185 2HH2 ARG B  29       5.043   3.970  22.541  1.00  0.00           H
ATOM   1186  N   LYS B  30      -2.814   2.074  17.362  1.00  0.00           N
ATOM   1187  CA  LYS B  30      -3.857   1.314  16.663  1.00  0.00           C
ATOM   1188  C   LYS B  30      -4.484   2.185  15.574  1.00  0.00           C
ATOM   1189  O   LYS B  30      -4.638   1.743  14.426  1.00  0.00           O
ATOM   1190  CB  LYS B  30      -4.928   0.826  17.640  1.00  0.00           C
ATOM   1191  CG  LYS B  30      -5.992  -0.065  17.013  1.00  0.00           C
ATOM   1192  CD  LYS B  30      -5.408  -1.398  16.572  1.00  0.00           C
ATOM   1193  CE  LYS B  30      -5.010  -2.252  17.767  1.00  0.00           C
ATOM   1194  NZ  LYS B  30      -4.527  -3.597  17.354  1.00  0.00           N
ATOM   1195  H   LYS B  30      -2.879   2.193  18.363  1.00  0.00           H
ATOM   1196  HA  LYS B  30      -3.416   0.444  16.175  1.00  0.00           H
ATOM   1197 1HB  LYS B  30      -4.414   0.277  18.429  1.00  0.00           H
ATOM   1198 2HB  LYS B  30      -5.402   1.712  18.064  1.00  0.00           H
ATOM   1199 1HG  LYS B  30      -6.777  -0.237  17.750  1.00  0.00           H
ATOM   1200 2HG  LYS B  30      -6.412   0.451  16.150  1.00  0.00           H
ATOM   1201 1HD  LYS B  30      -6.156  -1.927  15.980  1.00  0.00           H
ATOM   1202 2HD  LYS B  30      -4.529  -1.206  15.956  1.00  0.00           H
ATOM   1203 1HE  LYS B  30      -4.220  -1.734  18.310  1.00  0.00           H
ATOM   1204 2HE  LYS B  30      -5.881  -2.362  18.413  1.00  0.00           H
ATOM   1205 1HZ  LYS B  30      -4.274  -4.130  18.174  1.00  0.00           H
ATOM   1206 2HZ  LYS B  30      -5.259  -4.079  16.852  1.00  0.00           H
ATOM   1207 3HZ  LYS B  30      -3.719  -3.496  16.756  1.00  0.00           H
ATOM   1208  N   GLU B  31      -4.831   3.407  15.941  1.00  0.00           N
ATOM   1209  CA  GLU B  31      -5.440   4.346  14.976  1.00  0.00           C
ATOM   1210  C   GLU B  31      -4.505   4.530  13.768  1.00  0.00           C
ATOM   1211  O   GLU B  31      -4.928   4.454  12.593  1.00  0.00           O
ATOM   1212  CB  GLU B  31      -5.732   5.696  15.635  1.00  0.00           C
ATOM   1213  CG  GLU B  31      -6.880   5.674  16.633  1.00  0.00           C
ATOM   1214  CD  GLU B  31      -7.031   7.001  17.322  1.00  0.00           C
ATOM   1215  OE1 GLU B  31      -6.224   7.867  17.086  1.00  0.00           O
ATOM   1216  OE2 GLU B  31      -8.016   7.189  17.997  1.00  0.00           O
ATOM   1217  H   GLU B  31      -4.680   3.709  16.893  1.00  0.00           H
ATOM   1218  HA  GLU B  31      -6.379   3.936  14.603  1.00  0.00           H
ATOM   1219 1HB  GLU B  31      -4.817   6.007  16.141  1.00  0.00           H
ATOM   1220 2HB  GLU B  31      -5.961   6.399  14.834  1.00  0.00           H
ATOM   1221 1HG  GLU B  31      -7.833   5.384  16.192  1.00  0.00           H
ATOM   1222 2HG  GLU B  31      -6.574   4.921  17.359  1.00  0.00           H
ATOM   1223  N   LYS B  32      -3.237   4.765  14.066  1.00  0.00           N
ATOM   1224  CA  LYS B  32      -2.228   4.957  13.009  1.00  0.00           C
ATOM   1225  C   LYS B  32      -2.200   3.730  12.094  1.00  0.00           C
ATOM   1226  O   LYS B  32      -2.202   3.851  10.865  1.00  0.00           O
ATOM   1227  CB  LYS B  32      -0.843   5.205  13.609  1.00  0.00           C
ATOM   1228  CG  LYS B  32      -0.676   6.571  14.262  1.00  0.00           C
ATOM   1229  CD  LYS B  32       0.753   6.786  14.736  1.00  0.00           C
ATOM   1230  CE  LYS B  32       0.940   8.179  15.320  1.00  0.00           C
ATOM   1231  NZ  LYS B  32       0.226   8.340  16.615  1.00  0.00           N
ATOM   1232  H   LYS B  32      -2.951   4.814  15.034  1.00  0.00           H
ATOM   1233  HA  LYS B  32      -2.495   5.819  12.396  1.00  0.00           H
ATOM   1234 1HB  LYS B  32      -0.673   4.425  14.352  1.00  0.00           H
ATOM   1235 2HB  LYS B  32      -0.120   5.099  12.801  1.00  0.00           H
ATOM   1236 1HG  LYS B  32      -0.936   7.338  13.531  1.00  0.00           H
ATOM   1237 2HG  LYS B  32      -1.355   6.635  15.111  1.00  0.00           H
ATOM   1238 1HD  LYS B  32       0.983   6.039  15.498  1.00  0.00           H
ATOM   1239 2HD  LYS B  32       1.425   6.656  13.888  1.00  0.00           H
ATOM   1240 1HE  LYS B  32       2.006   8.347  15.469  1.00  0.00           H
ATOM   1241 2HE  LYS B  32       0.557   8.904  14.602  1.00  0.00           H
ATOM   1242 1HZ  LYS B  32       0.375   9.275  16.967  1.00  0.00           H
ATOM   1243 2HZ  LYS B  32      -0.763   8.185  16.477  1.00  0.00           H
ATOM   1244 3HZ  LYS B  32       0.582   7.669  17.281  1.00  0.00           H
ATOM   1245  N   LEU B  33      -2.170   2.559  12.704  1.00  0.00           N
ATOM   1246  CA  LEU B  33      -2.140   1.299  11.953  1.00  0.00           C
ATOM   1247  C   LEU B  33      -3.348   1.228  11.027  1.00  0.00           C
ATOM   1248  O   LEU B  33      -3.207   0.902   9.849  1.00  0.00           O
ATOM   1249  CB  LEU B  33      -2.118   0.097  12.906  1.00  0.00           C
ATOM   1250  CG  LEU B  33      -2.146  -1.277  12.224  1.00  0.00           C
ATOM   1251  CD1 LEU B  33      -1.852  -2.371  13.242  1.00  0.00           C
ATOM   1252  CD2 LEU B  33      -3.505  -1.495  11.576  1.00  0.00           C
ATOM   1253  H   LEU B  33      -2.168   2.530  13.714  1.00  0.00           H
ATOM   1254  HA  LEU B  33      -1.246   1.266  11.331  1.00  0.00           H
ATOM   1255 1HB  LEU B  33      -1.149   0.261  13.375  1.00  0.00           H
ATOM   1256 2HB  LEU B  33      -2.902   0.165  13.659  1.00  0.00           H
ATOM   1257  HG  LEU B  33      -1.398  -1.261  11.432  1.00  0.00           H
ATOM   1258 1HD1 LEU B  33      -1.875  -3.343  12.749  1.00  0.00           H
ATOM   1259 2HD1 LEU B  33      -0.866  -2.208  13.676  1.00  0.00           H
ATOM   1260 3HD1 LEU B  33      -2.605  -2.347  14.029  1.00  0.00           H
ATOM   1261 1HD2 LEU B  33      -3.524  -2.471  11.091  1.00  0.00           H
ATOM   1262 2HD2 LEU B  33      -4.284  -1.452  12.338  1.00  0.00           H
ATOM   1263 3HD2 LEU B  33      -3.683  -0.718  10.832  1.00  0.00           H
ATOM   1264  N   ALA B  34      -4.514   1.533  11.566  1.00  0.00           N
ATOM   1265  CA  ALA B  34      -5.755   1.504  10.772  1.00  0.00           C
ATOM   1266  C   ALA B  34      -5.612   2.432   9.557  1.00  0.00           C
ATOM   1267  O   ALA B  34      -5.924   2.048   8.411  1.00  0.00           O
ATOM   1268  CB  ALA B  34      -6.952   1.905  11.622  1.00  0.00           C
ATOM   1269  H   ALA B  34      -4.560   1.792  12.541  1.00  0.00           H
ATOM   1270  HA  ALA B  34      -5.915   0.488  10.411  1.00  0.00           H
ATOM   1271 1HB  ALA B  34      -7.853   1.890  11.009  1.00  0.00           H
ATOM   1272 2HB  ALA B  34      -7.064   1.202  12.448  1.00  0.00           H
ATOM   1273 3HB  ALA B  34      -6.799   2.908  12.016  1.00  0.00           H
ATOM   1274  N   GLN B  35      -5.136   3.639   9.817  1.00  0.00           N
ATOM   1275  CA  GLN B  35      -4.944   4.627   8.735  1.00  0.00           C
ATOM   1276  C   GLN B  35      -4.011   4.047   7.660  1.00  0.00           C
ATOM   1277  O   GLN B  35      -4.290   4.116   6.448  1.00  0.00           O
ATOM   1278  CB  GLN B  35      -4.363   5.933   9.282  1.00  0.00           C
ATOM   1279  CG  GLN B  35      -5.366   6.797  10.028  1.00  0.00           C
ATOM   1280  CD  GLN B  35      -6.571   7.150   9.177  1.00  0.00           C
ATOM   1281  OE1 GLN B  35      -7.703   6.773   9.492  1.00  0.00           O
ATOM   1282  NE2 GLN B  35      -6.334   7.874   8.089  1.00  0.00           N
ATOM   1283  H   GLN B  35      -4.899   3.895  10.765  1.00  0.00           H
ATOM   1284  HA  GLN B  35      -5.901   4.837   8.258  1.00  0.00           H
ATOM   1285 1HB  GLN B  35      -3.545   5.659   9.948  1.00  0.00           H
ATOM   1286 2HB  GLN B  35      -3.967   6.484   8.429  1.00  0.00           H
ATOM   1287 1HG  GLN B  35      -5.722   6.556  11.029  1.00  0.00           H
ATOM   1288 2HG  GLN B  35      -4.711   7.668  10.077  1.00  0.00           H
ATOM   1289 1HE2 GLN B  35      -7.090   8.137   7.488  1.00  0.00           H
ATOM   1290 2HE2 GLN B  35      -5.401   8.157   7.869  1.00  0.00           H
ATOM   1291  N   LEU B  36      -2.910   3.475   8.115  1.00  0.00           N
ATOM   1292  CA  LEU B  36      -1.924   2.875   7.205  1.00  0.00           C
ATOM   1293  C   LEU B  36      -2.599   1.803   6.356  1.00  0.00           C
ATOM   1294  O   LEU B  36      -2.415   1.762   5.142  1.00  0.00           O
ATOM   1295  CB  LEU B  36      -0.748   2.281   7.990  1.00  0.00           C
ATOM   1296  CG  LEU B  36       0.178   3.308   8.655  1.00  0.00           C
ATOM   1297  CD1 LEU B  36       1.186   2.600   9.550  1.00  0.00           C
ATOM   1298  CD2 LEU B  36       0.888   4.122   7.583  1.00  0.00           C
ATOM   1299  H   LEU B  36      -2.741   3.449   9.110  1.00  0.00           H
ATOM   1300  HA  LEU B  36      -1.541   3.638   6.528  1.00  0.00           H
ATOM   1301 1HB  LEU B  36      -1.301   1.731   8.749  1.00  0.00           H
ATOM   1302 2HB  LEU B  36      -0.169   1.583   7.384  1.00  0.00           H
ATOM   1303  HG  LEU B  36      -0.451   3.989   9.228  1.00  0.00           H
ATOM   1304 1HD1 LEU B  36       1.839   3.336  10.018  1.00  0.00           H
ATOM   1305 2HD1 LEU B  36       0.656   2.043  10.324  1.00  0.00           H
ATOM   1306 3HD1 LEU B  36       1.784   1.913   8.953  1.00  0.00           H
ATOM   1307 1HD2 LEU B  36       1.546   4.851   8.057  1.00  0.00           H
ATOM   1308 2HD2 LEU B  36       1.478   3.457   6.952  1.00  0.00           H
ATOM   1309 3HD2 LEU B  36       0.151   4.642   6.972  1.00  0.00           H
ATOM   1310  N   LYS B  37      -3.366   0.945   7.004  1.00  0.00           N
ATOM   1311  CA  LYS B  37      -4.073  -0.135   6.305  1.00  0.00           C
ATOM   1312  C   LYS B  37      -4.967   0.457   5.215  1.00  0.00           C
ATOM   1313  O   LYS B  37      -4.956  -0.010   4.068  1.00  0.00           O
ATOM   1314  CB  LYS B  37      -4.903  -0.969   7.282  1.00  0.00           C
ATOM   1315  CG  LYS B  37      -5.501  -2.234   6.679  1.00  0.00           C
ATOM   1316  CD  LYS B  37      -6.091  -3.134   7.754  1.00  0.00           C
ATOM   1317  CE  LYS B  37      -7.532  -2.756   8.064  1.00  0.00           C
ATOM   1318  NZ  LYS B  37      -7.616  -1.600   8.997  1.00  0.00           N
ATOM   1319  H   LYS B  37      -3.469   1.033   8.005  1.00  0.00           H
ATOM   1320  HA  LYS B  37      -3.353  -0.793   5.818  1.00  0.00           H
ATOM   1321 1HB  LYS B  37      -4.247  -1.237   8.110  1.00  0.00           H
ATOM   1322 2HB  LYS B  37      -5.706  -0.329   7.648  1.00  0.00           H
ATOM   1323 1HG  LYS B  37      -6.283  -1.946   5.976  1.00  0.00           H
ATOM   1324 2HG  LYS B  37      -4.715  -2.769   6.148  1.00  0.00           H
ATOM   1325 1HD  LYS B  37      -6.053  -4.166   7.403  1.00  0.00           H
ATOM   1326 2HD  LYS B  37      -5.489  -3.037   8.658  1.00  0.00           H
ATOM   1327 1HE  LYS B  37      -8.028  -2.503   7.128  1.00  0.00           H
ATOM   1328 2HE  LYS B  37      -8.023  -3.620   8.512  1.00  0.00           H
ATOM   1329 1HZ  LYS B  37      -8.586  -1.382   9.177  1.00  0.00           H
ATOM   1330 2HZ  LYS B  37      -7.157  -1.834   9.867  1.00  0.00           H
ATOM   1331 3HZ  LYS B  37      -7.162  -0.799   8.582  1.00  0.00           H
END
