# Supplementary material for: Self-assembly and regulation of protein cages from pre-organised coiled-coil modules
Source: Nat Commun. 2021 Feb 11;12:939. doi: 10.1038/s41467-021-21184-6 (PMC7878516; doi:10.1038/s41467-021-21184-6)
Supplement: Supplementary file 3 — Supplementary Software 1 [file 41467_2021_21184_MOESM3_ESM.zip › building_blocks/BCR-1K1F.pdb]

HEADER    TRANSFERASE                             25-SEP-01   1K1F              
TITLE     STRUCTURE OF THE BCR-ABL ONCOPROTEIN OLIGOMERIZATION DOMAIN           
COMPND    MOL_ID: 1;                                                            
COMPND   2 MOLECULE: BREAKPOINT CLUSTER REGION PROTEIN;                         
COMPND   3 CHAIN: A, B, C, D, E, F, G, H;                                       
COMPND   4 FRAGMENT: BCR1-72;                                                   
COMPND   5 EC: 2.7.1.-;                                                         
COMPND   6 ENGINEERED: YES;                                                     
COMPND   7 MUTATION: YES                                                        
SOURCE    MOL_ID: 1;                                                            
SOURCE   2 ORGANISM_SCIENTIFIC: HOMO SAPIENS;                                   
SOURCE   3 ORGANISM_COMMON: HUMAN;                                              
SOURCE   4 ORGANISM_TAXID: 9606;                                                
SOURCE   5 EXPRESSION_SYSTEM: ESCHERICHIA COLI;                                 
SOURCE   6 EXPRESSION_SYSTEM_TAXID: 562                                         
KEYWDS    OLIGOMERIZATION, COILED COIL, BCR-ABL KINASE, TRANSFERASE             
EXPDTA    X-RAY DIFFRACTION                                                     
AUTHOR    X.ZHAO,S.GHAFFARI,H.LODISH,V.N.MALASHKEVICH,P.S.KIM                   
REVDAT   3   24-FEB-09 1K1F    1       VERSN                                    
REVDAT   2   01-APR-03 1K1F    1       JRNL                                     
REVDAT   1   06-FEB-02 1K1F    0                                                
JRNL        AUTH   X.ZHAO,S.GHAFFARI,H.LODISH,V.N.MALASHKEVICH,P.S.KIM          
JRNL        TITL   STRUCTURE OF THE BCR-ABL ONCOPROTEIN                         
JRNL        TITL 2 OLIGOMERIZATION DOMAIN.                                      
JRNL        REF    NAT.STRUCT.BIOL.              V.   9   117 2002              
JRNL        REFN                   ISSN 1072-8368                               
JRNL        PMID   11780146                                                     
REMARK   1                                                                      
REMARK   2                                                                      
REMARK   2 RESOLUTION.    2.20 ANGSTROMS.                                       
REMARK   3                                                                      
REMARK   3 REFINEMENT.                                                          
REMARK   3   PROGRAM     : CNS 1.0                                              
REMARK   3   AUTHORS     : BRUNGER,ADAMS,CLORE,DELANO,GROS,GROSSE-              
REMARK   3               : KUNSTLEVE,JIANG,KUSZEWSKI,NILGES, PANNU,             
REMARK   3               : READ,RICE,SIMONSON,WARREN                            
REMARK   3                                                                      
REMARK   3  REFINEMENT TARGET : ENGH & HUBER                                    
REMARK   3                                                                      
REMARK   3  DATA USED IN REFINEMENT.                                            
REMARK   3   RESOLUTION RANGE HIGH (ANGSTROMS) : 2.20                           
REMARK   3   RESOLUTION RANGE LOW  (ANGSTROMS) : 10.00                          
REMARK   3   DATA CUTOFF            (SIGMA(F)) : 0.000                          
REMARK   3   DATA CUTOFF HIGH         (ABS(F)) : 1412713.360                    
REMARK   3   DATA CUTOFF LOW          (ABS(F)) : 0.0000                         
REMARK   3   COMPLETENESS (WORKING+TEST)   (%) : 99.0                           
REMARK   3   NUMBER OF REFLECTIONS             : 51251                          
REMARK   3                                                                      
REMARK   3  FIT TO DATA USED IN REFINEMENT.                                     
REMARK   3   CROSS-VALIDATION METHOD          : THROUGHOUT                      
REMARK   3   FREE R VALUE TEST SET SELECTION  : RANDOM                          
REMARK   3   R VALUE            (WORKING SET) : 0.262                           
REMARK   3   FREE R VALUE                     : 0.295                           
REMARK   3   FREE R VALUE TEST SET SIZE   (%) : NULL                            
REMARK   3   FREE R VALUE TEST SET COUNT      : 2505                            
REMARK   3   ESTIMATED ERROR OF FREE R VALUE  : NULL                            
REMARK   3                                                                      
REMARK   3  FIT IN THE HIGHEST RESOLUTION BIN.                                  
REMARK   3   TOTAL NUMBER OF BINS USED           : 6                            
REMARK   3   BIN RESOLUTION RANGE HIGH       (A) : 2.40                         
REMARK   3   BIN RESOLUTION RANGE LOW        (A) : 2.55                         
REMARK   3   BIN COMPLETENESS (WORKING+TEST) (%) : 99.90                        
REMARK   3   REFLECTIONS IN BIN    (WORKING SET) : 6512                         
REMARK   3   BIN R VALUE           (WORKING SET) : 0.3080                       
REMARK   3   BIN FREE R VALUE                    : NULL                         
REMARK   3   BIN FREE R VALUE TEST SET SIZE  (%) : NULL                         
REMARK   3   BIN FREE R VALUE TEST SET COUNT     : NULL                         
REMARK   3   ESTIMATED ERROR OF BIN FREE R VALUE : NULL                         
REMARK   3                                                                      
REMARK   3  NUMBER OF NON-HYDROGEN ATOMS USED IN REFINEMENT.                    
REMARK   3   PROTEIN ATOMS            : 4358                                    
REMARK   3   NUCLEIC ACID ATOMS       : 0                                       
REMARK   3   HETEROGEN ATOMS          : 0                                       
REMARK   3   SOLVENT ATOMS            : 420                                     
REMARK   3                                                                      
REMARK   3  B VALUES.                                                           
REMARK   3   FROM WILSON PLOT           (A**2) : 27.10                          
REMARK   3   MEAN B VALUE      (OVERALL, A**2) : 40.50                          
REMARK   3   OVERALL ANISOTROPIC B VALUE.                                       
REMARK   3    B11 (A**2) : 9.21000                                              
REMARK   3    B22 (A**2) : -9.68000                                             
REMARK   3    B33 (A**2) : 0.47000                                              
REMARK   3    B12 (A**2) : 0.00000                                              
REMARK   3    B13 (A**2) : 0.43000                                              
REMARK   3    B23 (A**2) : 0.00000                                              
REMARK   3                                                                      
REMARK   3  ESTIMATED COORDINATE ERROR.                                         
REMARK   3   ESD FROM LUZZATI PLOT        (A) : 0.36                            
REMARK   3   ESD FROM SIGMAA              (A) : 0.28                            
REMARK   3   LOW RESOLUTION CUTOFF        (A) : 5.00                            
REMARK   3                                                                      
REMARK   3  CROSS-VALIDATED ESTIMATED COORDINATE ERROR.                         
REMARK   3   ESD FROM C-V LUZZATI PLOT    (A) : NULL                            
REMARK   3   ESD FROM C-V SIGMAA          (A) : NULL                            
REMARK   3                                                                      
REMARK   3  RMS DEVIATIONS FROM IDEAL VALUES.                                   
REMARK   3   BOND LENGTHS                 (A) : 0.010                           
REMARK   3   BOND ANGLES            (DEGREES) : 1.50                            
REMARK   3   DIHEDRAL ANGLES        (DEGREES) : 19.10                           
REMARK   3   IMPROPER ANGLES        (DEGREES) : 1.06                            
REMARK   3                                                                      
REMARK   3  ISOTROPIC THERMAL MODEL : RESTRAINED                                
REMARK   3                                                                      
REMARK   3  ISOTROPIC THERMAL FACTOR RESTRAINTS.    RMS    SIGMA                
REMARK   3   MAIN-CHAIN BOND              (A**2) : NULL  ; NULL                 
REMARK   3   MAIN-CHAIN ANGLE             (A**2) : NULL  ; NULL                 
REMARK   3   SIDE-CHAIN BOND              (A**2) : NULL  ; NULL                 
REMARK   3   SIDE-CHAIN ANGLE             (A**2) : NULL  ; NULL                 
REMARK   3                                                                      
REMARK   3  BULK SOLVENT MODELING.                                              
REMARK   3   METHOD USED : FLAT MODEL                                           
REMARK   3   KSOL        : 0.48                                                 
REMARK   3   BSOL        : 80.63                                                
REMARK   3                                                                      
REMARK   3  NCS MODEL : NULL                                                    
REMARK   3                                                                      
REMARK   3  NCS RESTRAINTS.                         RMS   SIGMA/WEIGHT          
REMARK   3   GROUP  1  POSITIONAL            (A) : NULL  ; NULL                 
REMARK   3   GROUP  1  B-FACTOR           (A**2) : NULL  ; NULL                 
REMARK   3                                                                      
REMARK   3  PARAMETER FILE  1  : NULL                                           
REMARK   3  TOPOLOGY FILE  1   : NULL                                           
REMARK   3                                                                      
REMARK   3  OTHER REFINEMENT REMARKS: NULL                                      
REMARK   4                                                                      
REMARK   4 1K1F COMPLIES WITH FORMAT V. 3.15, 01-DEC-08                         
REMARK 100                                                                      
REMARK 100 THIS ENTRY HAS BEEN PROCESSED BY RCSB ON 27-SEP-01.                  
REMARK 100 THE RCSB ID CODE IS RCSB014439.                                      
REMARK 200                                                                      
REMARK 200 EXPERIMENTAL DETAILS                                                 
REMARK 200  EXPERIMENT TYPE                : X-RAY DIFFRACTION                  
REMARK 200  DATE OF DATA COLLECTION        : 07-MAR-01; NULL                    
REMARK 200  TEMPERATURE           (KELVIN) : 100; 100                           
REMARK 200  PH                             : 5.0                                
REMARK 200  NUMBER OF CRYSTALS USED        : 2                                  
REMARK 200                                                                      
REMARK 200  SYNCHROTRON              (Y/N) : Y; NULL                            
REMARK 200  RADIATION SOURCE               : NSLS; NULL                         
REMARK 200  BEAMLINE                       : X4A; NULL                          
REMARK 200  X-RAY GENERATOR MODEL          : NULL; NULL                         
REMARK 200  MONOCHROMATIC OR LAUE    (M/L) : M; NULL                            
REMARK 200  WAVELENGTH OR RANGE        (A) : 0.9686,0.9789,0.9793; NULL         
REMARK 200  MONOCHROMATOR                  : GRAPHITE; NULL                     
REMARK 200  OPTICS                         : NULL; NULL                         
REMARK 200                                                                      
REMARK 200  DETECTOR TYPE                  : CCD; NULL                          
REMARK 200  DETECTOR MANUFACTURER          : ADSC QUANTUM 4; NULL               
REMARK 200  INTENSITY-INTEGRATION SOFTWARE : DENZO                              
REMARK 200  DATA SCALING SOFTWARE          : SCALEPACK                          
REMARK 200                                                                      
REMARK 200  NUMBER OF UNIQUE REFLECTIONS   : 51251                              
REMARK 200  RESOLUTION RANGE HIGH      (A) : 2.200                              
REMARK 200  RESOLUTION RANGE LOW       (A) : 20.000                             
REMARK 200  REJECTION CRITERIA  (SIGMA(I)) : 2.000                              
REMARK 200                                                                      
REMARK 200 OVERALL.                                                             
REMARK 200  COMPLETENESS FOR RANGE     (%) : 99.0                               
REMARK 200  DATA REDUNDANCY                : NULL                               
REMARK 200  R MERGE                    (I) : NULL                               
REMARK 200  R SYM                      (I) : NULL                               
REMARK 200  <I/SIGMA(I)> FOR THE DATA SET  : NULL                               
REMARK 200                                                                      
REMARK 200 IN THE HIGHEST RESOLUTION SHELL.                                     
REMARK 200  HIGHEST RESOLUTION SHELL, RANGE HIGH (A) : NULL                     
REMARK 200  HIGHEST RESOLUTION SHELL, RANGE LOW  (A) : NULL                     
REMARK 200  COMPLETENESS FOR SHELL     (%) : NULL                               
REMARK 200  DATA REDUNDANCY IN SHELL       : NULL                               
REMARK 200  R MERGE FOR SHELL          (I) : NULL                               
REMARK 200  R SYM FOR SHELL            (I) : NULL                               
REMARK 200  <I/SIGMA(I)> FOR SHELL         : NULL                               
REMARK 200                                                                      
REMARK 200 DIFFRACTION PROTOCOL: MAD; NULL                                      
REMARK 200 METHOD USED TO DETERMINE THE STRUCTURE: MAD                          
REMARK 200 SOFTWARE USED: MLPHARE                                               
REMARK 200 STARTING MODEL: NULL                                                 
REMARK 200                                                                      
REMARK 200 REMARK: NULL                                                         
REMARK 280                                                                      
REMARK 280 CRYSTAL                                                              
REMARK 280 SOLVENT CONTENT, VS   (%): 34.84                                     
REMARK 280 MATTHEWS COEFFICIENT, VM (ANGSTROMS**3/DA): 1.89                     
REMARK 280                                                                      
REMARK 280 CRYSTALLIZATION CONDITIONS: AMMONIUM SULFATE, PH 5.0, VAPOR          
REMARK 280  DIFFUSION, HANGING DROP, TEMPERATURE 293K                           
REMARK 290                                                                      
REMARK 290 CRYSTALLOGRAPHIC SYMMETRY                                            
REMARK 290 SYMMETRY OPERATORS FOR SPACE GROUP: P 1 21 1                         
REMARK 290                                                                      
REMARK 290      SYMOP   SYMMETRY                                                
REMARK 290     NNNMMM   OPERATOR                                                
REMARK 290       1555   X,Y,Z                                                   
REMARK 290       2555   -X,Y+1/2,-Z                                             
REMARK 290                                                                      
REMARK 290     WHERE NNN -> OPERATOR NUMBER                                     
REMARK 290           MMM -> TRANSLATION VECTOR                                  
REMARK 290                                                                      
REMARK 290 CRYSTALLOGRAPHIC SYMMETRY TRANSFORMATIONS                            
REMARK 290 THE FOLLOWING TRANSFORMATIONS OPERATE ON THE ATOM/HETATM             
REMARK 290 RECORDS IN THIS ENTRY TO PRODUCE CRYSTALLOGRAPHICALLY                
REMARK 290 RELATED MOLECULES.                                                   
REMARK 290   SMTRY1   1  1.000000  0.000000  0.000000        0.00000            
REMARK 290   SMTRY2   1  0.000000  1.000000  0.000000        0.00000            
REMARK 290   SMTRY3   1  0.000000  0.000000  1.000000        0.00000            
REMARK 290   SMTRY1   2 -1.000000  0.000000  0.000000        0.00000            
REMARK 290   SMTRY2   2  0.000000  1.000000  0.000000       60.58650            
REMARK 290   SMTRY3   2  0.000000  0.000000 -1.000000        0.00000            
REMARK 290                                                                      
REMARK 290 REMARK: NULL                                                         
REMARK 300                                                                      
REMARK 300 BIOMOLECULE: 1, 2                                                    
REMARK 300 SEE REMARK 350 FOR THE AUTHOR PROVIDED AND/OR PROGRAM                
REMARK 300 GENERATED ASSEMBLY INFORMATION FOR THE STRUCTURE IN                  
REMARK 300 THIS ENTRY. THE REMARK MAY ALSO PROVIDE INFORMATION ON               
REMARK 300 BURIED SURFACE AREA.                                                 
REMARK 350                                                                      
REMARK 350 COORDINATES FOR A COMPLETE MULTIMER REPRESENTING THE KNOWN           
REMARK 350 BIOLOGICALLY SIGNIFICANT OLIGOMERIZATION STATE OF THE                
REMARK 350 MOLECULE CAN BE GENERATED BY APPLYING BIOMT TRANSFORMATIONS          
REMARK 350 GIVEN BELOW.  BOTH NON-CRYSTALLOGRAPHIC AND                          
REMARK 350 CRYSTALLOGRAPHIC OPERATIONS ARE GIVEN.                               
REMARK 350                                                                      
REMARK 350 BIOMOLECULE: 1                                                       
REMARK 350 AUTHOR DETERMINED BIOLOGICAL UNIT: TETRAMERIC                        
REMARK 350 SOFTWARE DETERMINED QUATERNARY STRUCTURE: TETRAMERIC                 
REMARK 350 SOFTWARE USED: PISA                                                  
REMARK 350 TOTAL BURIED SURFACE AREA: 12280 ANGSTROM**2                         
REMARK 350 SURFACE AREA OF THE COMPLEX: 14780 ANGSTROM**2                       
REMARK 350 CHANGE IN SOLVENT FREE ENERGY: -101.0 KCAL/MOL                       
REMARK 350 APPLY THE FOLLOWING TO CHAINS: A, B, C, D                            
REMARK 350   BIOMT1   1  1.000000  0.000000  0.000000        0.00000            
REMARK 350   BIOMT2   1  0.000000  1.000000  0.000000        0.00000            
REMARK 350   BIOMT3   1  0.000000  0.000000  1.000000        0.00000            
REMARK 350                                                                      
REMARK 350 BIOMOLECULE: 2                                                       
REMARK 350 AUTHOR DETERMINED BIOLOGICAL UNIT: TETRAMERIC                        
REMARK 350 SOFTWARE DETERMINED QUATERNARY STRUCTURE: TETRAMERIC                 
REMARK 350 SOFTWARE USED: PISA                                                  
REMARK 350 TOTAL BURIED SURFACE AREA: 11260 ANGSTROM**2                         
REMARK 350 SURFACE AREA OF THE COMPLEX: 14650 ANGSTROM**2                       
REMARK 350 CHANGE IN SOLVENT FREE ENERGY: -103.0 KCAL/MOL                       
REMARK 350 APPLY THE FOLLOWING TO CHAINS: E, F, G, H                            
REMARK 350   BIOMT1   1  1.000000  0.000000  0.000000        0.00000            
REMARK 350   BIOMT2   1  0.000000  1.000000  0.000000        0.00000            
REMARK 350   BIOMT3   1  0.000000  0.000000  1.000000        0.00000            
REMARK 465                                                                      
REMARK 465 MISSING RESIDUES                                                     
REMARK 465 THE FOLLOWING RESIDUES WERE NOT LOCATED IN THE                       
REMARK 465 EXPERIMENT. (M=MODEL NUMBER; RES=RESIDUE NAME; C=CHAIN               
REMARK 465 IDENTIFIER; SSSEQ=SEQUENCE NUMBER; I=INSERTION CODE.)                
REMARK 465                                                                      
REMARK 465   M RES C SSSEQI                                                     
REMARK 465     LYS A    68                                                      
REMARK 465     SER A    69                                                      
REMARK 465     TYR A    70                                                      
REMARK 465     ASP A    71                                                      
REMARK 465     ARG A    72                                                      
REMARK 465     LYS B    68                                                      
REMARK 465     SER B    69                                                      
REMARK 465     TYR B    70                                                      
REMARK 465     ASP B    71                                                      
REMARK 465     ARG B    72                                                      
REMARK 465     LYS C    68                                                      
REMARK 465     SER C    69                                                      
REMARK 465     TYR C    70                                                      
REMARK 465     ASP C    71                                                      
REMARK 465     ARG C    72                                                      
REMARK 465     LYS D    67                                                      
REMARK 465     LYS D    68                                                      
REMARK 465     SER D    69                                                      
REMARK 465     TYR D    70                                                      
REMARK 465     ASP D    71                                                      
REMARK 465     ARG D    72                                                      
REMARK 465     MSE E     1                                                      
REMARK 465     VAL E     2                                                      
REMARK 465     LYS E    68                                                      
REMARK 465     SER E    69                                                      
REMARK 465     TYR E    70                                                      
REMARK 465     ASP E    71                                                      
REMARK 465     ARG E    72                                                      
REMARK 465     LYS F    68                                                      
REMARK 465     SER F    69                                                      
REMARK 465     TYR F    70                                                      
REMARK 465     ASP F    71                                                      
REMARK 465     ARG F    72                                                      
REMARK 465     GLU G    66                                                      
REMARK 465     LYS G    67                                                      
REMARK 465     LYS G    68                                                      
REMARK 465     SER G    69                                                      
REMARK 465     TYR G    70                                                      
REMARK 465     ASP G    71                                                      
REMARK 465     ARG G    72                                                      
REMARK 465     MSE H     1                                                      
REMARK 465     VAL H     2                                                      
REMARK 465     ASP H     3                                                      
REMARK 465     LYS H    67                                                      
REMARK 465     LYS H    68                                                      
REMARK 465     SER H    69                                                      
REMARK 465     TYR H    70                                                      
REMARK 465     ASP H    71                                                      
REMARK 465     ARG H    72                                                      
REMARK 500                                                                      
REMARK 500 GEOMETRY AND STEREOCHEMISTRY                                         
REMARK 500 SUBTOPIC: CLOSE CONTACTS IN SAME ASYMMETRIC UNIT                     
REMARK 500                                                                      
REMARK 500 THE FOLLOWING ATOMS ARE IN CLOSE CONTACT.                            
REMARK 500                                                                      
REMARK 500  ATM1  RES C  SSEQI   ATM2  RES C  SSEQI           DISTANCE          
REMARK 500   O    PRO C     4     N    PHE C     7              2.09            
REMARK 500   O    ALA F    64     N    GLU F    66              2.11            
REMARK 500   O    PRO C     4     N    GLY C     6              2.11            
REMARK 500                                                                      
REMARK 500 REMARK: NULL                                                         
REMARK 500                                                                      
REMARK 500 GEOMETRY AND STEREOCHEMISTRY                                         
REMARK 500 SUBTOPIC: CLOSE CONTACTS                                             
REMARK 500                                                                      
REMARK 500 THE FOLLOWING ATOMS THAT ARE RELATED BY CRYSTALLOGRAPHIC             
REMARK 500 SYMMETRY ARE IN CLOSE CONTACT.  AN ATOM LOCATED WITHIN 0.15          
REMARK 500 ANGSTROMS OF A SYMMETRY RELATED ATOM IS ASSUMED TO BE ON A           
REMARK 500 SPECIAL POSITION AND IS, THEREFORE, LISTED IN REMARK 375             
REMARK 500 INSTEAD OF REMARK 500.  ATOMS WITH NON-BLANK ALTERNATE               
REMARK 500 LOCATION INDICATORS ARE NOT INCLUDED IN THE CALCULATIONS.            
REMARK 500                                                                      
REMARK 500 DISTANCE CUTOFF:                                                     
REMARK 500 2.2 ANGSTROMS FOR CONTACTS NOT INVOLVING HYDROGEN ATOMS              
REMARK 500 1.6 ANGSTROMS FOR CONTACTS INVOLVING HYDROGEN ATOMS                  
REMARK 500                                                                      
REMARK 500  ATM1  RES C  SSEQI   ATM2  RES C  SSEQI  SSYMOP   DISTANCE          
REMARK 500   O    LEU F    25     O    PRO G     4     2754     2.12            
REMARK 500   O    ARG E    22     NH1  ARG H    44     1455     2.17            
REMARK 500                                                                      
REMARK 500 REMARK: NULL                                                         
REMARK 500                                                                      
REMARK 500 GEOMETRY AND STEREOCHEMISTRY                                         
REMARK 500 SUBTOPIC: COVALENT BOND LENGTHS                                      
REMARK 500                                                                      
REMARK 500 THE STEREOCHEMICAL PARAMETERS OF THE FOLLOWING RESIDUES              
REMARK 500 HAVE VALUES WHICH DEVIATE FROM EXPECTED VALUES BY MORE               
REMARK 500 THAN 6*RMSD (M=MODEL NUMBER; RES=RESIDUE NAME; C=CHAIN               
REMARK 500 IDENTIFIER; SSEQ=SEQUENCE NUMBER; I=INSERTION CODE).                 
REMARK 500                                                                      
REMARK 500 STANDARD TABLE:                                                      
REMARK 500 FORMAT: (10X,I3,1X,2(A3,1X,A1,I4,A1,1X,A4,3X),1X,F6.3)               
REMARK 500                                                                      
REMARK 500 EXPECTED VALUES PROTEIN: ENGH AND HUBER, 1999                        
REMARK 500 EXPECTED VALUES NUCLEIC ACID: CLOWNEY ET AL 1996                     
REMARK 500                                                                      
REMARK 500  M RES CSSEQI ATM1   RES CSSEQI ATM2   DEVIATION                     
REMARK 500    PRO C   4   N     PRO C   4   CA      0.147                       
REMARK 500    ASP C   3   C     PRO C   4   N       0.120                       
REMARK 500    PRO C   4   C     VAL C   5   N       0.250                       
REMARK 500                                                                      
REMARK 500 REMARK: NULL                                                         
REMARK 500                                                                      
REMARK 500 GEOMETRY AND STEREOCHEMISTRY                                         
REMARK 500 SUBTOPIC: COVALENT BOND ANGLES                                       
REMARK 500                                                                      
REMARK 500 THE STEREOCHEMICAL PARAMETERS OF THE FOLLOWING RESIDUES              
REMARK 500 HAVE VALUES WHICH DEVIATE FROM EXPECTED VALUES BY MORE               
REMARK 500 THAN 6*RMSD (M=MODEL NUMBER; RES=RESIDUE NAME; C=CHAIN               
REMARK 500 IDENTIFIER; SSEQ=SEQUENCE NUMBER; I=INSERTION CODE).                 
REMARK 500                                                                      
REMARK 500 STANDARD TABLE:                                                      
REMARK 500 FORMAT: (10X,I3,1X,A3,1X,A1,I4,A1,3(1X,A4,2X),12X,F5.1)              
REMARK 500                                                                      
REMARK 500 EXPECTED VALUES PROTEIN: ENGH AND HUBER, 1999                        
REMARK 500 EXPECTED VALUES NUCLEIC ACID: CLOWNEY ET AL 1996                     
REMARK 500                                                                      
REMARK 500  M RES CSSEQI ATM1   ATM2   ATM3                                     
REMARK 500    PRO C   4   CA  -  C   -  N   ANGL. DEV. = -25.6 DEGREES          
REMARK 500    PRO C   4   O   -  C   -  N   ANGL. DEV. =  14.2 DEGREES          
REMARK 500    VAL C   5   C   -  N   -  CA  ANGL. DEV. = -24.8 DEGREES          
REMARK 500                                                                      
REMARK 500 REMARK: NULL                                                         
REMARK 500                                                                      
REMARK 500 GEOMETRY AND STEREOCHEMISTRY                                         
REMARK 500 SUBTOPIC: TORSION ANGLES                                             
REMARK 500                                                                      
REMARK 500 TORSION ANGLES OUTSIDE THE EXPECTED RAMACHANDRAN REGIONS:            
REMARK 500 (M=MODEL NUMBER; RES=RESIDUE NAME; C=CHAIN IDENTIFIER;               
REMARK 500 SSEQ=SEQUENCE NUMBER; I=INSERTION CODE).                             
REMARK 500                                                                      
REMARK 500 STANDARD TABLE:                                                      
REMARK 500 FORMAT:(10X,I3,1X,A3,1X,A1,I4,A1,4X,F7.2,3X,F7.2)                    
REMARK 500                                                                      
REMARK 500 EXPECTED VALUES: GJ KLEYWEGT AND TA JONES (1996). PHI/PSI-           
REMARK 500 CHOLOGY: RAMACHANDRAN REVISITED. STRUCTURE 4, 1395 - 1400            
REMARK 500                                                                      
REMARK 500  M RES CSSEQI        PSI       PHI                                   
REMARK 500    PHE A  15       70.52   -118.17                                   
REMARK 500    PRO A  16       -9.03    -54.28                                   
REMARK 500    PRO B  16       31.57    -71.29                                   
REMARK 500    ASP B  17       41.90   -146.49                                   
REMARK 500    ARG B  26      -63.86   -144.82                                   
REMARK 500    ALA B  64      -85.17    -31.76                                   
REMARK 500    ASP C   3     -147.68    -94.35                                   
REMARK 500    PRO C   4     -134.87    -35.62                                   
REMARK 500    VAL C   5      -50.21     -0.33                                   
REMARK 500    ASP C  17        1.47    -54.88                                   
REMARK 500    LEU C  63      -75.04    -41.97                                   
REMARK 500    ALA C  64      -17.97    -35.32                                   
REMARK 500    PRO D   4      -73.67    -19.03                                   
REMARK 500    PRO E   4       94.03    -32.86                                   
REMARK 500    VAL E   5      -49.80   -146.77                                   
REMARK 500    ASP E  17       58.39    -96.32                                   
REMARK 500    PRO E  20      138.92    -35.98                                   
REMARK 500    PRO F   4      -37.85    -23.19                                   
REMARK 500    LEU F  63      -71.43    -57.22                                   
REMARK 500    ALA F  64     -170.34    -46.55                                   
REMARK 500    LYS F  65      -57.18     10.70                                   
REMARK 500    GLU F  66      -17.64    -47.66                                   
REMARK 500    ASP G   3      129.14      4.92                                   
REMARK 500    PRO G   4       73.95    -54.36                                   
REMARK 500    VAL G   5      106.86    163.49                                   
REMARK 500    GLN G  14      -31.03   -141.49                                   
REMARK 500    PRO G  21       79.69    -65.95                                   
REMARK 500                                                                      
REMARK 500 REMARK: NULL                                                         
REMARK 500                                                                      
REMARK 500 GEOMETRY AND STEREOCHEMISTRY                                         
REMARK 500 SUBTOPIC: MAIN CHAIN PLANARITY                                       
REMARK 500                                                                      
REMARK 500 THE FOLLOWING RESIDUES HAVE A PSEUDO PLANARITY                       
REMARK 500 TORSION, C(I) - CA(I) - N(I+1) - O(I), GREATER                       
REMARK 500 10.0 DEGREES. (M=MODEL NUMBER; RES=RESIDUE NAME;                     
REMARK 500 C=CHAIN IDENTIFIER; SSEQ=SEQUENCE NUMBER;                            
REMARK 500 I=INSERTION CODE).                                                   
REMARK 500                                                                      
REMARK 500  M RES CSSEQI        ANGLE                                           
REMARK 500    PRO C   4         13.93                                           
REMARK 500                                                                      
REMARK 500 REMARK: NULL                                                         
REMARK 525                                                                      
REMARK 525 SOLVENT                                                              
REMARK 525                                                                      
REMARK 525 THE SOLVENT MOLECULES HAVE CHAIN IDENTIFIERS THAT                    
REMARK 525 INDICATE THE POLYMER CHAIN WITH WHICH THEY ARE MOST                  
REMARK 525 CLOSELY ASSOCIATED. THE REMARK LISTS ALL THE SOLVENT                 
REMARK 525 MOLECULES WHICH ARE MORE THAN 5A AWAY FROM THE                       
REMARK 525 NEAREST POLYMER CHAIN (M = MODEL NUMBER;                             
REMARK 525 RES=RESIDUE NAME; C=CHAIN IDENTIFIER; SSEQ=SEQUENCE                  
REMARK 525 NUMBER; I=INSERTION CODE):                                           
REMARK 525                                                                      
REMARK 525  M RES CSSEQI                                                        
REMARK 525    HOH B  75        DISTANCE = 15.33 ANGSTROMS                       
REMARK 525    HOH B  77        DISTANCE = 22.51 ANGSTROMS                       
REMARK 525    HOH D  77        DISTANCE = 15.89 ANGSTROMS                       
REMARK 525    HOH A  78        DISTANCE =  9.56 ANGSTROMS                       
REMARK 525    HOH D  78        DISTANCE = 19.26 ANGSTROMS                       
REMARK 525    HOH B  79        DISTANCE = 10.43 ANGSTROMS                       
REMARK 525    HOH D  79        DISTANCE = 13.31 ANGSTROMS                       
REMARK 525    HOH A  81        DISTANCE = 28.39 ANGSTROMS                       
REMARK 525    HOH B  81        DISTANCE = 12.16 ANGSTROMS                       
REMARK 525    HOH A  82        DISTANCE = 35.55 ANGSTROMS                       
REMARK 525    HOH B  84        DISTANCE = 13.09 ANGSTROMS                       
REMARK 525    HOH D  84        DISTANCE = 17.35 ANGSTROMS                       
REMARK 525    HOH B  86        DISTANCE = 17.10 ANGSTROMS                       
REMARK 525    HOH A  87        DISTANCE =  6.82 ANGSTROMS                       
REMARK 525    HOH A  90        DISTANCE = 32.98 ANGSTROMS                       
REMARK 525    HOH B  91        DISTANCE = 22.04 ANGSTROMS                       
REMARK 525    HOH A  92        DISTANCE = 28.42 ANGSTROMS                       
REMARK 525    HOH B  92        DISTANCE = 20.76 ANGSTROMS                       
REMARK 525    HOH D  92        DISTANCE = 10.55 ANGSTROMS                       
REMARK 525    HOH A  94        DISTANCE = 10.37 ANGSTROMS                       
REMARK 525    HOH B  94        DISTANCE = 17.94 ANGSTROMS                       
REMARK 525    HOH D  94        DISTANCE =  8.13 ANGSTROMS                       
REMARK 525    HOH A  97        DISTANCE =  6.85 ANGSTROMS                       
REMARK 525    HOH A  98        DISTANCE = 14.64 ANGSTROMS                       
REMARK 525    HOH A  99        DISTANCE = 25.14 ANGSTROMS                       
REMARK 525    HOH A 101        DISTANCE = 20.81 ANGSTROMS                       
REMARK 525    HOH H 101        DISTANCE =  5.01 ANGSTROMS                       
REMARK 525    HOH D 102        DISTANCE = 12.60 ANGSTROMS                       
REMARK 525    HOH B 103        DISTANCE =  6.57 ANGSTROMS                       
REMARK 525    HOH D 103        DISTANCE = 17.32 ANGSTROMS                       
REMARK 525    HOH G 103        DISTANCE =  6.33 ANGSTROMS                       
REMARK 525    HOH A 104        DISTANCE = 20.72 ANGSTROMS                       
REMARK 525    HOH B 104        DISTANCE = 22.84 ANGSTROMS                       
REMARK 525    HOH C 105        DISTANCE =  9.62 ANGSTROMS                       
REMARK 525    HOH A 106        DISTANCE = 25.19 ANGSTROMS                       
REMARK 525    HOH A 107        DISTANCE = 21.95 ANGSTROMS                       
REMARK 525    HOH D 107        DISTANCE =  6.82 ANGSTROMS                       
REMARK 525    HOH B 108        DISTANCE = 21.60 ANGSTROMS                       
REMARK 525    HOH B 110        DISTANCE = 14.40 ANGSTROMS                       
REMARK 525    HOH A 111        DISTANCE = 14.71 ANGSTROMS                       
REMARK 525    HOH H 111        DISTANCE =  5.25 ANGSTROMS                       
REMARK 525    HOH A 112        DISTANCE =  5.75 ANGSTROMS                       
REMARK 525    HOH G 112        DISTANCE =  7.13 ANGSTROMS                       
REMARK 525    HOH A 113        DISTANCE = 13.56 ANGSTROMS                       
REMARK 525    HOH D 113        DISTANCE = 16.74 ANGSTROMS                       
REMARK 525    HOH A 114        DISTANCE =  8.12 ANGSTROMS                       
REMARK 525    HOH B 114        DISTANCE = 15.66 ANGSTROMS                       
REMARK 525    HOH C 117        DISTANCE =  5.97 ANGSTROMS                       
REMARK 525    HOH G 118        DISTANCE =  6.39 ANGSTROMS                       
REMARK 525    HOH A 119        DISTANCE =  9.81 ANGSTROMS                       
REMARK 525    HOH C 119        DISTANCE =  5.55 ANGSTROMS                       
REMARK 525    HOH D 120        DISTANCE = 16.68 ANGSTROMS                       
REMARK 525    HOH A 121        DISTANCE =  6.25 ANGSTROMS                       
REMARK 525    HOH B 121        DISTANCE = 18.70 ANGSTROMS                       
REMARK 525    HOH A 122        DISTANCE = 26.98 ANGSTROMS                       
REMARK 525    HOH A 123        DISTANCE = 12.67 ANGSTROMS                       
REMARK 525    HOH A 124        DISTANCE = 22.94 ANGSTROMS                       
REMARK 525    HOH A 125        DISTANCE = 36.14 ANGSTROMS                       
REMARK 525    HOH A 126        DISTANCE = 26.47 ANGSTROMS                       
REMARK 525    HOH H 126        DISTANCE =  6.44 ANGSTROMS                       
REMARK 525    HOH A 127        DISTANCE = 36.73 ANGSTROMS                       
REMARK 525    HOH A 128        DISTANCE = 28.74 ANGSTROMS                       
REMARK 525    HOH A 129        DISTANCE =  6.99 ANGSTROMS                       
REMARK 525    HOH B 130        DISTANCE =  6.10 ANGSTROMS                       
REMARK 525    HOH D 130        DISTANCE = 18.51 ANGSTROMS                       
REMARK 525    HOH B 131        DISTANCE = 15.56 ANGSTROMS                       
REMARK 525    HOH D 131        DISTANCE = 16.77 ANGSTROMS                       
REMARK 525    HOH A 132        DISTANCE = 18.65 ANGSTROMS                       
REMARK 525    HOH D 133        DISTANCE = 18.21 ANGSTROMS                       
REMARK 525    HOH A 134        DISTANCE = 16.00 ANGSTROMS                       
REMARK 525    HOH B 134        DISTANCE = 21.15 ANGSTROMS                       
REMARK 525    HOH D 134        DISTANCE = 14.10 ANGSTROMS                       
REMARK 525    HOH A 135        DISTANCE = 36.86 ANGSTROMS                       
REMARK 525    HOH B 135        DISTANCE =  7.50 ANGSTROMS                       
REMARK 525    HOH A 136        DISTANCE = 16.08 ANGSTROMS                       
REMARK 525    HOH B 137        DISTANCE = 17.90 ANGSTROMS                       
REMARK 525    HOH D 138        DISTANCE = 18.03 ANGSTROMS                       
REMARK 525    HOH B 139        DISTANCE =  7.71 ANGSTROMS                       
REMARK 525    HOH B 140        DISTANCE =  9.85 ANGSTROMS                       
REMARK 525    HOH D 140        DISTANCE =  7.82 ANGSTROMS                       
REMARK 525    HOH B 142        DISTANCE =  5.81 ANGSTROMS                       
REMARK 525    HOH B 143        DISTANCE =  8.40 ANGSTROMS                       
REMARK 525    HOH B 144        DISTANCE =  9.92 ANGSTROMS                       
REMARK 525    HOH B 145        DISTANCE = 18.78 ANGSTROMS                       
REMARK 525    HOH B 146        DISTANCE = 16.59 ANGSTROMS                       
REMARK 525    HOH A 148        DISTANCE =  6.62 ANGSTROMS                       
REMARK 525    HOH A 149        DISTANCE =  7.13 ANGSTROMS                       
REMARK 525    HOH A 150        DISTANCE =  6.14 ANGSTROMS                       
REMARK 525    HOH A 152        DISTANCE = 21.84 ANGSTROMS                       
REMARK 525    HOH B 152        DISTANCE = 14.94 ANGSTROMS                       
REMARK 525    HOH A 153        DISTANCE = 21.54 ANGSTROMS                       
REMARK 525    HOH B 153        DISTANCE = 17.20 ANGSTROMS                       
REMARK 525    HOH A 154        DISTANCE =  5.06 ANGSTROMS                       
REMARK 525    HOH B 154        DISTANCE =  9.09 ANGSTROMS                       
REMARK 525    HOH A 155        DISTANCE = 37.86 ANGSTROMS                       
REMARK 525    HOH B 155        DISTANCE =  8.19 ANGSTROMS                       
REMARK 525    HOH A 156        DISTANCE = 35.22 ANGSTROMS                       
REMARK 525    HOH B 156        DISTANCE = 19.17 ANGSTROMS                       
REMARK 525    HOH B 157        DISTANCE = 22.07 ANGSTROMS                       
REMARK 525    HOH A 158        DISTANCE = 30.93 ANGSTROMS                       
REMARK 525    HOH A 160        DISTANCE = 29.47 ANGSTROMS                       
REMARK 525    HOH A 161        DISTANCE = 39.71 ANGSTROMS                       
REMARK 525    HOH A 162        DISTANCE = 35.42 ANGSTROMS                       
REMARK 525    HOH B 162        DISTANCE = 11.59 ANGSTROMS                       
REMARK 525    HOH A 164        DISTANCE = 31.61 ANGSTROMS                       
REMARK 525    HOH A 165        DISTANCE =  7.57 ANGSTROMS                       
DBREF  1K1F A    1    72  UNP    P11274   BCR_HUMAN        1     72             
DBREF  1K1F B    1    72  UNP    P11274   BCR_HUMAN        1     72             
DBREF  1K1F C    1    72  UNP    P11274   BCR_HUMAN        1     72             
DBREF  1K1F D    1    72  UNP    P11274   BCR_HUMAN        1     72             
DBREF  1K1F E    1    72  UNP    P11274   BCR_HUMAN        1     72             
DBREF  1K1F F    1    72  UNP    P11274   BCR_HUMAN        1     72             
DBREF  1K1F G    1    72  UNP    P11274   BCR_HUMAN        1     72             
DBREF  1K1F H    1    72  UNP    P11274   BCR_HUMAN        1     72             
SEQADV 1K1F MSE A    1  UNP  P11274    MET     1 MODIFIED RESIDUE               
SEQADV 1K1F MSE A   23  UNP  P11274    MET    23 MODIFIED RESIDUE               
SEQADV 1K1F ALA A   38  UNP  P11274    CYS    38 ENGINEERED                     
SEQADV 1K1F MSE A   56  UNP  P11274    MET    56 MODIFIED RESIDUE               
SEQADV 1K1F MSE B    1  UNP  P11274    MET     1 MODIFIED RESIDUE               
SEQADV 1K1F MSE B   23  UNP  P11274    MET    23 MODIFIED RESIDUE               
SEQADV 1K1F ALA B   38  UNP  P11274    CYS    38 ENGINEERED                     
SEQADV 1K1F MSE B   56  UNP  P11274    MET    56 MODIFIED RESIDUE               
SEQADV 1K1F MSE C    1  UNP  P11274    MET     1 MODIFIED RESIDUE               
SEQADV 1K1F MSE C   23  UNP  P11274    MET    23 MODIFIED RESIDUE               
SEQADV 1K1F ALA C   38  UNP  P11274    CYS    38 ENGINEERED                     
SEQADV 1K1F MSE C   56  UNP  P11274    MET    56 MODIFIED RESIDUE               
SEQADV 1K1F MSE D    1  UNP  P11274    MET     1 MODIFIED RESIDUE               
SEQADV 1K1F MSE D   23  UNP  P11274    MET    23 MODIFIED RESIDUE               
SEQADV 1K1F ALA D   38  UNP  P11274    CYS    38 ENGINEERED                     
SEQADV 1K1F MSE D   56  UNP  P11274    MET    56 MODIFIED RESIDUE               
SEQADV 1K1F MSE E    1  UNP  P11274    MET     1 MODIFIED RESIDUE               
SEQADV 1K1F MSE E   23  UNP  P11274    MET    23 MODIFIED RESIDUE               
SEQADV 1K1F ALA E   38  UNP  P11274    CYS    38 ENGINEERED                     
SEQADV 1K1F MSE E   56  UNP  P11274    MET    56 MODIFIED RESIDUE               
SEQADV 1K1F MSE F    1  UNP  P11274    MET     1 MODIFIED RESIDUE               
SEQADV 1K1F MSE F   23  UNP  P11274    MET    23 MODIFIED RESIDUE               
SEQADV 1K1F ALA F   38  UNP  P11274    CYS    38 ENGINEERED                     
SEQADV 1K1F MSE F   56  UNP  P11274    MET    56 MODIFIED RESIDUE               
SEQADV 1K1F MSE G    1  UNP  P11274    MET     1 MODIFIED RESIDUE               
SEQADV 1K1F MSE G   23  UNP  P11274    MET    23 MODIFIED RESIDUE               
SEQADV 1K1F ALA G   38  UNP  P11274    CYS    38 ENGINEERED                     
SEQADV 1K1F MSE G   56  UNP  P11274    MET    56 MODIFIED RESIDUE               
SEQADV 1K1F MSE H    1  UNP  P11274    MET     1 MODIFIED RESIDUE               
SEQADV 1K1F MSE H   23  UNP  P11274    MET    23 MODIFIED RESIDUE               
SEQADV 1K1F ALA H   38  UNP  P11274    CYS    38 ENGINEERED                     
SEQADV 1K1F MSE H   56  UNP  P11274    MET    56 MODIFIED RESIDUE               
SEQRES   1 A   72  MSE VAL ASP PRO VAL GLY PHE ALA GLU ALA TRP LYS ALA          
SEQRES   2 A   72  GLN PHE PRO ASP SER GLU PRO PRO ARG MSE GLU LEU ARG          
SEQRES   3 A   72  SER VAL GLY ASP ILE GLU GLN GLU LEU GLU ARG ALA LYS          
SEQRES   4 A   72  ALA SER ILE ARG ARG LEU GLU GLN GLU VAL ASN GLN GLU          
SEQRES   5 A   72  ARG PHE ARG MSE ILE TYR LEU GLN THR LEU LEU ALA LYS          
SEQRES   6 A   72  GLU LYS LYS SER TYR ASP ARG                                  
SEQRES   1 B   72  MSE VAL ASP PRO VAL GLY PHE ALA GLU ALA TRP LYS ALA          
SEQRES   2 B   72  GLN PHE PRO ASP SER GLU PRO PRO ARG MSE GLU LEU ARG          
SEQRES   3 B   72  SER VAL GLY ASP ILE GLU GLN GLU LEU GLU ARG ALA LYS          
SEQRES   4 B   72  ALA SER ILE ARG ARG LEU GLU GLN GLU VAL ASN GLN GLU          
SEQRES   5 B   72  ARG PHE ARG MSE ILE TYR LEU GLN THR LEU LEU ALA LYS          
SEQRES   6 B   72  GLU LYS LYS SER TYR ASP ARG                                  
SEQRES   1 C   72  MSE VAL ASP PRO VAL GLY PHE ALA GLU ALA TRP LYS ALA          
SEQRES   2 C   72  GLN PHE PRO ASP SER GLU PRO PRO ARG MSE GLU LEU ARG          
SEQRES   3 C   72  SER VAL GLY ASP ILE GLU GLN GLU LEU GLU ARG ALA LYS          
SEQRES   4 C   72  ALA SER ILE ARG ARG LEU GLU GLN GLU VAL ASN GLN GLU          
SEQRES   5 C   72  ARG PHE ARG MSE ILE TYR LEU GLN THR LEU LEU ALA LYS          
SEQRES   6 C   72  GLU LYS LYS SER TYR ASP ARG                                  
SEQRES   1 D   72  MSE VAL ASP PRO VAL GLY PHE ALA GLU ALA TRP LYS ALA          
SEQRES   2 D   72  GLN PHE PRO ASP SER GLU PRO PRO ARG MSE GLU LEU ARG          
SEQRES   3 D   72  SER VAL GLY ASP ILE GLU GLN GLU LEU GLU ARG ALA LYS          
SEQRES   4 D   72  ALA SER ILE ARG ARG LEU GLU GLN GLU VAL ASN GLN GLU          
SEQRES   5 D   72  ARG PHE ARG MSE ILE TYR LEU GLN THR LEU LEU ALA LYS          
SEQRES   6 D   72  GLU LYS LYS SER TYR ASP ARG                                  
SEQRES   1 E   72  MSE VAL ASP PRO VAL GLY PHE ALA GLU ALA TRP LYS ALA          
SEQRES   2 E   72  GLN PHE PRO ASP SER GLU PRO PRO ARG MSE GLU LEU ARG          
SEQRES   3 E   72  SER VAL GLY ASP ILE GLU GLN GLU LEU GLU ARG ALA LYS          
SEQRES   4 E   72  ALA SER ILE ARG ARG LEU GLU GLN GLU VAL ASN GLN GLU          
SEQRES   5 E   72  ARG PHE ARG MSE ILE TYR LEU GLN THR LEU LEU ALA LYS          
SEQRES   6 E   72  GLU LYS LYS SER TYR ASP ARG                                  
SEQRES   1 F   72  MSE VAL ASP PRO VAL GLY PHE ALA GLU ALA TRP LYS ALA          
SEQRES   2 F   72  GLN PHE PRO ASP SER GLU PRO PRO ARG MSE GLU LEU ARG          
SEQRES   3 F   72  SER VAL GLY ASP ILE GLU GLN GLU LEU GLU ARG ALA LYS          
SEQRES   4 F   72  ALA SER ILE ARG ARG LEU GLU GLN GLU VAL ASN GLN GLU          
SEQRES   5 F   72  ARG PHE ARG MSE ILE TYR LEU GLN THR LEU LEU ALA LYS          
SEQRES   6 F   72  GLU LYS LYS SER TYR ASP ARG                                  
SEQRES   1 G   72  MSE VAL ASP PRO VAL GLY PHE ALA GLU ALA TRP LYS ALA          
SEQRES   2 G   72  GLN PHE PRO ASP SER GLU PRO PRO ARG MSE GLU LEU ARG          
SEQRES   3 G   72  SER VAL GLY ASP ILE GLU GLN GLU LEU GLU ARG ALA LYS          
SEQRES   4 G   72  ALA SER ILE ARG ARG LEU GLU GLN GLU VAL ASN GLN GLU          
SEQRES   5 G   72  ARG PHE ARG MSE ILE TYR LEU GLN THR LEU LEU ALA LYS          
SEQRES   6 G   72  GLU LYS LYS SER TYR ASP ARG                                  
SEQRES   1 H   72  MSE VAL ASP PRO VAL GLY PHE ALA GLU ALA TRP LYS ALA          
SEQRES   2 H   72  GLN PHE PRO ASP SER GLU PRO PRO ARG MSE GLU LEU ARG          
SEQRES   3 H   72  SER VAL GLY ASP ILE GLU GLN GLU LEU GLU ARG ALA LYS          
SEQRES   4 H   72  ALA SER ILE ARG ARG LEU GLU GLN GLU VAL ASN GLN GLU          
SEQRES   5 H   72  ARG PHE ARG MSE ILE TYR LEU GLN THR LEU LEU ALA LYS          
SEQRES   6 H   72  GLU LYS LYS SER TYR ASP ARG                                  
MODRES 1K1F MSE A    1  MET  SELENOMETHIONINE                                   
MODRES 1K1F MSE A   23  MET  SELENOMETHIONINE                                   
MODRES 1K1F MSE A   56  MET  SELENOMETHIONINE                                   
MODRES 1K1F MSE B    1  MET  SELENOMETHIONINE                                   
MODRES 1K1F MSE B   23  MET  SELENOMETHIONINE                                   
MODRES 1K1F MSE B   56  MET  SELENOMETHIONINE                                   
MODRES 1K1F MSE C    1  MET  SELENOMETHIONINE                                   
MODRES 1K1F MSE C   23  MET  SELENOMETHIONINE                                   
MODRES 1K1F MSE C   56  MET  SELENOMETHIONINE                                   
MODRES 1K1F MSE D    1  MET  SELENOMETHIONINE                                   
MODRES 1K1F MSE D   23  MET  SELENOMETHIONINE                                   
MODRES 1K1F MSE D   56  MET  SELENOMETHIONINE                                   
MODRES 1K1F MSE E   23  MET  SELENOMETHIONINE                                   
MODRES 1K1F MSE E   56  MET  SELENOMETHIONINE                                   
MODRES 1K1F MSE F    1  MET  SELENOMETHIONINE                                   
MODRES 1K1F MSE F   23  MET  SELENOMETHIONINE                                   
MODRES 1K1F MSE F   56  MET  SELENOMETHIONINE                                   
MODRES 1K1F MSE G    1  MET  SELENOMETHIONINE                                   
MODRES 1K1F MSE G   23  MET  SELENOMETHIONINE                                   
MODRES 1K1F MSE G   56  MET  SELENOMETHIONINE                                   
MODRES 1K1F MSE H   23  MET  SELENOMETHIONINE                                   
MODRES 1K1F MSE H   56  MET  SELENOMETHIONINE                                   
HET    MSE  A   1       8                                                       
HET    MSE  A  23       8                                                       
HET    MSE  A  56       8                                                       
HET    MSE  B   1       8                                                       
HET    MSE  B  23       8                                                       
HET    MSE  B  56       8                                                       
HET    MSE  C   1       8                                                       
HET    MSE  C  23       8                                                       
HET    MSE  C  56       8                                                       
HET    MSE  D   1       8                                                       
HET    MSE  D  23       8                                                       
HET    MSE  D  56       8                                                       
HET    MSE  E  23       8                                                       
HET    MSE  E  56       8                                                       
HET    MSE  F   1       8                                                       
HET    MSE  F  23       8                                                       
HET    MSE  F  56       8                                                       
HET    MSE  G   1       8                                                       
HET    MSE  G  23       8                                                       
HET    MSE  G  56       8                                                       
HET    MSE  H  23       8                                                       
HET    MSE  H  56       8                                                       
HETNAM     MSE SELENOMETHIONINE                                                 
FORMUL   1  MSE    22(C5 H11 N O2 SE)                                           
FORMUL   9  HOH   *420(H2 O)                                                    
HELIX    1   1 ASP A    3  PHE A   15  1                                  13    
HELIX    2   2 SER A   27  LYS A   65  1                                  39    
HELIX    3   3 VAL B    5  ALA B   13  1                                   9    
HELIX    4   4 SER B   27  GLU B   66  1                                  40    
HELIX    5   5 PRO C    4  PHE C   15  1                                  12    
HELIX    6   6 SER C   27  LYS C   67  1                                  41    
HELIX    7   7 ASP D    3  PHE D   15  1                                  13    
HELIX    8   8 SER D   27  GLU D   66  1                                  40    
HELIX    9   9 GLY E    6  PHE E   15  1                                  10    
HELIX   10  10 SER E   27  LYS E   67  1                                  41    
HELIX   11  11 ASP F    3  PHE F   15  1                                  13    
HELIX   12  12 SER F   27  ALA F   64  1                                  38    
HELIX   13  13 GLY G    6  ALA G   13  1                                   8    
HELIX   14  14 SER G   27  LYS G   65  1                                  39    
HELIX   15  15 PRO H    4  PHE H   15  1                                  12    
HELIX   16  16 SER H   27  LYS H   65  1                                  39    
LINK         C   MSE A   1                 N   VAL A   2     1555   1555  1.33  
LINK         C   ARG A  22                 N   MSE A  23     1555   1555  1.33  
LINK         C   MSE A  23                 N   GLU A  24     1555   1555  1.33  
LINK         C   ARG A  55                 N   MSE A  56     1555   1555  1.33  
LINK         C   MSE A  56                 N   ILE A  57     1555   1555  1.33  
LINK         C   MSE B   1                 N   VAL B   2     1555   1555  1.33  
LINK         C   ARG B  22                 N   MSE B  23     1555   1555  1.32  
LINK         C   MSE B  23                 N   GLU B  24     1555   1555  1.33  
LINK         C   ARG B  55                 N   MSE B  56     1555   1555  1.33  
LINK         C   MSE B  56                 N   ILE B  57     1555   1555  1.32  
LINK         C   MSE C   1                 N   VAL C   2     1555   1555  1.27  
LINK         C   ARG C  22                 N   MSE C  23     1555   1555  1.33  
LINK         C   MSE C  23                 N   GLU C  24     1555   1555  1.32  
LINK         C   ARG C  55                 N   MSE C  56     1555   1555  1.34  
LINK         C   MSE C  56                 N   ILE C  57     1555   1555  1.33  
LINK         C   MSE D   1                 N   VAL D   2     1555   1555  1.33  
LINK         C   ARG D  22                 N   MSE D  23     1555   1555  1.33  
LINK         C   MSE D  23                 N   GLU D  24     1555   1555  1.33  
LINK         C   ARG D  55                 N   MSE D  56     1555   1555  1.33  
LINK         C   MSE D  56                 N   ILE D  57     1555   1555  1.33  
LINK         CB  GLU D  66                 CE  MSE C   1     1555   1555  1.73  
LINK         C   ARG E  22                 N   MSE E  23     1555   1555  1.33  
LINK         C   MSE E  23                 N   GLU E  24     1555   1555  1.34  
LINK         C   ARG E  55                 N   MSE E  56     1555   1555  1.33  
LINK         C   MSE E  56                 N   ILE E  57     1555   1555  1.33  
LINK         C   MSE F   1                 N   VAL F   2     1555   1555  1.33  
LINK         C   ARG F  22                 N   MSE F  23     1555   1555  1.33  
LINK         C   MSE F  23                 N   GLU F  24     1555   1555  1.33  
LINK         C   ARG F  55                 N   MSE F  56     1555   1555  1.33  
LINK         C   MSE F  56                 N   ILE F  57     1555   1555  1.33  
LINK         C   MSE G   1                 N   VAL G   2     1555   1555  1.33  
LINK         C   ARG G  22                 N   MSE G  23     1555   1555  1.33  
LINK         C   MSE G  23                 N   GLU G  24     1555   1555  1.33  
LINK         C   ARG G  55                 N   MSE G  56     1555   1555  1.33  
LINK         C   MSE G  56                 N   ILE G  57     1555   1555  1.33  
LINK         C   ARG H  22                 N   MSE H  23     1555   1555  1.33  
LINK         C   MSE H  23                 N   GLU H  24     1555   1555  1.33  
LINK         C   ARG H  55                 N   MSE H  56     1555   1555  1.33  
LINK         C   MSE H  56                 N   ILE H  57     1555   1555  1.33  
CRYST1   35.988  121.173   60.432  90.00  93.03  90.00 P 1 21 1     16          
ORIGX1      1.000000  0.000000  0.000000        0.00000                         
ORIGX2      0.000000  1.000000  0.000000        0.00000                         
ORIGX3      0.000000  0.000000  1.000000        0.00000                         
SCALE1      0.027787  0.000000  0.001470        0.00000                         
SCALE2      0.000000  0.008253  0.000000        0.00000                         
SCALE3      0.000000  0.000000  0.016571        0.00000                         
HETATM    1  N   MSE A   1      50.237  17.295  -1.787  1.00 50.34           N  
HETATM    2  CA  MSE A   1      49.554  18.605  -1.556  1.00 50.76           C  
HETATM    3  C   MSE A   1      48.702  18.552  -0.299  1.00 50.03           C  
HETATM    4  O   MSE A   1      49.119  19.055   0.738  1.00 51.64           O  
HETATM    5  CB  MSE A   1      48.667  18.970  -2.749  1.00 52.01           C  
HETATM    6  CG  MSE A   1      47.694  17.874  -3.147  1.00 52.94           C  
HETATM    7 SE   MSE A   1      46.462  18.434  -4.509  1.00 55.40          SE  
HETATM    8  CE  MSE A   1      45.323  19.543  -3.392  1.00 54.42           C  
ATOM      9  N   VAL A   2      47.522  17.939  -0.406  1.00 48.24           N  
ATOM     10  CA  VAL A   2      46.569  17.785   0.700  1.00 46.08           C  
ATOM     11  C   VAL A   2      45.385  16.936   0.218  1.00 44.31           C  
ATOM     12  O   VAL A   2      44.891  17.118  -0.898  1.00 43.62           O  
ATOM     13  CB  VAL A   2      45.998  19.155   1.196  1.00 46.03           C  
ATOM     14  CG1 VAL A   2      44.723  18.931   1.964  1.00 46.07           C  
ATOM     15  CG2 VAL A   2      46.981  19.853   2.111  1.00 45.64           C  
ATOM     16  N   ASP A   3      44.946  16.003   1.057  1.00 41.85           N  
ATOM     17  CA  ASP A   3      43.806  15.147   0.731  1.00 40.87           C  
ATOM     18  C   ASP A   3      42.524  15.838   1.207  1.00 38.85           C  
ATOM     19  O   ASP A   3      42.562  16.992   1.632  1.00 39.27           O  
ATOM     20  CB  ASP A   3      43.961  13.794   1.428  1.00 41.20           C  
ATOM     21  CG  ASP A   3      44.238  13.934   2.909  1.00 41.68           C  
ATOM     22  OD1 ASP A   3      45.389  14.264   3.269  1.00 43.93           O  
ATOM     23  OD2 ASP A   3      43.309  13.732   3.716  1.00 42.65           O  
ATOM     24  N   PRO A   4      41.374  15.146   1.146  1.00 37.58           N  
ATOM     25  CA  PRO A   4      40.122  15.768   1.597  1.00 36.85           C  
ATOM     26  C   PRO A   4      40.087  15.986   3.116  1.00 35.20           C  
ATOM     27  O   PRO A   4      39.380  16.870   3.619  1.00 36.76           O  
ATOM     28  CB  PRO A   4      39.059  14.776   1.124  1.00 37.49           C  
ATOM     29  CG  PRO A   4      39.788  13.460   1.221  1.00 38.45           C  
ATOM     30  CD  PRO A   4      41.118  13.802   0.601  1.00 37.56           C  
ATOM     31  N   VAL A   5      40.851  15.176   3.844  1.00 33.25           N  
ATOM     32  CA  VAL A   5      40.910  15.288   5.291  1.00 30.50           C  
ATOM     33  C   VAL A   5      41.807  16.453   5.670  1.00 29.45           C  
ATOM     34  O   VAL A   5      41.423  17.282   6.499  1.00 30.46           O  
ATOM     35  CB  VAL A   5      41.429  13.990   5.953  1.00 30.61           C  
ATOM     36  CG1 VAL A   5      41.507  14.169   7.446  1.00 29.58           C  
ATOM     37  CG2 VAL A   5      40.485  12.843   5.668  1.00 31.49           C  
ATOM     38  N   GLY A   6      42.993  16.527   5.067  1.00 27.91           N  
ATOM     39  CA  GLY A   6      43.898  17.629   5.345  1.00 27.11           C  
ATOM     40  C   GLY A   6      43.257  18.941   4.904  1.00 28.12           C  
ATOM     41  O   GLY A   6      43.435  19.986   5.529  1.00 30.24           O  
ATOM     42  N   PHE A   7      42.489  18.883   3.822  1.00 27.52           N  
ATOM     43  CA  PHE A   7      41.784  20.062   3.317  1.00 26.57           C  
ATOM     44  C   PHE A   7      40.761  20.535   4.338  1.00 27.57           C  
ATOM     45  O   PHE A   7      40.645  21.735   4.603  1.00 28.47           O  
ATOM     46  CB  PHE A   7      41.059  19.712   2.021  1.00 26.76           C  
ATOM     47  CG  PHE A   7      39.970  20.693   1.633  1.00 24.65           C  
ATOM     48  CD1 PHE A   7      40.289  21.933   1.118  1.00 25.22           C  
ATOM     49  CD2 PHE A   7      38.617  20.348   1.756  1.00 25.27           C  
ATOM     50  CE1 PHE A   7      39.284  22.833   0.719  1.00 25.90           C  
ATOM     51  CE2 PHE A   7      37.603  21.241   1.363  1.00 24.96           C  
ATOM     52  CZ  PHE A   7      37.944  22.485   0.842  1.00 25.13           C  
ATOM     53  N   ALA A   8      40.002  19.590   4.894  1.00 28.43           N  
ATOM     54  CA  ALA A   8      38.973  19.908   5.881  1.00 28.28           C  
ATOM     55  C   ALA A   8      39.605  20.424   7.157  1.00 27.46           C  
ATOM     56  O   ALA A   8      39.038  21.269   7.840  1.00 29.14           O  
ATOM     57  CB  ALA A   8      38.111  18.675   6.170  1.00 29.44           C  
ATOM     58  N   GLU A   9      40.787  19.924   7.483  1.00 28.50           N  
ATOM     59  CA  GLU A   9      41.496  20.385   8.681  1.00 30.12           C  
ATOM     60  C   GLU A   9      42.020  21.810   8.519  1.00 29.83           C  
ATOM     61  O   GLU A   9      42.025  22.599   9.474  1.00 30.08           O  
ATOM     62  CB  GLU A   9      42.689  19.475   8.970  1.00 31.73           C  
ATOM     63  CG  GLU A   9      42.343  18.162   9.641  1.00 34.75           C  
ATOM     64  CD  GLU A   9      43.399  17.095   9.393  1.00 36.39           C  
ATOM     65  OE1 GLU A   9      44.594  17.445   9.273  1.00 37.82           O  
ATOM     66  OE2 GLU A   9      43.037  15.902   9.323  1.00 38.04           O  
ATOM     67  N   ALA A  10      42.492  22.133   7.317  1.00 29.07           N  
ATOM     68  CA  ALA A  10      43.029  23.461   7.045  1.00 26.36           C  
ATOM     69  C   ALA A  10      41.867  24.432   6.984  1.00 25.17           C  
ATOM     70  O   ALA A  10      42.013  25.623   7.234  1.00 24.97           O  
ATOM     71  CB  ALA A  10      43.780  23.450   5.726  1.00 25.62           C  
ATOM     72  N   TRP A  11      40.693  23.915   6.667  1.00 24.11           N  
ATOM     73  CA  TRP A  11      39.516  24.763   6.589  1.00 25.47           C  
ATOM     74  C   TRP A  11      39.070  25.184   7.984  1.00 27.43           C  
ATOM     75  O   TRP A  11      38.812  26.368   8.236  1.00 27.59           O  
ATOM     76  CB  TRP A  11      38.402  24.010   5.868  1.00 23.83           C  
ATOM     77  CG  TRP A  11      37.106  24.780   5.717  1.00 21.87           C  
ATOM     78  CD1 TRP A  11      36.220  25.082   6.699  1.00 21.40           C  
ATOM     79  CD2 TRP A  11      36.574  25.357   4.511  1.00 22.68           C  
ATOM     80  NE1 TRP A  11      35.171  25.818   6.191  1.00 21.02           N  
ATOM     81  CE2 TRP A  11      35.369  26.002   4.851  1.00 22.88           C  
ATOM     82  CE3 TRP A  11      37.003  25.396   3.181  1.00 22.46           C  
ATOM     83  CZ2 TRP A  11      34.585  26.675   3.902  1.00 23.75           C  
ATOM     84  CZ3 TRP A  11      36.225  26.065   2.238  1.00 21.83           C  
ATOM     85  CH2 TRP A  11      35.034  26.697   2.606  1.00 20.97           C  
ATOM     86  N   LYS A  12      38.988  24.214   8.892  1.00 29.88           N  
ATOM     87  CA  LYS A  12      38.562  24.462  10.270  1.00 31.23           C  
ATOM     88  C   LYS A  12      39.587  25.314  11.000  1.00 31.95           C  
ATOM     89  O   LYS A  12      39.233  26.176  11.803  1.00 34.05           O  
ATOM     90  CB  LYS A  12      38.384  23.129  10.994  1.00 32.56           C  
ATOM     91  CG  LYS A  12      37.549  22.113  10.232  1.00 34.47           C  
ATOM     92  CD  LYS A  12      37.835  20.716  10.754  1.00 37.68           C  
ATOM     93  CE  LYS A  12      36.992  19.690  10.039  1.00 38.09           C  
ATOM     94  NZ  LYS A  12      37.323  18.338  10.548  1.00 41.52           N  
ATOM     95  N   ALA A  13      40.865  25.069  10.730  1.00 32.40           N  
ATOM     96  CA  ALA A  13      41.926  25.847  11.366  1.00 33.42           C  
ATOM     97  C   ALA A  13      41.791  27.313  10.981  1.00 34.02           C  
ATOM     98  O   ALA A  13      41.947  28.199  11.818  1.00 35.37           O  
ATOM     99  CB  ALA A  13      43.289  25.325  10.934  1.00 32.14           C  
ATOM    100  N   GLN A  14      41.499  27.570   9.711  1.00 34.50           N  
ATOM    101  CA  GLN A  14      41.367  28.942   9.221  1.00 34.56           C  
ATOM    102  C   GLN A  14      40.016  29.571   9.540  1.00 34.18           C  
ATOM    103  O   GLN A  14      39.947  30.731   9.958  1.00 34.98           O  
ATOM    104  CB  GLN A  14      41.582  28.973   7.710  1.00 36.09           C  
ATOM    105  CG  GLN A  14      42.833  29.716   7.261  1.00 39.54           C  
ATOM    106  CD  GLN A  14      43.066  29.587   5.765  1.00 41.33           C  
ATOM    107  OE1 GLN A  14      42.461  30.306   4.965  1.00 42.96           O  
ATOM    108  NE2 GLN A  14      43.957  28.675   5.378  1.00 43.55           N  
ATOM    109  N   PHE A  15      38.946  28.812   9.318  1.00 32.30           N  
ATOM    110  CA  PHE A  15      37.600  29.302   9.562  1.00 30.35           C  
ATOM    111  C   PHE A  15      36.989  28.404  10.644  1.00 32.96           C  
ATOM    112  O   PHE A  15      36.075  27.606  10.386  1.00 31.30           O  
ATOM    113  CB  PHE A  15      36.791  29.248   8.249  1.00 26.36           C  
ATOM    114  CG  PHE A  15      37.572  29.725   7.044  1.00 22.23           C  
ATOM    115  CD1 PHE A  15      38.052  28.822   6.101  1.00 21.68           C  
ATOM    116  CD2 PHE A  15      37.875  31.068   6.889  1.00 21.45           C  
ATOM    117  CE1 PHE A  15      38.820  29.250   5.010  1.00 17.96           C  
ATOM    118  CE2 PHE A  15      38.635  31.506   5.816  1.00 20.83           C  
ATOM    119  CZ  PHE A  15      39.117  30.586   4.870  1.00 19.78           C  
ATOM    120  N   PRO A  16      37.487  28.534  11.886  1.00 34.60           N  
ATOM    121  CA  PRO A  16      36.986  27.720  12.998  1.00 36.15           C  
ATOM    122  C   PRO A  16      35.470  27.777  13.221  1.00 37.33           C  
ATOM    123  O   PRO A  16      34.917  26.989  13.984  1.00 35.88           O  
ATOM    124  CB  PRO A  16      37.800  28.236  14.194  1.00 35.11           C  
ATOM    125  CG  PRO A  16      38.098  29.660  13.825  1.00 35.03           C  
ATOM    126  CD  PRO A  16      38.427  29.567  12.360  1.00 34.90           C  
ATOM    127  N   ASP A  17      34.802  28.687  12.517  1.00 40.43           N  
ATOM    128  CA  ASP A  17      33.361  28.853  12.656  1.00 42.35           C  
ATOM    129  C   ASP A  17      32.560  28.197  11.543  1.00 43.26           C  
ATOM    130  O   ASP A  17      31.333  28.116  11.627  1.00 42.49           O  
ATOM    131  CB  ASP A  17      32.999  30.335  12.664  1.00 44.57           C  
ATOM    132  CG  ASP A  17      33.942  31.159  13.507  1.00 47.09           C  
ATOM    133  OD1 ASP A  17      34.026  30.907  14.733  1.00 48.67           O  
ATOM    134  OD2 ASP A  17      34.597  32.064  12.935  1.00 47.86           O  
ATOM    135  N   SER A  18      33.244  27.741  10.499  1.00 44.10           N  
ATOM    136  CA  SER A  18      32.548  27.146   9.375  1.00 44.74           C  
ATOM    137  C   SER A  18      32.801  25.666   9.162  1.00 45.32           C  
ATOM    138  O   SER A  18      33.883  25.142   9.439  1.00 45.86           O  
ATOM    139  CB  SER A  18      32.885  27.911   8.092  1.00 43.66           C  
ATOM    140  OG  SER A  18      32.201  27.356   6.979  1.00 45.86           O  
ATOM    141  N   GLU A  19      31.772  25.008   8.645  1.00 45.71           N  
ATOM    142  CA  GLU A  19      31.798  23.585   8.349  1.00 46.01           C  
ATOM    143  C   GLU A  19      32.367  23.409   6.942  1.00 45.76           C  
ATOM    144  O   GLU A  19      31.914  24.054   5.994  1.00 45.89           O  
ATOM    145  CB  GLU A  19      30.372  23.041   8.419  1.00 47.57           C  
ATOM    146  CG  GLU A  19      29.315  24.125   8.702  1.00 49.68           C  
ATOM    147  CD  GLU A  19      29.188  25.153   7.577  1.00 51.00           C  
ATOM    148  OE1 GLU A  19      28.840  24.753   6.445  1.00 52.45           O  
ATOM    149  OE2 GLU A  19      29.428  26.356   7.818  1.00 51.40           O  
ATOM    150  N   PRO A  20      33.367  22.538   6.786  1.00 45.08           N  
ATOM    151  CA  PRO A  20      33.974  22.312   5.471  1.00 45.38           C  
ATOM    152  C   PRO A  20      33.005  21.838   4.389  1.00 44.79           C  
ATOM    153  O   PRO A  20      32.202  20.934   4.607  1.00 44.73           O  
ATOM    154  CB  PRO A  20      35.070  21.289   5.763  1.00 45.27           C  
ATOM    155  CG  PRO A  20      34.544  20.555   6.948  1.00 46.54           C  
ATOM    156  CD  PRO A  20      33.965  21.654   7.800  1.00 45.72           C  
ATOM    157  N   PRO A  21      33.081  22.447   3.199  1.00 44.43           N  
ATOM    158  CA  PRO A  21      32.220  22.100   2.069  1.00 45.31           C  
ATOM    159  C   PRO A  21      32.427  20.659   1.602  1.00 45.45           C  
ATOM    160  O   PRO A  21      33.547  20.138   1.601  1.00 44.86           O  
ATOM    161  CB  PRO A  21      32.612  23.131   1.012  1.00 45.93           C  
ATOM    162  CG  PRO A  21      34.045  23.348   1.294  1.00 45.25           C  
ATOM    163  CD  PRO A  21      34.054  23.474   2.803  1.00 44.85           C  
ATOM    164  N   ARG A  22      31.328  20.023   1.220  1.00 46.09           N  
ATOM    165  CA  ARG A  22      31.347  18.642   0.758  1.00 47.74           C  
ATOM    166  C   ARG A  22      31.099  18.582  -0.742  1.00 46.77           C  
ATOM    167  O   ARG A  22      29.981  18.357  -1.193  1.00 47.13           O  
ATOM    168  CB  ARG A  22      30.292  17.831   1.516  1.00 49.67           C  
ATOM    169  CG  ARG A  22      30.765  17.410   2.895  1.00 52.44           C  
ATOM    170  CD  ARG A  22      29.632  17.032   3.816  1.00 54.65           C  
ATOM    171  NE  ARG A  22      30.133  16.326   4.994  1.00 57.10           N  
ATOM    172  CZ  ARG A  22      29.438  16.140   6.113  1.00 58.91           C  
ATOM    173  NH1 ARG A  22      28.201  16.618   6.217  1.00 59.12           N  
ATOM    174  NH2 ARG A  22      29.974  15.455   7.118  1.00 59.23           N  
HETATM  175  N   MSE A  23      32.164  18.781  -1.508  1.00 45.58           N  
HETATM  176  CA  MSE A  23      32.088  18.770  -2.958  1.00 44.49           C  
HETATM  177  C   MSE A  23      32.255  17.375  -3.529  1.00 44.54           C  
HETATM  178  O   MSE A  23      32.825  16.484  -2.885  1.00 44.33           O  
HETATM  179  CB  MSE A  23      33.183  19.649  -3.535  1.00 43.70           C  
HETATM  180  CG  MSE A  23      33.234  21.011  -2.923  1.00 42.24           C  
HETATM  181 SE   MSE A  23      34.768  21.923  -3.617  1.00 44.35          SE  
HETATM  182  CE  MSE A  23      36.069  21.539  -2.226  1.00 38.77           C  
ATOM    183  N   GLU A  24      31.751  17.196  -4.746  1.00 43.56           N  
ATOM    184  CA  GLU A  24      31.874  15.928  -5.453  1.00 42.37           C  
ATOM    185  C   GLU A  24      33.055  16.176  -6.375  1.00 39.28           C  
ATOM    186  O   GLU A  24      33.013  17.088  -7.204  1.00 39.04           O  
ATOM    187  CB  GLU A  24      30.614  15.641  -6.276  1.00 45.58           C  
ATOM    188  CG  GLU A  24      29.397  15.244  -5.452  1.00 47.77           C  
ATOM    189  CD  GLU A  24      29.626  13.968  -4.653  1.00 50.17           C  
ATOM    190  OE1 GLU A  24      30.632  13.263  -4.915  1.00 50.80           O  
ATOM    191  OE2 GLU A  24      28.793  13.667  -3.771  1.00 50.35           O  
ATOM    192  N   LEU A  25      34.114  15.395  -6.204  1.00 35.89           N  
ATOM    193  CA  LEU A  25      35.318  15.542  -7.010  1.00 33.50           C  
ATOM    194  C   LEU A  25      35.725  14.174  -7.559  1.00 32.37           C  
ATOM    195  O   LEU A  25      36.799  13.650  -7.254  1.00 31.88           O  
ATOM    196  CB  LEU A  25      36.442  16.142  -6.158  1.00 32.14           C  
ATOM    197  CG  LEU A  25      36.110  17.424  -5.370  1.00 31.96           C  
ATOM    198  CD1 LEU A  25      37.357  17.893  -4.643  1.00 31.69           C  
ATOM    199  CD2 LEU A  25      35.632  18.524  -6.303  1.00 31.45           C  
ATOM    200  N   ARG A  26      34.857  13.611  -8.393  1.00 31.83           N  
ATOM    201  CA  ARG A  26      35.081  12.291  -8.979  1.00 31.46           C  
ATOM    202  C   ARG A  26      35.887  12.329 -10.248  1.00 31.00           C  
ATOM    203  O   ARG A  26      36.520  11.339 -10.623  1.00 30.03           O  
ATOM    204  CB  ARG A  26      33.747  11.630  -9.298  1.00 29.77           C  
ATOM    205  CG  ARG A  26      32.806  11.568  -8.125  1.00 32.27           C  
ATOM    206  CD  ARG A  26      31.539  10.847  -8.513  1.00 35.00           C  
ATOM    207  NE  ARG A  26      30.534  10.872  -7.455  1.00 37.07           N  
ATOM    208  CZ  ARG A  26      29.359  10.262  -7.560  1.00 38.71           C  
ATOM    209  NH1 ARG A  26      29.056   9.598  -8.671  1.00 37.39           N  
ATOM    210  NH2 ARG A  26      28.497  10.292  -6.552  1.00 40.75           N  
ATOM    211  N   SER A  27      35.836  13.468 -10.929  1.00 30.58           N  
ATOM    212  CA  SER A  27      36.540  13.621 -12.191  1.00 30.25           C  
ATOM    213  C   SER A  27      37.111  15.026 -12.336  1.00 31.02           C  
ATOM    214  O   SER A  27      36.712  15.954 -11.620  1.00 31.19           O  
ATOM    215  CB  SER A  27      35.561  13.377 -13.340  1.00 32.57           C  
ATOM    216  OG  SER A  27      34.538  14.368 -13.312  1.00 33.46           O  
ATOM    217  N   VAL A  28      38.034  15.177 -13.282  1.00 30.47           N  
ATOM    218  CA  VAL A  28      38.644  16.468 -13.571  1.00 30.22           C  
ATOM    219  C   VAL A  28      37.537  17.469 -13.878  1.00 30.24           C  
ATOM    220  O   VAL A  28      37.605  18.633 -13.487  1.00 31.11           O  
ATOM    221  CB  VAL A  28      39.579  16.363 -14.786  1.00 29.52           C  
ATOM    222  CG1 VAL A  28      39.995  17.765 -15.264  1.00 28.56           C  
ATOM    223  CG2 VAL A  28      40.805  15.516 -14.401  1.00 28.02           C  
ATOM    224  N   GLY A  29      36.509  16.999 -14.579  1.00 29.99           N  
ATOM    225  CA  GLY A  29      35.396  17.865 -14.910  1.00 28.99           C  
ATOM    226  C   GLY A  29      34.743  18.402 -13.650  1.00 28.47           C  
ATOM    227  O   GLY A  29      34.367  19.577 -13.587  1.00 26.92           O  
ATOM    228  N   ASP A  30      34.599  17.542 -12.645  1.00 28.80           N  
ATOM    229  CA  ASP A  30      33.985  17.947 -11.380  1.00 28.17           C  
ATOM    230  C   ASP A  30      34.758  19.129 -10.776  1.00 25.31           C  
ATOM    231  O   ASP A  30      34.175  20.102 -10.298  1.00 24.05           O  
ATOM    232  CB  ASP A  30      33.986  16.782 -10.375  1.00 30.96           C  
ATOM    233  CG  ASP A  30      32.848  15.774 -10.612  1.00 34.36           C  
ATOM    234  OD1 ASP A  30      31.715  16.192 -10.934  1.00 37.92           O  
ATOM    235  OD2 ASP A  30      33.084  14.553 -10.448  1.00 35.70           O  
ATOM    236  N   ILE A  31      36.077  19.018 -10.791  1.00 22.00           N  
ATOM    237  CA  ILE A  31      36.954  20.046 -10.265  1.00 22.00           C  
ATOM    238  C   ILE A  31      36.785  21.384 -10.999  1.00 21.49           C  
ATOM    239  O   ILE A  31      36.672  22.436 -10.369  1.00 20.84           O  
ATOM    240  CB  ILE A  31      38.436  19.615 -10.371  1.00 21.60           C  
ATOM    241  CG1 ILE A  31      38.611  18.152  -9.956  1.00 19.79           C  
ATOM    242  CG2 ILE A  31      39.277  20.488  -9.483  1.00 21.16           C  
ATOM    243  CD1 ILE A  31      38.033  17.845  -8.633  1.00 21.43           C  
ATOM    244  N   GLU A  32      36.772  21.351 -12.328  1.00 21.71           N  
ATOM    245  CA  GLU A  32      36.631  22.585 -13.125  1.00 23.28           C  
ATOM    246  C   GLU A  32      35.322  23.379 -12.911  1.00 25.37           C  
ATOM    247  O   GLU A  32      35.336  24.606 -12.728  1.00 23.76           O  
ATOM    248  CB  GLU A  32      36.778  22.241 -14.602  1.00 23.11           C  
ATOM    249  CG  GLU A  32      38.094  21.590 -14.946  1.00 22.90           C  
ATOM    250  CD  GLU A  32      38.121  21.135 -16.371  1.00 24.12           C  
ATOM    251  OE1 GLU A  32      37.162  20.431 -16.769  1.00 23.45           O  
ATOM    252  OE2 GLU A  32      39.085  21.476 -17.091  1.00 24.97           O  
ATOM    253  N   GLN A  33      34.181  22.708 -12.935  1.00 25.04           N  
ATOM    254  CA  GLN A  33      32.952  23.458 -12.733  1.00 30.11           C  
ATOM    255  C   GLN A  33      32.811  23.883 -11.267  1.00 31.47           C  
ATOM    256  O   GLN A  33      32.121  24.851 -10.949  1.00 31.04           O  
ATOM    257  CB  GLN A  33      31.732  22.661 -13.210  1.00 32.13           C  
ATOM    258  CG  GLN A  33      31.568  21.251 -12.678  1.00 33.15           C  
ATOM    259  CD  GLN A  33      30.394  20.551 -13.362  1.00 34.73           C  
ATOM    260  OE1 GLN A  33      29.321  21.140 -13.516  1.00 37.71           O  
ATOM    261  NE2 GLN A  33      30.590  19.300 -13.772  1.00 33.88           N  
ATOM    262  N   GLU A  34      33.498  23.166 -10.387  1.00 30.88           N  
ATOM    263  CA  GLU A  34      33.492  23.481  -8.972  1.00 31.19           C  
ATOM    264  C   GLU A  34      34.355  24.736  -8.822  1.00 31.67           C  
ATOM    265  O   GLU A  34      34.098  25.621  -7.993  1.00 30.95           O  
ATOM    266  CB  GLU A  34      34.110  22.314  -8.212  1.00 31.87           C  
ATOM    267  CG  GLU A  34      33.802  22.290  -6.754  1.00 33.99           C  
ATOM    268  CD  GLU A  34      32.313  22.267  -6.463  1.00 33.15           C  
ATOM    269  OE1 GLU A  34      31.621  21.299  -6.849  1.00 35.18           O  
ATOM    270  OE2 GLU A  34      31.837  23.226  -5.838  1.00 32.20           O  
ATOM    271  N   LEU A  35      35.382  24.796  -9.657  1.00 31.77           N  
ATOM    272  CA  LEU A  35      36.309  25.911  -9.690  1.00 32.93           C  
ATOM    273  C   LEU A  35      35.641  27.111 -10.355  1.00 32.67           C  
ATOM    274  O   LEU A  35      35.979  28.259 -10.061  1.00 31.45           O  
ATOM    275  CB  LEU A  35      37.555  25.503 -10.472  1.00 32.97           C  
ATOM    276  CG  LEU A  35      38.790  26.401 -10.442  1.00 34.26           C  
ATOM    277  CD1 LEU A  35      39.163  26.744  -9.012  1.00 34.25           C  
ATOM    278  CD2 LEU A  35      39.920  25.671 -11.140  1.00 35.90           C  
ATOM    279  N   GLU A  36      34.699  26.831 -11.255  1.00 34.15           N  
ATOM    280  CA  GLU A  36      33.941  27.866 -11.964  1.00 35.74           C  
ATOM    281  C   GLU A  36      32.911  28.463 -11.008  1.00 34.68           C  
ATOM    282  O   GLU A  36      32.733  29.673 -10.957  1.00 34.48           O  
ATOM    283  CB  GLU A  36      33.231  27.251 -13.181  1.00 37.62           C  
ATOM    284  CG  GLU A  36      31.878  27.870 -13.548  1.00 41.42           C  
ATOM    285  CD  GLU A  36      31.991  29.254 -14.154  1.00 44.48           C  
ATOM    286  OE1 GLU A  36      32.828  29.434 -15.064  1.00 47.22           O  
ATOM    287  OE2 GLU A  36      31.228  30.152 -13.727  1.00 45.63           O  
ATOM    288  N   ARG A  37      32.234  27.607 -10.248  1.00 34.96           N  
ATOM    289  CA  ARG A  37      31.229  28.078  -9.302  1.00 35.74           C  
ATOM    290  C   ARG A  37      31.851  28.962  -8.223  1.00 36.15           C  
ATOM    291  O   ARG A  37      31.203  29.872  -7.711  1.00 36.31           O  
ATOM    292  CB  ARG A  37      30.520  26.894  -8.649  1.00 37.92           C  
ATOM    293  CG  ARG A  37      29.516  27.302  -7.567  1.00 40.05           C  
ATOM    294  CD  ARG A  37      29.054  26.095  -6.780  1.00 41.47           C  
ATOM    295  NE  ARG A  37      29.152  26.335  -5.343  1.00 43.63           N  
ATOM    296  CZ  ARG A  37      29.077  25.382  -4.420  1.00 44.37           C  
ATOM    297  NH1 ARG A  37      28.904  24.115  -4.784  1.00 43.94           N  
ATOM    298  NH2 ARG A  37      29.176  25.699  -3.133  1.00 44.46           N  
ATOM    299  N   ALA A  38      33.108  28.696  -7.881  1.00 36.10           N  
ATOM    300  CA  ALA A  38      33.793  29.477  -6.858  1.00 36.04           C  
ATOM    301  C   ALA A  38      34.150  30.850  -7.413  1.00 36.58           C  
ATOM    302  O   ALA A  38      33.816  31.872  -6.812  1.00 36.34           O  
ATOM    303  CB  ALA A  38      35.052  28.753  -6.397  1.00 35.09           C  
ATOM    304  N   LYS A  39      34.829  30.845  -8.565  1.00 36.53           N  
ATOM    305  CA  LYS A  39      35.250  32.054  -9.254  1.00 37.32           C  
ATOM    306  C   LYS A  39      34.093  33.032  -9.407  1.00 35.28           C  
ATOM    307  O   LYS A  39      34.215  34.198  -9.060  1.00 34.32           O  
ATOM    308  CB  LYS A  39      35.847  31.710 -10.618  1.00 40.56           C  
ATOM    309  CG  LYS A  39      36.319  32.917 -11.412  1.00 44.94           C  
ATOM    310  CD  LYS A  39      36.899  32.501 -12.753  1.00 47.56           C  
ATOM    311  CE  LYS A  39      37.625  31.170 -12.651  1.00 48.53           C  
ATOM    312  NZ  LYS A  39      38.182  30.739 -13.963  1.00 49.87           N  
ATOM    313  N   ALA A  40      32.971  32.539  -9.916  1.00 34.34           N  
ATOM    314  CA  ALA A  40      31.783  33.368 -10.103  1.00 33.86           C  
ATOM    315  C   ALA A  40      31.313  33.879  -8.749  1.00 34.24           C  
ATOM    316  O   ALA A  40      30.866  35.021  -8.609  1.00 32.85           O  
ATOM    317  CB  ALA A  40      30.684  32.554 -10.752  1.00 33.87           C  
ATOM    318  N   SER A  41      31.422  33.005  -7.756  1.00 35.19           N  
ATOM    319  CA  SER A  41      31.009  33.300  -6.395  1.00 35.36           C  
ATOM    320  C   SER A  41      31.873  34.364  -5.737  1.00 33.90           C  
ATOM    321  O   SER A  41      31.379  35.219  -5.011  1.00 34.79           O  
ATOM    322  CB  SER A  41      31.048  32.018  -5.573  1.00 36.90           C  
ATOM    323  OG  SER A  41      31.634  32.261  -4.311  1.00 38.68           O  
ATOM    324  N   ILE A  42      33.171  34.302  -5.962  1.00 34.16           N  
ATOM    325  CA  ILE A  42      34.059  35.302  -5.390  1.00 33.85           C  
ATOM    326  C   ILE A  42      33.674  36.690  -5.916  1.00 35.85           C  
ATOM    327  O   ILE A  42      33.752  37.665  -5.176  1.00 36.48           O  
ATOM    328  CB  ILE A  42      35.532  35.011  -5.737  1.00 31.22           C  
ATOM    329  CG1 ILE A  42      36.033  33.833  -4.909  1.00 29.67           C  
ATOM    330  CG2 ILE A  42      36.401  36.226  -5.436  1.00 29.60           C  
ATOM    331  CD1 ILE A  42      37.440  33.410  -5.261  1.00 26.97           C  
ATOM    332  N   ARG A  43      33.251  36.769  -7.180  1.00 37.46           N  
ATOM    333  CA  ARG A  43      32.855  38.046  -7.788  1.00 39.83           C  
ATOM    334  C   ARG A  43      31.541  38.577  -7.204  1.00 40.08           C  
ATOM    335  O   ARG A  43      31.357  39.787  -7.044  1.00 39.87           O  
ATOM    336  CB  ARG A  43      32.709  37.900  -9.314  1.00 40.88           C  
ATOM    337  CG  ARG A  43      32.079  39.122 -10.021  1.00 43.22           C  
ATOM    338  CD  ARG A  43      31.899  38.924 -11.531  1.00 44.25           C  
ATOM    339  NE  ARG A  43      30.712  39.629 -12.023  1.00 45.71           N  
ATOM    340  CZ  ARG A  43      30.315  39.669 -13.296  1.00 45.76           C  
ATOM    341  NH1 ARG A  43      31.010  39.044 -14.241  1.00 45.33           N  
ATOM    342  NH2 ARG A  43      29.208  40.331 -13.626  1.00 45.86           N  
ATOM    343  N   ARG A  44      30.627  37.661  -6.902  1.00 39.14           N  
ATOM    344  CA  ARG A  44      29.335  38.015  -6.335  1.00 38.54           C  
ATOM    345  C   ARG A  44      29.528  38.597  -4.938  1.00 37.55           C  
ATOM    346  O   ARG A  44      28.871  39.577  -4.574  1.00 37.79           O  
ATOM    347  CB  ARG A  44      28.457  36.768  -6.231  1.00 41.17           C  
ATOM    348  CG  ARG A  44      27.037  36.946  -6.724  1.00 42.90           C  
ATOM    349  CD  ARG A  44      27.041  37.336  -8.193  1.00 45.23           C  
ATOM    350  NE  ARG A  44      26.069  36.573  -8.973  1.00 46.91           N  
ATOM    351  CZ  ARG A  44      25.948  36.647 -10.296  1.00 47.25           C  
ATOM    352  NH1 ARG A  44      26.739  37.452 -10.999  1.00 46.27           N  
ATOM    353  NH2 ARG A  44      25.026  35.920 -10.918  1.00 47.90           N  
ATOM    354  N   LEU A  45      30.428  37.973  -4.168  1.00 34.50           N  
ATOM    355  CA  LEU A  45      30.737  38.374  -2.789  1.00 33.60           C  
ATOM    356  C   LEU A  45      31.602  39.627  -2.661  1.00 33.28           C  
ATOM    357  O   LEU A  45      31.418  40.400  -1.724  1.00 31.04           O  
ATOM    358  CB  LEU A  45      31.426  37.220  -2.030  1.00 31.28           C  
ATOM    359  CG  LEU A  45      30.640  35.923  -1.795  1.00 29.80           C  
ATOM    360  CD1 LEU A  45      31.597  34.817  -1.398  1.00 28.71           C  
ATOM    361  CD2 LEU A  45      29.570  36.125  -0.712  1.00 28.46           C  
ATOM    362  N   GLU A  46      32.563  39.808  -3.565  1.00 34.08           N  
ATOM    363  CA  GLU A  46      33.425  40.987  -3.527  1.00 36.73           C  
ATOM    364  C   GLU A  46      32.604  42.246  -3.816  1.00 38.10           C  
ATOM    365  O   GLU A  46      32.901  43.316  -3.282  1.00 38.52           O  
ATOM    366  CB  GLU A  46      34.568  40.883  -4.552  1.00 35.55           C  
ATOM    367  CG  GLU A  46      35.633  39.840  -4.231  1.00 37.39           C  
ATOM    368  CD  GLU A  46      36.696  39.739  -5.319  1.00 38.05           C  
ATOM    369  OE1 GLU A  46      36.319  39.698  -6.511  1.00 37.17           O  
ATOM    370  OE2 GLU A  46      37.904  39.693  -4.986  1.00 38.70           O  
ATOM    371  N   GLN A  47      31.586  42.124  -4.667  1.00 38.97           N  
ATOM    372  CA  GLN A  47      30.757  43.285  -4.973  1.00 40.50           C  
ATOM    373  C   GLN A  47      29.882  43.562  -3.767  1.00 39.27           C  
ATOM    374  O   GLN A  47      29.730  44.713  -3.353  1.00 39.69           O  
ATOM    375  CB  GLN A  47      29.865  43.058  -6.199  1.00 43.10           C  
ATOM    376  CG  GLN A  47      28.991  44.281  -6.511  1.00 47.14           C  
ATOM    377  CD  GLN A  47      27.995  44.054  -7.639  1.00 49.95           C  
ATOM    378  OE1 GLN A  47      27.131  43.168  -7.560  1.00 50.77           O  
ATOM    379  NE2 GLN A  47      28.100  44.867  -8.697  1.00 51.76           N  
ATOM    380  N   GLU A  48      29.302  42.503  -3.202  1.00 38.62           N  
ATOM    381  CA  GLU A  48      28.466  42.668  -2.018  1.00 36.37           C  
ATOM    382  C   GLU A  48      29.296  43.290  -0.898  1.00 32.52           C  
ATOM    383  O   GLU A  48      28.808  44.155  -0.179  1.00 31.94           O  
ATOM    384  CB  GLU A  48      27.883  41.328  -1.563  1.00 38.68           C  
ATOM    385  CG  GLU A  48      26.991  40.673  -2.597  1.00 42.55           C  
ATOM    386  CD  GLU A  48      25.828  39.928  -1.970  1.00 45.96           C  
ATOM    387  OE1 GLU A  48      24.995  40.590  -1.320  1.00 50.89           O  
ATOM    388  OE2 GLU A  48      25.742  38.691  -2.124  1.00 47.35           O  
ATOM    389  N   VAL A  49      30.551  42.866  -0.759  1.00 29.58           N  
ATOM    390  CA  VAL A  49      31.410  43.417   0.290  1.00 28.55           C  
ATOM    391  C   VAL A  49      31.597  44.906   0.058  1.00 27.65           C  
ATOM    392  O   VAL A  49      31.667  45.690   1.016  1.00 25.91           O  
ATOM    393  CB  VAL A  49      32.810  42.753   0.339  1.00 28.13           C  
ATOM    394  CG1 VAL A  49      33.732  43.545   1.278  1.00 30.45           C  
ATOM    395  CG2 VAL A  49      32.703  41.325   0.833  1.00 28.57           C  
ATOM    396  N   ASN A  50      31.679  45.293  -1.214  1.00 27.30           N  
ATOM    397  CA  ASN A  50      31.856  46.693  -1.569  1.00 27.72           C  
ATOM    398  C   ASN A  50      30.591  47.515  -1.386  1.00 26.97           C  
ATOM    399  O   ASN A  50      30.669  48.689  -1.066  1.00 27.59           O  
ATOM    400  CB  ASN A  50      32.353  46.836  -3.010  1.00 28.91           C  
ATOM    401  CG  ASN A  50      33.729  46.248  -3.202  1.00 30.57           C  
ATOM    402  OD1 ASN A  50      34.570  46.303  -2.302  1.00 32.96           O  
ATOM    403  ND2 ASN A  50      33.982  45.694  -4.392  1.00 34.05           N  
ATOM    404  N   GLN A  51      29.428  46.910  -1.596  1.00 28.74           N  
ATOM    405  CA  GLN A  51      28.161  47.626  -1.414  1.00 29.45           C  
ATOM    406  C   GLN A  51      27.871  47.871   0.074  1.00 29.73           C  
ATOM    407  O   GLN A  51      27.242  48.869   0.441  1.00 28.45           O  
ATOM    408  CB  GLN A  51      27.004  46.825  -2.010  1.00 30.58           C  
ATOM    409  CG  GLN A  51      27.101  46.536  -3.500  1.00 32.54           C  
ATOM    410  CD  GLN A  51      25.900  45.742  -3.993  1.00 33.40           C  
ATOM    411  OE1 GLN A  51      25.350  44.921  -3.255  1.00 34.76           O  
ATOM    412  NE2 GLN A  51      25.496  45.968  -5.235  1.00 33.97           N  
ATOM    413  N   GLU A  52      28.304  46.942   0.925  1.00 28.71           N  
ATOM    414  CA  GLU A  52      28.083  47.087   2.358  1.00 29.60           C  
ATOM    415  C   GLU A  52      29.046  48.105   2.963  1.00 28.32           C  
ATOM    416  O   GLU A  52      28.630  48.932   3.761  1.00 27.36           O  
ATOM    417  CB  GLU A  52      28.225  45.744   3.071  1.00 31.56           C  
ATOM    418  CG  GLU A  52      27.207  44.712   2.645  1.00 35.17           C  
ATOM    419  CD  GLU A  52      25.778  45.232   2.746  1.00 38.73           C  
ATOM    420  OE1 GLU A  52      25.344  45.622   3.856  1.00 37.28           O  
ATOM    421  OE2 GLU A  52      25.095  45.252   1.699  1.00 40.82           O  
ATOM    422  N   ARG A  53      30.325  48.039   2.597  1.00 30.27           N  
ATOM    423  CA  ARG A  53      31.325  49.000   3.080  1.00 30.33           C  
ATOM    424  C   ARG A  53      30.899  50.417   2.673  1.00 29.52           C  
ATOM    425  O   ARG A  53      31.218  51.399   3.347  1.00 28.54           O  
ATOM    426  CB  ARG A  53      32.700  48.704   2.469  1.00 31.12           C  
ATOM    427  CG  ARG A  53      33.383  47.474   3.028  1.00 33.19           C  
ATOM    428  CD  ARG A  53      34.835  47.371   2.566  1.00 35.19           C  
ATOM    429  NE  ARG A  53      35.435  46.131   3.055  1.00 35.54           N  
ATOM    430  CZ  ARG A  53      35.730  45.891   4.327  1.00 34.95           C  
ATOM    431  NH1 ARG A  53      35.497  46.817   5.254  1.00 36.86           N  
ATOM    432  NH2 ARG A  53      36.220  44.710   4.685  1.00 33.01           N  
ATOM    433  N   PHE A  54      30.199  50.514   1.546  1.00 28.84           N  
ATOM    434  CA  PHE A  54      29.709  51.801   1.059  1.00 30.50           C  
ATOM    435  C   PHE A  54      28.551  52.232   1.969  1.00 31.73           C  
ATOM    436  O   PHE A  54      28.389  53.420   2.254  1.00 31.56           O  
ATOM    437  CB  PHE A  54      29.227  51.684  -0.398  1.00 31.23           C  
ATOM    438  CG  PHE A  54      28.965  53.018  -1.064  1.00 32.43           C  
ATOM    439  CD1 PHE A  54      29.925  54.022  -1.036  1.00 34.03           C  
ATOM    440  CD2 PHE A  54      27.760  53.265  -1.712  1.00 33.59           C  
ATOM    441  CE1 PHE A  54      29.690  55.260  -1.644  1.00 35.13           C  
ATOM    442  CE2 PHE A  54      27.514  54.497  -2.324  1.00 34.36           C  
ATOM    443  CZ  PHE A  54      28.484  55.496  -2.288  1.00 33.70           C  
ATOM    444  N   ARG A  55      27.755  51.263   2.425  1.00 32.44           N  
ATOM    445  CA  ARG A  55      26.640  51.545   3.327  1.00 34.14           C  
ATOM    446  C   ARG A  55      27.265  52.060   4.598  1.00 33.59           C  
ATOM    447  O   ARG A  55      26.850  53.073   5.149  1.00 34.04           O  
ATOM    448  CB  ARG A  55      25.850  50.279   3.668  1.00 36.38           C  
ATOM    449  CG  ARG A  55      24.917  49.789   2.586  1.00 38.16           C  
ATOM    450  CD  ARG A  55      24.024  48.686   3.148  1.00 39.91           C  
ATOM    451  NE  ARG A  55      23.045  48.218   2.172  1.00 43.56           N  
ATOM    452  CZ  ARG A  55      22.099  47.318   2.429  1.00 45.49           C  
ATOM    453  NH1 ARG A  55      21.997  46.775   3.639  1.00 47.59           N  
ATOM    454  NH2 ARG A  55      21.239  46.973   1.478  1.00 46.69           N  
HETATM  455  N   MSE A  56      28.284  51.331   5.036  1.00 33.41           N  
HETATM  456  CA  MSE A  56      29.052  51.637   6.230  1.00 33.38           C  
HETATM  457  C   MSE A  56      29.464  53.101   6.310  1.00 31.41           C  
HETATM  458  O   MSE A  56      28.998  53.829   7.171  1.00 29.78           O  
HETATM  459  CB  MSE A  56      30.314  50.786   6.257  1.00 37.09           C  
HETATM  460  CG  MSE A  56      30.298  49.571   7.136  1.00 39.90           C  
HETATM  461 SE   MSE A  56      31.814  49.778   8.321  1.00 47.22          SE  
HETATM  462  CE  MSE A  56      33.263  49.091   7.259  1.00 42.06           C  
ATOM    463  N   ILE A  57      30.358  53.524   5.418  1.00 29.77           N  
ATOM    464  CA  ILE A  57      30.843  54.904   5.413  1.00 29.47           C  
ATOM    465  C   ILE A  57      29.729  55.931   5.427  1.00 28.56           C  
ATOM    466  O   ILE A  57      29.766  56.891   6.198  1.00 26.35           O  
ATOM    467  CB  ILE A  57      31.755  55.165   4.195  1.00 29.73           C  
ATOM    468  CG1 ILE A  57      33.035  54.359   4.360  1.00 29.71           C  
ATOM    469  CG2 ILE A  57      32.081  56.676   4.058  1.00 30.61           C  
ATOM    470  CD1 ILE A  57      33.882  54.772   5.561  1.00 32.43           C  
ATOM    471  N   TYR A  58      28.743  55.749   4.560  1.00 28.12           N  
ATOM    472  CA  TYR A  58      27.614  56.673   4.502  1.00 27.84           C  
ATOM    473  C   TYR A  58      26.894  56.721   5.851  1.00 27.66           C  
ATOM    474  O   TYR A  58      26.505  57.789   6.335  1.00 27.67           O  
ATOM    475  CB  TYR A  58      26.634  56.221   3.425  1.00 28.83           C  
ATOM    476  CG  TYR A  58      25.371  57.050   3.394  1.00 30.70           C  
ATOM    477  CD1 TYR A  58      25.432  58.422   3.188  1.00 30.74           C  
ATOM    478  CD2 TYR A  58      24.119  56.464   3.573  1.00 30.64           C  
ATOM    479  CE1 TYR A  58      24.284  59.202   3.155  1.00 31.09           C  
ATOM    480  CE2 TYR A  58      22.947  57.241   3.544  1.00 32.35           C  
ATOM    481  CZ  TYR A  58      23.048  58.615   3.335  1.00 32.22           C  
ATOM    482  OH  TYR A  58      21.922  59.416   3.311  1.00 31.19           O  
ATOM    483  N   LEU A  59      26.716  55.552   6.456  1.00 26.76           N  
ATOM    484  CA  LEU A  59      26.030  55.481   7.732  1.00 25.52           C  
ATOM    485  C   LEU A  59      26.831  56.114   8.855  1.00 25.05           C  
ATOM    486  O   LEU A  59      26.262  56.862   9.653  1.00 24.19           O  
ATOM    487  CB  LEU A  59      25.664  54.034   8.066  1.00 25.82           C  
ATOM    488  CG  LEU A  59      24.643  53.402   7.122  1.00 25.33           C  
ATOM    489  CD1 LEU A  59      24.507  51.937   7.440  1.00 25.67           C  
ATOM    490  CD2 LEU A  59      23.295  54.096   7.249  1.00 27.56           C  
ATOM    491  N   GLN A  60      28.130  55.833   8.958  1.00 24.16           N  
ATOM    492  CA  GLN A  60      28.871  56.486  10.028  1.00 26.07           C  
ATOM    493  C   GLN A  60      28.982  57.991   9.786  1.00 27.25           C  
ATOM    494  O   GLN A  60      29.036  58.770  10.740  1.00 26.29           O  
ATOM    495  CB  GLN A  60      30.252  55.846  10.267  1.00 28.18           C  
ATOM    496  CG  GLN A  60      30.958  55.276   9.087  1.00 29.33           C  
ATOM    497  CD  GLN A  60      32.170  54.469   9.519  1.00 32.13           C  
ATOM    498  OE1 GLN A  60      32.053  53.559  10.339  1.00 30.83           O  
ATOM    499  NE2 GLN A  60      33.341  54.800   8.974  1.00 32.31           N  
ATOM    500  N   THR A  61      29.007  58.401   8.515  1.00 29.75           N  
ATOM    501  CA  THR A  61      29.041  59.820   8.163  1.00 30.16           C  
ATOM    502  C   THR A  61      27.749  60.461   8.690  1.00 32.43           C  
ATOM    503  O   THR A  61      27.758  61.589   9.174  1.00 34.30           O  
ATOM    504  CB  THR A  61      29.088  60.014   6.621  1.00 31.29           C  
ATOM    505  OG1 THR A  61      30.312  59.483   6.108  1.00 29.54           O  
ATOM    506  CG2 THR A  61      29.020  61.486   6.251  1.00 29.80           C  
ATOM    507  N   LEU A  62      26.633  59.741   8.609  1.00 34.31           N  
ATOM    508  CA  LEU A  62      25.353  60.284   9.093  1.00 36.21           C  
ATOM    509  C   LEU A  62      25.251  60.494  10.598  1.00 37.94           C  
ATOM    510  O   LEU A  62      24.918  61.595  11.036  1.00 38.71           O  
ATOM    511  CB  LEU A  62      24.174  59.414   8.659  1.00 36.32           C  
ATOM    512  CG  LEU A  62      23.815  59.381   7.181  1.00 37.31           C  
ATOM    513  CD1 LEU A  62      22.623  58.457   6.984  1.00 38.74           C  
ATOM    514  CD2 LEU A  62      23.468  60.788   6.703  1.00 38.81           C  
ATOM    515  N   LEU A  63      25.508  59.461  11.404  1.00 39.01           N  
ATOM    516  CA  LEU A  63      25.392  59.662  12.849  1.00 41.34           C  
ATOM    517  C   LEU A  63      26.409  60.662  13.359  1.00 41.92           C  
ATOM    518  O   LEU A  63      26.258  61.202  14.447  1.00 42.31           O  
ATOM    519  CB  LEU A  63      25.522  58.356  13.641  1.00 41.80           C  
ATOM    520  CG  LEU A  63      26.815  57.563  13.615  1.00 41.47           C  
ATOM    521  CD1 LEU A  63      26.865  56.583  14.768  1.00 41.81           C  
ATOM    522  CD2 LEU A  63      26.865  56.827  12.327  1.00 43.61           C  
ATOM    523  N   ALA A  64      27.451  60.907  12.576  1.00 44.11           N  
ATOM    524  CA  ALA A  64      28.454  61.877  12.971  1.00 46.02           C  
ATOM    525  C   ALA A  64      27.837  63.273  12.880  1.00 47.64           C  
ATOM    526  O   ALA A  64      27.998  64.074  13.800  1.00 47.89           O  
ATOM    527  CB  ALA A  64      29.667  61.775  12.068  1.00 45.87           C  
ATOM    528  N   LYS A  65      27.125  63.556  11.785  1.00 50.42           N  
ATOM    529  CA  LYS A  65      26.495  64.866  11.591  1.00 54.01           C  
ATOM    530  C   LYS A  65      25.185  64.998  12.371  1.00 56.46           C  
ATOM    531  O   LYS A  65      24.367  65.891  12.107  1.00 57.40           O  
ATOM    532  CB  LYS A  65      26.239  65.144  10.098  1.00 54.29           C  
ATOM    533  CG  LYS A  65      25.040  64.436   9.486  1.00 55.77           C  
ATOM    534  CD  LYS A  65      24.920  64.787   8.003  1.00 56.36           C  
ATOM    535  CE  LYS A  65      23.689  64.155   7.362  1.00 56.98           C  
ATOM    536  NZ  LYS A  65      23.679  64.329   5.868  1.00 56.51           N  
ATOM    537  N   GLU A  66      25.000  64.103  13.333  1.00 59.58           N  
ATOM    538  CA  GLU A  66      23.817  64.098  14.182  1.00 62.41           C  
ATOM    539  C   GLU A  66      24.236  63.613  15.564  1.00 63.35           C  
ATOM    540  O   GLU A  66      23.411  63.449  16.461  1.00 64.16           O  
ATOM    541  CB  GLU A  66      22.758  63.167  13.589  1.00 63.83           C  
ATOM    542  CG  GLU A  66      21.445  63.091  14.350  1.00 66.26           C  
ATOM    543  CD  GLU A  66      20.416  62.231  13.624  1.00 67.39           C  
ATOM    544  OE1 GLU A  66      20.822  61.366  12.816  1.00 67.72           O  
ATOM    545  OE2 GLU A  66      19.206  62.413  13.872  1.00 67.33           O  
ATOM    546  N   LYS A  67      25.538  63.404  15.721  1.00 64.39           N  
ATOM    547  CA  LYS A  67      26.113  62.918  16.963  1.00 65.22           C  
ATOM    548  C   LYS A  67      26.219  64.069  17.963  1.00 66.16           C  
ATOM    549  O   LYS A  67      25.686  63.913  19.084  1.00 66.31           O  
ATOM    550  CB  LYS A  67      27.502  62.331  16.688  1.00 65.45           C  
ATOM    551  CG  LYS A  67      27.951  61.235  17.645  1.00 65.45           C  
ATOM    552  CD  LYS A  67      27.130  59.964  17.460  1.00 65.59           C  
ATOM    553  CE  LYS A  67      27.671  58.828  18.325  1.00 65.43           C  
ATOM    554  NZ  LYS A  67      26.877  57.569  18.216  1.00 65.71           N  
TER     555      LYS A  67                                                      
HETATM  556  N   MSE B   1      16.018  67.693   3.267  1.00 77.23           N  
HETATM  557  CA  MSE B   1      16.124  67.360   4.715  1.00 77.38           C  
HETATM  558  C   MSE B   1      17.272  66.361   4.900  1.00 77.44           C  
HETATM  559  O   MSE B   1      18.405  66.619   4.491  1.00 77.87           O  
HETATM  560  CB  MSE B   1      14.803  66.752   5.191  1.00 78.02           C  
HETATM  561  CG  MSE B   1      14.503  66.972   6.660  1.00 78.40           C  
HETATM  562 SE   MSE B   1      14.120  68.829   7.047  1.00 80.18          SE  
HETATM  563  CE  MSE B   1      15.929  69.458   7.370  1.00 78.45           C  
ATOM    564  N   VAL B   2      16.972  65.224   5.520  1.00 76.95           N  
ATOM    565  CA  VAL B   2      17.970  64.181   5.742  1.00 75.85           C  
ATOM    566  C   VAL B   2      17.954  63.331   4.472  1.00 75.40           C  
ATOM    567  O   VAL B   2      18.144  62.118   4.517  1.00 75.51           O  
ATOM    568  CB  VAL B   2      17.588  63.292   6.954  1.00 75.61           C  
ATOM    569  CG1 VAL B   2      18.772  62.457   7.395  1.00 75.33           C  
ATOM    570  CG2 VAL B   2      17.104  64.155   8.100  1.00 74.75           C  
ATOM    571  N   ASP B   3      17.720  63.994   3.339  1.00 74.58           N  
ATOM    572  CA  ASP B   3      17.618  63.339   2.042  1.00 73.86           C  
ATOM    573  C   ASP B   3      18.908  62.993   1.303  1.00 72.88           C  
ATOM    574  O   ASP B   3      19.878  63.754   1.319  1.00 73.47           O  
ATOM    575  CB  ASP B   3      16.747  64.196   1.112  1.00 74.53           C  
ATOM    576  CG  ASP B   3      15.263  63.974   1.337  1.00 75.03           C  
ATOM    577  OD1 ASP B   3      14.796  62.840   1.102  1.00 76.28           O  
ATOM    578  OD2 ASP B   3      14.563  64.932   1.741  1.00 75.10           O  
ATOM    579  N   PRO B   4      18.934  61.834   0.635  1.00 71.16           N  
ATOM    580  CA  PRO B   4      20.074  61.315  -0.119  1.00 69.66           C  
ATOM    581  C   PRO B   4      19.788  61.323  -1.630  1.00 68.28           C  
ATOM    582  O   PRO B   4      18.817  60.716  -2.080  1.00 69.24           O  
ATOM    583  CB  PRO B   4      20.254  59.898   0.406  1.00 70.07           C  
ATOM    584  CG  PRO B   4      19.050  59.657   1.333  1.00 70.01           C  
ATOM    585  CD  PRO B   4      18.050  60.706   0.993  1.00 70.96           C  
ATOM    586  N   VAL B   5      20.617  62.018  -2.389  1.00 66.03           N  
ATOM    587  CA  VAL B   5      20.469  62.059  -3.838  1.00 63.56           C  
ATOM    588  C   VAL B   5      21.850  61.635  -4.293  1.00 61.58           C  
ATOM    589  O   VAL B   5      22.016  60.848  -5.225  1.00 62.04           O  
ATOM    590  CB  VAL B   5      20.188  63.479  -4.368  1.00 64.06           C  
ATOM    591  CG1 VAL B   5      19.910  63.428  -5.865  1.00 63.24           C  
ATOM    592  CG2 VAL B   5      19.019  64.104  -3.620  1.00 64.07           C  
ATOM    593  N   GLY B   6      22.849  62.158  -3.595  1.00 58.78           N  
ATOM    594  CA  GLY B   6      24.217  61.821  -3.912  1.00 55.61           C  
ATOM    595  C   GLY B   6      24.549  60.389  -3.537  1.00 53.58           C  
ATOM    596  O   GLY B   6      25.298  59.725  -4.256  1.00 52.34           O  
ATOM    597  N   PHE B   7      24.022  59.913  -2.407  1.00 51.78           N  
ATOM    598  CA  PHE B   7      24.285  58.540  -1.991  1.00 50.51           C  
ATOM    599  C   PHE B   7      23.576  57.653  -2.992  1.00 50.44           C  
ATOM    600  O   PHE B   7      24.172  56.735  -3.545  1.00 48.97           O  
ATOM    601  CB  PHE B   7      23.741  58.237  -0.592  1.00 48.94           C  
ATOM    602  CG  PHE B   7      23.896  56.792  -0.195  1.00 47.91           C  
ATOM    603  CD1 PHE B   7      25.160  56.248  -0.009  1.00 47.80           C  
ATOM    604  CD2 PHE B   7      22.783  55.968  -0.049  1.00 47.29           C  
ATOM    605  CE1 PHE B   7      25.320  54.907   0.314  1.00 47.65           C  
ATOM    606  CE2 PHE B   7      22.932  54.624   0.274  1.00 46.67           C  
ATOM    607  CZ  PHE B   7      24.205  54.094   0.456  1.00 47.42           C  
ATOM    608  N   ALA B   8      22.296  57.938  -3.217  1.00 51.63           N  
ATOM    609  CA  ALA B   8      21.496  57.178  -4.168  1.00 52.70           C  
ATOM    610  C   ALA B   8      22.256  57.091  -5.494  1.00 53.76           C  
ATOM    611  O   ALA B   8      22.638  56.004  -5.930  1.00 54.09           O  
ATOM    612  CB  ALA B   8      20.129  57.860  -4.383  1.00 51.39           C  
ATOM    613  N   GLU B   9      22.484  58.243  -6.122  1.00 54.76           N  
ATOM    614  CA  GLU B   9      23.186  58.292  -7.403  1.00 55.36           C  
ATOM    615  C   GLU B   9      24.552  57.605  -7.332  1.00 55.31           C  
ATOM    616  O   GLU B   9      24.952  56.919  -8.273  1.00 55.14           O  
ATOM    617  CB  GLU B   9      23.360  59.745  -7.875  1.00 56.02           C  
ATOM    618  CG  GLU B   9      22.055  60.529  -8.022  1.00 56.02           C  
ATOM    619  CD  GLU B   9      22.291  61.998  -8.355  1.00 56.28           C  
ATOM    620  OE1 GLU B   9      23.328  62.546  -7.917  1.00 56.91           O  
ATOM    621  OE2 GLU B   9      21.438  62.610  -9.036  1.00 55.51           O  
ATOM    622  N   ALA B  10      25.263  57.792  -6.220  1.00 55.09           N  
ATOM    623  CA  ALA B  10      26.577  57.178  -6.037  1.00 54.92           C  
ATOM    624  C   ALA B  10      26.438  55.661  -6.008  1.00 55.25           C  
ATOM    625  O   ALA B  10      27.295  54.939  -6.524  1.00 54.66           O  
ATOM    626  CB  ALA B  10      27.225  57.665  -4.742  1.00 54.68           C  
ATOM    627  N   TRP B  11      25.356  55.191  -5.393  1.00 55.86           N  
ATOM    628  CA  TRP B  11      25.069  53.767  -5.288  1.00 56.49           C  
ATOM    629  C   TRP B  11      24.946  53.204  -6.697  1.00 56.39           C  
ATOM    630  O   TRP B  11      25.590  52.215  -7.037  1.00 56.31           O  
ATOM    631  CB  TRP B  11      23.762  53.548  -4.506  1.00 56.71           C  
ATOM    632  CG  TRP B  11      23.331  52.103  -4.370  1.00 57.59           C  
ATOM    633  CD1 TRP B  11      22.543  51.392  -5.231  1.00 57.47           C  
ATOM    634  CD2 TRP B  11      23.695  51.200  -3.321  1.00 57.31           C  
ATOM    635  NE1 TRP B  11      22.393  50.101  -4.780  1.00 57.43           N  
ATOM    636  CE2 TRP B  11      23.087  49.955  -3.608  1.00 57.16           C  
ATOM    637  CE3 TRP B  11      24.471  51.318  -2.160  1.00 57.13           C  
ATOM    638  CZ2 TRP B  11      23.239  48.838  -2.784  1.00 57.65           C  
ATOM    639  CZ3 TRP B  11      24.623  50.209  -1.340  1.00 57.41           C  
ATOM    640  CH2 TRP B  11      24.006  48.985  -1.656  1.00 56.95           C  
ATOM    641  N   LYS B  12      24.133  53.860  -7.518  1.00 56.92           N  
ATOM    642  CA  LYS B  12      23.923  53.433  -8.897  1.00 56.96           C  
ATOM    643  C   LYS B  12      25.163  53.678  -9.758  1.00 55.93           C  
ATOM    644  O   LYS B  12      25.341  53.042 -10.793  1.00 56.51           O  
ATOM    645  CB  LYS B  12      22.718  54.165  -9.498  1.00 57.29           C  
ATOM    646  CG  LYS B  12      21.423  53.955  -8.729  1.00 59.16           C  
ATOM    647  CD  LYS B  12      20.241  54.612  -9.427  1.00 59.59           C  
ATOM    648  CE  LYS B  12      18.965  54.357  -8.637  1.00 61.63           C  
ATOM    649  NZ  LYS B  12      17.768  55.015  -9.234  1.00 61.34           N  
ATOM    650  N   ALA B  13      26.022  54.595  -9.319  1.00 55.43           N  
ATOM    651  CA  ALA B  13      27.245  54.925 -10.047  1.00 54.41           C  
ATOM    652  C   ALA B  13      28.371  53.924  -9.785  1.00 54.10           C  
ATOM    653  O   ALA B  13      29.479  54.072 -10.307  1.00 53.40           O  
ATOM    654  CB  ALA B  13      27.705  56.319  -9.671  1.00 54.94           C  
ATOM    655  N   GLN B  14      28.091  52.918  -8.963  1.00 53.81           N  
ATOM    656  CA  GLN B  14      29.082  51.900  -8.641  1.00 52.97           C  
ATOM    657  C   GLN B  14      28.506  50.528  -8.926  1.00 52.88           C  
ATOM    658  O   GLN B  14      29.133  49.702  -9.591  1.00 53.42           O  
ATOM    659  CB  GLN B  14      29.473  51.971  -7.159  1.00 52.08           C  
ATOM    660  CG  GLN B  14      30.134  53.261  -6.747  1.00 51.28           C  
ATOM    661  CD  GLN B  14      31.464  53.029  -6.071  1.00 50.43           C  
ATOM    662  OE1 GLN B  14      31.529  52.513  -4.947  1.00 49.13           O  
ATOM    663  NE2 GLN B  14      32.539  53.399  -6.753  1.00 50.31           N  
ATOM    664  N   PHE B  15      27.297  50.299  -8.423  1.00 52.71           N  
ATOM    665  CA  PHE B  15      26.634  49.018  -8.589  1.00 53.37           C  
ATOM    666  C   PHE B  15      25.295  49.150  -9.315  1.00 54.50           C  
ATOM    667  O   PHE B  15      24.233  49.086  -8.703  1.00 54.13           O  
ATOM    668  CB  PHE B  15      26.428  48.365  -7.217  1.00 52.12           C  
ATOM    669  CG  PHE B  15      27.456  48.766  -6.187  1.00 50.36           C  
ATOM    670  CD1 PHE B  15      27.274  49.917  -5.417  1.00 49.48           C  
ATOM    671  CD2 PHE B  15      28.604  48.002  -5.986  1.00 49.73           C  
ATOM    672  CE1 PHE B  15      28.220  50.299  -4.461  1.00 48.49           C  
ATOM    673  CE2 PHE B  15      29.556  48.378  -5.033  1.00 49.98           C  
ATOM    674  CZ  PHE B  15      29.361  49.529  -4.269  1.00 48.82           C  
ATOM    675  N   PRO B  16      25.337  49.342 -10.642  1.00 56.40           N  
ATOM    676  CA  PRO B  16      24.122  49.481 -11.455  1.00 58.01           C  
ATOM    677  C   PRO B  16      23.366  48.162 -11.596  1.00 59.14           C  
ATOM    678  O   PRO B  16      22.724  47.924 -12.616  1.00 58.89           O  
ATOM    679  CB  PRO B  16      24.660  49.961 -12.803  1.00 56.93           C  
ATOM    680  CG  PRO B  16      25.942  50.641 -12.442  1.00 56.42           C  
ATOM    681  CD  PRO B  16      26.526  49.706 -11.428  1.00 56.56           C  
ATOM    682  N   ASP B  17      23.438  47.311 -10.575  1.00 61.51           N  
ATOM    683  CA  ASP B  17      22.769  46.015 -10.632  1.00 63.99           C  
ATOM    684  C   ASP B  17      22.244  45.533  -9.277  1.00 65.01           C  
ATOM    685  O   ASP B  17      22.376  44.352  -8.939  1.00 64.77           O  
ATOM    686  CB  ASP B  17      23.735  44.967 -11.194  1.00 64.85           C  
ATOM    687  CG  ASP B  17      24.610  45.517 -12.312  1.00 65.54           C  
ATOM    688  OD1 ASP B  17      24.074  45.830 -13.400  1.00 64.73           O  
ATOM    689  OD2 ASP B  17      25.837  45.642 -12.093  1.00 66.09           O  
ATOM    690  N   SER B  18      21.657  46.442  -8.505  1.00 66.40           N  
ATOM    691  CA  SER B  18      21.110  46.094  -7.197  1.00 67.65           C  
ATOM    692  C   SER B  18      20.050  47.100  -6.751  1.00 68.44           C  
ATOM    693  O   SER B  18      19.900  48.167  -7.346  1.00 68.47           O  
ATOM    694  CB  SER B  18      22.233  46.008  -6.150  1.00 67.51           C  
ATOM    695  OG  SER B  18      22.947  47.227  -6.036  1.00 67.69           O  
ATOM    696  N   GLU B  19      19.324  46.751  -5.696  1.00 69.92           N  
ATOM    697  CA  GLU B  19      18.266  47.601  -5.167  1.00 71.29           C  
ATOM    698  C   GLU B  19      18.822  48.731  -4.300  1.00 71.70           C  
ATOM    699  O   GLU B  19      19.860  48.583  -3.650  1.00 71.87           O  
ATOM    700  CB  GLU B  19      17.289  46.764  -4.332  1.00 72.12           C  
ATOM    701  CG  GLU B  19      16.958  45.400  -4.919  1.00 73.38           C  
ATOM    702  CD  GLU B  19      18.128  44.433  -4.855  1.00 74.45           C  
ATOM    703  OE1 GLU B  19      18.521  44.034  -3.737  1.00 75.52           O  
ATOM    704  OE2 GLU B  19      18.655  44.077  -5.931  1.00 74.93           O  
ATOM    705  N   PRO B  20      18.139  49.881  -4.288  1.00 71.87           N  
ATOM    706  CA  PRO B  20      18.608  51.007  -3.475  1.00 71.66           C  
ATOM    707  C   PRO B  20      18.367  50.641  -2.021  1.00 71.53           C  
ATOM    708  O   PRO B  20      17.252  50.256  -1.656  1.00 71.52           O  
ATOM    709  CB  PRO B  20      17.709  52.156  -3.922  1.00 71.92           C  
ATOM    710  CG  PRO B  20      17.294  51.760  -5.300  1.00 71.93           C  
ATOM    711  CD  PRO B  20      17.034  50.293  -5.165  1.00 71.43           C  
ATOM    712  N   PRO B  21      19.401  50.743  -1.171  1.00 71.64           N  
ATOM    713  CA  PRO B  21      19.195  50.395   0.234  1.00 71.57           C  
ATOM    714  C   PRO B  21      17.903  50.976   0.804  1.00 71.74           C  
ATOM    715  O   PRO B  21      17.537  52.126   0.530  1.00 71.39           O  
ATOM    716  CB  PRO B  21      20.446  50.946   0.913  1.00 71.66           C  
ATOM    717  CG  PRO B  21      21.497  50.707  -0.118  1.00 71.66           C  
ATOM    718  CD  PRO B  21      20.806  51.119  -1.418  1.00 71.76           C  
ATOM    719  N   ARG B  22      17.198  50.143   1.563  1.00 71.98           N  
ATOM    720  CA  ARG B  22      15.957  50.545   2.209  1.00 71.46           C  
ATOM    721  C   ARG B  22      16.202  50.466   3.697  1.00 70.71           C  
ATOM    722  O   ARG B  22      15.965  49.435   4.333  1.00 70.94           O  
ATOM    723  CB  ARG B  22      14.797  49.624   1.848  1.00 72.97           C  
ATOM    724  CG  ARG B  22      14.167  49.882   0.499  1.00 74.93           C  
ATOM    725  CD  ARG B  22      13.742  51.319   0.359  1.00 76.66           C  
ATOM    726  NE  ARG B  22      12.862  51.488  -0.788  1.00 78.57           N  
ATOM    727  CZ  ARG B  22      11.536  51.433  -0.722  1.00 79.75           C  
ATOM    728  NH1 ARG B  22      10.930  51.213   0.443  1.00 80.15           N  
ATOM    729  NH2 ARG B  22      10.815  51.624  -1.818  1.00 79.95           N  
HETATM  730  N   MSE B  23      16.681  51.573   4.244  1.00 69.31           N  
HETATM  731  CA  MSE B  23      16.992  51.632   5.649  1.00 67.45           C  
HETATM  732  C   MSE B  23      16.032  52.566   6.368  1.00 66.63           C  
HETATM  733  O   MSE B  23      15.756  53.680   5.907  1.00 65.52           O  
HETATM  734  CB  MSE B  23      18.447  52.068   5.811  1.00 67.49           C  
HETATM  735  CG  MSE B  23      19.373  51.257   4.896  1.00 65.93           C  
HETATM  736 SE   MSE B  23      21.188  51.842   4.785  1.00 64.80          SE  
HETATM  737  CE  MSE B  23      20.855  53.638   4.167  1.00 66.80           C  
ATOM    738  N   GLU B  24      15.517  52.092   7.498  1.00 66.20           N  
ATOM    739  CA  GLU B  24      14.575  52.859   8.289  1.00 64.88           C  
ATOM    740  C   GLU B  24      15.251  54.041   8.980  1.00 62.90           C  
ATOM    741  O   GLU B  24      15.137  54.230  10.196  1.00 63.69           O  
ATOM    742  CB  GLU B  24      13.873  51.943   9.310  1.00 66.25           C  
ATOM    743  CG  GLU B  24      12.859  52.648  10.206  1.00 68.29           C  
ATOM    744  CD  GLU B  24      12.084  53.721   9.459  1.00 68.92           C  
ATOM    745  OE1 GLU B  24      11.484  53.382   8.416  1.00 68.75           O  
ATOM    746  OE2 GLU B  24      12.078  54.893   9.905  1.00 69.31           O  
ATOM    747  N   LEU B  25      15.951  54.845   8.187  1.00 59.51           N  
ATOM    748  CA  LEU B  25      16.634  56.010   8.710  1.00 56.65           C  
ATOM    749  C   LEU B  25      15.642  57.109   9.035  1.00 55.80           C  
ATOM    750  O   LEU B  25      14.977  57.670   8.151  1.00 57.04           O  
ATOM    751  CB  LEU B  25      17.658  56.556   7.713  1.00 55.55           C  
ATOM    752  CG  LEU B  25      18.735  55.605   7.202  1.00 54.12           C  
ATOM    753  CD1 LEU B  25      19.772  56.404   6.426  1.00 53.06           C  
ATOM    754  CD2 LEU B  25      19.390  54.880   8.353  1.00 53.29           C  
ATOM    755  N   ARG B  26      15.532  57.388  10.322  1.00 52.68           N  
ATOM    756  CA  ARG B  26      14.686  58.451  10.825  1.00 49.71           C  
ATOM    757  C   ARG B  26      15.514  58.932  11.990  1.00 47.27           C  
ATOM    758  O   ARG B  26      16.060  60.043  12.011  1.00 48.91           O  
ATOM    759  CB  ARG B  26      13.322  57.933  11.352  1.00 50.91           C  
ATOM    760  CG  ARG B  26      13.367  56.774  12.385  1.00 52.76           C  
ATOM    761  CD  ARG B  26      12.370  56.950  13.554  1.00 55.24           C  
ATOM    762  NE  ARG B  26      11.598  55.731  13.821  1.00 57.29           N  
ATOM    763  CZ  ARG B  26      11.286  55.274  15.035  1.00 57.33           C  
ATOM    764  NH1 ARG B  26      11.681  55.924  16.122  1.00 57.82           N  
ATOM    765  NH2 ARG B  26      10.557  54.171  15.163  1.00 59.15           N  
ATOM    766  N   SER B  27      15.650  58.000  12.917  1.00 43.19           N  
ATOM    767  CA  SER B  27      16.323  58.178  14.174  1.00 38.93           C  
ATOM    768  C   SER B  27      17.826  57.922  14.191  1.00 36.47           C  
ATOM    769  O   SER B  27      18.408  57.349  13.268  1.00 34.95           O  
ATOM    770  CB  SER B  27      15.620  57.278  15.201  1.00 38.54           C  
ATOM    771  OG  SER B  27      16.528  56.555  16.005  1.00 40.45           O  
ATOM    772  N   VAL B  28      18.450  58.398  15.256  1.00 32.99           N  
ATOM    773  CA  VAL B  28      19.858  58.186  15.477  1.00 31.43           C  
ATOM    774  C   VAL B  28      19.876  56.683  15.782  1.00 30.74           C  
ATOM    775  O   VAL B  28      20.767  55.948  15.359  1.00 29.12           O  
ATOM    776  CB  VAL B  28      20.329  59.026  16.700  1.00 32.20           C  
ATOM    777  CG1 VAL B  28      21.601  58.448  17.306  1.00 32.04           C  
ATOM    778  CG2 VAL B  28      20.545  60.490  16.267  1.00 33.46           C  
ATOM    779  N   GLY B  29      18.839  56.235  16.492  1.00 28.81           N  
ATOM    780  CA  GLY B  29      18.711  54.834  16.869  1.00 27.77           C  
ATOM    781  C   GLY B  29      18.654  53.903  15.680  1.00 26.85           C  
ATOM    782  O   GLY B  29      19.180  52.795  15.733  1.00 26.85           O  
ATOM    783  N   ASP B  30      18.017  54.346  14.603  1.00 27.66           N  
ATOM    784  CA  ASP B  30      17.903  53.521  13.393  1.00 28.22           C  
ATOM    785  C   ASP B  30      19.208  53.514  12.601  1.00 27.22           C  
ATOM    786  O   ASP B  30      19.606  52.484  12.058  1.00 26.51           O  
ATOM    787  CB  ASP B  30      16.761  54.031  12.519  1.00 30.15           C  
ATOM    788  CG  ASP B  30      15.390  53.751  13.131  1.00 34.89           C  
ATOM    789  OD1 ASP B  30      14.843  52.646  12.931  1.00 38.13           O  
ATOM    790  OD2 ASP B  30      14.854  54.635  13.833  1.00 39.46           O  
ATOM    791  N   ILE B  31      19.864  54.665  12.525  1.00 24.69           N  
ATOM    792  CA  ILE B  31      21.139  54.742  11.843  1.00 24.24           C  
ATOM    793  C   ILE B  31      22.090  53.738  12.514  1.00 24.49           C  
ATOM    794  O   ILE B  31      22.626  52.871  11.842  1.00 24.54           O  
ATOM    795  CB  ILE B  31      21.713  56.152  11.930  1.00 22.65           C  
ATOM    796  CG1 ILE B  31      20.843  57.100  11.088  1.00 23.74           C  
ATOM    797  CG2 ILE B  31      23.126  56.172  11.405  1.00 22.52           C  
ATOM    798  CD1 ILE B  31      21.148  58.596  11.311  1.00 24.22           C  
ATOM    799  N   GLU B  32      22.276  53.846  13.833  1.00 24.42           N  
ATOM    800  CA  GLU B  32      23.140  52.919  14.577  1.00 24.03           C  
ATOM    801  C   GLU B  32      22.802  51.466  14.247  1.00 25.07           C  
ATOM    802  O   GLU B  32      23.678  50.693  13.846  1.00 24.18           O  
ATOM    803  CB  GLU B  32      22.992  53.124  16.089  1.00 23.36           C  
ATOM    804  CG  GLU B  32      23.441  54.505  16.604  1.00 22.41           C  
ATOM    805  CD  GLU B  32      23.342  54.624  18.121  1.00 20.66           C  
ATOM    806  OE1 GLU B  32      22.612  53.818  18.739  1.00 21.85           O  
ATOM    807  OE2 GLU B  32      23.980  55.534  18.704  1.00 22.44           O  
ATOM    808  N   GLN B  33      21.530  51.099  14.413  1.00 26.14           N  
ATOM    809  CA  GLN B  33      21.068  49.742  14.141  1.00 28.67           C  
ATOM    810  C   GLN B  33      21.491  49.280  12.756  1.00 28.62           C  
ATOM    811  O   GLN B  33      22.032  48.188  12.592  1.00 29.71           O  
ATOM    812  CB  GLN B  33      19.535  49.652  14.272  1.00 31.84           C  
ATOM    813  CG  GLN B  33      18.954  48.328  13.774  1.00 35.55           C  
ATOM    814  CD  GLN B  33      18.002  47.693  14.762  1.00 38.00           C  
ATOM    815  OE1 GLN B  33      17.084  48.352  15.262  1.00 40.64           O  
ATOM    816  NE2 GLN B  33      18.207  46.399  15.051  1.00 36.47           N  
ATOM    817  N   GLU B  34      21.254  50.118  11.760  1.00 28.39           N  
ATOM    818  CA  GLU B  34      21.626  49.778  10.403  1.00 29.23           C  
ATOM    819  C   GLU B  34      23.147  49.712  10.204  1.00 29.02           C  
ATOM    820  O   GLU B  34      23.650  48.867   9.454  1.00 28.32           O  
ATOM    821  CB  GLU B  34      21.025  50.791   9.444  1.00 31.44           C  
ATOM    822  CG  GLU B  34      21.193  50.426   7.989  1.00 35.86           C  
ATOM    823  CD  GLU B  34      20.500  49.117   7.630  1.00 37.89           C  
ATOM    824  OE1 GLU B  34      19.267  49.036   7.831  1.00 38.74           O  
ATOM    825  OE2 GLU B  34      21.184  48.177   7.150  1.00 39.07           O  
ATOM    826  N   LEU B  35      23.881  50.606  10.863  1.00 27.02           N  
ATOM    827  CA  LEU B  35      25.329  50.632  10.731  1.00 27.19           C  
ATOM    828  C   LEU B  35      25.861  49.322  11.289  1.00 27.35           C  
ATOM    829  O   LEU B  35      26.861  48.775  10.826  1.00 27.15           O  
ATOM    830  CB  LEU B  35      25.898  51.808  11.526  1.00 26.79           C  
ATOM    831  CG  LEU B  35      27.421  51.959  11.520  1.00 27.62           C  
ATOM    832  CD1 LEU B  35      27.842  52.303  10.124  1.00 27.51           C  
ATOM    833  CD2 LEU B  35      27.871  53.076  12.449  1.00 27.12           C  
ATOM    834  N   GLU B  36      25.138  48.815  12.277  1.00 27.76           N  
ATOM    835  CA  GLU B  36      25.499  47.593  12.956  1.00 27.91           C  
ATOM    836  C   GLU B  36      25.208  46.342  12.105  1.00 28.75           C  
ATOM    837  O   GLU B  36      26.005  45.405  12.092  1.00 28.29           O  
ATOM    838  CB  GLU B  36      24.767  47.580  14.305  1.00 27.48           C  
ATOM    839  CG  GLU B  36      25.552  47.037  15.483  1.00 26.69           C  
ATOM    840  CD  GLU B  36      27.006  47.470  15.510  1.00 26.26           C  
ATOM    841  OE1 GLU B  36      27.308  48.599  15.953  1.00 22.69           O  
ATOM    842  OE2 GLU B  36      27.861  46.663  15.074  1.00 28.31           O  
ATOM    843  N   ARG B  37      24.106  46.310  11.362  1.00 29.66           N  
ATOM    844  CA  ARG B  37      23.882  45.117  10.564  1.00 32.04           C  
ATOM    845  C   ARG B  37      24.658  45.148   9.259  1.00 30.87           C  
ATOM    846  O   ARG B  37      24.765  44.130   8.568  1.00 29.94           O  
ATOM    847  CB  ARG B  37      22.387  44.851  10.322  1.00 35.06           C  
ATOM    848  CG  ARG B  37      21.545  45.954   9.741  1.00 38.08           C  
ATOM    849  CD  ARG B  37      20.084  45.686  10.140  1.00 39.46           C  
ATOM    850  NE  ARG B  37      19.140  46.649   9.588  1.00 41.19           N  
ATOM    851  CZ  ARG B  37      17.866  46.737   9.964  1.00 41.59           C  
ATOM    852  NH1 ARG B  37      17.394  45.915  10.894  1.00 41.08           N  
ATOM    853  NH2 ARG B  37      17.066  47.654   9.422  1.00 40.36           N  
ATOM    854  N   ALA B  38      25.207  46.315   8.934  1.00 29.42           N  
ATOM    855  CA  ALA B  38      26.023  46.459   7.733  1.00 28.44           C  
ATOM    856  C   ALA B  38      27.412  45.900   8.061  1.00 27.40           C  
ATOM    857  O   ALA B  38      28.037  45.249   7.221  1.00 26.34           O  
ATOM    858  CB  ALA B  38      26.133  47.927   7.325  1.00 26.32           C  
ATOM    859  N   LYS B  39      27.888  46.169   9.277  1.00 26.41           N  
ATOM    860  CA  LYS B  39      29.191  45.680   9.737  1.00 26.65           C  
ATOM    861  C   LYS B  39      29.122  44.185   9.983  1.00 25.99           C  
ATOM    862  O   LYS B  39      30.138  43.496   9.900  1.00 26.85           O  
ATOM    863  CB  LYS B  39      29.607  46.354  11.047  1.00 26.37           C  
ATOM    864  CG  LYS B  39      29.667  47.853  10.981  1.00 28.23           C  
ATOM    865  CD  LYS B  39      30.186  48.447  12.285  1.00 30.66           C  
ATOM    866  CE  LYS B  39      30.874  49.790  12.015  1.00 33.28           C  
ATOM    867  NZ  LYS B  39      31.307  50.429  13.275  1.00 33.36           N  
ATOM    868  N   ALA B  40      27.929  43.691  10.319  1.00 24.52           N  
ATOM    869  CA  ALA B  40      27.732  42.267  10.572  1.00 24.47           C  
ATOM    870  C   ALA B  40      27.780  41.520   9.256  1.00 25.11           C  
ATOM    871  O   ALA B  40      28.259  40.386   9.197  1.00 24.42           O  
ATOM    872  CB  ALA B  40      26.389  42.016  11.236  1.00 22.73           C  
ATOM    873  N   SER B  41      27.255  42.151   8.206  1.00 26.20           N  
ATOM    874  CA  SER B  41      27.262  41.550   6.889  1.00 27.51           C  
ATOM    875  C   SER B  41      28.681  41.573   6.344  1.00 27.10           C  
ATOM    876  O   SER B  41      29.164  40.574   5.835  1.00 24.88           O  
ATOM    877  CB  SER B  41      26.319  42.304   5.948  1.00 30.54           C  
ATOM    878  OG  SER B  41      24.971  42.108   6.351  1.00 37.11           O  
ATOM    879  N   ILE B  42      29.357  42.709   6.466  1.00 27.14           N  
ATOM    880  CA  ILE B  42      30.732  42.810   5.973  1.00 28.60           C  
ATOM    881  C   ILE B  42      31.630  41.722   6.552  1.00 29.41           C  
ATOM    882  O   ILE B  42      32.250  40.941   5.815  1.00 29.36           O  
ATOM    883  CB  ILE B  42      31.357  44.182   6.324  1.00 26.51           C  
ATOM    884  CG1 ILE B  42      30.591  45.301   5.605  1.00 26.61           C  
ATOM    885  CG2 ILE B  42      32.825  44.199   5.948  1.00 25.02           C  
ATOM    886  CD1 ILE B  42      31.049  46.703   5.985  1.00 24.45           C  
ATOM    887  N   ARG B  43      31.710  41.672   7.875  1.00 30.04           N  
ATOM    888  CA  ARG B  43      32.558  40.676   8.508  1.00 33.51           C  
ATOM    889  C   ARG B  43      32.180  39.273   8.074  1.00 31.71           C  
ATOM    890  O   ARG B  43      33.011  38.377   8.096  1.00 31.72           O  
ATOM    891  CB  ARG B  43      32.505  40.815  10.042  1.00 35.98           C  
ATOM    892  CG  ARG B  43      33.178  42.105  10.518  1.00 40.60           C  
ATOM    893  CD  ARG B  43      33.639  42.060  11.970  1.00 44.31           C  
ATOM    894  NE  ARG B  43      34.767  42.976  12.180  1.00 47.90           N  
ATOM    895  CZ  ARG B  43      35.278  43.292  13.367  1.00 49.77           C  
ATOM    896  NH1 ARG B  43      34.767  42.766  14.476  1.00 51.69           N  
ATOM    897  NH2 ARG B  43      36.299  44.138  13.446  1.00 50.22           N  
ATOM    898  N   ARG B  44      30.933  39.091   7.652  1.00 32.01           N  
ATOM    899  CA  ARG B  44      30.456  37.775   7.222  1.00 31.80           C  
ATOM    900  C   ARG B  44      30.791  37.478   5.767  1.00 29.68           C  
ATOM    901  O   ARG B  44      31.260  36.384   5.424  1.00 28.33           O  
ATOM    902  CB  ARG B  44      28.947  37.680   7.415  1.00 33.92           C  
ATOM    903  CG  ARG B  44      28.377  36.319   7.051  1.00 38.01           C  
ATOM    904  CD  ARG B  44      27.239  35.940   7.995  1.00 41.81           C  
ATOM    905  NE  ARG B  44      27.092  34.487   8.081  1.00 44.89           N  
ATOM    906  CZ  ARG B  44      26.633  33.844   9.154  1.00 47.19           C  
ATOM    907  NH1 ARG B  44      26.272  34.528  10.240  1.00 46.79           N  
ATOM    908  NH2 ARG B  44      26.547  32.515   9.152  1.00 46.49           N  
ATOM    909  N   LEU B  45      30.530  38.452   4.910  1.00 29.01           N  
ATOM    910  CA  LEU B  45      30.812  38.296   3.491  1.00 29.76           C  
ATOM    911  C   LEU B  45      32.317  38.226   3.279  1.00 29.33           C  
ATOM    912  O   LEU B  45      32.789  37.575   2.345  1.00 27.51           O  
ATOM    913  CB  LEU B  45      30.237  39.480   2.709  1.00 29.74           C  
ATOM    914  CG  LEU B  45      28.818  39.366   2.136  1.00 31.35           C  
ATOM    915  CD1 LEU B  45      27.971  38.499   3.023  1.00 34.21           C  
ATOM    916  CD2 LEU B  45      28.211  40.747   2.005  1.00 30.57           C  
ATOM    917  N   GLU B  46      33.064  38.902   4.150  1.00 28.73           N  
ATOM    918  CA  GLU B  46      34.515  38.925   4.031  1.00 29.98           C  
ATOM    919  C   GLU B  46      35.101  37.555   4.299  1.00 30.40           C  
ATOM    920  O   GLU B  46      36.017  37.137   3.594  1.00 31.46           O  
ATOM    921  CB  GLU B  46      35.117  39.942   4.997  1.00 31.19           C  
ATOM    922  CG  GLU B  46      36.577  40.277   4.746  1.00 33.81           C  
ATOM    923  CD  GLU B  46      36.866  40.560   3.287  1.00 35.63           C  
ATOM    924  OE1 GLU B  46      37.320  39.627   2.589  1.00 35.82           O  
ATOM    925  OE2 GLU B  46      36.631  41.705   2.832  1.00 37.46           O  
ATOM    926  N   GLN B  47      34.572  36.851   5.299  1.00 28.89           N  
ATOM    927  CA  GLN B  47      35.073  35.527   5.628  1.00 29.49           C  
ATOM    928  C   GLN B  47      34.644  34.524   4.568  1.00 29.24           C  
ATOM    929  O   GLN B  47      35.340  33.543   4.309  1.00 28.40           O  
ATOM    930  CB  GLN B  47      34.564  35.068   6.996  1.00 31.58           C  
ATOM    931  CG  GLN B  47      35.135  33.709   7.408  1.00 34.94           C  
ATOM    932  CD  GLN B  47      34.617  33.212   8.746  1.00 36.20           C  
ATOM    933  OE1 GLN B  47      33.415  33.013   8.928  1.00 36.72           O  
ATOM    934  NE2 GLN B  47      35.531  32.997   9.691  1.00 37.49           N  
ATOM    935  N   GLU B  48      33.483  34.752   3.967  1.00 27.78           N  
ATOM    936  CA  GLU B  48      33.029  33.849   2.927  1.00 28.09           C  
ATOM    937  C   GLU B  48      33.850  34.028   1.658  1.00 25.47           C  
ATOM    938  O   GLU B  48      33.999  33.091   0.887  1.00 25.36           O  
ATOM    939  CB  GLU B  48      31.545  34.059   2.664  1.00 29.51           C  
ATOM    940  CG  GLU B  48      30.786  34.038   3.963  1.00 36.92           C  
ATOM    941  CD  GLU B  48      29.507  33.254   3.886  1.00 39.32           C  
ATOM    942  OE1 GLU B  48      29.567  32.038   3.598  1.00 43.40           O  
ATOM    943  OE2 GLU B  48      28.444  33.858   4.122  1.00 41.38           O  
ATOM    944  N   VAL B  49      34.402  35.217   1.429  1.00 24.23           N  
ATOM    945  CA  VAL B  49      35.215  35.395   0.221  1.00 24.02           C  
ATOM    946  C   VAL B  49      36.541  34.679   0.449  1.00 24.78           C  
ATOM    947  O   VAL B  49      37.109  34.086  -0.475  1.00 24.13           O  
ATOM    948  CB  VAL B  49      35.507  36.881  -0.083  1.00 22.60           C  
ATOM    949  CG1 VAL B  49      36.216  36.991  -1.443  1.00 22.26           C  
ATOM    950  CG2 VAL B  49      34.199  37.672  -0.109  1.00 23.09           C  
ATOM    951  N   ASN B  50      37.021  34.724   1.692  1.00 23.98           N  
ATOM    952  CA  ASN B  50      38.281  34.072   2.056  1.00 25.36           C  
ATOM    953  C   ASN B  50      38.128  32.565   1.961  1.00 24.14           C  
ATOM    954  O   ASN B  50      39.038  31.859   1.543  1.00 24.76           O  
ATOM    955  CB  ASN B  50      38.686  34.449   3.485  1.00 26.65           C  
ATOM    956  CG  ASN B  50      39.223  35.851   3.586  1.00 27.83           C  
ATOM    957  OD1 ASN B  50      39.322  36.414   4.686  1.00 29.53           O  
ATOM    958  ND2 ASN B  50      39.593  36.423   2.454  1.00 28.24           N  
ATOM    959  N   GLN B  51      36.970  32.078   2.382  1.00 23.39           N  
ATOM    960  CA  GLN B  51      36.682  30.661   2.331  1.00 23.10           C  
ATOM    961  C   GLN B  51      36.661  30.206   0.877  1.00 23.29           C  
ATOM    962  O   GLN B  51      37.127  29.110   0.544  1.00 23.25           O  
ATOM    963  CB  GLN B  51      35.324  30.400   2.970  1.00 23.53           C  
ATOM    964  CG  GLN B  51      35.301  30.462   4.491  1.00 23.29           C  
ATOM    965  CD  GLN B  51      33.887  30.523   5.023  1.00 22.84           C  
ATOM    966  OE1 GLN B  51      33.007  29.794   4.563  1.00 25.78           O  
ATOM    967  NE2 GLN B  51      33.654  31.406   5.980  1.00 26.47           N  
ATOM    968  N   GLU B  52      36.114  31.048   0.008  1.00 23.06           N  
ATOM    969  CA  GLU B  52      36.025  30.727  -1.421  1.00 24.63           C  
ATOM    970  C   GLU B  52      37.432  30.715  -2.036  1.00 24.15           C  
ATOM    971  O   GLU B  52      37.814  29.817  -2.813  1.00 22.54           O  
ATOM    972  CB  GLU B  52      35.144  31.778  -2.104  1.00 24.99           C  
ATOM    973  CG  GLU B  52      34.325  31.233  -3.217  1.00 27.54           C  
ATOM    974  CD  GLU B  52      33.311  30.236  -2.725  1.00 26.76           C  
ATOM    975  OE1 GLU B  52      32.384  30.648  -2.005  1.00 29.78           O  
ATOM    976  OE2 GLU B  52      33.444  29.046  -3.054  1.00 25.19           O  
ATOM    977  N   ARG B  53      38.214  31.718  -1.668  1.00 24.33           N  
ATOM    978  CA  ARG B  53      39.586  31.836  -2.153  1.00 26.31           C  
ATOM    979  C   ARG B  53      40.380  30.593  -1.729  1.00 26.19           C  
ATOM    980  O   ARG B  53      41.211  30.077  -2.479  1.00 26.78           O  
ATOM    981  CB  ARG B  53      40.222  33.104  -1.571  1.00 27.62           C  
ATOM    982  CG  ARG B  53      39.702  34.422  -2.194  1.00 31.22           C  
ATOM    983  CD  ARG B  53      40.299  35.651  -1.478  1.00 33.54           C  
ATOM    984  NE  ARG B  53      39.936  36.944  -2.075  1.00 37.79           N  
ATOM    985  CZ  ARG B  53      40.377  37.391  -3.257  1.00 38.92           C  
ATOM    986  NH1 ARG B  53      41.203  36.657  -3.989  1.00 40.13           N  
ATOM    987  NH2 ARG B  53      40.002  38.582  -3.712  1.00 40.78           N  
ATOM    988  N   PHE B  54      40.115  30.112  -0.525  1.00 26.11           N  
ATOM    989  CA  PHE B  54      40.792  28.930  -0.014  1.00 23.29           C  
ATOM    990  C   PHE B  54      40.383  27.727  -0.852  1.00 22.04           C  
ATOM    991  O   PHE B  54      41.216  26.897  -1.239  1.00 21.17           O  
ATOM    992  CB  PHE B  54      40.385  28.697   1.444  1.00 25.14           C  
ATOM    993  CG  PHE B  54      40.838  27.377   1.996  1.00 24.57           C  
ATOM    994  CD1 PHE B  54      42.188  27.109   2.136  1.00 24.98           C  
ATOM    995  CD2 PHE B  54      39.916  26.409   2.385  1.00 22.76           C  
ATOM    996  CE1 PHE B  54      42.632  25.886   2.662  1.00 25.86           C  
ATOM    997  CE2 PHE B  54      40.347  25.188   2.913  1.00 23.84           C  
ATOM    998  CZ  PHE B  54      41.715  24.931   3.049  1.00 24.18           C  
ATOM    999  N   ARG B  55      39.085  27.622  -1.110  1.00 21.29           N  
ATOM   1000  CA  ARG B  55      38.560  26.522  -1.916  1.00 20.95           C  
ATOM   1001  C   ARG B  55      39.136  26.571  -3.324  1.00 21.36           C  
ATOM   1002  O   ARG B  55      39.456  25.532  -3.889  1.00 19.25           O  
ATOM   1003  CB  ARG B  55      37.030  26.576  -1.991  1.00 21.58           C  
ATOM   1004  CG  ARG B  55      36.448  26.075  -3.321  1.00 24.54           C  
ATOM   1005  CD  ARG B  55      35.039  25.501  -3.123  1.00 25.92           C  
ATOM   1006  NE  ARG B  55      34.148  26.391  -2.373  1.00 26.47           N  
ATOM   1007  CZ  ARG B  55      32.956  26.013  -1.912  1.00 27.58           C  
ATOM   1008  NH1 ARG B  55      32.532  24.776  -2.136  1.00 27.21           N  
ATOM   1009  NH2 ARG B  55      32.201  26.849  -1.208  1.00 29.03           N  
HETATM 1010  N   MSE B  56      39.247  27.768  -3.901  1.00 22.49           N  
HETATM 1011  CA  MSE B  56      39.805  27.927  -5.248  1.00 22.45           C  
HETATM 1012  C   MSE B  56      41.264  27.492  -5.249  1.00 23.25           C  
HETATM 1013  O   MSE B  56      41.725  26.745  -6.127  1.00 19.97           O  
HETATM 1014  CB  MSE B  56      39.711  29.381  -5.692  1.00 28.25           C  
HETATM 1015  CG  MSE B  56      40.381  29.669  -7.034  1.00 34.10           C  
HETATM 1016 SE   MSE B  56      39.923  31.419  -7.707  1.00 41.06          SE  
HETATM 1017  CE  MSE B  56      38.027  31.117  -7.805  1.00 39.89           C  
ATOM   1018  N   ILE B  57      42.012  27.984  -4.274  1.00 23.30           N  
ATOM   1019  CA  ILE B  57      43.399  27.575  -4.190  1.00 24.51           C  
ATOM   1020  C   ILE B  57      43.417  26.047  -4.204  1.00 25.01           C  
ATOM   1021  O   ILE B  57      43.977  25.470  -5.113  1.00 25.75           O  
ATOM   1022  CB  ILE B  57      44.029  28.151  -2.932  1.00 25.06           C  
ATOM   1023  CG1 ILE B  57      44.095  29.658  -3.070  1.00 25.78           C  
ATOM   1024  CG2 ILE B  57      45.455  27.647  -2.767  1.00 27.88           C  
ATOM   1025  CD1 ILE B  57      44.225  30.335  -1.759  1.00 23.73           C  
ATOM   1026  N   TYR B  58      42.760  25.389  -3.249  1.00 26.55           N  
ATOM   1027  CA  TYR B  58      42.702  23.911  -3.186  1.00 26.76           C  
ATOM   1028  C   TYR B  58      42.285  23.190  -4.478  1.00 27.25           C  
ATOM   1029  O   TYR B  58      42.907  22.198  -4.887  1.00 25.20           O  
ATOM   1030  CB  TYR B  58      41.742  23.466  -2.087  1.00 29.05           C  
ATOM   1031  CG  TYR B  58      41.488  21.964  -2.080  1.00 29.92           C  
ATOM   1032  CD1 TYR B  58      42.524  21.064  -1.839  1.00 29.33           C  
ATOM   1033  CD2 TYR B  58      40.211  21.453  -2.294  1.00 29.76           C  
ATOM   1034  CE1 TYR B  58      42.303  19.694  -1.819  1.00 29.72           C  
ATOM   1035  CE2 TYR B  58      39.974  20.083  -2.273  1.00 32.19           C  
ATOM   1036  CZ  TYR B  58      41.028  19.209  -2.030  1.00 32.62           C  
ATOM   1037  OH  TYR B  58      40.794  17.849  -2.006  1.00 33.47           O  
ATOM   1038  N   LEU B  59      41.206  23.658  -5.097  1.00 27.58           N  
ATOM   1039  CA  LEU B  59      40.724  23.039  -6.326  1.00 28.60           C  
ATOM   1040  C   LEU B  59      41.716  23.241  -7.467  1.00 30.94           C  
ATOM   1041  O   LEU B  59      41.836  22.389  -8.349  1.00 30.55           O  
ATOM   1042  CB  LEU B  59      39.367  23.616  -6.734  1.00 26.84           C  
ATOM   1043  CG  LEU B  59      38.167  23.367  -5.816  1.00 26.39           C  
ATOM   1044  CD1 LEU B  59      37.021  24.316  -6.223  1.00 26.53           C  
ATOM   1045  CD2 LEU B  59      37.729  21.898  -5.900  1.00 25.35           C  
ATOM   1046  N   GLN B  60      42.427  24.360  -7.462  1.00 32.03           N  
ATOM   1047  CA  GLN B  60      43.390  24.615  -8.528  1.00 35.21           C  
ATOM   1048  C   GLN B  60      44.582  23.642  -8.558  1.00 36.00           C  
ATOM   1049  O   GLN B  60      45.000  23.210  -9.634  1.00 36.70           O  
ATOM   1050  CB  GLN B  60      43.909  26.043  -8.450  1.00 34.32           C  
ATOM   1051  CG  GLN B  60      44.620  26.451  -9.710  1.00 36.68           C  
ATOM   1052  CD  GLN B  60      43.675  26.633 -10.886  1.00 38.42           C  
ATOM   1053  OE1 GLN B  60      44.034  26.344 -12.029  1.00 36.52           O  
ATOM   1054  NE2 GLN B  60      42.465  27.140 -10.616  1.00 38.55           N  
ATOM   1055  N   THR B  61      45.153  23.307  -7.404  1.00 37.33           N  
ATOM   1056  CA  THR B  61      46.270  22.366  -7.415  1.00 39.89           C  
ATOM   1057  C   THR B  61      45.763  20.945  -7.556  1.00 39.56           C  
ATOM   1058  O   THR B  61      46.464  20.081  -8.081  1.00 39.70           O  
ATOM   1059  CB  THR B  61      47.144  22.465  -6.156  1.00 42.14           C  
ATOM   1060  OG1 THR B  61      47.897  23.679  -6.209  1.00 44.98           O  
ATOM   1061  CG2 THR B  61      48.114  21.299  -6.066  1.00 44.77           C  
ATOM   1062  N   LEU B  62      44.554  20.686  -7.075  1.00 39.18           N  
ATOM   1063  CA  LEU B  62      44.001  19.356  -7.244  1.00 39.42           C  
ATOM   1064  C   LEU B  62      43.957  19.190  -8.767  1.00 40.63           C  
ATOM   1065  O   LEU B  62      44.375  18.155  -9.290  1.00 40.29           O  
ATOM   1066  CB  LEU B  62      42.591  19.265  -6.653  1.00 38.67           C  
ATOM   1067  CG  LEU B  62      41.910  17.897  -6.708  1.00 38.75           C  
ATOM   1068  CD1 LEU B  62      42.843  16.831  -6.092  1.00 38.41           C  
ATOM   1069  CD2 LEU B  62      40.573  17.959  -5.965  1.00 37.20           C  
ATOM   1070  N   LEU B  63      43.475  20.228  -9.463  1.00 40.45           N  
ATOM   1071  CA  LEU B  63      43.397  20.217 -10.923  1.00 43.25           C  
ATOM   1072  C   LEU B  63      44.778  19.948 -11.465  1.00 45.53           C  
ATOM   1073  O   LEU B  63      44.972  19.046 -12.282  1.00 45.19           O  
ATOM   1074  CB  LEU B  63      42.953  21.564 -11.494  1.00 42.12           C  
ATOM   1075  CG  LEU B  63      41.479  21.851 -11.765  1.00 42.92           C  
ATOM   1076  CD1 LEU B  63      41.381  23.021 -12.745  1.00 42.49           C  
ATOM   1077  CD2 LEU B  63      40.803  20.622 -12.341  1.00 42.47           C  
ATOM   1078  N   ALA B  64      45.731  20.753 -11.008  1.00 47.20           N  
ATOM   1079  CA  ALA B  64      47.122  20.634 -11.421  1.00 50.46           C  
ATOM   1080  C   ALA B  64      47.534  19.189 -11.737  1.00 52.85           C  
ATOM   1081  O   ALA B  64      47.486  18.769 -12.895  1.00 54.37           O  
ATOM   1082  CB  ALA B  64      48.034  21.226 -10.343  1.00 48.84           C  
ATOM   1083  N   LYS B  65      47.924  18.439 -10.710  1.00 55.19           N  
ATOM   1084  CA  LYS B  65      48.373  17.053 -10.875  1.00 58.25           C  
ATOM   1085  C   LYS B  65      47.452  16.122 -11.667  1.00 60.22           C  
ATOM   1086  O   LYS B  65      47.904  15.109 -12.203  1.00 60.88           O  
ATOM   1087  CB  LYS B  65      48.609  16.423  -9.504  1.00 58.44           C  
ATOM   1088  CG  LYS B  65      47.385  15.736  -8.947  1.00 58.03           C  
ATOM   1089  CD  LYS B  65      47.253  15.990  -7.468  1.00 59.38           C  
ATOM   1090  CE  LYS B  65      45.978  15.354  -6.941  1.00 60.11           C  
ATOM   1091  NZ  LYS B  65      45.825  15.538  -5.469  1.00 61.15           N  
ATOM   1092  N   GLU B  66      46.161  16.458 -11.766  1.00 62.45           N  
ATOM   1093  CA  GLU B  66      45.208  15.577 -12.429  1.00 64.43           C  
ATOM   1094  C   GLU B  66      44.935  16.037 -13.857  1.00 65.45           C  
ATOM   1095  O   GLU B  66      43.926  15.588 -14.459  1.00 65.49           O  
ATOM   1096  CB  GLU B  66      43.904  15.502 -11.633  1.00 64.91           C  
ATOM   1097  CG  GLU B  66      44.069  14.960 -10.223  1.00 66.58           C  
ATOM   1098  CD  GLU B  66      44.619  13.547 -10.201  1.00 68.12           C  
ATOM   1099  OE1 GLU B  66      44.858  12.986 -11.292  1.00 69.24           O  
ATOM   1100  OE2 GLU B  66      44.811  13.001  -9.094  1.00 67.75           O  
ATOM   1101  N   LYS B  67      45.770  16.876 -14.436  1.00 66.92           N  
ATOM   1102  CA  LYS B  67      45.577  17.357 -15.800  1.00 68.21           C  
ATOM   1103  C   LYS B  67      46.857  17.273 -16.623  1.00 68.65           C  
ATOM   1104  O   LYS B  67      46.781  16.783 -17.773  1.00 68.66           O  
ATOM   1105  CB  LYS B  67      45.065  18.799 -15.787  1.00 68.61           C  
ATOM   1106  CG  LYS B  67      43.626  18.945 -15.341  1.00 70.29           C  
ATOM   1107  CD  LYS B  67      43.210  20.390 -15.406  1.00 72.28           C  
ATOM   1108  CE  LYS B  67      41.727  20.508 -15.189  1.00 73.99           C  
ATOM   1109  NZ  LYS B  67      41.242  21.907 -15.318  1.00 75.52           N  
TER    1110      LYS B  67                                                      
HETATM 1111  N   MSE C   1      48.684  21.410   1.593  1.00 82.45           N  
HETATM 1112  CA  MSE C   1      48.389  22.828   1.948  1.00 82.58           C  
HETATM 1113  C   MSE C   1      47.883  23.493   0.777  1.00 82.01           C  
HETATM 1114  O   MSE C   1      47.485  24.660   0.830  1.00 82.16           O  
HETATM 1115  CB  MSE C   1      49.592  23.456   2.624  1.00 84.10           C  
HETATM 1116  CG  MSE C   1      50.858  23.477   1.772  1.00 85.94           C  
HETATM 1117 SE   MSE C   1      52.247  24.136   2.672  1.00 88.79          SE  
HETATM 1118  CE  MSE C   1      52.104  23.674   4.388  1.00 87.33           C  
ATOM   1119  N   VAL C   2      47.842  22.693  -0.206  1.00 81.69           N  
ATOM   1120  CA  VAL C   2      47.484  23.208  -1.453  1.00 81.21           C  
ATOM   1121  C   VAL C   2      48.588  24.240  -1.778  1.00 80.53           C  
ATOM   1122  O   VAL C   2      48.531  25.393  -1.325  1.00 80.07           O  
ATOM   1123  CB  VAL C   2      46.108  23.841  -1.324  1.00 81.71           C  
ATOM   1124  CG1 VAL C   2      45.808  24.771  -2.490  1.00 81.91           C  
ATOM   1125  CG2 VAL C   2      44.986  22.804  -1.284  1.00 81.65           C  
ATOM   1126  N   ASP C   3      49.573  23.772  -2.564  1.00 79.29           N  
ATOM   1127  CA  ASP C   3      50.811  24.538  -2.969  1.00 77.91           C  
ATOM   1128  C   ASP C   3      50.695  25.297  -4.386  1.00 77.20           C  
ATOM   1129  O   ASP C   3      49.559  25.671  -4.760  1.00 76.97           O  
ATOM   1130  CB  ASP C   3      51.982  23.557  -3.019  1.00 77.50           C  
ATOM   1131  CG  ASP C   3      52.149  22.762  -1.715  1.00 76.72           C  
ATOM   1132  OD1 ASP C   3      52.592  23.355  -0.659  1.00 76.42           O  
ATOM   1133  OD2 ASP C   3      51.848  21.508  -1.672  1.00 75.91           O  
ATOM   1134  N   PRO C   4      51.922  25.414  -5.165  1.00 76.26           N  
ATOM   1135  CA  PRO C   4      52.262  26.295  -6.475  1.00 75.42           C  
ATOM   1136  C   PRO C   4      51.164  26.508  -7.529  1.00 74.40           C  
ATOM   1137  O   PRO C   4      50.245  27.301  -7.318  1.00 74.84           O  
ATOM   1138  CB  PRO C   4      53.589  25.761  -6.937  1.00 75.76           C  
ATOM   1139  CG  PRO C   4      54.125  24.818  -5.868  1.00 75.85           C  
ATOM   1140  CD  PRO C   4      53.126  24.655  -4.755  1.00 75.89           C  
ATOM   1141  N   VAL C   5      52.176  26.197  -8.710  1.00 72.71           N  
ATOM   1142  CA  VAL C   5      51.209  26.324  -9.808  1.00 71.28           C  
ATOM   1143  C   VAL C   5      49.755  26.661  -9.443  1.00 70.19           C  
ATOM   1144  O   VAL C   5      49.168  27.578 -10.018  1.00 69.88           O  
ATOM   1145  CB  VAL C   5      51.189  25.052 -10.682  1.00 71.13           C  
ATOM   1146  CG1 VAL C   5      52.487  24.946 -11.457  1.00 70.80           C  
ATOM   1147  CG2 VAL C   5      50.973  23.813  -9.810  1.00 71.03           C  
ATOM   1148  N   GLY C   6      49.175  25.922  -8.501  1.00 69.32           N  
ATOM   1149  CA  GLY C   6      47.798  26.168  -8.109  1.00 67.82           C  
ATOM   1150  C   GLY C   6      47.471  27.592  -7.680  1.00 66.97           C  
ATOM   1151  O   GLY C   6      46.376  28.091  -7.954  1.00 66.98           O  
ATOM   1152  N   PHE C   7      48.408  28.237  -6.994  1.00 65.68           N  
ATOM   1153  CA  PHE C   7      48.249  29.612  -6.517  1.00 64.17           C  
ATOM   1154  C   PHE C   7      48.108  30.591  -7.687  1.00 63.50           C  
ATOM   1155  O   PHE C   7      47.114  31.307  -7.788  1.00 63.58           O  
ATOM   1156  CB  PHE C   7      49.462  29.974  -5.649  1.00 63.95           C  
ATOM   1157  CG  PHE C   7      49.602  31.441  -5.350  1.00 63.10           C  
ATOM   1158  CD1 PHE C   7      48.594  32.154  -4.705  1.00 62.08           C  
ATOM   1159  CD2 PHE C   7      50.769  32.107  -5.706  1.00 62.63           C  
ATOM   1160  CE1 PHE C   7      48.761  33.513  -4.424  1.00 61.60           C  
ATOM   1161  CE2 PHE C   7      50.941  33.450  -5.431  1.00 61.20           C  
ATOM   1162  CZ  PHE C   7      49.938  34.157  -4.790  1.00 60.69           C  
ATOM   1163  N   ALA C   8      49.099  30.602  -8.576  1.00 62.63           N  
ATOM   1164  CA  ALA C   8      49.088  31.501  -9.730  1.00 62.07           C  
ATOM   1165  C   ALA C   8      47.850  31.316 -10.596  1.00 62.32           C  
ATOM   1166  O   ALA C   8      47.185  32.299 -10.944  1.00 63.40           O  
ATOM   1167  CB  ALA C   8      50.354  31.310 -10.574  1.00 61.19           C  
ATOM   1168  N   GLU C   9      47.541  30.067 -10.944  1.00 61.34           N  
ATOM   1169  CA  GLU C   9      46.379  29.796 -11.777  1.00 60.61           C  
ATOM   1170  C   GLU C   9      45.129  30.352 -11.115  1.00 59.65           C  
ATOM   1171  O   GLU C   9      44.088  30.467 -11.748  1.00 60.12           O  
ATOM   1172  CB  GLU C   9      46.205  28.296 -12.036  1.00 61.39           C  
ATOM   1173  CG  GLU C   9      47.306  27.678 -12.882  1.00 62.48           C  
ATOM   1174  CD  GLU C   9      46.828  26.437 -13.624  1.00 63.43           C  
ATOM   1175  OE1 GLU C   9      46.443  25.449 -12.963  1.00 63.39           O  
ATOM   1176  OE2 GLU C   9      46.834  26.461 -14.876  1.00 63.70           O  
ATOM   1177  N   ALA C  10      45.235  30.678  -9.831  1.00 58.79           N  
ATOM   1178  CA  ALA C  10      44.116  31.267  -9.111  1.00 57.38           C  
ATOM   1179  C   ALA C  10      44.269  32.784  -9.268  1.00 56.26           C  
ATOM   1180  O   ALA C  10      43.280  33.515  -9.390  1.00 55.80           O  
ATOM   1181  CB  ALA C  10      44.159  30.883  -7.644  1.00 56.56           C  
ATOM   1182  N   TRP C  11      45.524  33.234  -9.272  1.00 54.89           N  
ATOM   1183  CA  TRP C  11      45.850  34.645  -9.425  1.00 53.65           C  
ATOM   1184  C   TRP C  11      45.456  35.120 -10.816  1.00 52.91           C  
ATOM   1185  O   TRP C  11      44.631  36.025 -10.960  1.00 53.65           O  
ATOM   1186  CB  TRP C  11      47.353  34.892  -9.199  1.00 52.47           C  
ATOM   1187  CG  TRP C  11      47.748  36.340  -9.351  1.00 50.76           C  
ATOM   1188  CD1 TRP C  11      47.870  37.037 -10.521  1.00 49.94           C  
ATOM   1189  CD2 TRP C  11      47.964  37.292  -8.302  1.00 49.90           C  
ATOM   1190  NE1 TRP C  11      48.135  38.359 -10.265  1.00 49.34           N  
ATOM   1191  CE2 TRP C  11      48.198  38.542  -8.907  1.00 49.39           C  
ATOM   1192  CE3 TRP C  11      47.973  37.203  -6.900  1.00 50.57           C  
ATOM   1193  CZ2 TRP C  11      48.441  39.703  -8.166  1.00 49.54           C  
ATOM   1194  CZ3 TRP C  11      48.213  38.364  -6.161  1.00 49.25           C  
ATOM   1195  CH2 TRP C  11      48.442  39.594  -6.798  1.00 48.95           C  
ATOM   1196  N   LYS C  12      46.036  34.503 -11.841  1.00 53.02           N  
ATOM   1197  CA  LYS C  12      45.731  34.884 -13.213  1.00 53.11           C  
ATOM   1198  C   LYS C  12      44.238  34.780 -13.490  1.00 52.47           C  
ATOM   1199  O   LYS C  12      43.661  35.631 -14.177  1.00 51.32           O  
ATOM   1200  CB  LYS C  12      46.515  34.012 -14.197  1.00 53.86           C  
ATOM   1201  CG  LYS C  12      47.846  34.620 -14.609  1.00 54.95           C  
ATOM   1202  CD  LYS C  12      47.599  35.924 -15.356  1.00 55.79           C  
ATOM   1203  CE  LYS C  12      48.897  36.546 -15.814  1.00 56.24           C  
ATOM   1204  NZ  LYS C  12      48.689  37.699 -16.732  1.00 57.13           N  
ATOM   1205  N   ALA C  13      43.622  33.747 -12.920  1.00 52.24           N  
ATOM   1206  CA  ALA C  13      42.196  33.498 -13.083  1.00 53.14           C  
ATOM   1207  C   ALA C  13      41.345  34.567 -12.409  1.00 54.22           C  
ATOM   1208  O   ALA C  13      40.546  35.226 -13.074  1.00 53.74           O  
ATOM   1209  CB  ALA C  13      41.835  32.127 -12.533  1.00 51.78           C  
ATOM   1210  N   GLN C  14      41.518  34.747 -11.100  1.00 55.39           N  
ATOM   1211  CA  GLN C  14      40.746  35.743 -10.367  1.00 56.24           C  
ATOM   1212  C   GLN C  14      41.085  37.182 -10.772  1.00 56.83           C  
ATOM   1213  O   GLN C  14      40.187  38.026 -10.870  1.00 57.08           O  
ATOM   1214  CB  GLN C  14      40.955  35.584  -8.860  1.00 56.59           C  
ATOM   1215  CG  GLN C  14      39.766  36.079  -8.042  1.00 58.04           C  
ATOM   1216  CD  GLN C  14      40.080  36.266  -6.574  1.00 58.83           C  
ATOM   1217  OE1 GLN C  14      40.727  35.424  -5.945  1.00 59.92           O  
ATOM   1218  NE2 GLN C  14      39.606  37.371  -6.014  1.00 59.90           N  
ATOM   1219  N   PHE C  15      42.368  37.468 -10.990  1.00 57.25           N  
ATOM   1220  CA  PHE C  15      42.798  38.819 -11.385  1.00 58.11           C  
ATOM   1221  C   PHE C  15      43.662  38.747 -12.639  1.00 60.13           C  
ATOM   1222  O   PHE C  15      44.651  38.017 -12.677  1.00 60.44           O  
ATOM   1223  CB  PHE C  15      43.636  39.507 -10.304  1.00 57.18           C  
ATOM   1224  CG  PHE C  15      43.181  39.271  -8.901  1.00 55.98           C  
ATOM   1225  CD1 PHE C  15      43.677  38.192  -8.175  1.00 55.94           C  
ATOM   1226  CD2 PHE C  15      42.324  40.168  -8.273  1.00 55.34           C  
ATOM   1227  CE1 PHE C  15      43.332  38.016  -6.840  1.00 55.10           C  
ATOM   1228  CE2 PHE C  15      41.975  40.001  -6.944  1.00 55.50           C  
ATOM   1229  CZ  PHE C  15      42.483  38.924  -6.224  1.00 54.87           C  
ATOM   1230  N   PRO C  16      43.308  39.524 -13.680  1.00 61.72           N  
ATOM   1231  CA  PRO C  16      44.118  39.496 -14.904  1.00 63.10           C  
ATOM   1232  C   PRO C  16      45.105  40.648 -15.066  1.00 64.96           C  
ATOM   1233  O   PRO C  16      46.220  40.427 -15.533  1.00 65.41           O  
ATOM   1234  CB  PRO C  16      43.049  39.472 -15.991  1.00 62.83           C  
ATOM   1235  CG  PRO C  16      42.036  40.389 -15.428  1.00 62.81           C  
ATOM   1236  CD  PRO C  16      41.957  40.020 -13.956  1.00 61.29           C  
ATOM   1237  N   ASP C  17      44.713  41.868 -14.692  1.00 67.21           N  
ATOM   1238  CA  ASP C  17      45.610  43.030 -14.786  1.00 69.19           C  
ATOM   1239  C   ASP C  17      46.906  42.738 -14.032  1.00 70.08           C  
ATOM   1240  O   ASP C  17      47.797  43.597 -13.950  1.00 70.44           O  
ATOM   1241  CB  ASP C  17      45.000  44.275 -14.126  1.00 70.57           C  
ATOM   1242  CG  ASP C  17      43.832  44.848 -14.897  1.00 71.96           C  
ATOM   1243  OD1 ASP C  17      44.011  45.176 -16.091  1.00 72.67           O  
ATOM   1244  OD2 ASP C  17      42.746  44.988 -14.294  1.00 72.31           O  
ATOM   1245  N   SER C  18      47.013  41.537 -13.475  1.00 70.19           N  
ATOM   1246  CA  SER C  18      48.185  41.219 -12.689  1.00 69.91           C  
ATOM   1247  C   SER C  18      48.958  39.942 -12.972  1.00 69.97           C  
ATOM   1248  O   SER C  18      48.389  38.868 -13.198  1.00 69.96           O  
ATOM   1249  CB  SER C  18      47.799  41.230 -11.208  1.00 70.35           C  
ATOM   1250  OG  SER C  18      46.949  42.329 -10.926  1.00 69.91           O  
ATOM   1251  N   GLU C  19      50.275  40.094 -12.954  1.00 69.34           N  
ATOM   1252  CA  GLU C  19      51.195  38.986 -13.105  1.00 69.02           C  
ATOM   1253  C   GLU C  19      51.405  38.747 -11.616  1.00 68.78           C  
ATOM   1254  O   GLU C  19      51.597  39.700 -10.866  1.00 68.49           O  
ATOM   1255  CB  GLU C  19      52.488  39.454 -13.769  1.00 69.05           C  
ATOM   1256  CG  GLU C  19      52.414  39.571 -15.294  1.00 68.55           C  
ATOM   1257  CD  GLU C  19      52.522  38.224 -15.999  1.00 68.11           C  
ATOM   1258  OE1 GLU C  19      51.609  37.384 -15.845  1.00 67.77           O  
ATOM   1259  OE2 GLU C  19      53.528  38.003 -16.707  1.00 68.68           O  
ATOM   1260  N   PRO C  20      51.377  37.493 -11.165  1.00 68.91           N  
ATOM   1261  CA  PRO C  20      51.549  37.214  -9.735  1.00 69.46           C  
ATOM   1262  C   PRO C  20      52.822  37.688  -9.045  1.00 69.83           C  
ATOM   1263  O   PRO C  20      53.850  37.939  -9.681  1.00 70.18           O  
ATOM   1264  CB  PRO C  20      51.401  35.690  -9.648  1.00 69.35           C  
ATOM   1265  CG  PRO C  20      50.773  35.298 -10.958  1.00 69.24           C  
ATOM   1266  CD  PRO C  20      51.391  36.241 -11.936  1.00 68.89           C  
ATOM   1267  N   PRO C  21      52.756  37.820  -7.716  1.00 70.12           N  
ATOM   1268  CA  PRO C  21      53.893  38.247  -6.909  1.00 70.23           C  
ATOM   1269  C   PRO C  21      54.758  37.005  -6.780  1.00 70.51           C  
ATOM   1270  O   PRO C  21      54.265  35.941  -6.409  1.00 70.67           O  
ATOM   1271  CB  PRO C  21      53.262  38.619  -5.570  1.00 70.17           C  
ATOM   1272  CG  PRO C  21      51.803  38.795  -5.887  1.00 69.91           C  
ATOM   1273  CD  PRO C  21      51.546  37.729  -6.891  1.00 70.14           C  
ATOM   1274  N   ARG C  22      56.033  37.119  -7.114  1.00 71.15           N  
ATOM   1275  CA  ARG C  22      56.907  35.971  -7.008  1.00 71.85           C  
ATOM   1276  C   ARG C  22      57.565  36.142  -5.658  1.00 71.76           C  
ATOM   1277  O   ARG C  22      58.703  36.596  -5.546  1.00 71.24           O  
ATOM   1278  CB  ARG C  22      57.913  35.987  -8.152  1.00 72.63           C  
ATOM   1279  CG  ARG C  22      57.212  36.255  -9.482  1.00 73.51           C  
ATOM   1280  CD  ARG C  22      58.144  36.184 -10.673  1.00 73.82           C  
ATOM   1281  NE  ARG C  22      57.550  36.801 -11.855  1.00 74.32           N  
ATOM   1282  CZ  ARG C  22      58.131  36.861 -13.051  1.00 74.54           C  
ATOM   1283  NH1 ARG C  22      59.336  36.336 -13.235  1.00 74.29           N  
ATOM   1284  NH2 ARG C  22      57.507  37.452 -14.065  1.00 74.74           N  
HETATM 1285  N   MSE C  23      56.805  35.799  -4.627  1.00 71.84           N  
HETATM 1286  CA  MSE C  23      57.266  35.925  -3.261  1.00 71.27           C  
HETATM 1287  C   MSE C  23      58.427  35.008  -2.989  1.00 70.88           C  
HETATM 1288  O   MSE C  23      58.731  34.105  -3.770  1.00 70.57           O  
HETATM 1289  CB  MSE C  23      56.162  35.556  -2.284  1.00 71.60           C  
HETATM 1290  CG  MSE C  23      54.869  36.286  -2.474  1.00 71.99           C  
HETATM 1291 SE   MSE C  23      53.571  35.537  -1.292  1.00 73.15          SE  
HETATM 1292  CE  MSE C  23      52.497  34.666  -2.620  1.00 72.15           C  
ATOM   1293  N   GLU C  24      59.059  35.244  -1.853  1.00 70.19           N  
ATOM   1294  CA  GLU C  24      60.166  34.431  -1.416  1.00 69.40           C  
ATOM   1295  C   GLU C  24      59.668  33.658  -0.198  1.00 68.62           C  
ATOM   1296  O   GLU C  24      59.414  34.241   0.856  1.00 69.12           O  
ATOM   1297  CB  GLU C  24      61.360  35.323  -1.081  1.00 70.25           C  
ATOM   1298  CG  GLU C  24      62.385  35.325  -2.174  1.00 70.51           C  
ATOM   1299  CD  GLU C  24      62.690  33.915  -2.640  1.00 72.10           C  
ATOM   1300  OE1 GLU C  24      62.784  33.004  -1.777  1.00 72.96           O  
ATOM   1301  OE2 GLU C  24      62.835  33.718  -3.864  1.00 71.53           O  
ATOM   1302  N   LEU C  25      59.498  32.348  -0.361  1.00 66.85           N  
ATOM   1303  CA  LEU C  25      59.002  31.505   0.717  1.00 65.29           C  
ATOM   1304  C   LEU C  25      59.918  30.305   0.908  1.00 64.27           C  
ATOM   1305  O   LEU C  25      59.559  29.182   0.562  1.00 63.85           O  
ATOM   1306  CB  LEU C  25      57.579  31.031   0.398  1.00 64.99           C  
ATOM   1307  CG  LEU C  25      56.531  32.128   0.181  1.00 64.77           C  
ATOM   1308  CD1 LEU C  25      55.207  31.494  -0.203  1.00 65.35           C  
ATOM   1309  CD2 LEU C  25      56.379  32.961   1.446  1.00 64.97           C  
ATOM   1310  N   ARG C  26      61.106  30.548   1.455  1.00 63.20           N  
ATOM   1311  CA  ARG C  26      62.065  29.482   1.685  1.00 61.59           C  
ATOM   1312  C   ARG C  26      62.036  29.012   3.140  1.00 60.19           C  
ATOM   1313  O   ARG C  26      62.852  28.180   3.546  1.00 61.59           O  
ATOM   1314  CB  ARG C  26      63.481  29.949   1.310  1.00 63.08           C  
ATOM   1315  CG  ARG C  26      63.619  30.446  -0.125  1.00 63.79           C  
ATOM   1316  CD  ARG C  26      65.059  30.357  -0.612  1.00 64.13           C  
ATOM   1317  NE  ARG C  26      65.185  30.889  -1.965  1.00 64.37           N  
ATOM   1318  CZ  ARG C  26      65.259  32.183  -2.261  1.00 64.70           C  
ATOM   1319  NH1 ARG C  26      65.236  33.096  -1.297  1.00 65.31           N  
ATOM   1320  NH2 ARG C  26      65.319  32.567  -3.528  1.00 64.88           N  
ATOM   1321  N   SER C  27      61.096  29.533   3.924  1.00 56.76           N  
ATOM   1322  CA  SER C  27      60.987  29.150   5.332  1.00 53.87           C  
ATOM   1323  C   SER C  27      59.751  29.745   6.002  1.00 52.67           C  
ATOM   1324  O   SER C  27      59.052  30.573   5.421  1.00 51.55           O  
ATOM   1325  CB  SER C  27      62.238  29.594   6.103  1.00 53.75           C  
ATOM   1326  OG  SER C  27      62.403  31.003   6.061  1.00 52.61           O  
ATOM   1327  N   VAL C  28      59.505  29.319   7.237  1.00 51.14           N  
ATOM   1328  CA  VAL C  28      58.366  29.792   8.017  1.00 50.75           C  
ATOM   1329  C   VAL C  28      58.407  31.301   8.209  1.00 50.33           C  
ATOM   1330  O   VAL C  28      57.361  31.950   8.244  1.00 49.90           O  
ATOM   1331  CB  VAL C  28      58.333  29.128   9.412  1.00 52.04           C  
ATOM   1332  CG1 VAL C  28      57.159  29.673  10.238  1.00 51.97           C  
ATOM   1333  CG2 VAL C  28      58.210  27.622   9.256  1.00 52.34           C  
ATOM   1334  N   GLY C  29      59.617  31.847   8.329  1.00 48.97           N  
ATOM   1335  CA  GLY C  29      59.786  33.272   8.532  1.00 46.59           C  
ATOM   1336  C   GLY C  29      59.436  34.126   7.337  1.00 44.76           C  
ATOM   1337  O   GLY C  29      58.838  35.188   7.495  1.00 45.30           O  
ATOM   1338  N   ASP C  30      59.822  33.673   6.146  1.00 44.42           N  
ATOM   1339  CA  ASP C  30      59.524  34.397   4.916  1.00 45.21           C  
ATOM   1340  C   ASP C  30      58.015  34.466   4.735  1.00 44.87           C  
ATOM   1341  O   ASP C  30      57.486  35.452   4.239  1.00 45.20           O  
ATOM   1342  CB  ASP C  30      60.141  33.682   3.715  1.00 46.21           C  
ATOM   1343  CG  ASP C  30      61.652  33.717   3.731  1.00 47.98           C  
ATOM   1344  OD1 ASP C  30      62.222  34.819   3.552  1.00 48.83           O  
ATOM   1345  OD2 ASP C  30      62.263  32.639   3.929  1.00 49.33           O  
ATOM   1346  N   ILE C  31      57.330  33.404   5.138  1.00 44.98           N  
ATOM   1347  CA  ILE C  31      55.882  33.333   5.025  1.00 44.76           C  
ATOM   1348  C   ILE C  31      55.214  34.274   6.026  1.00 44.52           C  
ATOM   1349  O   ILE C  31      54.287  35.011   5.679  1.00 43.17           O  
ATOM   1350  CB  ILE C  31      55.395  31.892   5.259  1.00 44.79           C  
ATOM   1351  CG1 ILE C  31      56.055  30.958   4.233  1.00 44.67           C  
ATOM   1352  CG2 ILE C  31      53.882  31.829   5.158  1.00 44.73           C  
ATOM   1353  CD1 ILE C  31      55.663  29.499   4.363  1.00 44.87           C  
ATOM   1354  N   GLU C  32      55.688  34.243   7.268  1.00 44.31           N  
ATOM   1355  CA  GLU C  32      55.148  35.108   8.309  1.00 45.00           C  
ATOM   1356  C   GLU C  32      55.358  36.578   7.950  1.00 43.72           C  
ATOM   1357  O   GLU C  32      54.459  37.394   8.148  1.00 43.55           O  
ATOM   1358  CB  GLU C  32      55.822  34.824   9.652  1.00 47.67           C  
ATOM   1359  CG  GLU C  32      55.732  33.386  10.116  1.00 49.99           C  
ATOM   1360  CD  GLU C  32      56.551  33.153  11.377  1.00 53.12           C  
ATOM   1361  OE1 GLU C  32      57.705  33.639  11.427  1.00 54.30           O  
ATOM   1362  OE2 GLU C  32      56.049  32.485  12.312  1.00 52.68           O  
ATOM   1363  N   GLN C  33      56.538  36.911   7.429  1.00 42.71           N  
ATOM   1364  CA  GLN C  33      56.859  38.289   7.044  1.00 42.87           C  
ATOM   1365  C   GLN C  33      55.906  38.757   5.955  1.00 41.65           C  
ATOM   1366  O   GLN C  33      55.306  39.831   6.049  1.00 40.09           O  
ATOM   1367  CB  GLN C  33      58.296  38.409   6.503  1.00 43.73           C  
ATOM   1368  CG  GLN C  33      59.420  38.062   7.475  1.00 46.04           C  
ATOM   1369  CD  GLN C  33      60.816  38.348   6.891  1.00 47.74           C  
ATOM   1370  OE1 GLN C  33      61.189  37.835   5.819  1.00 46.34           O  
ATOM   1371  NE2 GLN C  33      61.589  39.170   7.600  1.00 48.20           N  
ATOM   1372  N   GLU C  34      55.795  37.947   4.908  1.00 40.44           N  
ATOM   1373  CA  GLU C  34      54.919  38.258   3.795  1.00 39.09           C  
ATOM   1374  C   GLU C  34      53.485  38.372   4.301  1.00 37.75           C  
ATOM   1375  O   GLU C  34      52.733  39.236   3.855  1.00 38.45           O  
ATOM   1376  CB  GLU C  34      55.008  37.163   2.738  1.00 40.81           C  
ATOM   1377  CG  GLU C  34      56.358  37.061   2.049  1.00 42.70           C  
ATOM   1378  CD  GLU C  34      56.698  38.303   1.260  1.00 43.18           C  
ATOM   1379  OE1 GLU C  34      55.945  38.628   0.320  1.00 43.71           O  
ATOM   1380  OE2 GLU C  34      57.714  38.957   1.580  1.00 44.58           O  
ATOM   1381  N   LEU C  35      53.113  37.497   5.234  1.00 36.40           N  
ATOM   1382  CA  LEU C  35      51.768  37.520   5.795  1.00 36.64           C  
ATOM   1383  C   LEU C  35      51.620  38.859   6.500  1.00 37.45           C  
ATOM   1384  O   LEU C  35      50.620  39.559   6.329  1.00 37.41           O  
ATOM   1385  CB  LEU C  35      51.573  36.372   6.792  1.00 36.87           C  
ATOM   1386  CG  LEU C  35      50.183  36.234   7.412  1.00 36.82           C  
ATOM   1387  CD1 LEU C  35      49.146  36.138   6.292  1.00 38.19           C  
ATOM   1388  CD2 LEU C  35      50.122  34.999   8.307  1.00 37.75           C  
ATOM   1389  N   GLU C  36      52.635  39.209   7.283  1.00 38.15           N  
ATOM   1390  CA  GLU C  36      52.656  40.468   8.020  1.00 37.72           C  
ATOM   1391  C   GLU C  36      52.505  41.646   7.056  1.00 37.47           C  
ATOM   1392  O   GLU C  36      51.724  42.562   7.313  1.00 34.60           O  
ATOM   1393  CB  GLU C  36      53.963  40.592   8.796  1.00 39.83           C  
ATOM   1394  CG  GLU C  36      54.028  41.782   9.745  1.00 43.86           C  
ATOM   1395  CD  GLU C  36      55.363  41.864  10.481  1.00 45.53           C  
ATOM   1396  OE1 GLU C  36      56.093  40.846  10.530  1.00 47.05           O  
ATOM   1397  OE2 GLU C  36      55.675  42.948  11.023  1.00 48.06           O  
ATOM   1398  N   ARG C  37      53.255  41.611   5.950  1.00 36.76           N  
ATOM   1399  CA  ARG C  37      53.194  42.655   4.926  1.00 37.15           C  
ATOM   1400  C   ARG C  37      51.785  42.775   4.352  1.00 35.87           C  
ATOM   1401  O   ARG C  37      51.271  43.885   4.170  1.00 36.21           O  
ATOM   1402  CB  ARG C  37      54.133  42.343   3.766  1.00 40.04           C  
ATOM   1403  CG  ARG C  37      55.542  42.876   3.897  1.00 46.29           C  
ATOM   1404  CD  ARG C  37      56.310  42.610   2.607  1.00 50.69           C  
ATOM   1405  NE  ARG C  37      57.711  42.997   2.708  1.00 54.66           N  
ATOM   1406  CZ  ARG C  37      58.618  42.743   1.773  1.00 56.82           C  
ATOM   1407  NH1 ARG C  37      58.262  42.104   0.665  1.00 58.20           N  
ATOM   1408  NH2 ARG C  37      59.881  43.103   1.958  1.00 57.66           N  
ATOM   1409  N   ALA C  38      51.189  41.622   4.040  1.00 32.72           N  
ATOM   1410  CA  ALA C  38      49.845  41.562   3.483  1.00 32.17           C  
ATOM   1411  C   ALA C  38      48.849  42.248   4.419  1.00 30.72           C  
ATOM   1412  O   ALA C  38      48.220  43.224   4.032  1.00 30.45           O  
ATOM   1413  CB  ALA C  38      49.432  40.103   3.257  1.00 30.81           C  
ATOM   1414  N   LYS C  39      48.719  41.739   5.644  1.00 30.26           N  
ATOM   1415  CA  LYS C  39      47.808  42.313   6.636  1.00 29.57           C  
ATOM   1416  C   LYS C  39      47.946  43.824   6.708  1.00 29.24           C  
ATOM   1417  O   LYS C  39      46.944  44.561   6.709  1.00 26.55           O  
ATOM   1418  CB  LYS C  39      48.120  41.751   8.008  1.00 31.83           C  
ATOM   1419  CG  LYS C  39      48.050  40.241   8.091  1.00 36.00           C  
ATOM   1420  CD  LYS C  39      46.624  39.765   8.101  1.00 36.78           C  
ATOM   1421  CE  LYS C  39      46.556  38.287   8.418  1.00 37.83           C  
ATOM   1422  NZ  LYS C  39      45.125  37.864   8.493  1.00 39.40           N  
ATOM   1423  N   ALA C  40      49.199  44.273   6.774  1.00 29.07           N  
ATOM   1424  CA  ALA C  40      49.525  45.692   6.866  1.00 31.27           C  
ATOM   1425  C   ALA C  40      48.968  46.484   5.693  1.00 31.34           C  
ATOM   1426  O   ALA C  40      48.401  47.557   5.880  1.00 32.11           O  
ATOM   1427  CB  ALA C  40      51.041  45.878   6.950  1.00 30.00           C  
ATOM   1428  N   SER C  41      49.143  45.954   4.486  1.00 33.16           N  
ATOM   1429  CA  SER C  41      48.652  46.608   3.278  1.00 34.61           C  
ATOM   1430  C   SER C  41      47.133  46.560   3.230  1.00 33.67           C  
ATOM   1431  O   SER C  41      46.493  47.527   2.841  1.00 33.98           O  
ATOM   1432  CB  SER C  41      49.231  45.928   2.040  1.00 36.67           C  
ATOM   1433  OG  SER C  41      50.649  45.899   2.104  1.00 39.39           O  
ATOM   1434  N   ILE C  42      46.549  45.429   3.606  1.00 33.30           N  
ATOM   1435  CA  ILE C  42      45.094  45.333   3.611  1.00 33.76           C  
ATOM   1436  C   ILE C  42      44.532  46.467   4.463  1.00 34.84           C  
ATOM   1437  O   ILE C  42      43.569  47.132   4.078  1.00 37.16           O  
ATOM   1438  CB  ILE C  42      44.636  43.988   4.190  1.00 31.55           C  
ATOM   1439  CG1 ILE C  42      44.956  42.872   3.194  1.00 28.17           C  
ATOM   1440  CG2 ILE C  42      43.158  44.037   4.543  1.00 30.00           C  
ATOM   1441  CD1 ILE C  42      44.464  41.525   3.612  1.00 27.28           C  
ATOM   1442  N   ARG C  43      45.163  46.698   5.612  1.00 36.07           N  
ATOM   1443  CA  ARG C  43      44.736  47.734   6.555  1.00 36.18           C  
ATOM   1444  C   ARG C  43      44.831  49.153   5.993  1.00 35.56           C  
ATOM   1445  O   ARG C  43      43.918  49.962   6.164  1.00 33.56           O  
ATOM   1446  CB  ARG C  43      45.573  47.647   7.825  1.00 37.85           C  
ATOM   1447  CG  ARG C  43      44.813  48.016   9.081  1.00 41.57           C  
ATOM   1448  CD  ARG C  43      45.714  47.954  10.300  1.00 44.17           C  
ATOM   1449  NE  ARG C  43      45.023  47.388  11.458  1.00 45.64           N  
ATOM   1450  CZ  ARG C  43      45.526  47.334  12.691  1.00 46.30           C  
ATOM   1451  NH1 ARG C  43      46.741  47.821  12.953  1.00 46.12           N  
ATOM   1452  NH2 ARG C  43      44.812  46.782  13.664  1.00 44.73           N  
ATOM   1453  N   ARG C  44      45.950  49.457   5.346  1.00 35.58           N  
ATOM   1454  CA  ARG C  44      46.161  50.772   4.755  1.00 36.11           C  
ATOM   1455  C   ARG C  44      45.160  50.975   3.612  1.00 36.17           C  
ATOM   1456  O   ARG C  44      44.521  52.031   3.497  1.00 35.40           O  
ATOM   1457  CB  ARG C  44      47.592  50.866   4.223  1.00 38.35           C  
ATOM   1458  CG  ARG C  44      48.031  52.264   3.816  1.00 41.93           C  
ATOM   1459  CD  ARG C  44      48.058  53.187   5.023  1.00 45.25           C  
ATOM   1460  NE  ARG C  44      48.302  54.578   4.658  1.00 48.33           N  
ATOM   1461  CZ  ARG C  44      48.237  55.602   5.510  1.00 49.22           C  
ATOM   1462  NH1 ARG C  44      47.935  55.404   6.790  1.00 48.34           N  
ATOM   1463  NH2 ARG C  44      48.455  56.837   5.076  1.00 50.27           N  
ATOM   1464  N   LEU C  45      45.027  49.949   2.775  1.00 35.63           N  
ATOM   1465  CA  LEU C  45      44.115  49.971   1.632  1.00 34.15           C  
ATOM   1466  C   LEU C  45      42.662  50.276   2.012  1.00 33.88           C  
ATOM   1467  O   LEU C  45      42.040  51.182   1.456  1.00 31.64           O  
ATOM   1468  CB  LEU C  45      44.153  48.623   0.905  1.00 33.01           C  
ATOM   1469  CG  LEU C  45      45.031  48.390  -0.330  1.00 32.53           C  
ATOM   1470  CD1 LEU C  45      44.801  49.502  -1.339  1.00 31.82           C  
ATOM   1471  CD2 LEU C  45      46.476  48.336   0.052  1.00 30.81           C  
ATOM   1472  N   GLU C  46      42.119  49.496   2.939  1.00 36.10           N  
ATOM   1473  CA  GLU C  46      40.738  49.677   3.368  1.00 37.06           C  
ATOM   1474  C   GLU C  46      40.535  51.099   3.856  1.00 36.93           C  
ATOM   1475  O   GLU C  46      39.476  51.700   3.661  1.00 36.56           O  
ATOM   1476  CB  GLU C  46      40.408  48.685   4.475  1.00 38.18           C  
ATOM   1477  CG  GLU C  46      40.440  47.239   4.004  1.00 40.57           C  
ATOM   1478  CD  GLU C  46      39.429  46.970   2.897  1.00 40.93           C  
ATOM   1479  OE1 GLU C  46      38.733  47.913   2.470  1.00 42.72           O  
ATOM   1480  OE2 GLU C  46      39.330  45.811   2.451  1.00 42.67           O  
ATOM   1481  N   GLN C  47      41.572  51.635   4.483  1.00 36.63           N  
ATOM   1482  CA  GLN C  47      41.524  52.990   5.001  1.00 36.92           C  
ATOM   1483  C   GLN C  47      41.458  53.968   3.832  1.00 34.92           C  
ATOM   1484  O   GLN C  47      40.777  54.980   3.903  1.00 33.87           O  
ATOM   1485  CB  GLN C  47      42.765  53.249   5.848  1.00 39.00           C  
ATOM   1486  CG  GLN C  47      42.773  54.571   6.580  1.00 42.96           C  
ATOM   1487  CD  GLN C  47      44.109  54.850   7.248  1.00 44.57           C  
ATOM   1488  OE1 GLN C  47      45.033  54.032   7.190  1.00 46.01           O  
ATOM   1489  NE2 GLN C  47      44.215  56.007   7.893  1.00 46.02           N  
ATOM   1490  N   GLU C  48      42.156  53.644   2.748  1.00 34.13           N  
ATOM   1491  CA  GLU C  48      42.186  54.484   1.557  1.00 32.60           C  
ATOM   1492  C   GLU C  48      40.905  54.415   0.749  1.00 32.58           C  
ATOM   1493  O   GLU C  48      40.397  55.440   0.288  1.00 31.57           O  
ATOM   1494  CB  GLU C  48      43.355  54.090   0.661  1.00 33.18           C  
ATOM   1495  CG  GLU C  48      44.673  54.678   1.065  1.00 34.27           C  
ATOM   1496  CD  GLU C  48      45.727  54.474  -0.002  1.00 36.31           C  
ATOM   1497  OE1 GLU C  48      45.522  54.919  -1.160  1.00 38.96           O  
ATOM   1498  OE2 GLU C  48      46.759  53.865   0.319  1.00 36.57           O  
ATOM   1499  N   VAL C  49      40.382  53.213   0.547  1.00 32.60           N  
ATOM   1500  CA  VAL C  49      39.138  53.096  -0.210  1.00 32.34           C  
ATOM   1501  C   VAL C  49      38.078  53.879   0.559  1.00 31.33           C  
ATOM   1502  O   VAL C  49      37.419  54.741  -0.010  1.00 32.49           O  
ATOM   1503  CB  VAL C  49      38.689  51.627  -0.368  1.00 33.22           C  
ATOM   1504  CG1 VAL C  49      37.535  51.542  -1.360  1.00 32.83           C  
ATOM   1505  CG2 VAL C  49      39.855  50.775  -0.851  1.00 33.48           C  
ATOM   1506  N   ASN C  50      37.943  53.592   1.856  1.00 30.28           N  
ATOM   1507  CA  ASN C  50      36.961  54.262   2.721  1.00 29.11           C  
ATOM   1508  C   ASN C  50      36.992  55.785   2.580  1.00 27.12           C  
ATOM   1509  O   ASN C  50      35.955  56.425   2.458  1.00 27.17           O  
ATOM   1510  CB  ASN C  50      37.196  53.885   4.187  1.00 30.85           C  
ATOM   1511  CG  ASN C  50      36.646  52.506   4.545  1.00 32.06           C  
ATOM   1512  OD1 ASN C  50      36.850  52.032   5.667  1.00 33.19           O  
ATOM   1513  ND2 ASN C  50      35.942  51.869   3.616  1.00 31.74           N  
ATOM   1514  N   GLN C  51      38.181  56.367   2.617  1.00 28.30           N  
ATOM   1515  CA  GLN C  51      38.330  57.819   2.467  1.00 28.63           C  
ATOM   1516  C   GLN C  51      37.848  58.290   1.093  1.00 28.17           C  
ATOM   1517  O   GLN C  51      37.248  59.359   0.970  1.00 27.61           O  
ATOM   1518  CB  GLN C  51      39.790  58.201   2.648  1.00 28.44           C  
ATOM   1519  CG  GLN C  51      40.364  57.841   4.001  1.00 30.43           C  
ATOM   1520  CD  GLN C  51      41.757  58.378   4.157  1.00 32.48           C  
ATOM   1521  OE1 GLN C  51      42.547  58.346   3.215  1.00 35.12           O  
ATOM   1522  NE2 GLN C  51      42.077  58.878   5.344  1.00 35.58           N  
ATOM   1523  N   GLU C  52      38.133  57.494   0.063  1.00 28.39           N  
ATOM   1524  CA  GLU C  52      37.725  57.795  -1.309  1.00 27.96           C  
ATOM   1525  C   GLU C  52      36.203  57.663  -1.391  1.00 27.87           C  
ATOM   1526  O   GLU C  52      35.538  58.461  -2.043  1.00 27.40           O  
ATOM   1527  CB  GLU C  52      38.385  56.816  -2.304  1.00 27.79           C  
ATOM   1528  CG  GLU C  52      39.907  56.956  -2.479  1.00 28.26           C  
ATOM   1529  CD  GLU C  52      40.275  58.149  -3.343  1.00 30.99           C  
ATOM   1530  OE1 GLU C  52      39.371  58.648  -4.045  1.00 33.06           O  
ATOM   1531  OE2 GLU C  52      41.448  58.587  -3.341  1.00 32.53           O  
ATOM   1532  N   ARG C  53      35.659  56.651  -0.724  1.00 29.17           N  
ATOM   1533  CA  ARG C  53      34.214  56.435  -0.720  1.00 30.55           C  
ATOM   1534  C   ARG C  53      33.553  57.621  -0.035  1.00 30.37           C  
ATOM   1535  O   ARG C  53      32.465  58.064  -0.425  1.00 30.09           O  
ATOM   1536  CB  ARG C  53      33.872  55.129   0.010  1.00 30.59           C  
ATOM   1537  CG  ARG C  53      34.068  53.873  -0.838  1.00 33.72           C  
ATOM   1538  CD  ARG C  53      33.626  52.630  -0.075  1.00 33.59           C  
ATOM   1539  NE  ARG C  53      33.700  51.400  -0.866  1.00 38.24           N  
ATOM   1540  CZ  ARG C  53      32.907  51.125  -1.903  1.00 38.78           C  
ATOM   1541  NH1 ARG C  53      31.982  51.995  -2.283  1.00 41.95           N  
ATOM   1542  NH2 ARG C  53      33.015  49.973  -2.550  1.00 40.73           N  
ATOM   1543  N   PHE C  54      34.223  58.150   0.982  1.00 31.88           N  
ATOM   1544  CA  PHE C  54      33.713  59.306   1.710  1.00 32.59           C  
ATOM   1545  C   PHE C  54      33.703  60.551   0.801  1.00 32.96           C  
ATOM   1546  O   PHE C  54      32.692  61.254   0.696  1.00 32.46           O  
ATOM   1547  CB  PHE C  54      34.588  59.569   2.933  1.00 34.17           C  
ATOM   1548  CG  PHE C  54      34.095  60.694   3.798  1.00 37.53           C  
ATOM   1549  CD1 PHE C  54      32.952  60.542   4.567  1.00 39.41           C  
ATOM   1550  CD2 PHE C  54      34.764  61.916   3.829  1.00 38.64           C  
ATOM   1551  CE1 PHE C  54      32.480  61.586   5.358  1.00 40.99           C  
ATOM   1552  CE2 PHE C  54      34.301  62.970   4.615  1.00 38.32           C  
ATOM   1553  CZ  PHE C  54      33.158  62.804   5.381  1.00 39.18           C  
ATOM   1554  N   ARG C  55      34.824  60.831   0.145  1.00 33.54           N  
ATOM   1555  CA  ARG C  55      34.854  61.997  -0.722  1.00 35.50           C  
ATOM   1556  C   ARG C  55      33.885  61.832  -1.894  1.00 34.50           C  
ATOM   1557  O   ARG C  55      33.331  62.819  -2.374  1.00 31.93           O  
ATOM   1558  CB  ARG C  55      36.277  62.289  -1.213  1.00 37.65           C  
ATOM   1559  CG  ARG C  55      36.858  61.330  -2.225  1.00 44.64           C  
ATOM   1560  CD  ARG C  55      38.262  61.823  -2.609  1.00 49.11           C  
ATOM   1561  NE  ARG C  55      38.916  61.033  -3.655  1.00 53.97           N  
ATOM   1562  CZ  ARG C  55      40.127  61.299  -4.151  1.00 54.29           C  
ATOM   1563  NH1 ARG C  55      40.825  62.334  -3.697  1.00 56.31           N  
ATOM   1564  NH2 ARG C  55      40.643  60.534  -5.108  1.00 53.47           N  
HETATM 1565  N   MSE C  56      33.658  60.592  -2.338  1.00 34.20           N  
HETATM 1566  CA  MSE C  56      32.725  60.354  -3.437  1.00 34.10           C  
HETATM 1567  C   MSE C  56      31.297  60.700  -3.019  1.00 32.16           C  
HETATM 1568  O   MSE C  56      30.501  61.165  -3.827  1.00 30.87           O  
HETATM 1569  CB  MSE C  56      32.758  58.893  -3.904  1.00 36.17           C  
HETATM 1570  CG  MSE C  56      31.748  58.641  -5.031  1.00 40.72           C  
HETATM 1571 SE   MSE C  56      31.760  56.907  -5.903  1.00 44.78          SE  
HETATM 1572  CE  MSE C  56      33.582  56.925  -6.493  1.00 42.74           C  
ATOM   1573  N   ILE C  57      30.964  60.443  -1.760  1.00 32.38           N  
ATOM   1574  CA  ILE C  57      29.633  60.764  -1.250  1.00 32.53           C  
ATOM   1575  C   ILE C  57      29.503  62.285  -1.195  1.00 31.62           C  
ATOM   1576  O   ILE C  57      28.481  62.852  -1.599  1.00 30.06           O  
ATOM   1577  CB  ILE C  57      29.425  60.201   0.181  1.00 33.76           C  
ATOM   1578  CG1 ILE C  57      29.312  58.677   0.136  1.00 34.40           C  
ATOM   1579  CG2 ILE C  57      28.141  60.768   0.788  1.00 33.95           C  
ATOM   1580  CD1 ILE C  57      27.996  58.182  -0.446  1.00 34.59           C  
ATOM   1581  N   TYR C  58      30.551  62.934  -0.691  1.00 30.45           N  
ATOM   1582  CA  TYR C  58      30.563  64.388  -0.579  1.00 32.44           C  
ATOM   1583  C   TYR C  58      30.399  64.982  -1.964  1.00 32.47           C  
ATOM   1584  O   TYR C  58      29.420  65.676  -2.245  1.00 31.54           O  
ATOM   1585  CB  TYR C  58      31.879  64.873   0.032  1.00 34.02           C  
ATOM   1586  CG  TYR C  58      32.008  66.382   0.140  1.00 36.94           C  
ATOM   1587  CD1 TYR C  58      31.104  67.133   0.899  1.00 37.71           C  
ATOM   1588  CD2 TYR C  58      33.056  67.058  -0.497  1.00 37.42           C  
ATOM   1589  CE1 TYR C  58      31.245  68.524   1.023  1.00 39.20           C  
ATOM   1590  CE2 TYR C  58      33.203  68.447  -0.378  1.00 38.66           C  
ATOM   1591  CZ  TYR C  58      32.295  69.167   0.384  1.00 38.25           C  
ATOM   1592  OH  TYR C  58      32.443  70.526   0.530  1.00 39.26           O  
ATOM   1593  N   LEU C  59      31.355  64.674  -2.832  1.00 32.15           N  
ATOM   1594  CA  LEU C  59      31.360  65.181  -4.201  1.00 31.30           C  
ATOM   1595  C   LEU C  59      30.045  64.965  -4.947  1.00 31.62           C  
ATOM   1596  O   LEU C  59      29.582  65.845  -5.666  1.00 31.68           O  
ATOM   1597  CB  LEU C  59      32.523  64.538  -4.965  1.00 29.08           C  
ATOM   1598  CG  LEU C  59      33.925  64.951  -4.494  1.00 28.56           C  
ATOM   1599  CD1 LEU C  59      34.977  64.006  -5.076  1.00 25.91           C  
ATOM   1600  CD2 LEU C  59      34.190  66.417  -4.894  1.00 27.62           C  
ATOM   1601  N   GLN C  60      29.436  63.799  -4.765  1.00 34.26           N  
ATOM   1602  CA  GLN C  60      28.182  63.478  -5.444  1.00 36.59           C  
ATOM   1603  C   GLN C  60      27.024  64.330  -4.940  1.00 37.61           C  
ATOM   1604  O   GLN C  60      26.084  64.628  -5.678  1.00 37.20           O  
ATOM   1605  CB  GLN C  60      27.840  62.009  -5.246  1.00 38.33           C  
ATOM   1606  CG  GLN C  60      26.771  61.498  -6.174  1.00 39.69           C  
ATOM   1607  CD  GLN C  60      27.355  60.767  -7.360  1.00 41.61           C  
ATOM   1608  OE1 GLN C  60      28.185  59.867  -7.202  1.00 44.34           O  
ATOM   1609  NE2 GLN C  60      26.920  61.140  -8.560  1.00 41.90           N  
ATOM   1610  N   THR C  61      27.093  64.707  -3.676  1.00 39.55           N  
ATOM   1611  CA  THR C  61      26.068  65.534  -3.071  1.00 40.41           C  
ATOM   1612  C   THR C  61      26.275  66.972  -3.540  1.00 39.97           C  
ATOM   1613  O   THR C  61      25.316  67.664  -3.873  1.00 40.74           O  
ATOM   1614  CB  THR C  61      26.172  65.474  -1.554  1.00 41.39           C  
ATOM   1615  OG1 THR C  61      26.242  64.099  -1.139  1.00 43.15           O  
ATOM   1616  CG2 THR C  61      24.961  66.139  -0.926  1.00 40.93           C  
ATOM   1617  N   LEU C  62      27.530  67.419  -3.550  1.00 41.15           N  
ATOM   1618  CA  LEU C  62      27.854  68.766  -4.016  1.00 41.64           C  
ATOM   1619  C   LEU C  62      27.329  68.898  -5.432  1.00 42.86           C  
ATOM   1620  O   LEU C  62      26.501  69.763  -5.709  1.00 42.00           O  
ATOM   1621  CB  LEU C  62      29.368  69.010  -4.036  1.00 40.35           C  
ATOM   1622  CG  LEU C  62      29.997  69.600  -2.776  1.00 41.31           C  
ATOM   1623  CD1 LEU C  62      31.486  69.799  -2.990  1.00 40.61           C  
ATOM   1624  CD2 LEU C  62      29.332  70.928  -2.446  1.00 39.88           C  
ATOM   1625  N   LEU C  63      27.822  68.031  -6.318  1.00 45.14           N  
ATOM   1626  CA  LEU C  63      27.419  68.019  -7.722  1.00 48.50           C  
ATOM   1627  C   LEU C  63      25.920  68.218  -7.831  1.00 50.46           C  
ATOM   1628  O   LEU C  63      25.450  69.295  -8.172  1.00 51.34           O  
ATOM   1629  CB  LEU C  63      27.797  66.688  -8.384  1.00 48.84           C  
ATOM   1630  CG  LEU C  63      27.637  66.578  -9.906  1.00 49.92           C  
ATOM   1631  CD1 LEU C  63      28.519  67.607 -10.609  1.00 48.96           C  
ATOM   1632  CD2 LEU C  63      28.040  65.184 -10.351  1.00 49.71           C  
ATOM   1633  N   ALA C  64      25.167  67.175  -7.513  1.00 53.31           N  
ATOM   1634  CA  ALA C  64      23.704  67.226  -7.574  1.00 56.60           C  
ATOM   1635  C   ALA C  64      23.007  68.540  -7.203  1.00 59.01           C  
ATOM   1636  O   ALA C  64      21.838  68.702  -7.544  1.00 58.77           O  
ATOM   1637  CB  ALA C  64      23.115  66.098  -6.731  1.00 56.24           C  
ATOM   1638  N   LYS C  65      23.659  69.472  -6.507  1.00 62.13           N  
ATOM   1639  CA  LYS C  65      22.932  70.695  -6.180  1.00 65.39           C  
ATOM   1640  C   LYS C  65      23.282  71.953  -6.957  1.00 67.32           C  
ATOM   1641  O   LYS C  65      22.526  72.905  -6.909  1.00 68.01           O  
ATOM   1642  CB  LYS C  65      22.974  71.005  -4.666  1.00 66.14           C  
ATOM   1643  CG  LYS C  65      24.205  71.725  -4.119  1.00 67.58           C  
ATOM   1644  CD  LYS C  65      23.934  72.037  -2.635  1.00 68.56           C  
ATOM   1645  CE  LYS C  65      25.108  72.752  -1.981  1.00 70.12           C  
ATOM   1646  NZ  LYS C  65      24.836  73.083  -0.552  1.00 71.29           N  
ATOM   1647  N   GLU C  66      24.408  71.955  -7.672  1.00 70.00           N  
ATOM   1648  CA  GLU C  66      24.832  73.107  -8.482  1.00 72.98           C  
ATOM   1649  C   GLU C  66      25.158  72.687  -9.910  1.00 73.71           C  
ATOM   1650  O   GLU C  66      25.883  73.406 -10.655  1.00 73.64           O  
ATOM   1651  CB  GLU C  66      26.034  73.794  -7.834  1.00 74.16           C  
ATOM   1652  CG  GLU C  66      25.694  75.052  -7.104  1.00 76.50           C  
ATOM   1653  CD  GLU C  66      24.259  74.999  -6.637  1.00 78.14           C  
ATOM   1654  OE1 GLU C  66      23.980  74.413  -5.556  1.00 79.18           O  
ATOM   1655  OE2 GLU C  66      23.404  75.522  -7.396  1.00 78.92           O  
ATOM   1656  N   LYS C  67      24.542  71.587 -10.334  1.00 74.74           N  
ATOM   1657  CA  LYS C  67      24.871  71.104 -11.662  1.00 76.02           C  
ATOM   1658  C   LYS C  67      23.671  70.600 -12.461  1.00 76.14           C  
ATOM   1659  O   LYS C  67      23.838  70.355 -13.694  1.00 76.49           O  
ATOM   1660  CB  LYS C  67      25.937  69.978 -11.545  1.00 76.64           C  
ATOM   1661  CG  LYS C  67      26.762  69.989 -10.267  1.00 78.18           C  
ATOM   1662  CD  LYS C  67      27.595  71.244 -10.153  1.00 78.99           C  
ATOM   1663  CE  LYS C  67      27.887  71.590  -8.712  1.00 79.18           C  
ATOM   1664  NZ  LYS C  67      28.636  72.880  -8.549  1.00 80.12           N  
TER    1665      LYS C  67                                                      
HETATM 1666  N   MSE D   1      21.603  69.181   3.872  1.00 77.20           N  
HETATM 1667  CA  MSE D   1      22.918  68.563   3.521  1.00 77.44           C  
HETATM 1668  C   MSE D   1      24.071  69.379   4.110  1.00 76.67           C  
HETATM 1669  O   MSE D   1      23.981  70.604   4.225  1.00 76.91           O  
HETATM 1670  CB  MSE D   1      23.081  68.487   2.001  1.00 78.80           C  
HETATM 1671  CG  MSE D   1      23.604  69.772   1.371  1.00 80.15           C  
HETATM 1672 SE   MSE D   1      25.199  69.465   0.324  1.00 82.18          SE  
HETATM 1673  CE  MSE D   1      26.024  68.110   1.435  1.00 81.19           C  
ATOM   1674  N   VAL D   2      25.155  68.693   4.457  1.00 75.36           N  
ATOM   1675  CA  VAL D   2      26.343  69.313   5.053  1.00 73.61           C  
ATOM   1676  C   VAL D   2      27.183  70.196   4.107  1.00 72.15           C  
ATOM   1677  O   VAL D   2      26.966  70.214   2.896  1.00 72.63           O  
ATOM   1678  CB  VAL D   2      27.232  68.202   5.681  1.00 73.62           C  
ATOM   1679  CG1 VAL D   2      28.590  68.735   6.076  1.00 74.14           C  
ATOM   1680  CG2 VAL D   2      26.560  67.671   6.917  1.00 73.23           C  
ATOM   1681  N   ASP D   3      28.125  70.940   4.685  1.00 69.92           N  
ATOM   1682  CA  ASP D   3      29.022  71.823   3.938  1.00 67.15           C  
ATOM   1683  C   ASP D   3      30.366  71.810   4.702  1.00 64.35           C  
ATOM   1684  O   ASP D   3      30.488  71.086   5.688  1.00 63.81           O  
ATOM   1685  CB  ASP D   3      28.398  73.226   3.858  1.00 68.68           C  
ATOM   1686  CG  ASP D   3      28.509  73.834   2.457  1.00 69.74           C  
ATOM   1687  OD1 ASP D   3      28.744  73.063   1.501  1.00 70.59           O  
ATOM   1688  OD2 ASP D   3      28.359  75.072   2.314  1.00 70.29           O  
ATOM   1689  N   PRO D   4      31.380  72.597   4.272  1.00 61.86           N  
ATOM   1690  CA  PRO D   4      32.684  72.617   4.956  1.00 59.30           C  
ATOM   1691  C   PRO D   4      32.755  72.092   6.392  1.00 56.38           C  
ATOM   1692  O   PRO D   4      33.311  71.021   6.637  1.00 55.17           O  
ATOM   1693  CB  PRO D   4      33.120  74.086   4.848  1.00 60.27           C  
ATOM   1694  CG  PRO D   4      31.902  74.812   4.366  1.00 60.94           C  
ATOM   1695  CD  PRO D   4      31.258  73.813   3.461  1.00 61.43           C  
ATOM   1696  N   VAL D   5      32.236  72.860   7.342  1.00 53.65           N  
ATOM   1697  CA  VAL D   5      32.221  72.408   8.727  1.00 51.34           C  
ATOM   1698  C   VAL D   5      31.184  71.293   8.739  1.00 49.97           C  
ATOM   1699  O   VAL D   5      30.081  71.458   8.207  1.00 51.89           O  
ATOM   1700  CB  VAL D   5      31.763  73.517   9.688  1.00 51.80           C  
ATOM   1701  CG1 VAL D   5      31.687  72.975  11.107  1.00 50.69           C  
ATOM   1702  CG2 VAL D   5      32.717  74.699   9.614  1.00 51.88           C  
ATOM   1703  N   GLY D   6      31.524  70.167   9.347  1.00 46.62           N  
ATOM   1704  CA  GLY D   6      30.598  69.055   9.350  1.00 43.06           C  
ATOM   1705  C   GLY D   6      31.277  68.012   8.491  1.00 41.21           C  
ATOM   1706  O   GLY D   6      31.450  66.868   8.910  1.00 41.72           O  
ATOM   1707  N   PHE D   7      31.668  68.417   7.285  1.00 37.98           N  
ATOM   1708  CA  PHE D   7      32.378  67.532   6.368  1.00 36.49           C  
ATOM   1709  C   PHE D   7      33.688  67.186   7.067  1.00 34.58           C  
ATOM   1710  O   PHE D   7      34.095  66.030   7.094  1.00 35.67           O  
ATOM   1711  CB  PHE D   7      32.652  68.253   5.036  1.00 35.62           C  
ATOM   1712  CG  PHE D   7      33.646  67.549   4.140  1.00 35.62           C  
ATOM   1713  CD1 PHE D   7      33.341  66.337   3.529  1.00 36.71           C  
ATOM   1714  CD2 PHE D   7      34.890  68.115   3.902  1.00 36.30           C  
ATOM   1715  CE1 PHE D   7      34.278  65.700   2.689  1.00 36.62           C  
ATOM   1716  CE2 PHE D   7      35.820  67.496   3.076  1.00 36.43           C  
ATOM   1717  CZ  PHE D   7      35.519  66.286   2.468  1.00 36.46           C  
ATOM   1718  N   ALA D   8      34.321  68.198   7.660  1.00 34.61           N  
ATOM   1719  CA  ALA D   8      35.593  68.036   8.366  1.00 33.19           C  
ATOM   1720  C   ALA D   8      35.444  67.208   9.632  1.00 32.69           C  
ATOM   1721  O   ALA D   8      36.314  66.395   9.963  1.00 34.05           O  
ATOM   1722  CB  ALA D   8      36.166  69.401   8.709  1.00 31.28           C  
ATOM   1723  N   GLU D   9      34.334  67.411  10.336  1.00 33.01           N  
ATOM   1724  CA  GLU D   9      34.049  66.675  11.568  1.00 33.94           C  
ATOM   1725  C   GLU D   9      33.769  65.210  11.232  1.00 32.17           C  
ATOM   1726  O   GLU D   9      34.212  64.293  11.936  1.00 29.94           O  
ATOM   1727  CB  GLU D   9      32.853  67.315  12.296  1.00 35.87           C  
ATOM   1728  CG  GLU D   9      33.069  68.822  12.559  1.00 38.89           C  
ATOM   1729  CD  GLU D   9      32.022  69.462  13.475  1.00 40.99           C  
ATOM   1730  OE1 GLU D   9      30.830  69.569  13.078  1.00 40.99           O  
ATOM   1731  OE2 GLU D   9      32.403  69.865  14.598  1.00 40.01           O  
ATOM   1732  N   ALA D  10      33.056  64.999  10.133  1.00 30.48           N  
ATOM   1733  CA  ALA D  10      32.728  63.658   9.688  1.00 30.91           C  
ATOM   1734  C   ALA D  10      34.004  62.926   9.269  1.00 30.65           C  
ATOM   1735  O   ALA D  10      34.153  61.743   9.536  1.00 32.20           O  
ATOM   1736  CB  ALA D  10      31.744  63.726   8.523  1.00 31.51           C  
ATOM   1737  N   TRP D  11      34.928  63.629   8.621  1.00 31.39           N  
ATOM   1738  CA  TRP D  11      36.186  63.012   8.186  1.00 31.13           C  
ATOM   1739  C   TRP D  11      37.076  62.688   9.379  1.00 31.97           C  
ATOM   1740  O   TRP D  11      37.632  61.589   9.485  1.00 31.49           O  
ATOM   1741  CB  TRP D  11      36.933  63.939   7.213  1.00 30.76           C  
ATOM   1742  CG  TRP D  11      38.316  63.440   6.794  1.00 30.64           C  
ATOM   1743  CD1 TRP D  11      39.459  63.470   7.544  1.00 30.16           C  
ATOM   1744  CD2 TRP D  11      38.690  62.874   5.522  1.00 29.36           C  
ATOM   1745  NE1 TRP D  11      40.518  62.968   6.824  1.00 29.63           N  
ATOM   1746  CE2 TRP D  11      40.081  62.596   5.589  1.00 29.61           C  
ATOM   1747  CE3 TRP D  11      37.998  62.581   4.345  1.00 29.15           C  
ATOM   1748  CZ2 TRP D  11      40.781  62.036   4.510  1.00 27.68           C  
ATOM   1749  CZ3 TRP D  11      38.703  62.019   3.270  1.00 26.77           C  
ATOM   1750  CH2 TRP D  11      40.079  61.756   3.368  1.00 26.56           C  
ATOM   1751  N   LYS D  12      37.220  63.651  10.280  1.00 32.97           N  
ATOM   1752  CA  LYS D  12      38.038  63.446  11.463  1.00 33.81           C  
ATOM   1753  C   LYS D  12      37.442  62.338  12.322  1.00 33.63           C  
ATOM   1754  O   LYS D  12      38.170  61.587  12.966  1.00 33.86           O  
ATOM   1755  CB  LYS D  12      38.149  64.749  12.258  1.00 35.03           C  
ATOM   1756  CG  LYS D  12      38.954  65.852  11.542  1.00 36.56           C  
ATOM   1757  CD  LYS D  12      38.908  67.172  12.325  1.00 37.94           C  
ATOM   1758  CE  LYS D  12      39.794  68.245  11.694  1.00 38.64           C  
ATOM   1759  NZ  LYS D  12      39.729  69.520  12.493  1.00 38.98           N  
ATOM   1760  N   ALA D  13      36.117  62.221  12.310  1.00 33.36           N  
ATOM   1761  CA  ALA D  13      35.436  61.192  13.091  1.00 34.10           C  
ATOM   1762  C   ALA D  13      35.692  59.788  12.560  1.00 35.90           C  
ATOM   1763  O   ALA D  13      35.632  58.817  13.315  1.00 35.81           O  
ATOM   1764  CB  ALA D  13      33.922  61.467  13.120  1.00 32.10           C  
ATOM   1765  N   GLN D  14      35.961  59.659  11.263  1.00 36.46           N  
ATOM   1766  CA  GLN D  14      36.196  58.327  10.705  1.00 37.04           C  
ATOM   1767  C   GLN D  14      37.654  58.030  10.443  1.00 34.66           C  
ATOM   1768  O   GLN D  14      38.065  56.872  10.459  1.00 34.55           O  
ATOM   1769  CB  GLN D  14      35.418  58.146   9.395  1.00 40.04           C  
ATOM   1770  CG  GLN D  14      33.905  58.107   9.561  1.00 43.51           C  
ATOM   1771  CD  GLN D  14      33.194  57.931   8.237  1.00 45.12           C  
ATOM   1772  OE1 GLN D  14      33.408  56.941   7.529  1.00 46.25           O  
ATOM   1773  NE2 GLN D  14      32.343  58.894   7.887  1.00 46.04           N  
ATOM   1774  N   PHE D  15      38.421  59.083  10.194  1.00 33.87           N  
ATOM   1775  CA  PHE D  15      39.842  58.982   9.891  1.00 33.96           C  
ATOM   1776  C   PHE D  15      40.587  59.929  10.832  1.00 35.36           C  
ATOM   1777  O   PHE D  15      40.981  61.030  10.449  1.00 36.15           O  
ATOM   1778  CB  PHE D  15      40.045  59.368   8.424  1.00 30.72           C  
ATOM   1779  CG  PHE D  15      38.986  58.787   7.504  1.00 27.84           C  
ATOM   1780  CD1 PHE D  15      38.248  59.609   6.657  1.00 26.75           C  
ATOM   1781  CD2 PHE D  15      38.716  57.420   7.501  1.00 27.02           C  
ATOM   1782  CE1 PHE D  15      37.261  59.087   5.825  1.00 23.35           C  
ATOM   1783  CE2 PHE D  15      37.725  56.885   6.666  1.00 24.26           C  
ATOM   1784  CZ  PHE D  15      36.999  57.720   5.831  1.00 24.84           C  
ATOM   1785  N   PRO D  16      40.784  59.497  12.092  1.00 37.15           N  
ATOM   1786  CA  PRO D  16      41.469  60.259  13.147  1.00 40.11           C  
ATOM   1787  C   PRO D  16      42.824  60.858  12.767  1.00 41.87           C  
ATOM   1788  O   PRO D  16      43.125  62.008  13.107  1.00 41.29           O  
ATOM   1789  CB  PRO D  16      41.613  59.235  14.279  1.00 39.77           C  
ATOM   1790  CG  PRO D  16      40.427  58.332  14.082  1.00 38.72           C  
ATOM   1791  CD  PRO D  16      40.398  58.159  12.579  1.00 37.48           C  
ATOM   1792  N   ASP D  17      43.624  60.077  12.048  1.00 43.87           N  
ATOM   1793  CA  ASP D  17      44.972  60.481  11.668  1.00 47.03           C  
ATOM   1794  C   ASP D  17      45.163  61.260  10.373  1.00 48.11           C  
ATOM   1795  O   ASP D  17      46.069  62.091  10.286  1.00 49.38           O  
ATOM   1796  CB  ASP D  17      45.859  59.239  11.650  1.00 48.41           C  
ATOM   1797  CG  ASP D  17      45.671  58.376  12.889  1.00 49.43           C  
ATOM   1798  OD1 ASP D  17      45.888  58.893  14.007  1.00 50.46           O  
ATOM   1799  OD2 ASP D  17      45.304  57.190  12.744  1.00 49.25           O  
ATOM   1800  N   SER D  18      44.337  61.000   9.366  1.00 48.49           N  
ATOM   1801  CA  SER D  18      44.474  61.692   8.089  1.00 49.77           C  
ATOM   1802  C   SER D  18      43.831  63.076   8.090  1.00 50.61           C  
ATOM   1803  O   SER D  18      42.749  63.271   8.645  1.00 51.22           O  
ATOM   1804  CB  SER D  18      43.865  60.845   6.969  1.00 50.24           C  
ATOM   1805  OG  SER D  18      44.466  59.561   6.923  1.00 50.19           O  
ATOM   1806  N   GLU D  19      44.512  64.033   7.462  1.00 50.53           N  
ATOM   1807  CA  GLU D  19      44.012  65.402   7.365  1.00 50.19           C  
ATOM   1808  C   GLU D  19      42.929  65.472   6.292  1.00 49.47           C  
ATOM   1809  O   GLU D  19      43.087  64.913   5.205  1.00 48.59           O  
ATOM   1810  CB  GLU D  19      45.138  66.371   6.980  1.00 51.04           C  
ATOM   1811  CG  GLU D  19      46.549  65.879   7.246  1.00 53.24           C  
ATOM   1812  CD  GLU D  19      47.131  65.128   6.070  1.00 52.87           C  
ATOM   1813  OE1 GLU D  19      47.309  65.749   5.000  1.00 52.90           O  
ATOM   1814  OE2 GLU D  19      47.413  63.920   6.215  1.00 53.69           O  
ATOM   1815  N   PRO D  20      41.819  66.171   6.576  1.00 49.33           N  
ATOM   1816  CA  PRO D  20      40.756  66.265   5.574  1.00 49.99           C  
ATOM   1817  C   PRO D  20      41.266  66.795   4.235  1.00 50.51           C  
ATOM   1818  O   PRO D  20      42.144  67.655   4.189  1.00 50.46           O  
ATOM   1819  CB  PRO D  20      39.734  67.192   6.237  1.00 49.79           C  
ATOM   1820  CG  PRO D  20      40.552  67.991   7.195  1.00 49.40           C  
ATOM   1821  CD  PRO D  20      41.488  66.974   7.764  1.00 49.29           C  
ATOM   1822  N   PRO D  21      40.731  66.269   3.124  1.00 51.42           N  
ATOM   1823  CA  PRO D  21      41.136  66.696   1.785  1.00 51.81           C  
ATOM   1824  C   PRO D  21      40.951  68.193   1.559  1.00 52.38           C  
ATOM   1825  O   PRO D  21      39.905  68.762   1.888  1.00 52.42           O  
ATOM   1826  CB  PRO D  21      40.235  65.867   0.874  1.00 51.23           C  
ATOM   1827  CG  PRO D  21      40.039  64.627   1.647  1.00 51.13           C  
ATOM   1828  CD  PRO D  21      39.786  65.143   3.041  1.00 51.09           C  
ATOM   1829  N   ARG D  22      41.976  68.831   1.009  1.00 53.13           N  
ATOM   1830  CA  ARG D  22      41.902  70.253   0.719  1.00 54.68           C  
ATOM   1831  C   ARG D  22      41.722  70.380  -0.798  1.00 55.13           C  
ATOM   1832  O   ARG D  22      42.612  70.843  -1.520  1.00 55.96           O  
ATOM   1833  CB  ARG D  22      43.177  70.967   1.202  1.00 56.08           C  
ATOM   1834  CG  ARG D  22      43.483  70.764   2.699  1.00 57.52           C  
ATOM   1835  CD  ARG D  22      44.655  71.612   3.174  1.00 59.02           C  
ATOM   1836  NE  ARG D  22      45.028  71.290   4.546  1.00 59.88           N  
ATOM   1837  CZ  ARG D  22      45.987  71.909   5.230  1.00 60.24           C  
ATOM   1838  NH1 ARG D  22      46.680  72.893   4.669  1.00 60.86           N  
ATOM   1839  NH2 ARG D  22      46.248  71.545   6.479  1.00 59.95           N  
HETATM 1840  N   MSE D  23      40.551  69.941  -1.262  1.00 54.25           N  
HETATM 1841  CA  MSE D  23      40.186  69.962  -2.678  1.00 52.87           C  
HETATM 1842  C   MSE D  23      39.763  71.346  -3.166  1.00 51.73           C  
HETATM 1843  O   MSE D  23      38.999  72.046  -2.496  1.00 52.01           O  
HETATM 1844  CB  MSE D  23      39.020  69.008  -2.946  1.00 53.03           C  
HETATM 1845  CG  MSE D  23      39.279  67.548  -2.646  1.00 52.81           C  
HETATM 1846 SE   MSE D  23      37.758  66.467  -3.174  1.00 53.19          SE  
HETATM 1847  CE  MSE D  23      36.592  66.820  -1.660  1.00 51.31           C  
ATOM   1848  N   GLU D  24      40.239  71.722  -4.349  1.00 50.26           N  
ATOM   1849  CA  GLU D  24      39.881  73.009  -4.923  1.00 48.79           C  
ATOM   1850  C   GLU D  24      38.612  72.820  -5.754  1.00 46.29           C  
ATOM   1851  O   GLU D  24      38.660  72.342  -6.891  1.00 46.29           O  
ATOM   1852  CB  GLU D  24      41.025  73.538  -5.794  1.00 51.04           C  
ATOM   1853  CG  GLU D  24      42.405  73.480  -5.114  1.00 52.47           C  
ATOM   1854  CD  GLU D  24      42.516  74.394  -3.897  1.00 53.20           C  
ATOM   1855  OE1 GLU D  24      41.582  74.401  -3.067  1.00 53.17           O  
ATOM   1856  OE2 GLU D  24      43.542  75.096  -3.767  1.00 53.07           O  
ATOM   1857  N   LEU D  25      37.476  73.182  -5.166  1.00 43.30           N  
ATOM   1858  CA  LEU D  25      36.180  73.049  -5.821  1.00 40.20           C  
ATOM   1859  C   LEU D  25      35.619  74.446  -6.125  1.00 37.46           C  
ATOM   1860  O   LEU D  25      35.129  75.133  -5.228  1.00 37.64           O  
ATOM   1861  CB  LEU D  25      35.223  72.264  -4.905  1.00 40.22           C  
ATOM   1862  CG  LEU D  25      35.662  70.854  -4.458  1.00 40.02           C  
ATOM   1863  CD1 LEU D  25      34.862  70.425  -3.253  1.00 40.25           C  
ATOM   1864  CD2 LEU D  25      35.485  69.857  -5.582  1.00 39.18           C  
ATOM   1865  N   ARG D  26      35.693  74.861  -7.388  1.00 34.68           N  
ATOM   1866  CA  ARG D  26      35.192  76.174  -7.794  1.00 32.79           C  
ATOM   1867  C   ARG D  26      34.109  76.134  -8.872  1.00 31.49           C  
ATOM   1868  O   ARG D  26      33.561  77.174  -9.238  1.00 32.01           O  
ATOM   1869  CB  ARG D  26      36.334  77.040  -8.307  1.00 34.31           C  
ATOM   1870  CG  ARG D  26      37.448  77.251  -7.312  1.00 35.98           C  
ATOM   1871  CD  ARG D  26      38.583  77.970  -7.985  1.00 37.57           C  
ATOM   1872  NE  ARG D  26      39.624  78.357  -7.046  1.00 39.75           N  
ATOM   1873  CZ  ARG D  26      40.690  79.084  -7.373  1.00 40.97           C  
ATOM   1874  NH1 ARG D  26      40.859  79.502  -8.625  1.00 41.16           N  
ATOM   1875  NH2 ARG D  26      41.581  79.404  -6.441  1.00 41.12           N  
ATOM   1876  N   SER D  27      33.811  74.951  -9.401  1.00 28.87           N  
ATOM   1877  CA  SER D  27      32.782  74.846 -10.438  1.00 25.70           C  
ATOM   1878  C   SER D  27      32.360  73.412 -10.624  1.00 24.17           C  
ATOM   1879  O   SER D  27      32.910  72.511  -9.992  1.00 23.58           O  
ATOM   1880  CB  SER D  27      33.312  75.366 -11.773  1.00 24.97           C  
ATOM   1881  OG  SER D  27      34.412  74.589 -12.211  1.00 22.37           O  
ATOM   1882  N   VAL D  28      31.373  73.212 -11.493  1.00 24.45           N  
ATOM   1883  CA  VAL D  28      30.886  71.880 -11.803  1.00 24.82           C  
ATOM   1884  C   VAL D  28      32.054  71.013 -12.296  1.00 23.76           C  
ATOM   1885  O   VAL D  28      32.309  69.940 -11.751  1.00 24.73           O  
ATOM   1886  CB  VAL D  28      29.795  71.941 -12.889  1.00 25.05           C  
ATOM   1887  CG1 VAL D  28      29.221  70.566 -13.147  1.00 26.27           C  
ATOM   1888  CG2 VAL D  28      28.693  72.868 -12.446  1.00 26.64           C  
ATOM   1889  N   GLY D  29      32.781  71.485 -13.306  1.00 23.21           N  
ATOM   1890  CA  GLY D  29      33.902  70.710 -13.820  1.00 23.12           C  
ATOM   1891  C   GLY D  29      34.847  70.181 -12.756  1.00 25.20           C  
ATOM   1892  O   GLY D  29      35.316  69.034 -12.841  1.00 25.12           O  
ATOM   1893  N   ASP D  30      35.151  71.017 -11.758  1.00 25.91           N  
ATOM   1894  CA  ASP D  30      36.028  70.614 -10.653  1.00 26.43           C  
ATOM   1895  C   ASP D  30      35.403  69.456  -9.884  1.00 25.97           C  
ATOM   1896  O   ASP D  30      36.116  68.561  -9.447  1.00 24.63           O  
ATOM   1897  CB  ASP D  30      36.277  71.758  -9.659  1.00 28.46           C  
ATOM   1898  CG  ASP D  30      37.230  72.824 -10.192  1.00 31.45           C  
ATOM   1899  OD1 ASP D  30      37.951  72.562 -11.179  1.00 29.87           O  
ATOM   1900  OD2 ASP D  30      37.262  73.935  -9.603  1.00 33.97           O  
ATOM   1901  N   ILE D  31      34.085  69.493  -9.684  1.00 24.53           N  
ATOM   1902  CA  ILE D  31      33.394  68.403  -8.980  1.00 25.63           C  
ATOM   1903  C   ILE D  31      33.469  67.142  -9.830  1.00 23.91           C  
ATOM   1904  O   ILE D  31      33.742  66.062  -9.321  1.00 24.58           O  
ATOM   1905  CB  ILE D  31      31.914  68.726  -8.769  1.00 27.21           C  
ATOM   1906  CG1 ILE D  31      31.795  70.065  -8.058  1.00 30.09           C  
ATOM   1907  CG2 ILE D  31      31.220  67.603  -7.972  1.00 27.62           C  
ATOM   1908  CD1 ILE D  31      32.306  70.037  -6.640  1.00 34.10           C  
ATOM   1909  N   GLU D  32      33.221  67.275 -11.133  1.00 23.04           N  
ATOM   1910  CA  GLU D  32      33.263  66.103 -12.023  1.00 24.37           C  
ATOM   1911  C   GLU D  32      34.659  65.485 -12.161  1.00 22.98           C  
ATOM   1912  O   GLU D  32      34.800  64.264 -12.153  1.00 22.23           O  
ATOM   1913  CB  GLU D  32      32.680  66.484 -13.382  1.00 25.48           C  
ATOM   1914  CG  GLU D  32      31.273  67.037 -13.213  1.00 28.41           C  
ATOM   1915  CD  GLU D  32      30.576  67.299 -14.517  1.00 30.81           C  
ATOM   1916  OE1 GLU D  32      31.144  68.034 -15.356  1.00 31.57           O  
ATOM   1917  OE2 GLU D  32      29.459  66.769 -14.691  1.00 30.87           O  
ATOM   1918  N   GLN D  33      35.692  66.311 -12.270  1.00 23.11           N  
ATOM   1919  CA  GLN D  33      37.054  65.784 -12.373  1.00 24.75           C  
ATOM   1920  C   GLN D  33      37.482  65.107 -11.056  1.00 25.31           C  
ATOM   1921  O   GLN D  33      38.184  64.098 -11.051  1.00 25.59           O  
ATOM   1922  CB  GLN D  33      38.026  66.911 -12.710  1.00 26.65           C  
ATOM   1923  CG  GLN D  33      39.496  66.502 -12.667  1.00 29.63           C  
ATOM   1924  CD  GLN D  33      40.062  66.242 -14.062  1.00 33.75           C  
ATOM   1925  OE1 GLN D  33      39.354  65.748 -14.952  1.00 34.34           O  
ATOM   1926  NE2 GLN D  33      41.345  66.563 -14.256  1.00 33.92           N  
ATOM   1927  N   GLU D  34      37.081  65.669  -9.926  1.00 25.83           N  
ATOM   1928  CA  GLU D  34      37.461  65.051  -8.651  1.00 26.90           C  
ATOM   1929  C   GLU D  34      36.712  63.732  -8.478  1.00 25.98           C  
ATOM   1930  O   GLU D  34      37.296  62.707  -8.126  1.00 26.34           O  
ATOM   1931  CB  GLU D  34      37.130  65.995  -7.505  1.00 26.96           C  
ATOM   1932  CG  GLU D  34      37.902  67.294  -7.547  1.00 28.27           C  
ATOM   1933  CD  GLU D  34      39.316  67.131  -7.065  1.00 30.23           C  
ATOM   1934  OE1 GLU D  34      40.039  66.268  -7.592  1.00 33.71           O  
ATOM   1935  OE2 GLU D  34      39.715  67.873  -6.145  1.00 34.87           O  
ATOM   1936  N   LEU D  35      35.413  63.777  -8.728  1.00 25.10           N  
ATOM   1937  CA  LEU D  35      34.539  62.616  -8.639  1.00 27.86           C  
ATOM   1938  C   LEU D  35      35.099  61.503  -9.547  1.00 29.87           C  
ATOM   1939  O   LEU D  35      35.139  60.326  -9.158  1.00 27.16           O  
ATOM   1940  CB  LEU D  35      33.129  63.031  -9.080  1.00 26.31           C  
ATOM   1941  CG  LEU D  35      31.928  62.098  -8.895  1.00 30.25           C  
ATOM   1942  CD1 LEU D  35      31.588  61.907  -7.410  1.00 27.35           C  
ATOM   1943  CD2 LEU D  35      30.740  62.713  -9.630  1.00 27.49           C  
ATOM   1944  N   GLU D  36      35.537  61.887 -10.751  1.00 31.38           N  
ATOM   1945  CA  GLU D  36      36.116  60.939 -11.720  1.00 33.43           C  
ATOM   1946  C   GLU D  36      37.384  60.320 -11.142  1.00 33.56           C  
ATOM   1947  O   GLU D  36      37.635  59.120 -11.286  1.00 34.22           O  
ATOM   1948  CB  GLU D  36      36.500  61.649 -13.040  1.00 35.49           C  
ATOM   1949  CG  GLU D  36      35.372  61.943 -14.040  1.00 36.34           C  
ATOM   1950  CD  GLU D  36      35.835  62.815 -15.222  1.00 38.32           C  
ATOM   1951  OE1 GLU D  36      36.919  62.558 -15.804  1.00 37.25           O  
ATOM   1952  OE2 GLU D  36      35.101  63.763 -15.576  1.00 39.59           O  
ATOM   1953  N   ARG D  37      38.199  61.162 -10.515  1.00 32.91           N  
ATOM   1954  CA  ARG D  37      39.452  60.720  -9.920  1.00 32.15           C  
ATOM   1955  C   ARG D  37      39.169  59.813  -8.731  1.00 31.52           C  
ATOM   1956  O   ARG D  37      39.963  58.942  -8.401  1.00 30.48           O  
ATOM   1957  CB  ARG D  37      40.262  61.929  -9.463  1.00 34.18           C  
ATOM   1958  CG  ARG D  37      41.635  61.595  -8.919  1.00 37.35           C  
ATOM   1959  CD  ARG D  37      42.341  62.843  -8.376  1.00 39.66           C  
ATOM   1960  NE  ARG D  37      43.737  62.554  -8.040  1.00 42.49           N  
ATOM   1961  CZ  ARG D  37      44.604  63.446  -7.565  1.00 43.65           C  
ATOM   1962  NH1 ARG D  37      44.233  64.704  -7.357  1.00 44.37           N  
ATOM   1963  NH2 ARG D  37      45.853  63.078  -7.305  1.00 43.86           N  
ATOM   1964  N   ALA D  38      38.036  60.025  -8.083  1.00 31.77           N  
ATOM   1965  CA  ALA D  38      37.674  59.210  -6.940  1.00 31.50           C  
ATOM   1966  C   ALA D  38      37.137  57.834  -7.361  1.00 31.64           C  
ATOM   1967  O   ALA D  38      37.433  56.832  -6.707  1.00 31.45           O  
ATOM   1968  CB  ALA D  38      36.640  59.931  -6.089  1.00 29.86           C  
ATOM   1969  N   LYS D  39      36.348  57.777  -8.434  1.00 32.55           N  
ATOM   1970  CA  LYS D  39      35.798  56.495  -8.887  1.00 32.85           C  
ATOM   1971  C   LYS D  39      36.890  55.572  -9.409  1.00 32.71           C  
ATOM   1972  O   LYS D  39      36.766  54.346  -9.325  1.00 32.70           O  
ATOM   1973  CB  LYS D  39      34.771  56.693 -10.003  1.00 34.15           C  
ATOM   1974  CG  LYS D  39      33.610  57.612  -9.649  1.00 37.72           C  
ATOM   1975  CD  LYS D  39      32.474  57.495 -10.675  1.00 39.44           C  
ATOM   1976  CE  LYS D  39      32.972  57.711 -12.107  1.00 42.92           C  
ATOM   1977  NZ  LYS D  39      31.910  57.555 -13.150  1.00 43.09           N  
ATOM   1978  N   ALA D  40      37.950  56.163  -9.956  1.00 32.30           N  
ATOM   1979  CA  ALA D  40      39.058  55.401 -10.523  1.00 30.61           C  
ATOM   1980  C   ALA D  40      39.982  54.934  -9.413  1.00 30.71           C  
ATOM   1981  O   ALA D  40      40.595  53.856  -9.480  1.00 29.61           O  
ATOM   1982  CB  ALA D  40      39.831  56.269 -11.531  1.00 30.24           C  
ATOM   1983  N   SER D  41      40.078  55.744  -8.372  1.00 30.46           N  
ATOM   1984  CA  SER D  41      40.934  55.376  -7.274  1.00 30.62           C  
ATOM   1985  C   SER D  41      40.289  54.296  -6.428  1.00 29.39           C  
ATOM   1986  O   SER D  41      40.991  53.499  -5.811  1.00 30.00           O  
ATOM   1987  CB  SER D  41      41.256  56.590  -6.423  1.00 31.07           C  
ATOM   1988  OG  SER D  41      41.940  56.193  -5.252  1.00 35.18           O  
ATOM   1989  N   ILE D  42      38.959  54.248  -6.425  1.00 28.41           N  
ATOM   1990  CA  ILE D  42      38.225  53.265  -5.635  1.00 29.29           C  
ATOM   1991  C   ILE D  42      38.331  51.869  -6.220  1.00 31.34           C  
ATOM   1992  O   ILE D  42      38.522  50.884  -5.489  1.00 30.17           O  
ATOM   1993  CB  ILE D  42      36.735  53.659  -5.526  1.00 28.53           C  
ATOM   1994  CG1 ILE D  42      36.598  54.871  -4.598  1.00 28.20           C  
ATOM   1995  CG2 ILE D  42      35.903  52.477  -5.034  1.00 26.35           C  
ATOM   1996  CD1 ILE D  42      35.147  55.321  -4.345  1.00 28.43           C  
ATOM   1997  N   ARG D  43      38.192  51.797  -7.543  1.00 33.65           N  
ATOM   1998  CA  ARG D  43      38.275  50.537  -8.274  1.00 35.13           C  
ATOM   1999  C   ARG D  43      39.691  50.000  -8.225  1.00 34.83           C  
ATOM   2000  O   ARG D  43      39.899  48.796  -8.137  1.00 34.85           O  
ATOM   2001  CB  ARG D  43      37.865  50.736  -9.736  1.00 37.78           C  
ATOM   2002  CG  ARG D  43      38.317  49.602 -10.664  1.00 40.19           C  
ATOM   2003  CD  ARG D  43      38.382  50.070 -12.119  1.00 44.48           C  
ATOM   2004  NE  ARG D  43      39.305  49.261 -12.917  1.00 45.86           N  
ATOM   2005  CZ  ARG D  43      39.688  49.563 -14.156  1.00 47.22           C  
ATOM   2006  NH1 ARG D  43      39.228  50.658 -14.754  1.00 46.68           N  
ATOM   2007  NH2 ARG D  43      40.552  48.781 -14.791  1.00 47.87           N  
ATOM   2008  N   ARG D  44      40.659  50.902  -8.306  1.00 34.08           N  
ATOM   2009  CA  ARG D  44      42.074  50.541  -8.272  1.00 34.71           C  
ATOM   2010  C   ARG D  44      42.420  49.974  -6.900  1.00 34.20           C  
ATOM   2011  O   ARG D  44      43.001  48.891  -6.785  1.00 33.27           O  
ATOM   2012  CB  ARG D  44      42.901  51.797  -8.564  1.00 38.13           C  
ATOM   2013  CG  ARG D  44      44.431  51.676  -8.525  1.00 41.38           C  
ATOM   2014  CD  ARG D  44      44.999  52.613  -9.598  1.00 44.57           C  
ATOM   2015  NE  ARG D  44      46.352  53.110  -9.341  1.00 46.96           N  
ATOM   2016  CZ  ARG D  44      47.047  53.843 -10.215  1.00 48.03           C  
ATOM   2017  NH1 ARG D  44      46.518  54.149 -11.398  1.00 48.50           N  
ATOM   2018  NH2 ARG D  44      48.254  54.300  -9.902  1.00 46.97           N  
ATOM   2019  N   LEU D  45      42.042  50.703  -5.856  1.00 32.64           N  
ATOM   2020  CA  LEU D  45      42.342  50.267  -4.500  1.00 31.12           C  
ATOM   2021  C   LEU D  45      41.628  48.968  -4.177  1.00 31.86           C  
ATOM   2022  O   LEU D  45      42.221  48.086  -3.567  1.00 32.22           O  
ATOM   2023  CB  LEU D  45      41.973  51.361  -3.483  1.00 30.46           C  
ATOM   2024  CG  LEU D  45      42.740  52.680  -3.627  1.00 28.92           C  
ATOM   2025  CD1 LEU D  45      42.200  53.733  -2.658  1.00 25.08           C  
ATOM   2026  CD2 LEU D  45      44.232  52.437  -3.389  1.00 26.77           C  
ATOM   2027  N   GLU D  46      40.365  48.837  -4.581  1.00 31.93           N  
ATOM   2028  CA  GLU D  46      39.642  47.599  -4.313  1.00 32.35           C  
ATOM   2029  C   GLU D  46      40.339  46.433  -5.005  1.00 34.34           C  
ATOM   2030  O   GLU D  46      40.342  45.315  -4.486  1.00 34.84           O  
ATOM   2031  CB  GLU D  46      38.200  47.691  -4.798  1.00 31.24           C  
ATOM   2032  CG  GLU D  46      37.349  48.643  -4.005  1.00 32.80           C  
ATOM   2033  CD  GLU D  46      35.918  48.753  -4.534  1.00 35.31           C  
ATOM   2034  OE1 GLU D  46      35.722  48.805  -5.781  1.00 34.56           O  
ATOM   2035  OE2 GLU D  46      34.987  48.806  -3.692  1.00 35.37           O  
ATOM   2036  N   GLN D  47      40.922  46.699  -6.175  1.00 34.70           N  
ATOM   2037  CA  GLN D  47      41.651  45.680  -6.937  1.00 35.88           C  
ATOM   2038  C   GLN D  47      42.816  45.156  -6.099  1.00 35.60           C  
ATOM   2039  O   GLN D  47      43.027  43.942  -5.993  1.00 35.99           O  
ATOM   2040  CB  GLN D  47      42.205  46.286  -8.223  1.00 37.50           C  
ATOM   2041  CG  GLN D  47      42.840  45.284  -9.155  1.00 41.62           C  
ATOM   2042  CD  GLN D  47      41.810  44.484  -9.925  1.00 44.81           C  
ATOM   2043  OE1 GLN D  47      40.844  43.967  -9.349  1.00 46.07           O  
ATOM   2044  NE2 GLN D  47      42.012  44.371 -11.238  1.00 44.97           N  
ATOM   2045  N   GLU D  48      43.581  46.081  -5.518  1.00 35.89           N  
ATOM   2046  CA  GLU D  48      44.728  45.727  -4.680  1.00 35.83           C  
ATOM   2047  C   GLU D  48      44.280  45.039  -3.393  1.00 35.42           C  
ATOM   2048  O   GLU D  48      44.961  44.144  -2.891  1.00 34.91           O  
ATOM   2049  CB  GLU D  48      45.542  46.976  -4.316  1.00 37.21           C  
ATOM   2050  CG  GLU D  48      46.306  47.607  -5.465  1.00 38.94           C  
ATOM   2051  CD  GLU D  48      47.094  48.839  -5.034  1.00 40.87           C  
ATOM   2052  OE1 GLU D  48      48.008  48.700  -4.188  1.00 41.24           O  
ATOM   2053  OE2 GLU D  48      46.792  49.948  -5.538  1.00 40.94           O  
ATOM   2054  N   VAL D  49      43.142  45.474  -2.853  1.00 34.47           N  
ATOM   2055  CA  VAL D  49      42.606  44.885  -1.626  1.00 34.23           C  
ATOM   2056  C   VAL D  49      42.371  43.406  -1.849  1.00 34.57           C  
ATOM   2057  O   VAL D  49      42.717  42.578  -1.004  1.00 35.56           O  
ATOM   2058  CB  VAL D  49      41.268  45.561  -1.202  1.00 33.81           C  
ATOM   2059  CG1 VAL D  49      40.500  44.689  -0.217  1.00 34.37           C  
ATOM   2060  CG2 VAL D  49      41.563  46.869  -0.528  1.00 35.16           C  
ATOM   2061  N   ASN D  50      41.790  43.081  -3.001  1.00 34.83           N  
ATOM   2062  CA  ASN D  50      41.483  41.703  -3.352  1.00 34.64           C  
ATOM   2063  C   ASN D  50      42.747  40.914  -3.660  1.00 33.25           C  
ATOM   2064  O   ASN D  50      42.809  39.708  -3.406  1.00 33.54           O  
ATOM   2065  CB  ASN D  50      40.520  41.662  -4.543  1.00 35.71           C  
ATOM   2066  CG  ASN D  50      39.129  42.174  -4.191  1.00 36.86           C  
ATOM   2067  OD1 ASN D  50      38.761  43.302  -4.537  1.00 38.16           O  
ATOM   2068  ND2 ASN D  50      38.355  41.356  -3.490  1.00 37.19           N  
ATOM   2069  N   GLN D  51      43.757  41.590  -4.200  1.00 31.21           N  
ATOM   2070  CA  GLN D  51      45.018  40.926  -4.523  1.00 29.08           C  
ATOM   2071  C   GLN D  51      45.770  40.598  -3.230  1.00 28.88           C  
ATOM   2072  O   GLN D  51      46.306  39.502  -3.062  1.00 27.31           O  
ATOM   2073  CB  GLN D  51      45.875  41.818  -5.429  1.00 29.84           C  
ATOM   2074  CG  GLN D  51      45.363  41.874  -6.868  1.00 30.10           C  
ATOM   2075  CD  GLN D  51      46.142  42.849  -7.749  1.00 32.36           C  
ATOM   2076  OE1 GLN D  51      47.363  42.745  -7.893  1.00 31.59           O  
ATOM   2077  NE2 GLN D  51      45.429  43.798  -8.352  1.00 34.29           N  
ATOM   2078  N   GLU D  52      45.789  41.547  -2.303  1.00 28.77           N  
ATOM   2079  CA  GLU D  52      46.456  41.346  -1.030  1.00 27.36           C  
ATOM   2080  C   GLU D  52      45.751  40.308  -0.139  1.00 27.01           C  
ATOM   2081  O   GLU D  52      46.397  39.569   0.610  1.00 25.39           O  
ATOM   2082  CB  GLU D  52      46.569  42.685  -0.295  1.00 30.03           C  
ATOM   2083  CG  GLU D  52      47.606  43.634  -0.872  1.00 32.33           C  
ATOM   2084  CD  GLU D  52      48.971  42.982  -1.022  1.00 35.72           C  
ATOM   2085  OE1 GLU D  52      49.488  42.408  -0.039  1.00 36.20           O  
ATOM   2086  OE2 GLU D  52      49.535  43.046  -2.136  1.00 39.56           O  
ATOM   2087  N   ARG D  53      44.423  40.247  -0.215  1.00 26.25           N  
ATOM   2088  CA  ARG D  53      43.668  39.289   0.591  1.00 25.91           C  
ATOM   2089  C   ARG D  53      43.932  37.888   0.084  1.00 25.24           C  
ATOM   2090  O   ARG D  53      44.016  36.938   0.858  1.00 23.73           O  
ATOM   2091  CB  ARG D  53      42.180  39.600   0.527  1.00 27.20           C  
ATOM   2092  CG  ARG D  53      41.777  40.742   1.430  1.00 31.37           C  
ATOM   2093  CD  ARG D  53      40.526  41.406   0.902  1.00 34.27           C  
ATOM   2094  NE  ARG D  53      39.871  42.217   1.918  1.00 37.81           N  
ATOM   2095  CZ  ARG D  53      38.772  42.939   1.707  1.00 40.93           C  
ATOM   2096  NH1 ARG D  53      38.194  42.959   0.508  1.00 41.67           N  
ATOM   2097  NH2 ARG D  53      38.247  43.650   2.700  1.00 41.72           N  
ATOM   2098  N   PHE D  54      44.058  37.772  -1.231  1.00 26.24           N  
ATOM   2099  CA  PHE D  54      44.365  36.507  -1.845  1.00 27.71           C  
ATOM   2100  C   PHE D  54      45.769  36.068  -1.386  1.00 28.79           C  
ATOM   2101  O   PHE D  54      45.974  34.899  -1.073  1.00 29.02           O  
ATOM   2102  CB  PHE D  54      44.345  36.616  -3.372  1.00 27.13           C  
ATOM   2103  CG  PHE D  54      44.519  35.296  -4.051  1.00 28.71           C  
ATOM   2104  CD1 PHE D  54      43.603  34.278  -3.818  1.00 30.14           C  
ATOM   2105  CD2 PHE D  54      45.601  35.045  -4.884  1.00 29.08           C  
ATOM   2106  CE1 PHE D  54      43.757  33.033  -4.405  1.00 30.81           C  
ATOM   2107  CE2 PHE D  54      45.761  33.789  -5.477  1.00 28.92           C  
ATOM   2108  CZ  PHE D  54      44.839  32.789  -5.232  1.00 28.89           C  
ATOM   2109  N   ARG D  55      46.731  36.990  -1.364  1.00 30.24           N  
ATOM   2110  CA  ARG D  55      48.088  36.661  -0.899  1.00 31.95           C  
ATOM   2111  C   ARG D  55      48.004  36.078   0.499  1.00 31.74           C  
ATOM   2112  O   ARG D  55      48.514  34.990   0.771  1.00 31.44           O  
ATOM   2113  CB  ARG D  55      48.963  37.906  -0.819  1.00 32.61           C  
ATOM   2114  CG  ARG D  55      49.462  38.432  -2.137  1.00 37.77           C  
ATOM   2115  CD  ARG D  55      50.722  39.297  -1.903  1.00 40.74           C  
ATOM   2116  NE  ARG D  55      51.202  39.976  -3.110  1.00 44.68           N  
ATOM   2117  CZ  ARG D  55      52.394  40.572  -3.217  1.00 46.48           C  
ATOM   2118  NH1 ARG D  55      53.238  40.573  -2.192  1.00 46.99           N  
ATOM   2119  NH2 ARG D  55      52.747  41.175  -4.348  1.00 47.49           N  
HETATM 2120  N   MSE D  56      47.358  36.844   1.375  1.00 32.47           N  
HETATM 2121  CA  MSE D  56      47.139  36.503   2.786  1.00 32.87           C  
HETATM 2122  C   MSE D  56      46.582  35.100   3.009  1.00 31.85           C  
HETATM 2123  O   MSE D  56      47.185  34.292   3.717  1.00 32.12           O  
HETATM 2124  CB  MSE D  56      46.192  37.541   3.408  1.00 34.84           C  
HETATM 2125  CG  MSE D  56      45.886  37.369   4.894  1.00 38.08           C  
HETATM 2126 SE   MSE D  56      44.647  38.732   5.549  1.00 43.15          SE  
HETATM 2127  CE  MSE D  56      43.198  37.604   6.141  1.00 41.22           C  
ATOM   2128  N   ILE D  57      45.421  34.816   2.419  1.00 30.29           N  
ATOM   2129  CA  ILE D  57      44.786  33.508   2.573  1.00 29.23           C  
ATOM   2130  C   ILE D  57      45.730  32.407   2.110  1.00 28.63           C  
ATOM   2131  O   ILE D  57      45.880  31.385   2.768  1.00 27.01           O  
ATOM   2132  CB  ILE D  57      43.480  33.405   1.737  1.00 30.99           C  
ATOM   2133  CG1 ILE D  57      42.494  34.497   2.161  1.00 32.26           C  
ATOM   2134  CG2 ILE D  57      42.856  32.017   1.906  1.00 30.93           C  
ATOM   2135  CD1 ILE D  57      42.094  34.457   3.638  1.00 34.44           C  
ATOM   2136  N   TYR D  58      46.347  32.616   0.958  1.00 27.90           N  
ATOM   2137  CA  TYR D  58      47.281  31.644   0.406  1.00 30.29           C  
ATOM   2138  C   TYR D  58      48.430  31.394   1.380  1.00 30.67           C  
ATOM   2139  O   TYR D  58      48.788  30.248   1.681  1.00 29.65           O  
ATOM   2140  CB  TYR D  58      47.851  32.163  -0.918  1.00 30.88           C  
ATOM   2141  CG  TYR D  58      48.969  31.291  -1.457  1.00 33.33           C  
ATOM   2142  CD1 TYR D  58      48.715  29.995  -1.897  1.00 33.21           C  
ATOM   2143  CD2 TYR D  58      50.291  31.735  -1.445  1.00 33.59           C  
ATOM   2144  CE1 TYR D  58      49.748  29.159  -2.304  1.00 33.93           C  
ATOM   2145  CE2 TYR D  58      51.337  30.904  -1.848  1.00 33.85           C  
ATOM   2146  CZ  TYR D  58      51.055  29.613  -2.270  1.00 34.90           C  
ATOM   2147  OH  TYR D  58      52.079  28.760  -2.623  1.00 36.22           O  
ATOM   2148  N   LEU D  59      49.006  32.483   1.872  1.00 30.40           N  
ATOM   2149  CA  LEU D  59      50.125  32.385   2.794  1.00 29.87           C  
ATOM   2150  C   LEU D  59      49.696  31.649   4.034  1.00 31.85           C  
ATOM   2151  O   LEU D  59      50.337  30.675   4.426  1.00 33.07           O  
ATOM   2152  CB  LEU D  59      50.635  33.781   3.150  1.00 27.46           C  
ATOM   2153  CG  LEU D  59      51.295  34.524   1.998  1.00 23.10           C  
ATOM   2154  CD1 LEU D  59      51.444  35.988   2.331  1.00 25.52           C  
ATOM   2155  CD2 LEU D  59      52.655  33.906   1.724  1.00 25.79           C  
ATOM   2156  N   GLN D  60      48.603  32.086   4.654  1.00 33.82           N  
ATOM   2157  CA  GLN D  60      48.153  31.416   5.864  1.00 35.19           C  
ATOM   2158  C   GLN D  60      47.624  30.010   5.582  1.00 36.09           C  
ATOM   2159  O   GLN D  60      47.366  29.237   6.508  1.00 36.50           O  
ATOM   2160  CB  GLN D  60      47.114  32.269   6.601  1.00 34.79           C  
ATOM   2161  CG  GLN D  60      45.955  32.727   5.770  1.00 36.06           C  
ATOM   2162  CD  GLN D  60      44.963  33.514   6.584  1.00 34.85           C  
ATOM   2163  OE1 GLN D  60      45.321  34.490   7.245  1.00 33.54           O  
ATOM   2164  NE2 GLN D  60      43.701  33.090   6.548  1.00 37.54           N  
ATOM   2165  N   THR D  61      47.483  29.672   4.301  1.00 36.82           N  
ATOM   2166  CA  THR D  61      47.030  28.341   3.912  1.00 37.73           C  
ATOM   2167  C   THR D  61      48.209  27.393   4.126  1.00 37.94           C  
ATOM   2168  O   THR D  61      48.059  26.326   4.707  1.00 36.93           O  
ATOM   2169  CB  THR D  61      46.595  28.286   2.413  1.00 38.25           C  
ATOM   2170  OG1 THR D  61      45.263  28.798   2.276  1.00 39.12           O  
ATOM   2171  CG2 THR D  61      46.644  26.853   1.880  1.00 39.05           C  
ATOM   2172  N   LEU D  62      49.382  27.802   3.646  1.00 38.89           N  
ATOM   2173  CA  LEU D  62      50.607  27.022   3.783  1.00 39.94           C  
ATOM   2174  C   LEU D  62      50.909  26.775   5.268  1.00 41.45           C  
ATOM   2175  O   LEU D  62      51.522  25.778   5.644  1.00 41.44           O  
ATOM   2176  CB  LEU D  62      51.781  27.780   3.156  1.00 37.52           C  
ATOM   2177  CG  LEU D  62      51.599  28.405   1.769  1.00 36.01           C  
ATOM   2178  CD1 LEU D  62      52.853  29.194   1.423  1.00 33.41           C  
ATOM   2179  CD2 LEU D  62      51.329  27.334   0.732  1.00 34.79           C  
ATOM   2180  N   LEU D  63      50.482  27.696   6.113  1.00 43.89           N  
ATOM   2181  CA  LEU D  63      50.718  27.548   7.536  1.00 46.74           C  
ATOM   2182  C   LEU D  63      49.734  26.543   8.144  1.00 49.52           C  
ATOM   2183  O   LEU D  63      49.685  26.375   9.360  1.00 49.98           O  
ATOM   2184  CB  LEU D  63      50.563  28.907   8.228  1.00 44.78           C  
ATOM   2185  CG  LEU D  63      51.346  30.081   7.623  1.00 43.74           C  
ATOM   2186  CD1 LEU D  63      51.050  31.344   8.415  1.00 43.39           C  
ATOM   2187  CD2 LEU D  63      52.841  29.799   7.651  1.00 42.31           C  
ATOM   2188  N   ALA D  64      48.973  25.858   7.295  1.00 53.99           N  
ATOM   2189  CA  ALA D  64      47.962  24.903   7.754  1.00 56.98           C  
ATOM   2190  C   ALA D  64      48.400  23.452   8.033  1.00 59.37           C  
ATOM   2191  O   ALA D  64      48.268  22.958   9.162  1.00 60.53           O  
ATOM   2192  CB  ALA D  64      46.808  24.897   6.771  1.00 56.75           C  
ATOM   2193  N   LYS D  65      48.909  22.778   7.005  1.00 61.30           N  
ATOM   2194  CA  LYS D  65      49.350  21.385   7.094  1.00 63.51           C  
ATOM   2195  C   LYS D  65      50.865  21.257   6.933  1.00 65.14           C  
ATOM   2196  O   LYS D  65      51.446  20.193   7.180  1.00 66.37           O  
ATOM   2197  CB  LYS D  65      48.621  20.578   6.011  1.00 64.14           C  
ATOM   2198  CG  LYS D  65      49.280  19.288   5.556  1.00 63.82           C  
ATOM   2199  CD  LYS D  65      48.997  18.113   6.468  1.00 64.30           C  
ATOM   2200  CE  LYS D  65      48.889  16.850   5.633  1.00 64.83           C  
ATOM   2201  NZ  LYS D  65      47.509  16.629   5.085  1.00 64.86           N  
ATOM   2202  N   GLU D  66      51.497  22.348   6.507  1.00 66.89           N  
ATOM   2203  CA  GLU D  66      52.941  22.374   6.318  1.00 67.96           C  
ATOM   2204  C   GLU D  66      53.614  22.333   7.693  1.00 68.69           C  
ATOM   2205  O   GLU D  66      52.882  22.353   8.708  1.00 69.11           O  
ATOM   2206  CB  GLU D  66      53.352  23.651   5.578  1.00 68.77           C  
ATOM   2207  CG  GLU D  66      54.838  23.744   5.238  1.00 69.99           C  
ATOM   2208  CD  GLU D  66      55.233  22.877   4.052  1.00 70.64           C  
ATOM   2209  OE1 GLU D  66      54.868  21.679   4.034  1.00 70.61           O  
ATOM   2210  OE2 GLU D  66      55.918  23.402   3.141  1.00 70.27           O  
TER    2211      GLU D  66                                                      
ATOM   2212  N   ASP E   3      18.520  28.853 -32.759  1.00 74.65           N  
ATOM   2213  CA  ASP E   3      18.480  30.332 -32.920  1.00 74.68           C  
ATOM   2214  C   ASP E   3      18.917  31.047 -31.644  1.00 74.67           C  
ATOM   2215  O   ASP E   3      19.161  30.403 -30.622  1.00 74.85           O  
ATOM   2216  CB  ASP E   3      17.075  30.777 -33.333  1.00 74.81           C  
ATOM   2217  CG  ASP E   3      16.994  31.140 -34.808  1.00 74.91           C  
ATOM   2218  OD1 ASP E   3      17.899  31.853 -35.302  1.00 75.42           O  
ATOM   2219  OD2 ASP E   3      16.025  30.721 -35.476  1.00 74.66           O  
ATOM   2220  N   PRO E   4      19.037  32.392 -31.690  1.00 74.42           N  
ATOM   2221  CA  PRO E   4      19.455  33.185 -30.531  1.00 73.51           C  
ATOM   2222  C   PRO E   4      19.031  32.669 -29.158  1.00 72.40           C  
ATOM   2223  O   PRO E   4      17.930  32.952 -28.683  1.00 72.78           O  
ATOM   2224  CB  PRO E   4      18.883  34.561 -30.844  1.00 73.78           C  
ATOM   2225  CG  PRO E   4      19.136  34.659 -32.303  1.00 73.97           C  
ATOM   2226  CD  PRO E   4      18.737  33.283 -32.829  1.00 74.48           C  
ATOM   2227  N   VAL E   5      19.927  31.903 -28.540  1.00 70.56           N  
ATOM   2228  CA  VAL E   5      19.728  31.335 -27.211  1.00 68.51           C  
ATOM   2229  C   VAL E   5      21.099  31.291 -26.553  1.00 66.91           C  
ATOM   2230  O   VAL E   5      21.272  31.739 -25.416  1.00 66.76           O  
ATOM   2231  CB  VAL E   5      19.143  29.895 -27.262  1.00 68.89           C  
ATOM   2232  CG1 VAL E   5      19.413  29.168 -25.951  1.00 68.94           C  
ATOM   2233  CG2 VAL E   5      17.641  29.948 -27.471  1.00 69.04           C  
ATOM   2234  N   GLY E   6      22.069  30.741 -27.281  1.00 64.31           N  
ATOM   2235  CA  GLY E   6      23.429  30.666 -26.780  1.00 61.33           C  
ATOM   2236  C   GLY E   6      24.079  32.007 -27.059  1.00 60.04           C  
ATOM   2237  O   GLY E   6      25.025  32.413 -26.382  1.00 59.85           O  
ATOM   2238  N   PHE E   7      23.568  32.689 -28.082  1.00 58.51           N  
ATOM   2239  CA  PHE E   7      24.051  34.008 -28.472  1.00 57.07           C  
ATOM   2240  C   PHE E   7      23.610  34.971 -27.370  1.00 56.10           C  
ATOM   2241  O   PHE E   7      24.425  35.683 -26.785  1.00 57.06           O  
ATOM   2242  CB  PHE E   7      23.432  34.412 -29.820  1.00 55.74           C  
ATOM   2243  CG  PHE E   7      23.600  35.871 -30.168  1.00 54.24           C  
ATOM   2244  CD1 PHE E   7      24.866  36.418 -30.332  1.00 54.26           C  
ATOM   2245  CD2 PHE E   7      22.485  36.697 -30.344  1.00 53.29           C  
ATOM   2246  CE1 PHE E   7      25.028  37.765 -30.667  1.00 53.72           C  
ATOM   2247  CE2 PHE E   7      22.637  38.043 -30.678  1.00 52.37           C  
ATOM   2248  CZ  PHE E   7      23.911  38.578 -30.840  1.00 53.05           C  
ATOM   2249  N   ALA E   8      22.312  34.967 -27.086  1.00 55.17           N  
ATOM   2250  CA  ALA E   8      21.740  35.819 -26.055  1.00 54.32           C  
ATOM   2251  C   ALA E   8      22.453  35.640 -24.713  1.00 53.35           C  
ATOM   2252  O   ALA E   8      22.432  36.535 -23.869  1.00 52.81           O  
ATOM   2253  CB  ALA E   8      20.257  35.518 -25.905  1.00 53.60           C  
ATOM   2254  N   GLU E   9      23.088  34.486 -24.518  1.00 53.63           N  
ATOM   2255  CA  GLU E   9      23.798  34.212 -23.271  1.00 54.21           C  
ATOM   2256  C   GLU E   9      25.181  34.842 -23.251  1.00 53.62           C  
ATOM   2257  O   GLU E   9      25.481  35.660 -22.377  1.00 53.96           O  
ATOM   2258  CB  GLU E   9      23.922  32.703 -23.033  1.00 55.26           C  
ATOM   2259  CG  GLU E   9      22.599  32.012 -22.720  1.00 56.87           C  
ATOM   2260  CD  GLU E   9      22.765  30.532 -22.422  1.00 57.46           C  
ATOM   2261  OE1 GLU E   9      23.431  30.186 -21.416  1.00 58.09           O  
ATOM   2262  OE2 GLU E   9      22.230  29.714 -23.199  1.00 58.55           O  
ATOM   2263  N   ALA E  10      26.027  34.455 -24.206  1.00 52.98           N  
ATOM   2264  CA  ALA E  10      27.377  35.007 -24.293  1.00 52.64           C  
ATOM   2265  C   ALA E  10      27.264  36.523 -24.340  1.00 52.36           C  
ATOM   2266  O   ALA E  10      28.191  37.236 -23.949  1.00 52.60           O  
ATOM   2267  CB  ALA E  10      28.087  34.500 -25.541  1.00 52.39           C  
ATOM   2268  N   TRP E  11      26.121  37.005 -24.826  1.00 51.54           N  
ATOM   2269  CA  TRP E  11      25.866  38.436 -24.918  1.00 52.27           C  
ATOM   2270  C   TRP E  11      25.717  39.007 -23.510  1.00 53.21           C  
ATOM   2271  O   TRP E  11      26.548  39.798 -23.056  1.00 52.69           O  
ATOM   2272  CB  TRP E  11      24.591  38.711 -25.729  1.00 51.09           C  
ATOM   2273  CG  TRP E  11      24.223  40.174 -25.784  1.00 50.93           C  
ATOM   2274  CD1 TRP E  11      23.646  40.917 -24.787  1.00 50.46           C  
ATOM   2275  CD2 TRP E  11      24.471  41.084 -26.865  1.00 50.33           C  
ATOM   2276  NE1 TRP E  11      23.524  42.230 -25.181  1.00 50.65           N  
ATOM   2277  CE2 TRP E  11      24.022  42.358 -26.451  1.00 50.72           C  
ATOM   2278  CE3 TRP E  11      25.029  40.941 -28.143  1.00 50.09           C  
ATOM   2279  CZ2 TRP E  11      24.116  43.489 -27.272  1.00 50.02           C  
ATOM   2280  CZ3 TRP E  11      25.120  42.066 -28.959  1.00 50.08           C  
ATOM   2281  CH2 TRP E  11      24.666  43.323 -28.519  1.00 50.05           C  
ATOM   2282  N   LYS E  12      24.653  38.592 -22.826  1.00 54.84           N  
ATOM   2283  CA  LYS E  12      24.380  39.046 -21.466  1.00 56.34           C  
ATOM   2284  C   LYS E  12      25.548  38.689 -20.552  1.00 56.80           C  
ATOM   2285  O   LYS E  12      25.649  39.184 -19.425  1.00 57.07           O  
ATOM   2286  CB  LYS E  12      23.092  38.404 -20.952  1.00 56.54           C  
ATOM   2287  CG  LYS E  12      21.908  38.658 -21.864  1.00 57.49           C  
ATOM   2288  CD  LYS E  12      20.681  37.898 -21.415  1.00 57.52           C  
ATOM   2289  CE  LYS E  12      19.557  38.080 -22.423  1.00 57.47           C  
ATOM   2290  NZ  LYS E  12      18.299  37.390 -22.013  1.00 56.09           N  
ATOM   2291  N   ALA E  13      26.427  37.822 -21.048  1.00 57.42           N  
ATOM   2292  CA  ALA E  13      27.605  37.410 -20.295  1.00 57.84           C  
ATOM   2293  C   ALA E  13      28.668  38.488 -20.489  1.00 58.51           C  
ATOM   2294  O   ALA E  13      29.039  39.189 -19.541  1.00 58.72           O  
ATOM   2295  CB  ALA E  13      28.118  36.058 -20.797  1.00 56.66           C  
ATOM   2296  N   GLN E  14      29.137  38.625 -21.727  1.00 59.06           N  
ATOM   2297  CA  GLN E  14      30.150  39.616 -22.062  1.00 59.72           C  
ATOM   2298  C   GLN E  14      29.744  40.992 -21.555  1.00 60.03           C  
ATOM   2299  O   GLN E  14      30.486  41.639 -20.816  1.00 60.42           O  
ATOM   2300  CB  GLN E  14      30.354  39.675 -23.573  1.00 60.05           C  
ATOM   2301  CG  GLN E  14      31.033  38.456 -24.152  1.00 60.57           C  
ATOM   2302  CD  GLN E  14      31.294  38.590 -25.639  1.00 60.56           C  
ATOM   2303  OE1 GLN E  14      30.364  38.705 -26.431  1.00 60.30           O  
ATOM   2304  NE2 GLN E  14      32.565  38.577 -26.026  1.00 61.41           N  
ATOM   2305  N   PHE E  15      28.563  41.435 -21.968  1.00 60.17           N  
ATOM   2306  CA  PHE E  15      28.036  42.726 -21.550  1.00 60.69           C  
ATOM   2307  C   PHE E  15      26.876  42.413 -20.604  1.00 62.31           C  
ATOM   2308  O   PHE E  15      25.728  42.291 -21.025  1.00 63.50           O  
ATOM   2309  CB  PHE E  15      27.548  43.508 -22.774  1.00 59.45           C  
ATOM   2310  CG  PHE E  15      28.334  43.219 -24.024  1.00 58.31           C  
ATOM   2311  CD1 PHE E  15      27.937  42.200 -24.888  1.00 57.47           C  
ATOM   2312  CD2 PHE E  15      29.496  43.927 -24.314  1.00 58.16           C  
ATOM   2313  CE1 PHE E  15      28.685  41.889 -26.015  1.00 56.48           C  
ATOM   2314  CE2 PHE E  15      30.254  43.620 -25.444  1.00 57.58           C  
ATOM   2315  CZ  PHE E  15      29.846  42.599 -26.294  1.00 57.03           C  
ATOM   2316  N   PRO E  16      27.167  42.260 -19.303  1.00 63.31           N  
ATOM   2317  CA  PRO E  16      26.128  41.950 -18.316  1.00 63.60           C  
ATOM   2318  C   PRO E  16      25.123  43.089 -18.134  1.00 63.87           C  
ATOM   2319  O   PRO E  16      23.975  42.877 -17.744  1.00 63.36           O  
ATOM   2320  CB  PRO E  16      26.942  41.679 -17.057  1.00 63.29           C  
ATOM   2321  CG  PRO E  16      28.045  42.664 -17.189  1.00 63.89           C  
ATOM   2322  CD  PRO E  16      28.461  42.496 -18.637  1.00 63.48           C  
ATOM   2323  N   ASP E  17      25.585  44.289 -18.452  1.00 64.95           N  
ATOM   2324  CA  ASP E  17      24.824  45.525 -18.339  1.00 66.11           C  
ATOM   2325  C   ASP E  17      24.178  45.922 -19.668  1.00 67.03           C  
ATOM   2326  O   ASP E  17      24.430  47.016 -20.168  1.00 67.29           O  
ATOM   2327  CB  ASP E  17      25.797  46.623 -17.936  1.00 65.29           C  
ATOM   2328  CG  ASP E  17      27.024  46.662 -18.852  1.00 64.20           C  
ATOM   2329  OD1 ASP E  17      27.792  47.646 -18.803  1.00 64.26           O  
ATOM   2330  OD2 ASP E  17      27.220  45.692 -19.627  1.00 61.66           O  
ATOM   2331  N   SER E  18      23.342  45.075 -20.246  1.00 68.45           N  
ATOM   2332  CA  SER E  18      22.762  45.447 -21.527  1.00 69.30           C  
ATOM   2333  C   SER E  18      21.348  44.950 -21.784  1.00 69.68           C  
ATOM   2334  O   SER E  18      20.630  44.522 -20.873  1.00 70.40           O  
ATOM   2335  CB  SER E  18      23.698  44.959 -22.635  1.00 69.34           C  
ATOM   2336  OG  SER E  18      24.406  43.818 -22.183  1.00 69.03           O  
ATOM   2337  N   GLU E  19      20.961  45.046 -23.049  1.00 69.85           N  
ATOM   2338  CA  GLU E  19      19.667  44.605 -23.506  1.00 70.28           C  
ATOM   2339  C   GLU E  19      19.911  43.772 -24.744  1.00 70.10           C  
ATOM   2340  O   GLU E  19      20.143  44.298 -25.828  1.00 70.04           O  
ATOM   2341  CB  GLU E  19      18.770  45.803 -23.825  1.00 71.37           C  
ATOM   2342  CG  GLU E  19      17.684  46.024 -22.774  1.00 72.24           C  
ATOM   2343  CD  GLU E  19      17.051  47.406 -22.836  1.00 73.04           C  
ATOM   2344  OE1 GLU E  19      16.213  47.657 -23.734  1.00 72.75           O  
ATOM   2345  OE2 GLU E  19      17.399  48.244 -21.977  1.00 74.09           O  
ATOM   2346  N   PRO E  20      19.885  42.441 -24.582  1.00 70.37           N  
ATOM   2347  CA  PRO E  20      20.108  41.516 -25.693  1.00 70.25           C  
ATOM   2348  C   PRO E  20      19.517  42.033 -27.005  1.00 69.93           C  
ATOM   2349  O   PRO E  20      18.422  42.594 -27.038  1.00 69.79           O  
ATOM   2350  CB  PRO E  20      19.438  40.224 -25.200  1.00 70.70           C  
ATOM   2351  CG  PRO E  20      18.520  40.689 -24.092  1.00 70.71           C  
ATOM   2352  CD  PRO E  20      19.332  41.740 -23.421  1.00 70.47           C  
ATOM   2353  N   PRO E  21      20.251  41.858 -28.110  1.00 69.72           N  
ATOM   2354  CA  PRO E  21      19.806  42.321 -29.423  1.00 69.82           C  
ATOM   2355  C   PRO E  21      18.729  41.439 -30.063  1.00 69.58           C  
ATOM   2356  O   PRO E  21      19.007  40.331 -30.526  1.00 70.55           O  
ATOM   2357  CB  PRO E  21      21.099  42.334 -30.226  1.00 69.52           C  
ATOM   2358  CG  PRO E  21      21.778  41.117 -29.721  1.00 69.14           C  
ATOM   2359  CD  PRO E  21      21.574  41.215 -28.213  1.00 69.75           C  
ATOM   2360  N   ARG E  22      17.496  41.935 -30.067  1.00 68.51           N  
ATOM   2361  CA  ARG E  22      16.385  41.217 -30.684  1.00 67.56           C  
ATOM   2362  C   ARG E  22      16.639  41.396 -32.179  1.00 66.76           C  
ATOM   2363  O   ARG E  22      16.797  42.526 -32.626  1.00 67.29           O  
ATOM   2364  CB  ARG E  22      15.066  41.887 -30.304  1.00 66.92           C  
ATOM   2365  CG  ARG E  22      15.026  42.344 -28.861  1.00 66.41           C  
ATOM   2366  CD  ARG E  22      13.964  43.407 -28.639  1.00 66.21           C  
ATOM   2367  NE  ARG E  22      14.094  44.041 -27.331  1.00 66.31           N  
ATOM   2368  CZ  ARG E  22      13.343  45.054 -26.912  1.00 66.32           C  
ATOM   2369  NH1 ARG E  22      12.399  45.555 -27.695  1.00 67.31           N  
ATOM   2370  NH2 ARG E  22      13.541  45.577 -25.711  1.00 66.74           N  
HETATM 2371  N   MSE E  23      16.693  40.310 -32.948  1.00 66.18           N  
HETATM 2372  CA  MSE E  23      16.946  40.446 -34.382  1.00 65.44           C  
HETATM 2373  C   MSE E  23      16.057  39.657 -35.348  1.00 65.58           C  
HETATM 2374  O   MSE E  23      15.472  38.634 -34.990  1.00 65.37           O  
HETATM 2375  CB  MSE E  23      18.410  40.133 -34.700  1.00 64.48           C  
HETATM 2376  CG  MSE E  23      19.392  41.198 -34.246  1.00 62.17           C  
HETATM 2377 SE   MSE E  23      21.125  40.908 -35.048  1.00 60.26          SE  
HETATM 2378  CE  MSE E  23      21.785  39.500 -33.904  1.00 61.33           C  
ATOM   2379  N   GLU E  24      15.967  40.173 -36.577  1.00 65.49           N  
ATOM   2380  CA  GLU E  24      15.195  39.570 -37.665  1.00 65.36           C  
ATOM   2381  C   GLU E  24      16.148  38.625 -38.373  1.00 64.17           C  
ATOM   2382  O   GLU E  24      17.010  39.060 -39.135  1.00 64.82           O  
ATOM   2383  CB  GLU E  24      14.728  40.634 -38.669  1.00 66.95           C  
ATOM   2384  CG  GLU E  24      13.436  41.361 -38.325  1.00 68.17           C  
ATOM   2385  CD  GLU E  24      12.213  40.479 -38.495  1.00 69.30           C  
ATOM   2386  OE1 GLU E  24      12.216  39.350 -37.950  1.00 69.68           O  
ATOM   2387  OE2 GLU E  24      11.257  40.916 -39.169  1.00 69.49           O  
ATOM   2388  N   LEU E  25      16.004  37.332 -38.122  1.00 62.39           N  
ATOM   2389  CA  LEU E  25      16.889  36.365 -38.743  1.00 60.46           C  
ATOM   2390  C   LEU E  25      16.083  35.297 -39.483  1.00 59.74           C  
ATOM   2391  O   LEU E  25      16.445  34.118 -39.478  1.00 58.72           O  
ATOM   2392  CB  LEU E  25      17.781  35.740 -37.669  1.00 60.07           C  
ATOM   2393  CG  LEU E  25      18.329  36.742 -36.638  1.00 59.33           C  
ATOM   2394  CD1 LEU E  25      19.210  36.020 -35.631  1.00 59.24           C  
ATOM   2395  CD2 LEU E  25      19.124  37.846 -37.334  1.00 59.36           C  
ATOM   2396  N   ARG E  26      14.989  35.721 -40.116  1.00 58.60           N  
ATOM   2397  CA  ARG E  26      14.129  34.811 -40.867  1.00 57.12           C  
ATOM   2398  C   ARG E  26      14.942  34.119 -41.960  1.00 54.77           C  
ATOM   2399  O   ARG E  26      15.128  32.899 -41.956  1.00 55.03           O  
ATOM   2400  CB  ARG E  26      12.994  35.573 -41.557  1.00 59.46           C  
ATOM   2401  CG  ARG E  26      12.203  36.561 -40.720  1.00 61.64           C  
ATOM   2402  CD  ARG E  26      11.141  37.212 -41.606  1.00 64.03           C  
ATOM   2403  NE  ARG E  26      10.672  38.492 -41.083  1.00 66.18           N  
ATOM   2404  CZ  ARG E  26       9.806  39.285 -41.710  1.00 66.85           C  
ATOM   2405  NH1 ARG E  26       9.315  38.926 -42.889  1.00 66.52           N  
ATOM   2406  NH2 ARG E  26       9.428  40.431 -41.155  1.00 67.09           N  
ATOM   2407  N   SER E  27      15.419  34.927 -42.902  1.00 51.95           N  
ATOM   2408  CA  SER E  27      16.186  34.427 -44.033  1.00 48.52           C  
ATOM   2409  C   SER E  27      17.619  34.942 -44.064  1.00 47.17           C  
ATOM   2410  O   SER E  27      18.010  35.814 -43.281  1.00 46.27           O  
ATOM   2411  CB  SER E  27      15.491  34.825 -45.339  1.00 49.50           C  
ATOM   2412  OG  SER E  27      15.593  36.222 -45.563  1.00 46.06           O  
ATOM   2413  N   VAL E  28      18.395  34.390 -44.991  1.00 44.82           N  
ATOM   2414  CA  VAL E  28      19.776  34.792 -45.156  1.00 43.33           C  
ATOM   2415  C   VAL E  28      19.826  36.281 -45.517  1.00 41.87           C  
ATOM   2416  O   VAL E  28      20.745  36.992 -45.116  1.00 40.49           O  
ATOM   2417  CB  VAL E  28      20.451  33.990 -46.262  1.00 43.92           C  
ATOM   2418  CG1 VAL E  28      21.933  34.250 -46.234  1.00 43.55           C  
ATOM   2419  CG2 VAL E  28      20.156  32.509 -46.089  1.00 43.80           C  
ATOM   2420  N   GLY E  29      18.839  36.747 -46.277  1.00 40.22           N  
ATOM   2421  CA  GLY E  29      18.792  38.150 -46.649  1.00 38.43           C  
ATOM   2422  C   GLY E  29      18.634  39.018 -45.410  1.00 38.18           C  
ATOM   2423  O   GLY E  29      19.096  40.156 -45.366  1.00 36.53           O  
ATOM   2424  N   ASP E  30      17.975  38.474 -44.392  1.00 38.41           N  
ATOM   2425  CA  ASP E  30      17.768  39.207 -43.159  1.00 38.18           C  
ATOM   2426  C   ASP E  30      19.058  39.188 -42.345  1.00 36.48           C  
ATOM   2427  O   ASP E  30      19.353  40.119 -41.590  1.00 36.09           O  
ATOM   2428  CB  ASP E  30      16.644  38.577 -42.360  1.00 40.65           C  
ATOM   2429  CG  ASP E  30      15.774  39.609 -41.700  1.00 43.25           C  
ATOM   2430  OD1 ASP E  30      16.336  40.585 -41.148  1.00 44.28           O  
ATOM   2431  OD2 ASP E  30      14.534  39.439 -41.735  1.00 42.51           O  
ATOM   2432  N   ILE E  31      19.825  38.118 -42.499  1.00 33.57           N  
ATOM   2433  CA  ILE E  31      21.094  38.013 -41.801  1.00 33.03           C  
ATOM   2434  C   ILE E  31      22.095  38.939 -42.493  1.00 31.69           C  
ATOM   2435  O   ILE E  31      22.810  39.703 -41.843  1.00 31.82           O  
ATOM   2436  CB  ILE E  31      21.632  36.565 -41.829  1.00 32.00           C  
ATOM   2437  CG1 ILE E  31      20.736  35.662 -40.981  1.00 31.99           C  
ATOM   2438  CG2 ILE E  31      23.059  36.522 -41.313  1.00 31.61           C  
ATOM   2439  CD1 ILE E  31      20.660  36.080 -39.551  1.00 36.65           C  
ATOM   2440  N   GLU E  32      22.127  38.873 -43.816  1.00 31.09           N  
ATOM   2441  CA  GLU E  32      23.048  39.685 -44.602  1.00 32.55           C  
ATOM   2442  C   GLU E  32      22.785  41.184 -44.443  1.00 32.09           C  
ATOM   2443  O   GLU E  32      23.715  41.989 -44.429  1.00 30.22           O  
ATOM   2444  CB  GLU E  32      22.976  39.275 -46.078  1.00 33.44           C  
ATOM   2445  CG  GLU E  32      23.437  37.835 -46.328  1.00 37.58           C  
ATOM   2446  CD  GLU E  32      23.501  37.475 -47.806  1.00 39.04           C  
ATOM   2447  OE1 GLU E  32      22.519  37.755 -48.527  1.00 40.18           O  
ATOM   2448  OE2 GLU E  32      24.529  36.906 -48.249  1.00 39.81           O  
ATOM   2449  N   GLN E  33      21.516  41.552 -44.316  1.00 31.78           N  
ATOM   2450  CA  GLN E  33      21.140  42.951 -44.141  1.00 32.51           C  
ATOM   2451  C   GLN E  33      21.656  43.394 -42.782  1.00 30.01           C  
ATOM   2452  O   GLN E  33      22.160  44.500 -42.617  1.00 29.77           O  
ATOM   2453  CB  GLN E  33      19.619  43.107 -44.174  1.00 34.28           C  
ATOM   2454  CG  GLN E  33      19.148  44.545 -44.334  1.00 38.58           C  
ATOM   2455  CD  GLN E  33      17.669  44.717 -44.040  1.00 40.28           C  
ATOM   2456  OE1 GLN E  33      16.851  43.836 -44.337  1.00 42.04           O  
ATOM   2457  NE2 GLN E  33      17.313  45.864 -43.467  1.00 41.16           N  
ATOM   2458  N   GLU E  34      21.525  42.508 -41.807  1.00 29.36           N  
ATOM   2459  CA  GLU E  34      21.973  42.797 -40.461  1.00 29.80           C  
ATOM   2460  C   GLU E  34      23.498  42.853 -40.380  1.00 28.06           C  
ATOM   2461  O   GLU E  34      24.063  43.697 -39.691  1.00 25.37           O  
ATOM   2462  CB  GLU E  34      21.466  41.734 -39.499  1.00 32.78           C  
ATOM   2463  CG  GLU E  34      21.408  42.246 -38.085  1.00 37.19           C  
ATOM   2464  CD  GLU E  34      20.265  43.231 -37.872  1.00 40.06           C  
ATOM   2465  OE1 GLU E  34      19.100  42.785 -37.883  1.00 41.52           O  
ATOM   2466  OE2 GLU E  34      20.527  44.445 -37.699  1.00 44.52           O  
ATOM   2467  N   LEU E  35      24.160  41.936 -41.076  1.00 25.95           N  
ATOM   2468  CA  LEU E  35      25.614  41.902 -41.078  1.00 25.02           C  
ATOM   2469  C   LEU E  35      26.182  43.185 -41.725  1.00 24.11           C  
ATOM   2470  O   LEU E  35      27.208  43.718 -41.297  1.00 23.42           O  
ATOM   2471  CB  LEU E  35      26.086  40.639 -41.805  1.00 23.24           C  
ATOM   2472  CG  LEU E  35      27.577  40.368 -42.012  1.00 25.13           C  
ATOM   2473  CD1 LEU E  35      28.325  40.402 -40.688  1.00 24.74           C  
ATOM   2474  CD2 LEU E  35      27.749  39.009 -42.705  1.00 25.07           C  
ATOM   2475  N   GLU E  36      25.513  43.685 -42.754  1.00 23.22           N  
ATOM   2476  CA  GLU E  36      25.950  44.915 -43.418  1.00 24.11           C  
ATOM   2477  C   GLU E  36      25.836  46.141 -42.497  1.00 23.85           C  
ATOM   2478  O   GLU E  36      26.694  47.028 -42.525  1.00 21.77           O  
ATOM   2479  CB  GLU E  36      25.116  45.134 -44.673  1.00 27.00           C  
ATOM   2480  CG  GLU E  36      25.458  44.171 -45.794  1.00 29.29           C  
ATOM   2481  CD  GLU E  36      24.281  43.958 -46.720  1.00 30.94           C  
ATOM   2482  OE1 GLU E  36      23.520  44.926 -46.923  1.00 31.89           O  
ATOM   2483  OE2 GLU E  36      24.124  42.829 -47.244  1.00 32.18           O  
ATOM   2484  N   ARG E  37      24.781  46.191 -41.688  1.00 22.95           N  
ATOM   2485  CA  ARG E  37      24.586  47.307 -40.759  1.00 23.93           C  
ATOM   2486  C   ARG E  37      25.575  47.241 -39.589  1.00 20.86           C  
ATOM   2487  O   ARG E  37      25.978  48.275 -39.057  1.00 19.43           O  
ATOM   2488  CB  ARG E  37      23.127  47.327 -40.263  1.00 26.53           C  
ATOM   2489  CG  ARG E  37      22.145  47.382 -41.437  1.00 31.24           C  
ATOM   2490  CD  ARG E  37      20.709  47.794 -41.080  1.00 35.57           C  
ATOM   2491  NE  ARG E  37      20.065  48.400 -42.251  1.00 41.05           N  
ATOM   2492  CZ  ARG E  37      18.816  48.869 -42.291  1.00 43.96           C  
ATOM   2493  NH1 ARG E  37      18.038  48.815 -41.213  1.00 45.48           N  
ATOM   2494  NH2 ARG E  37      18.337  49.375 -43.425  1.00 44.15           N  
ATOM   2495  N   ALA E  38      25.969  46.034 -39.191  1.00 16.58           N  
ATOM   2496  CA  ALA E  38      26.940  45.860 -38.111  1.00 16.73           C  
ATOM   2497  C   ALA E  38      28.309  46.409 -38.575  1.00 15.11           C  
ATOM   2498  O   ALA E  38      28.970  47.175 -37.859  1.00 13.96           O  
ATOM   2499  CB  ALA E  38      27.070  44.369 -37.771  1.00 15.21           C  
ATOM   2500  N   LYS E  39      28.722  46.010 -39.779  1.00 15.19           N  
ATOM   2501  CA  LYS E  39      29.992  46.456 -40.378  1.00 14.56           C  
ATOM   2502  C   LYS E  39      29.976  47.949 -40.655  1.00 15.03           C  
ATOM   2503  O   LYS E  39      30.996  48.627 -40.471  1.00 16.14           O  
ATOM   2504  CB  LYS E  39      30.251  45.700 -41.686  1.00 14.67           C  
ATOM   2505  CG  LYS E  39      30.372  44.185 -41.531  1.00 15.54           C  
ATOM   2506  CD  LYS E  39      30.946  43.528 -42.796  1.00 18.08           C  
ATOM   2507  CE  LYS E  39      31.262  42.054 -42.533  1.00 24.26           C  
ATOM   2508  NZ  LYS E  39      32.112  41.443 -43.612  1.00 26.58           N  
ATOM   2509  N   ALA E  40      28.846  48.473 -41.134  1.00 14.99           N  
ATOM   2510  CA  ALA E  40      28.740  49.911 -41.371  1.00 15.00           C  
ATOM   2511  C   ALA E  40      28.828  50.607 -40.029  1.00 16.49           C  
ATOM   2512  O   ALA E  40      29.431  51.670 -39.895  1.00 16.48           O  
ATOM   2513  CB  ALA E  40      27.428  50.236 -41.999  1.00 13.28           C  
ATOM   2514  N   SER E  41      28.193  50.026 -39.025  1.00 18.66           N  
ATOM   2515  CA  SER E  41      28.263  50.620 -37.691  1.00 21.57           C  
ATOM   2516  C   SER E  41      29.693  50.613 -37.159  1.00 19.26           C  
ATOM   2517  O   SER E  41      30.175  51.614 -36.636  1.00 20.51           O  
ATOM   2518  CB  SER E  41      27.389  49.845 -36.710  1.00 20.97           C  
ATOM   2519  OG  SER E  41      27.388  50.520 -35.457  1.00 25.68           O  
ATOM   2520  N   ILE E  42      30.372  49.481 -37.255  1.00 19.43           N  
ATOM   2521  CA  ILE E  42      31.749  49.415 -36.747  1.00 19.39           C  
ATOM   2522  C   ILE E  42      32.688  50.433 -37.411  1.00 20.64           C  
ATOM   2523  O   ILE E  42      33.525  51.049 -36.746  1.00 21.02           O  
ATOM   2524  CB  ILE E  42      32.334  47.997 -36.937  1.00 19.06           C  
ATOM   2525  CG1 ILE E  42      31.597  46.993 -36.037  1.00 18.26           C  
ATOM   2526  CG2 ILE E  42      33.836  48.033 -36.657  1.00 17.24           C  
ATOM   2527  CD1 ILE E  42      31.834  45.545 -36.459  1.00 16.80           C  
ATOM   2528  N   ARG E  43      32.554  50.614 -38.716  1.00 22.38           N  
ATOM   2529  CA  ARG E  43      33.402  51.563 -39.421  1.00 25.72           C  
ATOM   2530  C   ARG E  43      33.117  53.018 -38.984  1.00 26.29           C  
ATOM   2531  O   ARG E  43      34.037  53.838 -38.861  1.00 24.81           O  
ATOM   2532  CB  ARG E  43      33.205  51.415 -40.931  1.00 28.19           C  
ATOM   2533  CG  ARG E  43      34.404  51.915 -41.741  1.00 35.02           C  
ATOM   2534  CD  ARG E  43      34.177  51.878 -43.247  1.00 40.33           C  
ATOM   2535  NE  ARG E  43      35.428  52.002 -44.017  1.00 44.66           N  
ATOM   2536  CZ  ARG E  43      35.496  52.513 -45.248  1.00 45.47           C  
ATOM   2537  NH1 ARG E  43      34.392  52.953 -45.847  1.00 45.48           N  
ATOM   2538  NH2 ARG E  43      36.657  52.588 -45.887  1.00 45.86           N  
ATOM   2539  N   ARG E  44      31.851  53.364 -38.753  1.00 24.53           N  
ATOM   2540  CA  ARG E  44      31.600  54.739 -38.331  1.00 23.32           C  
ATOM   2541  C   ARG E  44      31.812  54.918 -36.832  1.00 21.19           C  
ATOM   2542  O   ARG E  44      32.257  55.959 -36.398  1.00 19.65           O  
ATOM   2543  CB  ARG E  44      30.203  55.192 -38.722  1.00 27.20           C  
ATOM   2544  CG  ARG E  44      29.125  54.604 -37.880  1.00 31.23           C  
ATOM   2545  CD  ARG E  44      27.838  55.445 -37.982  1.00 34.86           C  
ATOM   2546  NE  ARG E  44      26.891  54.975 -36.987  1.00 33.71           N  
ATOM   2547  CZ  ARG E  44      26.116  53.917 -37.148  1.00 35.88           C  
ATOM   2548  NH1 ARG E  44      26.157  53.232 -38.285  1.00 34.13           N  
ATOM   2549  NH2 ARG E  44      25.349  53.508 -36.143  1.00 38.31           N  
ATOM   2550  N   LEU E  45      31.488  53.919 -36.024  1.00 19.87           N  
ATOM   2551  CA  LEU E  45      31.719  54.053 -34.588  1.00 19.11           C  
ATOM   2552  C   LEU E  45      33.231  54.150 -34.280  1.00 20.56           C  
ATOM   2553  O   LEU E  45      33.655  54.815 -33.325  1.00 18.46           O  
ATOM   2554  CB  LEU E  45      31.135  52.845 -33.870  1.00 19.46           C  
ATOM   2555  CG  LEU E  45      29.620  52.645 -33.942  1.00 20.34           C  
ATOM   2556  CD1 LEU E  45      29.240  51.374 -33.121  1.00 16.96           C  
ATOM   2557  CD2 LEU E  45      28.951  53.910 -33.403  1.00 17.79           C  
ATOM   2558  N   GLU E  46      34.046  53.474 -35.078  1.00 21.61           N  
ATOM   2559  CA  GLU E  46      35.481  53.518 -34.848  1.00 25.19           C  
ATOM   2560  C   GLU E  46      36.022  54.920 -35.126  1.00 22.41           C  
ATOM   2561  O   GLU E  46      36.878  55.402 -34.409  1.00 24.86           O  
ATOM   2562  CB  GLU E  46      36.206  52.468 -35.707  1.00 26.35           C  
ATOM   2563  CG  GLU E  46      37.611  52.125 -35.166  1.00 31.09           C  
ATOM   2564  CD  GLU E  46      37.604  51.992 -33.652  1.00 33.84           C  
ATOM   2565  OE1 GLU E  46      36.854  51.112 -33.153  1.00 34.92           O  
ATOM   2566  OE2 GLU E  46      38.324  52.772 -32.968  1.00 33.87           O  
ATOM   2567  N   GLN E  47      35.513  55.600 -36.145  1.00 22.55           N  
ATOM   2568  CA  GLN E  47      36.002  56.948 -36.443  1.00 22.95           C  
ATOM   2569  C   GLN E  47      35.551  57.960 -35.383  1.00 22.16           C  
ATOM   2570  O   GLN E  47      36.287  58.889 -35.041  1.00 21.43           O  
ATOM   2571  CB  GLN E  47      35.516  57.395 -37.814  1.00 25.91           C  
ATOM   2572  CG  GLN E  47      36.008  56.534 -38.961  1.00 32.70           C  
ATOM   2573  CD  GLN E  47      35.125  56.678 -40.183  1.00 34.22           C  
ATOM   2574  OE1 GLN E  47      34.977  57.777 -40.736  1.00 36.47           O  
ATOM   2575  NE2 GLN E  47      34.518  55.576 -40.604  1.00 35.22           N  
ATOM   2576  N   GLU E  48      34.346  57.783 -34.855  1.00 19.62           N  
ATOM   2577  CA  GLU E  48      33.843  58.697 -33.836  1.00 19.33           C  
ATOM   2578  C   GLU E  48      34.576  58.541 -32.512  1.00 18.06           C  
ATOM   2579  O   GLU E  48      34.788  59.517 -31.777  1.00 16.82           O  
ATOM   2580  CB  GLU E  48      32.334  58.476 -33.657  1.00 19.80           C  
ATOM   2581  CG  GLU E  48      31.559  58.706 -34.982  1.00 23.27           C  
ATOM   2582  CD  GLU E  48      30.047  58.601 -34.816  1.00 25.70           C  
ATOM   2583  OE1 GLU E  48      29.608  57.767 -34.005  1.00 27.55           O  
ATOM   2584  OE2 GLU E  48      29.303  59.330 -35.497  1.00 24.63           O  
ATOM   2585  N   VAL E  49      34.955  57.310 -32.191  1.00 18.00           N  
ATOM   2586  CA  VAL E  49      35.678  57.071 -30.951  1.00 17.96           C  
ATOM   2587  C   VAL E  49      37.053  57.676 -31.085  1.00 16.84           C  
ATOM   2588  O   VAL E  49      37.599  58.189 -30.113  1.00 16.87           O  
ATOM   2589  CB  VAL E  49      35.879  55.593 -30.644  1.00 18.75           C  
ATOM   2590  CG1 VAL E  49      36.451  55.455 -29.201  1.00 19.08           C  
ATOM   2591  CG2 VAL E  49      34.592  54.856 -30.795  1.00 20.22           C  
ATOM   2592  N   ASN E  50      37.619  57.582 -32.281  1.00 15.46           N  
ATOM   2593  CA  ASN E  50      38.930  58.159 -32.569  1.00 16.83           C  
ATOM   2594  C   ASN E  50      38.886  59.655 -32.385  1.00 16.51           C  
ATOM   2595  O   ASN E  50      39.806  60.245 -31.839  1.00 16.83           O  
ATOM   2596  CB  ASN E  50      39.333  57.860 -34.016  1.00 15.83           C  
ATOM   2597  CG  ASN E  50      39.983  56.505 -34.169  1.00 15.69           C  
ATOM   2598  OD1 ASN E  50      40.417  55.905 -33.176  1.00 12.04           O  
ATOM   2599  ND2 ASN E  50      40.086  56.021 -35.416  1.00 12.76           N  
ATOM   2600  N   GLN E  51      37.827  60.273 -32.898  1.00 17.70           N  
ATOM   2601  CA  GLN E  51      37.630  61.719 -32.775  1.00 18.83           C  
ATOM   2602  C   GLN E  51      37.558  62.132 -31.309  1.00 18.71           C  
ATOM   2603  O   GLN E  51      37.976  63.230 -30.945  1.00 19.97           O  
ATOM   2604  CB  GLN E  51      36.312  62.132 -33.456  1.00 16.64           C  
ATOM   2605  CG  GLN E  51      36.363  62.104 -34.952  1.00 18.86           C  
ATOM   2606  CD  GLN E  51      34.998  62.114 -35.605  1.00 20.94           C  
ATOM   2607  OE1 GLN E  51      34.022  62.626 -35.051  1.00 21.96           O  
ATOM   2608  NE2 GLN E  51      34.927  61.561 -36.804  1.00 22.58           N  
ATOM   2609  N   GLU E  52      37.007  61.254 -30.471  1.00 18.32           N  
ATOM   2610  CA  GLU E  52      36.857  61.554 -29.052  1.00 21.49           C  
ATOM   2611  C   GLU E  52      38.146  61.387 -28.249  1.00 21.00           C  
ATOM   2612  O   GLU E  52      38.334  62.048 -27.225  1.00 21.98           O  
ATOM   2613  CB  GLU E  52      35.755  60.692 -28.439  1.00 22.59           C  
ATOM   2614  CG  GLU E  52      35.076  61.408 -27.311  1.00 29.19           C  
ATOM   2615  CD  GLU E  52      34.004  62.362 -27.798  1.00 31.06           C  
ATOM   2616  OE1 GLU E  52      34.118  62.908 -28.917  1.00 33.08           O  
ATOM   2617  OE2 GLU E  52      33.040  62.563 -27.048  1.00 32.55           O  
ATOM   2618  N   ARG E  53      39.014  60.480 -28.686  1.00 20.66           N  
ATOM   2619  CA  ARG E  53      40.295  60.281 -28.003  1.00 20.69           C  
ATOM   2620  C   ARG E  53      41.184  61.481 -28.329  1.00 20.77           C  
ATOM   2621  O   ARG E  53      41.942  61.964 -27.484  1.00 21.88           O  
ATOM   2622  CB  ARG E  53      40.961  59.015 -28.515  1.00 19.85           C  
ATOM   2623  CG  ARG E  53      40.050  57.841 -28.499  1.00 21.08           C  
ATOM   2624  CD  ARG E  53      40.803  56.559 -28.740  1.00 22.63           C  
ATOM   2625  NE  ARG E  53      39.851  55.542 -29.155  1.00 24.51           N  
ATOM   2626  CZ  ARG E  53      40.110  54.248 -29.224  1.00 24.03           C  
ATOM   2627  NH1 ARG E  53      41.302  53.789 -28.883  1.00 28.92           N  
ATOM   2628  NH2 ARG E  53      39.196  53.428 -29.697  1.00 21.65           N  
ATOM   2629  N   PHE E  54      41.105  61.933 -29.575  1.00 20.09           N  
ATOM   2630  CA  PHE E  54      41.867  63.089 -30.025  1.00 20.46           C  
ATOM   2631  C   PHE E  54      41.377  64.273 -29.203  1.00 19.97           C  
ATOM   2632  O   PHE E  54      42.156  65.046 -28.644  1.00 18.94           O  
ATOM   2633  CB  PHE E  54      41.623  63.329 -31.524  1.00 19.99           C  
ATOM   2634  CG  PHE E  54      42.263  64.585 -32.037  1.00 21.22           C  
ATOM   2635  CD1 PHE E  54      43.643  64.739 -32.004  1.00 23.99           C  
ATOM   2636  CD2 PHE E  54      41.487  65.637 -32.497  1.00 21.65           C  
ATOM   2637  CE1 PHE E  54      44.237  65.928 -32.417  1.00 23.84           C  
ATOM   2638  CE2 PHE E  54      42.074  66.827 -32.913  1.00 21.90           C  
ATOM   2639  CZ  PHE E  54      43.444  66.976 -32.872  1.00 21.66           C  
ATOM   2640  N   ARG E  55      40.065  64.421 -29.132  1.00 22.56           N  
ATOM   2641  CA  ARG E  55      39.469  65.498 -28.338  1.00 24.31           C  
ATOM   2642  C   ARG E  55      40.034  65.439 -26.906  1.00 23.87           C  
ATOM   2643  O   ARG E  55      40.423  66.459 -26.338  1.00 23.25           O  
ATOM   2644  CB  ARG E  55      37.961  65.291 -28.312  1.00 26.82           C  
ATOM   2645  CG  ARG E  55      37.132  66.492 -27.947  1.00 30.07           C  
ATOM   2646  CD  ARG E  55      35.653  66.141 -28.176  1.00 32.64           C  
ATOM   2647  NE  ARG E  55      34.770  67.300 -28.060  1.00 35.02           N  
ATOM   2648  CZ  ARG E  55      33.546  67.361 -28.585  1.00 36.06           C  
ATOM   2649  NH1 ARG E  55      33.058  66.324 -29.267  1.00 32.80           N  
ATOM   2650  NH2 ARG E  55      32.811  68.457 -28.433  1.00 34.70           N  
HETATM 2651  N   MSE E  56      40.068  64.242 -26.321  1.00 23.61           N  
HETATM 2652  CA  MSE E  56      40.578  64.047 -24.956  1.00 21.37           C  
HETATM 2653  C   MSE E  56      42.051  64.402 -24.787  1.00 20.69           C  
HETATM 2654  O   MSE E  56      42.442  65.013 -23.792  1.00 20.23           O  
HETATM 2655  CB  MSE E  56      40.387  62.592 -24.522  1.00 23.94           C  
HETATM 2656  CG  MSE E  56      40.902  62.292 -23.109  1.00 26.75           C  
HETATM 2657 SE   MSE E  56      40.430  60.519 -22.516  1.00 31.79          SE  
HETATM 2658  CE  MSE E  56      38.535  60.715 -22.756  1.00 33.73           C  
ATOM   2659  N   ILE E  57      42.883  63.978 -25.727  1.00 19.64           N  
ATOM   2660  CA  ILE E  57      44.313  64.281 -25.648  1.00 21.73           C  
ATOM   2661  C   ILE E  57      44.489  65.794 -25.652  1.00 21.81           C  
ATOM   2662  O   ILE E  57      45.312  66.343 -24.919  1.00 22.02           O  
ATOM   2663  CB  ILE E  57      45.077  63.667 -26.845  1.00 20.05           C  
ATOM   2664  CG1 ILE E  57      45.063  62.143 -26.733  1.00 19.41           C  
ATOM   2665  CG2 ILE E  57      46.498  64.244 -26.902  1.00 20.25           C  
ATOM   2666  CD1 ILE E  57      45.743  61.442 -27.868  1.00 15.69           C  
ATOM   2667  N   TYR E  58      43.710  66.477 -26.482  1.00 21.36           N  
ATOM   2668  CA  TYR E  58      43.774  67.938 -26.523  1.00 21.68           C  
ATOM   2669  C   TYR E  58      43.319  68.610 -25.210  1.00 21.91           C  
ATOM   2670  O   TYR E  58      43.958  69.527 -24.673  1.00 19.20           O  
ATOM   2671  CB  TYR E  58      42.878  68.439 -27.648  1.00 23.16           C  
ATOM   2672  CG  TYR E  58      42.845  69.945 -27.705  1.00 24.11           C  
ATOM   2673  CD1 TYR E  58      44.005  70.671 -27.981  1.00 23.64           C  
ATOM   2674  CD2 TYR E  58      41.679  70.646 -27.428  1.00 21.86           C  
ATOM   2675  CE1 TYR E  58      44.003  72.083 -27.963  1.00 25.03           C  
ATOM   2676  CE2 TYR E  58      41.664  72.047 -27.405  1.00 25.67           C  
ATOM   2677  CZ  TYR E  58      42.820  72.757 -27.678  1.00 25.52           C  
ATOM   2678  OH  TYR E  58      42.765  74.142 -27.664  1.00 29.76           O  
ATOM   2679  N   LEU E  59      42.179  68.160 -24.713  1.00 22.38           N  
ATOM   2680  CA  LEU E  59      41.602  68.729 -23.507  1.00 22.90           C  
ATOM   2681  C   LEU E  59      42.513  68.497 -22.316  1.00 24.01           C  
ATOM   2682  O   LEU E  59      42.736  69.421 -21.534  1.00 22.40           O  
ATOM   2683  CB  LEU E  59      40.204  68.126 -23.258  1.00 20.21           C  
ATOM   2684  CG  LEU E  59      39.138  68.540 -24.288  1.00 20.65           C  
ATOM   2685  CD1 LEU E  59      37.841  67.678 -24.163  1.00 19.99           C  
ATOM   2686  CD2 LEU E  59      38.818  70.011 -24.088  1.00 19.87           C  
ATOM   2687  N   GLN E  60      43.041  67.273 -22.207  1.00 23.91           N  
ATOM   2688  CA  GLN E  60      43.941  66.868 -21.116  1.00 24.58           C  
ATOM   2689  C   GLN E  60      45.251  67.652 -21.108  1.00 26.05           C  
ATOM   2690  O   GLN E  60      45.749  68.044 -20.047  1.00 25.01           O  
ATOM   2691  CB  GLN E  60      44.279  65.378 -21.228  1.00 25.22           C  
ATOM   2692  CG  GLN E  60      45.056  64.839 -20.016  1.00 25.88           C  
ATOM   2693  CD  GLN E  60      44.163  64.557 -18.820  1.00 26.60           C  
ATOM   2694  OE1 GLN E  60      44.533  64.823 -17.673  1.00 26.67           O  
ATOM   2695  NE2 GLN E  60      42.982  64.003 -19.080  1.00 27.46           N  
ATOM   2696  N   THR E  61      45.807  67.844 -22.304  1.00 26.52           N  
ATOM   2697  CA  THR E  61      47.045  68.579 -22.532  1.00 27.13           C  
ATOM   2698  C   THR E  61      46.765  70.036 -22.172  1.00 29.50           C  
ATOM   2699  O   THR E  61      47.542  70.686 -21.472  1.00 31.40           O  
ATOM   2700  CB  THR E  61      47.468  68.478 -24.038  1.00 27.63           C  
ATOM   2701  OG1 THR E  61      47.606  67.100 -24.408  1.00 27.49           O  
ATOM   2702  CG2 THR E  61      48.800  69.157 -24.280  1.00 26.74           C  
ATOM   2703  N   LEU E  62      45.639  70.553 -22.643  1.00 29.74           N  
ATOM   2704  CA  LEU E  62      45.259  71.928 -22.336  1.00 29.91           C  
ATOM   2705  C   LEU E  62      45.065  72.155 -20.831  1.00 31.55           C  
ATOM   2706  O   LEU E  62      45.402  73.219 -20.297  1.00 30.56           O  
ATOM   2707  CB  LEU E  62      43.954  72.257 -23.052  1.00 28.90           C  
ATOM   2708  CG  LEU E  62      43.338  73.611 -22.758  1.00 28.80           C  
ATOM   2709  CD1 LEU E  62      44.409  74.663 -23.053  1.00 29.66           C  
ATOM   2710  CD2 LEU E  62      42.069  73.813 -23.603  1.00 28.89           C  
ATOM   2711  N   LEU E  63      44.488  71.161 -20.160  1.00 32.67           N  
ATOM   2712  CA  LEU E  63      44.230  71.248 -18.731  1.00 33.19           C  
ATOM   2713  C   LEU E  63      45.517  71.238 -17.920  1.00 34.16           C  
ATOM   2714  O   LEU E  63      45.576  71.820 -16.837  1.00 34.51           O  
ATOM   2715  CB  LEU E  63      43.343  70.081 -18.299  1.00 33.87           C  
ATOM   2716  CG  LEU E  63      42.992  69.950 -16.814  1.00 35.61           C  
ATOM   2717  CD1 LEU E  63      42.138  71.131 -16.399  1.00 34.43           C  
ATOM   2718  CD2 LEU E  63      42.239  68.644 -16.568  1.00 33.81           C  
ATOM   2719  N   ALA E  64      46.539  70.556 -18.427  1.00 35.09           N  
ATOM   2720  CA  ALA E  64      47.821  70.479 -17.735  1.00 37.85           C  
ATOM   2721  C   ALA E  64      48.545  71.816 -17.799  1.00 40.37           C  
ATOM   2722  O   ALA E  64      49.337  72.138 -16.915  1.00 40.46           O  
ATOM   2723  CB  ALA E  64      48.688  69.395 -18.350  1.00 36.41           C  
ATOM   2724  N   LYS E  65      48.273  72.593 -18.844  1.00 43.30           N  
ATOM   2725  CA  LYS E  65      48.914  73.890 -19.003  1.00 46.19           C  
ATOM   2726  C   LYS E  65      48.177  75.022 -18.292  1.00 47.47           C  
ATOM   2727  O   LYS E  65      48.783  76.020 -17.899  1.00 48.54           O  
ATOM   2728  CB  LYS E  65      49.039  74.229 -20.490  1.00 47.71           C  
ATOM   2729  CG  LYS E  65      49.473  75.666 -20.763  1.00 48.50           C  
ATOM   2730  CD  LYS E  65      49.833  75.867 -22.230  1.00 49.47           C  
ATOM   2731  CE  LYS E  65      50.075  77.341 -22.558  1.00 51.27           C  
ATOM   2732  NZ  LYS E  65      50.415  77.577 -24.005  1.00 50.97           N  
ATOM   2733  N   GLU E  66      46.871  74.866 -18.126  1.00 49.38           N  
ATOM   2734  CA  GLU E  66      46.056  75.894 -17.495  1.00 51.07           C  
ATOM   2735  C   GLU E  66      45.909  75.733 -15.988  1.00 52.17           C  
ATOM   2736  O   GLU E  66      45.658  76.711 -15.289  1.00 52.20           O  
ATOM   2737  CB  GLU E  66      44.666  75.931 -18.142  1.00 51.09           C  
ATOM   2738  CG  GLU E  66      44.694  76.296 -19.606  1.00 51.89           C  
ATOM   2739  CD  GLU E  66      45.116  77.734 -19.835  1.00 52.67           C  
ATOM   2740  OE1 GLU E  66      45.994  78.221 -19.093  1.00 52.04           O  
ATOM   2741  OE2 GLU E  66      44.579  78.371 -20.764  1.00 54.01           O  
ATOM   2742  N   LYS E  67      46.057  74.507 -15.492  1.00 53.75           N  
ATOM   2743  CA  LYS E  67      45.923  74.239 -14.062  1.00 54.62           C  
ATOM   2744  C   LYS E  67      47.267  73.970 -13.375  1.00 55.39           C  
ATOM   2745  O   LYS E  67      47.502  74.573 -12.301  1.00 56.11           O  
ATOM   2746  CB  LYS E  67      45.003  73.041 -13.824  1.00 54.55           C  
ATOM   2747  CG  LYS E  67      45.675  71.708 -14.083  1.00 55.55           C  
ATOM   2748  CD  LYS E  67      44.759  70.541 -13.735  1.00 56.54           C  
ATOM   2749  CE  LYS E  67      45.442  69.197 -14.004  1.00 56.19           C  
ATOM   2750  NZ  LYS E  67      44.583  68.033 -13.636  1.00 56.16           N  
TER    2751      LYS E  67                                                      
HETATM 2752  N   MSE F   1      51.677  73.981 -28.108  1.00 51.96           N  
HETATM 2753  CA  MSE F   1      50.994  72.659 -27.950  1.00 51.47           C  
HETATM 2754  C   MSE F   1      49.942  72.448 -29.033  1.00 51.42           C  
HETATM 2755  O   MSE F   1      49.155  71.505 -28.954  1.00 53.40           O  
HETATM 2756  CB  MSE F   1      50.292  72.577 -26.587  1.00 51.78           C  
HETATM 2757  CG  MSE F   1      49.149  73.594 -26.394  1.00 52.99           C  
HETATM 2758 SE   MSE F   1      47.917  73.181 -24.933  1.00 55.14          SE  
HETATM 2759  CE  MSE F   1      49.228  72.570 -23.661  1.00 54.38           C  
ATOM   2760  N   VAL F   2      49.934  73.315 -30.039  1.00 51.06           N  
ATOM   2761  CA  VAL F   2      48.935  73.255 -31.104  1.00 50.06           C  
ATOM   2762  C   VAL F   2      47.671  73.909 -30.535  1.00 48.75           C  
ATOM   2763  O   VAL F   2      46.762  73.231 -30.032  1.00 48.71           O  
ATOM   2764  CB  VAL F   2      48.624  71.804 -31.516  1.00 49.80           C  
ATOM   2765  CG1 VAL F   2      47.388  71.759 -32.349  1.00 51.35           C  
ATOM   2766  CG2 VAL F   2      49.786  71.233 -32.291  1.00 51.20           C  
ATOM   2767  N   ASP F   3      47.624  75.237 -30.605  1.00 46.63           N  
ATOM   2768  CA  ASP F   3      46.493  75.986 -30.074  1.00 44.41           C  
ATOM   2769  C   ASP F   3      45.263  76.007 -31.018  1.00 42.47           C  
ATOM   2770  O   ASP F   3      45.235  75.257 -31.983  1.00 38.54           O  
ATOM   2771  CB  ASP F   3      47.013  77.368 -29.681  1.00 45.49           C  
ATOM   2772  CG  ASP F   3      47.697  77.356 -28.300  1.00 46.82           C  
ATOM   2773  OD1 ASP F   3      46.991  77.563 -27.281  1.00 44.94           O  
ATOM   2774  OD2 ASP F   3      48.929  77.117 -28.231  1.00 46.47           O  
ATOM   2775  N   PRO F   4      44.223  76.829 -30.722  1.00 42.40           N  
ATOM   2776  CA  PRO F   4      42.973  76.985 -31.478  1.00 42.47           C  
ATOM   2777  C   PRO F   4      42.873  76.634 -32.962  1.00 41.68           C  
ATOM   2778  O   PRO F   4      41.833  76.119 -33.404  1.00 43.45           O  
ATOM   2779  CB  PRO F   4      42.607  78.438 -31.199  1.00 42.39           C  
ATOM   2780  CG  PRO F   4      42.860  78.497 -29.766  1.00 44.01           C  
ATOM   2781  CD  PRO F   4      44.239  77.837 -29.642  1.00 43.42           C  
ATOM   2782  N   VAL F   5      43.908  76.912 -33.744  1.00 38.11           N  
ATOM   2783  CA  VAL F   5      43.832  76.607 -35.165  1.00 33.89           C  
ATOM   2784  C   VAL F   5      44.631  75.365 -35.512  1.00 30.64           C  
ATOM   2785  O   VAL F   5      44.319  74.660 -36.472  1.00 29.55           O  
ATOM   2786  CB  VAL F   5      44.311  77.816 -35.999  1.00 36.17           C  
ATOM   2787  CG1 VAL F   5      44.393  77.453 -37.470  1.00 37.57           C  
ATOM   2788  CG2 VAL F   5      43.339  78.978 -35.814  1.00 37.82           C  
ATOM   2789  N   GLY F   6      45.667  75.097 -34.718  1.00 27.83           N  
ATOM   2790  CA  GLY F   6      46.472  73.911 -34.946  1.00 22.70           C  
ATOM   2791  C   GLY F   6      45.612  72.730 -34.560  1.00 20.51           C  
ATOM   2792  O   GLY F   6      45.801  71.632 -35.040  1.00 22.92           O  
ATOM   2793  N   PHE F   7      44.638  72.964 -33.684  1.00 21.77           N  
ATOM   2794  CA  PHE F   7      43.746  71.889 -33.257  1.00 21.39           C  
ATOM   2795  C   PHE F   7      42.868  71.479 -34.432  1.00 21.30           C  
ATOM   2796  O   PHE F   7      42.786  70.310 -34.816  1.00 19.66           O  
ATOM   2797  CB  PHE F   7      42.877  72.370 -32.100  1.00 20.87           C  
ATOM   2798  CG  PHE F   7      41.721  71.453 -31.781  1.00 23.08           C  
ATOM   2799  CD1 PHE F   7      41.941  70.219 -31.191  1.00 20.50           C  
ATOM   2800  CD2 PHE F   7      40.413  71.825 -32.092  1.00 21.89           C  
ATOM   2801  CE1 PHE F   7      40.876  69.355 -30.911  1.00 21.67           C  
ATOM   2802  CE2 PHE F   7      39.339  70.969 -31.820  1.00 23.43           C  
ATOM   2803  CZ  PHE F   7      39.573  69.730 -31.223  1.00 22.54           C  
ATOM   2804  N   ALA F   8      42.211  72.464 -35.020  1.00 23.21           N  
ATOM   2805  CA  ALA F   8      41.330  72.211 -36.139  1.00 22.67           C  
ATOM   2806  C   ALA F   8      42.090  71.544 -37.284  1.00 22.86           C  
ATOM   2807  O   ALA F   8      41.607  70.574 -37.881  1.00 25.07           O  
ATOM   2808  CB  ALA F   8      40.691  73.530 -36.582  1.00 19.89           C  
ATOM   2809  N   GLU F   9      43.286  72.041 -37.579  1.00 22.26           N  
ATOM   2810  CA  GLU F   9      44.092  71.488 -38.668  1.00 22.90           C  
ATOM   2811  C   GLU F   9      44.565  70.051 -38.444  1.00 21.67           C  
ATOM   2812  O   GLU F   9      44.616  69.255 -39.397  1.00 18.97           O  
ATOM   2813  CB  GLU F   9      45.263  72.442 -38.959  1.00 28.24           C  
ATOM   2814  CG  GLU F   9      44.760  73.860 -39.296  1.00 33.54           C  
ATOM   2815  CD  GLU F   9      45.776  74.728 -40.016  1.00 38.18           C  
ATOM   2816  OE1 GLU F   9      46.839  75.018 -39.426  1.00 39.74           O  
ATOM   2817  OE2 GLU F   9      45.493  75.127 -41.181  1.00 39.06           O  
ATOM   2818  N   ALA F  10      44.895  69.690 -37.205  1.00 18.98           N  
ATOM   2819  CA  ALA F  10      45.321  68.324 -36.917  1.00 16.62           C  
ATOM   2820  C   ALA F  10      44.055  67.461 -36.929  1.00 18.97           C  
ATOM   2821  O   ALA F  10      44.104  66.250 -37.162  1.00 19.49           O  
ATOM   2822  CB  ALA F  10      46.005  68.264 -35.548  1.00 15.66           C  
ATOM   2823  N   TRP F  11      42.903  68.087 -36.711  1.00 19.39           N  
ATOM   2824  CA  TRP F  11      41.640  67.351 -36.747  1.00 19.96           C  
ATOM   2825  C   TRP F  11      41.325  66.995 -38.200  1.00 23.94           C  
ATOM   2826  O   TRP F  11      41.029  65.835 -38.517  1.00 23.33           O  
ATOM   2827  CB  TRP F  11      40.509  68.215 -36.150  1.00 19.20           C  
ATOM   2828  CG  TRP F  11      39.124  67.606 -36.265  1.00 17.97           C  
ATOM   2829  CD1 TRP F  11      38.366  67.511 -37.390  1.00 19.30           C  
ATOM   2830  CD2 TRP F  11      38.386  66.938 -35.235  1.00 19.95           C  
ATOM   2831  NE1 TRP F  11      37.197  66.813 -37.129  1.00 19.16           N  
ATOM   2832  CE2 TRP F  11      37.188  66.454 -35.805  1.00 19.24           C  
ATOM   2833  CE3 TRP F  11      38.620  66.700 -33.872  1.00 20.31           C  
ATOM   2834  CZ2 TRP F  11      36.237  65.745 -35.082  1.00 21.12           C  
ATOM   2835  CZ3 TRP F  11      37.675  65.990 -33.148  1.00 19.91           C  
ATOM   2836  CH2 TRP F  11      36.497  65.525 -33.756  1.00 20.39           C  
ATOM   2837  N   LYS F  12      41.387  67.989 -39.083  1.00 26.47           N  
ATOM   2838  CA  LYS F  12      41.082  67.769 -40.501  1.00 29.20           C  
ATOM   2839  C   LYS F  12      42.009  66.766 -41.141  1.00 29.39           C  
ATOM   2840  O   LYS F  12      41.589  65.986 -41.994  1.00 31.30           O  
ATOM   2841  CB  LYS F  12      41.135  69.083 -41.268  1.00 32.75           C  
ATOM   2842  CG  LYS F  12      39.806  69.814 -41.323  1.00 35.95           C  
ATOM   2843  CD  LYS F  12      38.853  69.053 -42.223  1.00 38.59           C  
ATOM   2844  CE  LYS F  12      37.498  69.722 -42.323  1.00 39.58           C  
ATOM   2845  NZ  LYS F  12      36.724  69.082 -43.422  1.00 42.88           N  
ATOM   2846  N   ALA F  13      43.272  66.789 -40.732  1.00 28.58           N  
ATOM   2847  CA  ALA F  13      44.264  65.844 -41.246  1.00 25.79           C  
ATOM   2848  C   ALA F  13      43.886  64.411 -40.898  1.00 25.12           C  
ATOM   2849  O   ALA F  13      44.158  63.494 -41.676  1.00 28.54           O  
ATOM   2850  CB  ALA F  13      45.632  66.171 -40.668  1.00 26.82           C  
ATOM   2851  N   GLN F  14      43.263  64.202 -39.739  1.00 23.94           N  
ATOM   2852  CA  GLN F  14      42.869  62.844 -39.316  1.00 23.29           C  
ATOM   2853  C   GLN F  14      41.431  62.470 -39.699  1.00 23.35           C  
ATOM   2854  O   GLN F  14      41.088  61.291 -39.893  1.00 21.28           O  
ATOM   2855  CB  GLN F  14      43.021  62.715 -37.797  1.00 25.07           C  
ATOM   2856  CG  GLN F  14      44.473  62.602 -37.330  1.00 26.00           C  
ATOM   2857  CD  GLN F  14      44.583  62.621 -35.831  1.00 24.92           C  
ATOM   2858  OE1 GLN F  14      44.720  63.682 -35.225  1.00 27.61           O  
ATOM   2859  NE2 GLN F  14      44.505  61.449 -35.215  1.00 27.18           N  
ATOM   2860  N   PHE F  15      40.576  63.478 -39.800  1.00 22.93           N  
ATOM   2861  CA  PHE F  15      39.186  63.203 -40.121  1.00 23.62           C  
ATOM   2862  C   PHE F  15      38.692  64.206 -41.158  1.00 25.00           C  
ATOM   2863  O   PHE F  15      37.945  65.135 -40.849  1.00 23.40           O  
ATOM   2864  CB  PHE F  15      38.329  63.273 -38.833  1.00 22.04           C  
ATOM   2865  CG  PHE F  15      38.987  62.646 -37.611  1.00 21.38           C  
ATOM   2866  CD1 PHE F  15      39.681  63.436 -36.690  1.00 20.85           C  
ATOM   2867  CD2 PHE F  15      38.944  61.264 -37.399  1.00 21.63           C  
ATOM   2868  CE1 PHE F  15      40.327  62.864 -35.578  1.00 17.95           C  
ATOM   2869  CE2 PHE F  15      39.588  60.676 -36.294  1.00 20.21           C  
ATOM   2870  CZ  PHE F  15      40.281  61.480 -35.384  1.00 19.43           C  
ATOM   2871  N   PRO F  16      39.116  64.043 -42.410  1.00 29.08           N  
ATOM   2872  CA  PRO F  16      38.671  64.975 -43.452  1.00 32.16           C  
ATOM   2873  C   PRO F  16      37.166  64.927 -43.680  1.00 34.55           C  
ATOM   2874  O   PRO F  16      36.592  65.816 -44.314  1.00 33.62           O  
ATOM   2875  CB  PRO F  16      39.480  64.536 -44.676  1.00 32.14           C  
ATOM   2876  CG  PRO F  16      39.776  63.084 -44.400  1.00 31.61           C  
ATOM   2877  CD  PRO F  16      40.085  63.062 -42.939  1.00 29.63           C  
ATOM   2878  N   ASP F  17      36.532  63.894 -43.138  1.00 38.77           N  
ATOM   2879  CA  ASP F  17      35.089  63.704 -43.267  1.00 42.27           C  
ATOM   2880  C   ASP F  17      34.236  64.510 -42.285  1.00 43.05           C  
ATOM   2881  O   ASP F  17      33.014  64.581 -42.450  1.00 42.99           O  
ATOM   2882  CB  ASP F  17      34.741  62.224 -43.098  1.00 45.12           C  
ATOM   2883  CG  ASP F  17      35.116  61.394 -44.303  1.00 47.16           C  
ATOM   2884  OD1 ASP F  17      34.477  61.572 -45.365  1.00 48.67           O  
ATOM   2885  OD2 ASP F  17      36.043  60.562 -44.191  1.00 48.92           O  
ATOM   2886  N   SER F  18      34.867  65.107 -41.272  1.00 42.93           N  
ATOM   2887  CA  SER F  18      34.138  65.871 -40.261  1.00 42.66           C  
ATOM   2888  C   SER F  18      34.729  67.232 -39.925  1.00 42.98           C  
ATOM   2889  O   SER F  18      35.908  67.490 -40.171  1.00 43.43           O  
ATOM   2890  CB  SER F  18      34.044  65.066 -38.968  1.00 42.30           C  
ATOM   2891  OG  SER F  18      33.163  63.972 -39.128  1.00 45.73           O  
ATOM   2892  N   GLU F  19      33.896  68.094 -39.345  1.00 43.05           N  
ATOM   2893  CA  GLU F  19      34.321  69.431 -38.933  1.00 42.64           C  
ATOM   2894  C   GLU F  19      34.798  69.371 -37.480  1.00 40.48           C  
ATOM   2895  O   GLU F  19      34.282  68.581 -36.686  1.00 39.39           O  
ATOM   2896  CB  GLU F  19      33.154  70.414 -39.041  1.00 44.41           C  
ATOM   2897  CG  GLU F  19      32.739  70.723 -40.459  1.00 47.66           C  
ATOM   2898  CD  GLU F  19      33.656  71.720 -41.130  1.00 50.13           C  
ATOM   2899  OE1 GLU F  19      34.895  71.515 -41.114  1.00 50.83           O  
ATOM   2900  OE2 GLU F  19      33.131  72.712 -41.681  1.00 51.11           O  
ATOM   2901  N   PRO F  20      35.795  70.198 -37.118  1.00 39.98           N  
ATOM   2902  CA  PRO F  20      36.295  70.196 -35.740  1.00 40.50           C  
ATOM   2903  C   PRO F  20      35.171  70.540 -34.756  1.00 41.06           C  
ATOM   2904  O   PRO F  20      34.153  71.116 -35.136  1.00 38.86           O  
ATOM   2905  CB  PRO F  20      37.387  71.267 -35.768  1.00 39.32           C  
ATOM   2906  CG  PRO F  20      37.901  71.191 -37.163  1.00 39.57           C  
ATOM   2907  CD  PRO F  20      36.631  71.057 -37.977  1.00 39.89           C  
ATOM   2908  N   PRO F  21      35.332  70.168 -33.479  1.00 42.03           N  
ATOM   2909  CA  PRO F  21      34.272  70.496 -32.520  1.00 42.85           C  
ATOM   2910  C   PRO F  21      34.467  71.924 -32.018  1.00 43.95           C  
ATOM   2911  O   PRO F  21      35.598  72.354 -31.786  1.00 43.42           O  
ATOM   2912  CB  PRO F  21      34.484  69.480 -31.404  1.00 41.97           C  
ATOM   2913  CG  PRO F  21      35.209  68.373 -32.068  1.00 41.95           C  
ATOM   2914  CD  PRO F  21      36.182  69.099 -32.943  1.00 41.88           C  
ATOM   2915  N   ARG F  22      33.368  72.654 -31.854  1.00 45.18           N  
ATOM   2916  CA  ARG F  22      33.437  74.031 -31.369  1.00 46.50           C  
ATOM   2917  C   ARG F  22      33.112  73.975 -29.887  1.00 46.06           C  
ATOM   2918  O   ARG F  22      31.958  74.116 -29.498  1.00 46.51           O  
ATOM   2919  CB  ARG F  22      32.408  74.916 -32.074  1.00 48.67           C  
ATOM   2920  CG  ARG F  22      32.392  74.811 -33.593  1.00 49.62           C  
ATOM   2921  CD  ARG F  22      31.528  75.913 -34.207  1.00 51.22           C  
ATOM   2922  NE  ARG F  22      31.178  75.653 -35.606  1.00 53.06           N  
ATOM   2923  CZ  ARG F  22      30.535  76.516 -36.391  1.00 53.71           C  
ATOM   2924  NH1 ARG F  22      30.170  77.703 -35.919  1.00 52.65           N  
ATOM   2925  NH2 ARG F  22      30.257  76.194 -37.651  1.00 54.82           N  
HETATM 2926  N   MSE F  23      34.134  73.775 -29.065  1.00 45.03           N  
HETATM 2927  CA  MSE F  23      33.938  73.673 -27.626  1.00 44.72           C  
HETATM 2928  C   MSE F  23      34.033  74.994 -26.891  1.00 44.55           C  
HETATM 2929  O   MSE F  23      34.654  75.952 -27.364  1.00 42.69           O  
HETATM 2930  CB  MSE F  23      34.959  72.726 -27.019  1.00 44.83           C  
HETATM 2931  CG  MSE F  23      34.760  71.288 -27.388  1.00 47.14           C  
HETATM 2932 SE   MSE F  23      36.330  70.323 -26.951  1.00 47.03          SE  
HETATM 2933  CE  MSE F  23      37.401  70.848 -28.466  1.00 43.63           C  
ATOM   2934  N   GLU F  24      33.427  75.019 -25.709  1.00 43.61           N  
ATOM   2935  CA  GLU F  24      33.456  76.205 -24.885  1.00 43.77           C  
ATOM   2936  C   GLU F  24      34.504  76.032 -23.819  1.00 41.18           C  
ATOM   2937  O   GLU F  24      34.298  75.322 -22.840  1.00 42.37           O  
ATOM   2938  CB  GLU F  24      32.099  76.458 -24.251  1.00 46.41           C  
ATOM   2939  CG  GLU F  24      31.366  77.565 -24.944  1.00 49.11           C  
ATOM   2940  CD  GLU F  24      32.240  78.796 -25.086  1.00 50.92           C  
ATOM   2941  OE1 GLU F  24      32.612  79.368 -24.037  1.00 52.17           O  
ATOM   2942  OE2 GLU F  24      32.562  79.177 -26.238  1.00 50.99           O  
ATOM   2943  N   LEU F  25      35.635  76.688 -24.022  1.00 38.51           N  
ATOM   2944  CA  LEU F  25      36.729  76.604 -23.082  1.00 36.43           C  
ATOM   2945  C   LEU F  25      37.083  78.006 -22.582  1.00 35.88           C  
ATOM   2946  O   LEU F  25      38.077  78.585 -22.994  1.00 36.39           O  
ATOM   2947  CB  LEU F  25      37.936  75.946 -23.754  1.00 34.64           C  
ATOM   2948  CG  LEU F  25      37.673  74.600 -24.452  1.00 33.34           C  
ATOM   2949  CD1 LEU F  25      38.987  74.068 -25.004  1.00 33.68           C  
ATOM   2950  CD2 LEU F  25      37.063  73.598 -23.477  1.00 32.80           C  
ATOM   2951  N   ARG F  26      36.255  78.551 -21.696  1.00 34.87           N  
ATOM   2952  CA  ARG F  26      36.504  79.879 -21.157  1.00 32.66           C  
ATOM   2953  C   ARG F  26      37.169  79.810 -19.795  1.00 31.05           C  
ATOM   2954  O   ARG F  26      37.587  80.841 -19.245  1.00 32.44           O  
ATOM   2955  CB  ARG F  26      35.196  80.652 -21.070  1.00 32.86           C  
ATOM   2956  CG  ARG F  26      34.702  81.122 -22.424  1.00 33.09           C  
ATOM   2957  CD  ARG F  26      33.229  81.463 -22.384  1.00 35.97           C  
ATOM   2958  NE  ARG F  26      32.736  81.919 -23.686  1.00 36.41           N  
ATOM   2959  CZ  ARG F  26      31.453  81.918 -24.034  1.00 37.56           C  
ATOM   2960  NH1 ARG F  26      30.535  81.481 -23.185  1.00 36.72           N  
ATOM   2961  NH2 ARG F  26      31.084  82.366 -25.226  1.00 38.79           N  
ATOM   2962  N   SER F  27      37.283  78.596 -19.261  1.00 28.41           N  
ATOM   2963  CA  SER F  27      37.903  78.384 -17.955  1.00 28.62           C  
ATOM   2964  C   SER F  27      38.329  76.933 -17.770  1.00 27.77           C  
ATOM   2965  O   SER F  27      38.032  76.079 -18.607  1.00 27.23           O  
ATOM   2966  CB  SER F  27      36.920  78.771 -16.861  1.00 28.64           C  
ATOM   2967  OG  SER F  27      35.638  78.219 -17.155  1.00 31.81           O  
ATOM   2968  N   VAL F  28      39.049  76.669 -16.684  1.00 27.29           N  
ATOM   2969  CA  VAL F  28      39.503  75.325 -16.362  1.00 25.75           C  
ATOM   2970  C   VAL F  28      38.251  74.474 -16.159  1.00 25.47           C  
ATOM   2971  O   VAL F  28      38.192  73.300 -16.531  1.00 25.18           O  
ATOM   2972  CB  VAL F  28      40.319  75.326 -15.055  1.00 25.94           C  
ATOM   2973  CG1 VAL F  28      40.717  73.910 -14.702  1.00 25.71           C  
ATOM   2974  CG2 VAL F  28      41.548  76.219 -15.197  1.00 25.76           C  
ATOM   2975  N   GLY F  29      37.237  75.075 -15.555  1.00 24.27           N  
ATOM   2976  CA  GLY F  29      36.000  74.351 -15.338  1.00 24.02           C  
ATOM   2977  C   GLY F  29      35.415  73.785 -16.622  1.00 24.50           C  
ATOM   2978  O   GLY F  29      35.045  72.603 -16.684  1.00 24.17           O  
ATOM   2979  N   ASP F  30      35.312  74.620 -17.653  1.00 24.08           N  
ATOM   2980  CA  ASP F  30      34.766  74.168 -18.926  1.00 22.86           C  
ATOM   2981  C   ASP F  30      35.600  73.036 -19.522  1.00 21.87           C  
ATOM   2982  O   ASP F  30      35.072  72.113 -20.130  1.00 22.20           O  
ATOM   2983  CB  ASP F  30      34.705  75.324 -19.920  1.00 25.61           C  
ATOM   2984  CG  ASP F  30      33.674  76.376 -19.537  1.00 26.79           C  
ATOM   2985  OD1 ASP F  30      32.607  76.001 -19.017  1.00 27.60           O  
ATOM   2986  OD2 ASP F  30      33.924  77.583 -19.772  1.00 31.45           O  
ATOM   2987  N   ILE F  31      36.912  73.113 -19.367  1.00 19.34           N  
ATOM   2988  CA  ILE F  31      37.779  72.077 -19.889  1.00 17.05           C  
ATOM   2989  C   ILE F  31      37.523  70.754 -19.168  1.00 17.76           C  
ATOM   2990  O   ILE F  31      37.430  69.696 -19.803  1.00 17.81           O  
ATOM   2991  CB  ILE F  31      39.238  72.487 -19.720  1.00 18.03           C  
ATOM   2992  CG1 ILE F  31      39.492  73.785 -20.487  1.00 15.09           C  
ATOM   2993  CG2 ILE F  31      40.174  71.376 -20.225  1.00 17.64           C  
ATOM   2994  CD1 ILE F  31      40.901  74.343 -20.257  1.00 14.55           C  
ATOM   2995  N   GLU F  32      37.390  70.804 -17.845  1.00 17.88           N  
ATOM   2996  CA  GLU F  32      37.162  69.585 -17.062  1.00 20.20           C  
ATOM   2997  C   GLU F  32      35.833  68.951 -17.394  1.00 22.13           C  
ATOM   2998  O   GLU F  32      35.708  67.724 -17.421  1.00 22.95           O  
ATOM   2999  CB  GLU F  32      37.262  69.891 -15.557  1.00 21.70           C  
ATOM   3000  CG  GLU F  32      38.656  70.405 -15.137  1.00 22.57           C  
ATOM   3001  CD  GLU F  32      38.720  70.903 -13.693  1.00 24.70           C  
ATOM   3002  OE1 GLU F  32      37.968  71.836 -13.340  1.00 23.09           O  
ATOM   3003  OE2 GLU F  32      39.531  70.370 -12.910  1.00 26.59           O  
ATOM   3004  N   GLN F  33      34.827  69.780 -17.658  1.00 23.29           N  
ATOM   3005  CA  GLN F  33      33.510  69.265 -18.029  1.00 24.76           C  
ATOM   3006  C   GLN F  33      33.575  68.547 -19.373  1.00 26.70           C  
ATOM   3007  O   GLN F  33      33.035  67.442 -19.519  1.00 27.75           O  
ATOM   3008  CB  GLN F  33      32.490  70.402 -18.124  1.00 23.69           C  
ATOM   3009  CG  GLN F  33      31.691  70.599 -16.859  1.00 25.83           C  
ATOM   3010  CD  GLN F  33      30.744  71.775 -16.924  1.00 26.32           C  
ATOM   3011  OE1 GLN F  33      31.164  72.937 -16.891  1.00 28.64           O  
ATOM   3012  NE2 GLN F  33      29.453  71.483 -17.015  1.00 25.79           N  
ATOM   3013  N   GLU F  34      34.225  69.181 -20.355  1.00 27.12           N  
ATOM   3014  CA  GLU F  34      34.362  68.595 -21.693  1.00 28.40           C  
ATOM   3015  C   GLU F  34      35.237  67.340 -21.628  1.00 27.03           C  
ATOM   3016  O   GLU F  34      35.009  66.372 -22.345  1.00 26.66           O  
ATOM   3017  CB  GLU F  34      34.993  69.605 -22.665  1.00 29.66           C  
ATOM   3018  CG  GLU F  34      34.096  70.763 -23.101  1.00 32.86           C  
ATOM   3019  CD  GLU F  34      32.872  70.300 -23.887  1.00 37.42           C  
ATOM   3020  OE1 GLU F  34      33.022  69.402 -24.751  1.00 37.16           O  
ATOM   3021  OE2 GLU F  34      31.761  70.837 -23.651  1.00 38.49           O  
ATOM   3022  N   LEU F  35      36.247  67.369 -20.770  1.00 29.23           N  
ATOM   3023  CA  LEU F  35      37.147  66.233 -20.628  1.00 30.21           C  
ATOM   3024  C   LEU F  35      36.342  65.061 -20.084  1.00 31.17           C  
ATOM   3025  O   LEU F  35      36.549  63.923 -20.489  1.00 29.91           O  
ATOM   3026  CB  LEU F  35      38.284  66.598 -19.675  1.00 30.48           C  
ATOM   3027  CG  LEU F  35      39.400  65.573 -19.455  1.00 31.96           C  
ATOM   3028  CD1 LEU F  35      40.143  65.356 -20.756  1.00 31.67           C  
ATOM   3029  CD2 LEU F  35      40.353  66.075 -18.369  1.00 32.48           C  
ATOM   3030  N   GLU F  36      35.414  65.371 -19.176  1.00 32.27           N  
ATOM   3031  CA  GLU F  36      34.517  64.400 -18.548  1.00 34.24           C  
ATOM   3032  C   GLU F  36      33.557  63.809 -19.567  1.00 32.92           C  
ATOM   3033  O   GLU F  36      33.310  62.598 -19.570  1.00 30.94           O  
ATOM   3034  CB  GLU F  36      33.711  65.081 -17.439  1.00 36.75           C  
ATOM   3035  CG  GLU F  36      32.239  64.683 -17.355  1.00 39.63           C  
ATOM   3036  CD  GLU F  36      32.017  63.256 -16.893  1.00 41.41           C  
ATOM   3037  OE1 GLU F  36      32.885  62.715 -16.166  1.00 42.72           O  
ATOM   3038  OE2 GLU F  36      30.958  62.686 -17.244  1.00 40.93           O  
ATOM   3039  N   ARG F  37      32.996  64.679 -20.406  1.00 33.12           N  
ATOM   3040  CA  ARG F  37      32.079  64.274 -21.470  1.00 30.92           C  
ATOM   3041  C   ARG F  37      32.796  63.387 -22.493  1.00 29.68           C  
ATOM   3042  O   ARG F  37      32.161  62.537 -23.117  1.00 28.52           O  
ATOM   3043  CB  ARG F  37      31.554  65.497 -22.213  1.00 34.27           C  
ATOM   3044  CG  ARG F  37      30.533  66.327 -21.484  1.00 37.09           C  
ATOM   3045  CD  ARG F  37      30.139  67.541 -22.335  1.00 40.94           C  
ATOM   3046  NE  ARG F  37      28.794  68.024 -22.025  1.00 45.46           N  
ATOM   3047  CZ  ARG F  37      28.185  69.013 -22.673  1.00 47.44           C  
ATOM   3048  NH1 ARG F  37      28.800  69.641 -23.664  1.00 48.89           N  
ATOM   3049  NH2 ARG F  37      26.936  69.348 -22.359  1.00 49.96           N  
ATOM   3050  N   ALA F  38      34.100  63.618 -22.697  1.00 27.52           N  
ATOM   3051  CA  ALA F  38      34.894  62.829 -23.650  1.00 25.69           C  
ATOM   3052  C   ALA F  38      35.221  61.451 -23.080  1.00 25.53           C  
ATOM   3053  O   ALA F  38      35.138  60.463 -23.796  1.00 24.51           O  
ATOM   3054  CB  ALA F  38      36.204  63.559 -24.025  1.00 24.21           C  
ATOM   3055  N   LYS F  39      35.605  61.378 -21.806  1.00 27.08           N  
ATOM   3056  CA  LYS F  39      35.906  60.076 -21.191  1.00 27.91           C  
ATOM   3057  C   LYS F  39      34.670  59.191 -21.188  1.00 29.37           C  
ATOM   3058  O   LYS F  39      34.753  57.991 -21.475  1.00 29.38           O  
ATOM   3059  CB  LYS F  39      36.360  60.235 -19.744  1.00 27.14           C  
ATOM   3060  CG  LYS F  39      37.590  61.087 -19.564  1.00 28.93           C  
ATOM   3061  CD  LYS F  39      37.941  61.166 -18.085  1.00 30.61           C  
ATOM   3062  CE  LYS F  39      39.282  61.855 -17.820  1.00 30.62           C  
ATOM   3063  NZ  LYS F  39      39.434  62.106 -16.335  1.00 29.49           N  
ATOM   3064  N   ALA F  40      33.530  59.782 -20.834  1.00 29.36           N  
ATOM   3065  CA  ALA F  40      32.281  59.048 -20.788  1.00 30.91           C  
ATOM   3066  C   ALA F  40      31.974  58.467 -22.167  1.00 31.81           C  
ATOM   3067  O   ALA F  40      31.734  57.262 -22.292  1.00 33.00           O  
ATOM   3068  CB  ALA F  40      31.122  59.973 -20.331  1.00 30.84           C  
ATOM   3069  N   SER F  41      32.006  59.324 -23.192  1.00 29.64           N  
ATOM   3070  CA  SER F  41      31.710  58.921 -24.571  1.00 30.14           C  
ATOM   3071  C   SER F  41      32.648  57.878 -25.163  1.00 28.00           C  
ATOM   3072  O   SER F  41      32.200  56.974 -25.858  1.00 27.98           O  
ATOM   3073  CB  SER F  41      31.682  60.144 -25.482  1.00 29.67           C  
ATOM   3074  OG  SER F  41      30.523  60.906 -25.223  1.00 32.62           O  
ATOM   3075  N   ILE F  42      33.946  58.019 -24.909  1.00 29.00           N  
ATOM   3076  CA  ILE F  42      34.930  57.060 -25.405  1.00 27.55           C  
ATOM   3077  C   ILE F  42      34.590  55.699 -24.844  1.00 28.73           C  
ATOM   3078  O   ILE F  42      34.687  54.681 -25.539  1.00 28.84           O  
ATOM   3079  CB  ILE F  42      36.349  57.424 -24.954  1.00 27.47           C  
ATOM   3080  CG1 ILE F  42      36.857  58.614 -25.764  1.00 25.37           C  
ATOM   3081  CG2 ILE F  42      37.292  56.204 -25.113  1.00 28.26           C  
ATOM   3082  CD1 ILE F  42      38.293  58.924 -25.467  1.00 25.40           C  
ATOM   3083  N   ARG F  43      34.177  55.695 -23.583  1.00 29.60           N  
ATOM   3084  CA  ARG F  43      33.797  54.482 -22.871  1.00 32.81           C  
ATOM   3085  C   ARG F  43      32.565  53.851 -23.515  1.00 32.96           C  
ATOM   3086  O   ARG F  43      32.581  52.672 -23.880  1.00 32.18           O  
ATOM   3087  CB  ARG F  43      33.487  54.829 -21.412  1.00 35.90           C  
ATOM   3088  CG  ARG F  43      33.768  53.724 -20.405  1.00 40.35           C  
ATOM   3089  CD  ARG F  43      33.387  54.183 -19.003  1.00 44.07           C  
ATOM   3090  NE  ARG F  43      34.290  53.652 -17.985  1.00 47.48           N  
ATOM   3091  CZ  ARG F  43      34.104  53.791 -16.674  1.00 48.54           C  
ATOM   3092  NH1 ARG F  43      33.039  54.445 -16.219  1.00 48.56           N  
ATOM   3093  NH2 ARG F  43      34.983  53.281 -15.817  1.00 48.67           N  
ATOM   3094  N   ARG F  44      31.491  54.630 -23.642  1.00 33.23           N  
ATOM   3095  CA  ARG F  44      30.265  54.117 -24.251  1.00 33.53           C  
ATOM   3096  C   ARG F  44      30.557  53.596 -25.645  1.00 32.36           C  
ATOM   3097  O   ARG F  44      30.142  52.503 -26.014  1.00 32.16           O  
ATOM   3098  CB  ARG F  44      29.194  55.203 -24.336  1.00 35.23           C  
ATOM   3099  CG  ARG F  44      28.298  55.285 -23.122  1.00 39.63           C  
ATOM   3100  CD  ARG F  44      27.158  56.238 -23.399  1.00 43.36           C  
ATOM   3101  NE  ARG F  44      26.200  56.299 -22.300  1.00 46.91           N  
ATOM   3102  CZ  ARG F  44      25.137  57.097 -22.294  1.00 47.41           C  
ATOM   3103  NH1 ARG F  44      24.903  57.893 -23.337  1.00 46.57           N  
ATOM   3104  NH2 ARG F  44      24.323  57.122 -21.240  1.00 47.50           N  
ATOM   3105  N   LEU F  45      31.289  54.385 -26.415  1.00 30.26           N  
ATOM   3106  CA  LEU F  45      31.646  53.996 -27.770  1.00 28.52           C  
ATOM   3107  C   LEU F  45      32.324  52.641 -27.898  1.00 26.71           C  
ATOM   3108  O   LEU F  45      31.932  51.831 -28.733  1.00 25.43           O  
ATOM   3109  CB  LEU F  45      32.552  55.053 -28.373  1.00 29.82           C  
ATOM   3110  CG  LEU F  45      31.861  56.002 -29.322  1.00 32.05           C  
ATOM   3111  CD1 LEU F  45      31.328  55.189 -30.486  1.00 34.05           C  
ATOM   3112  CD2 LEU F  45      30.751  56.720 -28.626  1.00 33.29           C  
ATOM   3113  N   GLU F  46      33.367  52.420 -27.108  1.00 26.78           N  
ATOM   3114  CA  GLU F  46      34.112  51.161 -27.141  1.00 28.24           C  
ATOM   3115  C   GLU F  46      33.184  50.005 -26.804  1.00 28.41           C  
ATOM   3116  O   GLU F  46      33.369  48.889 -27.288  1.00 28.09           O  
ATOM   3117  CB  GLU F  46      35.271  51.208 -26.140  1.00 27.05           C  
ATOM   3118  CG  GLU F  46      36.203  52.373 -26.396  1.00 27.12           C  
ATOM   3119  CD  GLU F  46      37.321  52.500 -25.366  1.00 29.27           C  
ATOM   3120  OE1 GLU F  46      37.029  52.594 -24.142  1.00 29.05           O  
ATOM   3121  OE2 GLU F  46      38.499  52.521 -25.791  1.00 28.74           O  
ATOM   3122  N   GLN F  47      32.196  50.287 -25.960  1.00 29.04           N  
ATOM   3123  CA  GLN F  47      31.195  49.304 -25.553  1.00 30.43           C  
ATOM   3124  C   GLN F  47      30.381  48.940 -26.799  1.00 30.05           C  
ATOM   3125  O   GLN F  47      30.279  47.770 -27.165  1.00 30.57           O  
ATOM   3126  CB  GLN F  47      30.306  49.924 -24.457  1.00 32.04           C  
ATOM   3127  CG  GLN F  47      28.974  49.236 -24.131  1.00 35.89           C  
ATOM   3128  CD  GLN F  47      29.122  47.887 -23.445  1.00 38.73           C  
ATOM   3129  OE1 GLN F  47      30.014  47.681 -22.616  1.00 40.63           O  
ATOM   3130  NE2 GLN F  47      28.220  46.959 -23.772  1.00 40.37           N  
ATOM   3131  N   GLU F  48      29.824  49.946 -27.468  1.00 29.70           N  
ATOM   3132  CA  GLU F  48      29.033  49.711 -28.673  1.00 28.99           C  
ATOM   3133  C   GLU F  48      29.821  48.977 -29.731  1.00 28.19           C  
ATOM   3134  O   GLU F  48      29.316  48.042 -30.354  1.00 29.07           O  
ATOM   3135  CB  GLU F  48      28.533  51.027 -29.261  1.00 28.81           C  
ATOM   3136  CG  GLU F  48      27.369  51.618 -28.505  1.00 31.13           C  
ATOM   3137  CD  GLU F  48      26.892  52.888 -29.128  1.00 32.61           C  
ATOM   3138  OE1 GLU F  48      26.645  52.876 -30.357  1.00 34.62           O  
ATOM   3139  OE2 GLU F  48      26.764  53.893 -28.398  1.00 34.11           O  
ATOM   3140  N   VAL F  49      31.058  49.407 -29.950  1.00 26.96           N  
ATOM   3141  CA  VAL F  49      31.894  48.775 -30.957  1.00 27.57           C  
ATOM   3142  C   VAL F  49      32.026  47.280 -30.657  1.00 27.16           C  
ATOM   3143  O   VAL F  49      31.807  46.447 -31.542  1.00 29.51           O  
ATOM   3144  CB  VAL F  49      33.294  49.438 -31.020  1.00 27.52           C  
ATOM   3145  CG1 VAL F  49      34.111  48.786 -32.106  1.00 26.06           C  
ATOM   3146  CG2 VAL F  49      33.160  50.932 -31.314  1.00 26.50           C  
ATOM   3147  N   ASN F  50      32.379  46.945 -29.416  1.00 26.57           N  
ATOM   3148  CA  ASN F  50      32.512  45.547 -28.990  1.00 24.76           C  
ATOM   3149  C   ASN F  50      31.213  44.777 -29.228  1.00 22.88           C  
ATOM   3150  O   ASN F  50      31.256  43.661 -29.724  1.00 22.27           O  
ATOM   3151  CB  ASN F  50      32.868  45.460 -27.503  1.00 26.14           C  
ATOM   3152  CG  ASN F  50      34.226  46.057 -27.185  1.00 29.74           C  
ATOM   3153  OD1 ASN F  50      34.545  46.289 -26.016  1.00 30.42           O  
ATOM   3154  ND2 ASN F  50      35.030  46.306 -28.211  1.00 29.37           N  
ATOM   3155  N   GLN F  51      30.072  45.352 -28.839  1.00 23.23           N  
ATOM   3156  CA  GLN F  51      28.758  44.723 -29.062  1.00 21.37           C  
ATOM   3157  C   GLN F  51      28.470  44.503 -30.554  1.00 22.68           C  
ATOM   3158  O   GLN F  51      27.912  43.458 -30.935  1.00 21.85           O  
ATOM   3159  CB  GLN F  51      27.646  45.589 -28.477  1.00 22.57           C  
ATOM   3160  CG  GLN F  51      27.754  45.781 -26.976  1.00 24.75           C  
ATOM   3161  CD  GLN F  51      26.601  46.573 -26.411  1.00 25.30           C  
ATOM   3162  OE1 GLN F  51      26.070  47.473 -27.065  1.00 28.23           O  
ATOM   3163  NE2 GLN F  51      26.213  46.257 -25.185  1.00 26.67           N  
ATOM   3164  N   GLU F  52      28.821  45.481 -31.400  1.00 20.67           N  
ATOM   3165  CA  GLU F  52      28.609  45.352 -32.858  1.00 20.68           C  
ATOM   3166  C   GLU F  52      29.527  44.278 -33.463  1.00 20.45           C  
ATOM   3167  O   GLU F  52      29.135  43.539 -34.377  1.00 18.60           O  
ATOM   3168  CB  GLU F  52      28.886  46.671 -33.583  1.00 21.55           C  
ATOM   3169  CG  GLU F  52      27.987  47.821 -33.197  1.00 27.73           C  
ATOM   3170  CD  GLU F  52      26.538  47.569 -33.574  1.00 30.28           C  
ATOM   3171  OE1 GLU F  52      26.284  46.933 -34.619  1.00 30.21           O  
ATOM   3172  OE2 GLU F  52      25.652  48.022 -32.827  1.00 32.75           O  
ATOM   3173  N   ARG F  53      30.769  44.230 -32.990  1.00 19.63           N  
ATOM   3174  CA  ARG F  53      31.719  43.224 -33.463  1.00 20.75           C  
ATOM   3175  C   ARG F  53      31.214  41.839 -33.031  1.00 21.79           C  
ATOM   3176  O   ARG F  53      31.405  40.831 -33.718  1.00 22.93           O  
ATOM   3177  CB  ARG F  53      33.103  43.487 -32.849  1.00 18.93           C  
ATOM   3178  CG  ARG F  53      33.778  44.733 -33.401  1.00 22.62           C  
ATOM   3179  CD  ARG F  53      35.222  44.891 -32.913  1.00 23.70           C  
ATOM   3180  NE  ARG F  53      35.884  46.004 -33.592  1.00 22.51           N  
ATOM   3181  CZ  ARG F  53      36.256  45.980 -34.871  1.00 26.65           C  
ATOM   3182  NH1 ARG F  53      36.044  44.897 -35.614  1.00 26.18           N  
ATOM   3183  NH2 ARG F  53      36.819  47.048 -35.420  1.00 28.05           N  
ATOM   3184  N   PHE F  54      30.571  41.775 -31.880  1.00 23.35           N  
ATOM   3185  CA  PHE F  54      30.080  40.483 -31.438  1.00 25.24           C  
ATOM   3186  C   PHE F  54      28.952  39.993 -32.348  1.00 25.67           C  
ATOM   3187  O   PHE F  54      28.955  38.841 -32.796  1.00 22.24           O  
ATOM   3188  CB  PHE F  54      29.595  40.550 -29.994  1.00 26.24           C  
ATOM   3189  CG  PHE F  54      29.238  39.210 -29.433  1.00 29.53           C  
ATOM   3190  CD1 PHE F  54      30.211  38.232 -29.291  1.00 31.08           C  
ATOM   3191  CD2 PHE F  54      27.926  38.901 -29.100  1.00 30.39           C  
ATOM   3192  CE1 PHE F  54      29.886  36.954 -28.828  1.00 31.87           C  
ATOM   3193  CE2 PHE F  54      27.586  37.625 -28.638  1.00 31.34           C  
ATOM   3194  CZ  PHE F  54      28.570  36.650 -28.504  1.00 30.83           C  
ATOM   3195  N   ARG F  55      27.977  40.852 -32.626  1.00 26.42           N  
ATOM   3196  CA  ARG F  55      26.908  40.406 -33.502  1.00 28.87           C  
ATOM   3197  C   ARG F  55      27.442  40.180 -34.914  1.00 28.48           C  
ATOM   3198  O   ARG F  55      26.897  39.377 -35.659  1.00 28.90           O  
ATOM   3199  CB  ARG F  55      25.729  41.376 -33.492  1.00 30.55           C  
ATOM   3200  CG  ARG F  55      26.011  42.776 -33.933  1.00 35.24           C  
ATOM   3201  CD  ARG F  55      24.725  43.623 -33.797  1.00 39.76           C  
ATOM   3202  NE  ARG F  55      24.781  44.850 -34.593  1.00 44.36           N  
ATOM   3203  CZ  ARG F  55      23.770  45.707 -34.743  1.00 47.55           C  
ATOM   3204  NH1 ARG F  55      22.605  45.483 -34.140  1.00 49.35           N  
ATOM   3205  NH2 ARG F  55      23.916  46.782 -35.514  1.00 47.64           N  
HETATM 3206  N   MSE F  56      28.523  40.863 -35.281  1.00 28.30           N  
HETATM 3207  CA  MSE F  56      29.115  40.650 -36.599  1.00 28.37           C  
HETATM 3208  C   MSE F  56      29.603  39.197 -36.671  1.00 27.44           C  
HETATM 3209  O   MSE F  56      29.386  38.495 -37.656  1.00 25.85           O  
HETATM 3210  CB  MSE F  56      30.299  41.603 -36.818  1.00 31.00           C  
HETATM 3211  CG  MSE F  56      30.973  41.428 -38.184  1.00 32.98           C  
HETATM 3212 SE   MSE F  56      32.637  42.384 -38.416  1.00 35.91          SE  
HETATM 3213  CE  MSE F  56      32.009  44.012 -39.168  1.00 37.52           C  
ATOM   3214  N   ILE F  57      30.258  38.744 -35.609  1.00 27.05           N  
ATOM   3215  CA  ILE F  57      30.773  37.373 -35.549  1.00 28.41           C  
ATOM   3216  C   ILE F  57      29.661  36.325 -35.567  1.00 27.96           C  
ATOM   3217  O   ILE F  57      29.714  35.343 -36.309  1.00 27.71           O  
ATOM   3218  CB  ILE F  57      31.597  37.167 -34.277  1.00 28.28           C  
ATOM   3219  CG1 ILE F  57      32.800  38.101 -34.295  1.00 29.78           C  
ATOM   3220  CG2 ILE F  57      32.068  35.726 -34.188  1.00 29.99           C  
ATOM   3221  CD1 ILE F  57      33.670  37.948 -35.522  1.00 29.48           C  
ATOM   3222  N   TYR F  58      28.666  36.531 -34.721  1.00 28.41           N  
ATOM   3223  CA  TYR F  58      27.544  35.619 -34.635  1.00 28.27           C  
ATOM   3224  C   TYR F  58      26.837  35.534 -35.991  1.00 28.15           C  
ATOM   3225  O   TYR F  58      26.618  34.450 -36.528  1.00 29.49           O  
ATOM   3226  CB  TYR F  58      26.591  36.114 -33.554  1.00 29.70           C  
ATOM   3227  CG  TYR F  58      25.293  35.341 -33.490  1.00 32.47           C  
ATOM   3228  CD1 TYR F  58      25.290  33.976 -33.213  1.00 33.12           C  
ATOM   3229  CD2 TYR F  58      24.071  35.973 -33.711  1.00 32.12           C  
ATOM   3230  CE1 TYR F  58      24.105  33.257 -33.152  1.00 33.81           C  
ATOM   3231  CE2 TYR F  58      22.871  35.254 -33.651  1.00 33.90           C  
ATOM   3232  CZ  TYR F  58      22.900  33.899 -33.369  1.00 33.78           C  
ATOM   3233  OH  TYR F  58      21.725  33.188 -33.247  1.00 35.81           O  
ATOM   3234  N   LEU F  59      26.507  36.690 -36.549  1.00 27.83           N  
ATOM   3235  CA  LEU F  59      25.826  36.745 -37.828  1.00 26.41           C  
ATOM   3236  C   LEU F  59      26.626  36.040 -38.906  1.00 28.19           C  
ATOM   3237  O   LEU F  59      26.086  35.255 -39.694  1.00 26.53           O  
ATOM   3238  CB  LEU F  59      25.585  38.200 -38.216  1.00 25.03           C  
ATOM   3239  CG  LEU F  59      24.535  38.880 -37.333  1.00 24.92           C  
ATOM   3240  CD1 LEU F  59      24.450  40.370 -37.700  1.00 25.95           C  
ATOM   3241  CD2 LEU F  59      23.182  38.180 -37.504  1.00 23.24           C  
ATOM   3242  N   GLN F  60      27.919  36.319 -38.933  1.00 30.25           N  
ATOM   3243  CA  GLN F  60      28.816  35.719 -39.901  1.00 34.28           C  
ATOM   3244  C   GLN F  60      28.895  34.203 -39.682  1.00 36.17           C  
ATOM   3245  O   GLN F  60      29.227  33.446 -40.597  1.00 35.98           O  
ATOM   3246  CB  GLN F  60      30.189  36.370 -39.762  1.00 34.03           C  
ATOM   3247  CG  GLN F  60      31.109  36.183 -40.929  1.00 35.88           C  
ATOM   3248  CD  GLN F  60      32.013  37.391 -41.120  1.00 38.69           C  
ATOM   3249  OE1 GLN F  60      32.618  37.900 -40.161  1.00 35.90           O  
ATOM   3250  NE2 GLN F  60      32.108  37.861 -42.363  1.00 40.40           N  
ATOM   3251  N   THR F  61      28.588  33.764 -38.465  1.00 38.57           N  
ATOM   3252  CA  THR F  61      28.607  32.342 -38.146  1.00 41.33           C  
ATOM   3253  C   THR F  61      27.324  31.730 -38.722  1.00 42.39           C  
ATOM   3254  O   THR F  61      27.369  30.718 -39.420  1.00 42.65           O  
ATOM   3255  CB  THR F  61      28.648  32.100 -36.601  1.00 41.77           C  
ATOM   3256  OG1 THR F  61      29.905  32.551 -36.069  1.00 41.82           O  
ATOM   3257  CG2 THR F  61      28.470  30.615 -36.286  1.00 41.74           C  
ATOM   3258  N   LEU F  62      26.188  32.356 -38.421  1.00 43.93           N  
ATOM   3259  CA  LEU F  62      24.891  31.898 -38.919  1.00 46.14           C  
ATOM   3260  C   LEU F  62      24.894  31.870 -40.436  1.00 48.33           C  
ATOM   3261  O   LEU F  62      24.415  30.922 -41.052  1.00 48.52           O  
ATOM   3262  CB  LEU F  62      23.773  32.841 -38.493  1.00 44.92           C  
ATOM   3263  CG  LEU F  62      23.261  32.860 -37.067  1.00 45.07           C  
ATOM   3264  CD1 LEU F  62      22.202  33.947 -36.972  1.00 44.44           C  
ATOM   3265  CD2 LEU F  62      22.673  31.504 -36.695  1.00 44.04           C  
ATOM   3266  N   LEU F  63      25.411  32.941 -41.027  1.00 50.54           N  
ATOM   3267  CA  LEU F  63      25.477  33.056 -42.472  1.00 52.98           C  
ATOM   3268  C   LEU F  63      26.248  31.894 -43.077  1.00 55.07           C  
ATOM   3269  O   LEU F  63      25.665  31.024 -43.723  1.00 56.02           O  
ATOM   3270  CB  LEU F  63      26.153  34.365 -42.874  1.00 52.51           C  
ATOM   3271  CG  LEU F  63      26.241  34.598 -44.381  1.00 51.76           C  
ATOM   3272  CD1 LEU F  63      24.841  34.715 -44.957  1.00 50.75           C  
ATOM   3273  CD2 LEU F  63      27.030  35.856 -44.655  1.00 50.68           C  
ATOM   3274  N   ALA F  64      27.561  31.899 -42.868  1.00 58.36           N  
ATOM   3275  CA  ALA F  64      28.448  30.865 -43.389  1.00 61.59           C  
ATOM   3276  C   ALA F  64      27.909  29.470 -43.146  1.00 63.71           C  
ATOM   3277  O   ALA F  64      26.769  29.303 -42.738  1.00 64.80           O  
ATOM   3278  CB  ALA F  64      29.826  30.985 -42.755  1.00 60.98           C  
ATOM   3279  N   LYS F  65      28.757  28.482 -43.414  1.00 66.40           N  
ATOM   3280  CA  LYS F  65      28.455  27.070 -43.237  1.00 69.33           C  
ATOM   3281  C   LYS F  65      26.973  26.773 -42.953  1.00 70.54           C  
ATOM   3282  O   LYS F  65      26.310  26.017 -43.685  1.00 71.40           O  
ATOM   3283  CB  LYS F  65      29.335  26.527 -42.099  1.00 70.21           C  
ATOM   3284  CG  LYS F  65      29.254  25.037 -41.893  1.00 70.82           C  
ATOM   3285  CD  LYS F  65      30.097  24.315 -42.927  1.00 71.45           C  
ATOM   3286  CE  LYS F  65      29.575  22.910 -43.173  1.00 72.29           C  
ATOM   3287  NZ  LYS F  65      29.598  22.610 -44.633  1.00 72.97           N  
ATOM   3288  N   GLU F  66      26.484  27.396 -41.887  1.00 71.39           N  
ATOM   3289  CA  GLU F  66      25.128  27.270 -41.388  1.00 72.66           C  
ATOM   3290  C   GLU F  66      23.973  27.389 -42.374  1.00 73.04           C  
ATOM   3291  O   GLU F  66      22.860  26.981 -42.045  1.00 73.29           O  
ATOM   3292  CB  GLU F  66      24.916  28.285 -40.268  1.00 73.50           C  
ATOM   3293  CG  GLU F  66      24.030  27.807 -39.143  1.00 74.75           C  
ATOM   3294  CD  GLU F  66      24.584  26.576 -38.444  1.00 75.64           C  
ATOM   3295  OE1 GLU F  66      25.810  26.520 -38.202  1.00 76.25           O  
ATOM   3296  OE2 GLU F  66      23.792  25.666 -38.125  1.00 75.98           O  
ATOM   3297  N   LYS F  67      24.197  27.945 -43.562  1.00 73.48           N  
ATOM   3298  CA  LYS F  67      23.097  28.064 -44.517  1.00 74.00           C  
ATOM   3299  C   LYS F  67      23.413  27.472 -45.888  1.00 74.18           C  
ATOM   3300  O   LYS F  67      23.062  28.104 -46.910  1.00 74.75           O  
ATOM   3301  CB  LYS F  67      22.677  29.533 -44.661  1.00 73.76           C  
ATOM   3302  CG  LYS F  67      22.198  30.165 -43.363  1.00 74.36           C  
ATOM   3303  CD  LYS F  67      21.666  31.563 -43.587  1.00 75.26           C  
ATOM   3304  CE  LYS F  67      21.138  32.150 -42.294  1.00 76.10           C  
ATOM   3305  NZ  LYS F  67      20.408  33.420 -42.529  1.00 75.63           N  
TER    3306      LYS F  67                                                      
HETATM 3307  N   MSE G   1      29.548  20.620 -30.527  1.00 76.74           N  
HETATM 3308  CA  MSE G   1      28.310  20.511 -31.347  1.00 76.85           C  
HETATM 3309  C   MSE G   1      28.627  20.973 -32.757  1.00 75.72           C  
HETATM 3310  O   MSE G   1      29.718  21.479 -33.010  1.00 75.71           O  
HETATM 3311  CB  MSE G   1      27.230  21.395 -30.762  1.00 77.85           C  
HETATM 3312  CG  MSE G   1      25.850  20.838 -30.869  1.00 79.63           C  
HETATM 3313 SE   MSE G   1      24.806  21.939 -29.732  1.00 81.70          SE  
HETATM 3314  CE  MSE G   1      25.374  21.192 -28.045  1.00 81.68           C  
ATOM   3315  N   VAL G   2      27.658  20.840 -33.658  1.00 74.08           N  
ATOM   3316  CA  VAL G   2      27.857  21.208 -35.052  1.00 72.05           C  
ATOM   3317  C   VAL G   2      29.133  20.453 -35.454  1.00 70.61           C  
ATOM   3318  O   VAL G   2      30.175  21.047 -35.739  1.00 70.00           O  
ATOM   3319  CB  VAL G   2      27.973  22.784 -35.233  1.00 72.14           C  
ATOM   3320  CG1 VAL G   2      29.373  23.304 -34.912  1.00 72.09           C  
ATOM   3321  CG2 VAL G   2      27.567  23.167 -36.645  1.00 71.82           C  
ATOM   3322  N   ASP G   3      29.017  19.123 -35.433  1.00 68.63           N  
ATOM   3323  CA  ASP G   3      30.097  18.188 -35.752  1.00 67.05           C  
ATOM   3324  C   ASP G   3      31.449  18.826 -36.012  1.00 65.48           C  
ATOM   3325  O   ASP G   3      31.563  19.749 -36.815  1.00 66.87           O  
ATOM   3326  CB  ASP G   3      29.718  17.314 -36.950  1.00 67.23           C  
ATOM   3327  CG  ASP G   3      28.701  16.241 -36.599  1.00 67.91           C  
ATOM   3328  OD1 ASP G   3      28.805  15.666 -35.488  1.00 67.72           O  
ATOM   3329  OD2 ASP G   3      27.821  15.963 -37.434  1.00 67.87           O  
ATOM   3330  N   PRO G   4      32.496  18.336 -35.341  1.00 63.01           N  
ATOM   3331  CA  PRO G   4      33.864  18.843 -35.497  1.00 60.49           C  
ATOM   3332  C   PRO G   4      34.205  18.785 -36.981  1.00 57.83           C  
ATOM   3333  O   PRO G   4      34.972  17.930 -37.416  1.00 57.30           O  
ATOM   3334  CB  PRO G   4      34.692  17.861 -34.683  1.00 61.70           C  
ATOM   3335  CG  PRO G   4      33.737  17.428 -33.611  1.00 62.00           C  
ATOM   3336  CD  PRO G   4      32.472  17.200 -34.390  1.00 62.59           C  
ATOM   3337  N   VAL G   5      33.616  19.709 -37.721  1.00 53.54           N  
ATOM   3338  CA  VAL G   5      33.714  19.855 -39.170  1.00 50.11           C  
ATOM   3339  C   VAL G   5      32.507  20.769 -39.324  1.00 47.75           C  
ATOM   3340  O   VAL G   5      31.369  20.325 -39.210  1.00 48.97           O  
ATOM   3341  CB  VAL G   5      33.437  18.521 -39.903  1.00 49.40           C  
ATOM   3342  CG1 VAL G   5      32.770  18.776 -41.241  1.00 49.26           C  
ATOM   3343  CG2 VAL G   5      34.730  17.781 -40.135  1.00 49.81           C  
ATOM   3344  N   GLY G   6      32.751  22.039 -39.586  1.00 44.65           N  
ATOM   3345  CA  GLY G   6      31.650  22.980 -39.650  1.00 40.05           C  
ATOM   3346  C   GLY G   6      32.118  23.943 -38.586  1.00 35.59           C  
ATOM   3347  O   GLY G   6      32.043  25.155 -38.741  1.00 35.68           O  
ATOM   3348  N   PHE G   7      32.619  23.395 -37.484  1.00 31.91           N  
ATOM   3349  CA  PHE G   7      33.164  24.266 -36.455  1.00 30.78           C  
ATOM   3350  C   PHE G   7      34.448  24.766 -37.110  1.00 29.31           C  
ATOM   3351  O   PHE G   7      34.701  25.970 -37.167  1.00 29.31           O  
ATOM   3352  CB  PHE G   7      33.502  23.516 -35.161  1.00 27.05           C  
ATOM   3353  CG  PHE G   7      34.259  24.367 -34.162  1.00 26.79           C  
ATOM   3354  CD1 PHE G   7      33.656  25.480 -33.575  1.00 26.71           C  
ATOM   3355  CD2 PHE G   7      35.600  24.125 -33.890  1.00 25.52           C  
ATOM   3356  CE1 PHE G   7      34.386  26.344 -32.742  1.00 25.24           C  
ATOM   3357  CE2 PHE G   7      36.343  24.986 -33.055  1.00 24.91           C  
ATOM   3358  CZ  PHE G   7      35.731  26.097 -32.484  1.00 22.49           C  
ATOM   3359  N   ALA G   8      35.240  23.823 -37.622  1.00 28.35           N  
ATOM   3360  CA  ALA G   8      36.504  24.141 -38.285  1.00 29.75           C  
ATOM   3361  C   ALA G   8      36.222  24.882 -39.580  1.00 30.01           C  
ATOM   3362  O   ALA G   8      36.975  25.787 -39.958  1.00 30.73           O  
ATOM   3363  CB  ALA G   8      37.284  22.868 -38.567  1.00 25.60           C  
ATOM   3364  N   GLU G   9      35.132  24.502 -40.249  1.00 30.53           N  
ATOM   3365  CA  GLU G   9      34.718  25.135 -41.503  1.00 33.33           C  
ATOM   3366  C   GLU G   9      34.158  26.537 -41.241  1.00 34.47           C  
ATOM   3367  O   GLU G   9      34.317  27.445 -42.073  1.00 35.74           O  
ATOM   3368  CB  GLU G   9      33.678  24.259 -42.215  1.00 34.62           C  
ATOM   3369  CG  GLU G   9      34.185  22.830 -42.513  1.00 37.34           C  
ATOM   3370  CD  GLU G   9      33.109  21.928 -43.114  1.00 39.16           C  
ATOM   3371  OE1 GLU G   9      32.052  21.741 -42.468  1.00 39.83           O  
ATOM   3372  OE2 GLU G   9      33.325  21.402 -44.234  1.00 38.40           O  
ATOM   3373  N   ALA G  10      33.496  26.716 -40.099  1.00 33.07           N  
ATOM   3374  CA  ALA G  10      32.976  28.031 -39.726  1.00 33.36           C  
ATOM   3375  C   ALA G  10      34.164  28.855 -39.219  1.00 33.48           C  
ATOM   3376  O   ALA G  10      34.136  30.086 -39.232  1.00 33.79           O  
ATOM   3377  CB  ALA G  10      31.924  27.907 -38.617  1.00 30.89           C  
ATOM   3378  N   TRP G  11      35.212  28.172 -38.771  1.00 33.83           N  
ATOM   3379  CA  TRP G  11      36.386  28.877 -38.272  1.00 34.08           C  
ATOM   3380  C   TRP G  11      37.136  29.419 -39.475  1.00 35.14           C  
ATOM   3381  O   TRP G  11      37.450  30.611 -39.544  1.00 34.64           O  
ATOM   3382  CB  TRP G  11      37.273  27.933 -37.454  1.00 32.05           C  
ATOM   3383  CG  TRP G  11      38.544  28.558 -36.987  1.00 31.21           C  
ATOM   3384  CD1 TRP G  11      39.677  28.747 -37.716  1.00 30.32           C  
ATOM   3385  CD2 TRP G  11      38.802  29.121 -35.689  1.00 30.84           C  
ATOM   3386  NE1 TRP G  11      40.626  29.394 -36.959  1.00 30.66           N  
ATOM   3387  CE2 TRP G  11      40.117  29.634 -35.716  1.00 29.38           C  
ATOM   3388  CE3 TRP G  11      38.047  29.241 -34.516  1.00 28.50           C  
ATOM   3389  CZ2 TRP G  11      40.697  30.258 -34.607  1.00 30.94           C  
ATOM   3390  CZ3 TRP G  11      38.626  29.869 -33.413  1.00 28.51           C  
ATOM   3391  CH2 TRP G  11      39.940  30.369 -33.469  1.00 27.52           C  
ATOM   3392  N   LYS G  12      37.388  28.543 -40.442  1.00 36.91           N  
ATOM   3393  CA  LYS G  12      38.096  28.930 -41.657  1.00 37.27           C  
ATOM   3394  C   LYS G  12      37.277  29.876 -42.518  1.00 37.72           C  
ATOM   3395  O   LYS G  12      37.824  30.540 -43.402  1.00 36.78           O  
ATOM   3396  CB  LYS G  12      38.479  27.688 -42.450  1.00 38.28           C  
ATOM   3397  CG  LYS G  12      39.312  26.715 -41.636  1.00 39.33           C  
ATOM   3398  CD  LYS G  12      39.620  25.456 -42.413  1.00 41.60           C  
ATOM   3399  CE  LYS G  12      40.358  24.452 -41.538  1.00 42.93           C  
ATOM   3400  NZ  LYS G  12      40.532  23.146 -42.230  1.00 42.32           N  
ATOM   3401  N   ALA G  13      35.974  29.952 -42.250  1.00 38.30           N  
ATOM   3402  CA  ALA G  13      35.075  30.837 -42.998  1.00 37.99           C  
ATOM   3403  C   ALA G  13      35.142  32.267 -42.472  1.00 39.03           C  
ATOM   3404  O   ALA G  13      34.395  33.142 -42.937  1.00 40.40           O  
ATOM   3405  CB  ALA G  13      33.633  30.332 -42.916  1.00 37.72           C  
ATOM   3406  N   GLN G  14      36.032  32.507 -41.510  1.00 37.76           N  
ATOM   3407  CA  GLN G  14      36.186  33.845 -40.947  1.00 36.49           C  
ATOM   3408  C   GLN G  14      37.641  34.149 -40.673  1.00 35.46           C  
ATOM   3409  O   GLN G  14      38.070  35.305 -40.738  1.00 34.50           O  
ATOM   3410  CB  GLN G  14      35.416  33.966 -39.636  1.00 37.58           C  
ATOM   3411  CG  GLN G  14      33.925  33.733 -39.766  1.00 38.88           C  
ATOM   3412  CD  GLN G  14      33.289  33.410 -38.432  1.00 39.35           C  
ATOM   3413  OE1 GLN G  14      33.561  32.362 -37.845  1.00 42.21           O  
ATOM   3414  NE2 GLN G  14      32.449  34.311 -37.939  1.00 39.23           N  
ATOM   3415  N   PHE G  15      38.390  33.098 -40.353  1.00 35.19           N  
ATOM   3416  CA  PHE G  15      39.807  33.205 -40.023  1.00 35.14           C  
ATOM   3417  C   PHE G  15      40.639  32.271 -40.896  1.00 37.00           C  
ATOM   3418  O   PHE G  15      41.344  31.386 -40.397  1.00 37.97           O  
ATOM   3419  CB  PHE G  15      39.998  32.855 -38.546  1.00 33.85           C  
ATOM   3420  CG  PHE G  15      38.953  33.458 -37.642  1.00 31.19           C  
ATOM   3421  CD1 PHE G  15      38.069  32.638 -36.949  1.00 30.45           C  
ATOM   3422  CD2 PHE G  15      38.844  34.834 -37.496  1.00 31.15           C  
ATOM   3423  CE1 PHE G  15      37.094  33.166 -36.132  1.00 27.26           C  
ATOM   3424  CE2 PHE G  15      37.865  35.383 -36.675  1.00 30.53           C  
ATOM   3425  CZ  PHE G  15      36.986  34.539 -35.991  1.00 29.71           C  
ATOM   3426  N   PRO G  16      40.590  32.480 -42.223  1.00 39.34           N  
ATOM   3427  CA  PRO G  16      41.306  31.688 -43.233  1.00 40.48           C  
ATOM   3428  C   PRO G  16      42.780  31.389 -42.979  1.00 42.06           C  
ATOM   3429  O   PRO G  16      43.319  30.429 -43.535  1.00 41.60           O  
ATOM   3430  CB  PRO G  16      41.111  32.503 -44.507  1.00 40.75           C  
ATOM   3431  CG  PRO G  16      39.776  33.158 -44.282  1.00 40.40           C  
ATOM   3432  CD  PRO G  16      39.922  33.633 -42.857  1.00 39.36           C  
ATOM   3433  N   ASP G  17      43.423  32.199 -42.141  1.00 43.60           N  
ATOM   3434  CA  ASP G  17      44.842  32.029 -41.849  1.00 44.41           C  
ATOM   3435  C   ASP G  17      45.131  31.115 -40.662  1.00 45.58           C  
ATOM   3436  O   ASP G  17      46.036  30.284 -40.726  1.00 46.47           O  
ATOM   3437  CB  ASP G  17      45.480  33.397 -41.593  1.00 45.34           C  
ATOM   3438  CG  ASP G  17      44.896  34.491 -42.473  1.00 45.32           C  
ATOM   3439  OD1 ASP G  17      45.186  34.514 -43.689  1.00 44.82           O  
ATOM   3440  OD2 ASP G  17      44.132  35.329 -41.946  1.00 46.31           O  
ATOM   3441  N   SER G  18      44.370  31.274 -39.581  1.00 47.01           N  
ATOM   3442  CA  SER G  18      44.568  30.470 -38.374  1.00 47.44           C  
ATOM   3443  C   SER G  18      43.928  29.094 -38.451  1.00 48.15           C  
ATOM   3444  O   SER G  18      43.018  28.858 -39.244  1.00 48.63           O  
ATOM   3445  CB  SER G  18      44.030  31.202 -37.142  1.00 47.39           C  
ATOM   3446  OG  SER G  18      44.816  32.346 -36.844  1.00 49.64           O  
ATOM   3447  N   GLU G  19      44.404  28.199 -37.590  1.00 49.29           N  
ATOM   3448  CA  GLU G  19      43.923  26.826 -37.530  1.00 49.21           C  
ATOM   3449  C   GLU G  19      42.962  26.640 -36.361  1.00 49.48           C  
ATOM   3450  O   GLU G  19      43.050  27.347 -35.366  1.00 48.92           O  
ATOM   3451  CB  GLU G  19      45.108  25.879 -37.360  1.00 49.04           C  
ATOM   3452  CG  GLU G  19      46.395  26.392 -37.996  1.00 50.23           C  
ATOM   3453  CD  GLU G  19      46.971  27.598 -37.260  1.00 49.36           C  
ATOM   3454  OE1 GLU G  19      47.376  27.444 -36.088  1.00 48.17           O  
ATOM   3455  OE2 GLU G  19      47.016  28.700 -37.855  1.00 48.28           O  
ATOM   3456  N   PRO G  20      42.033  25.681 -36.472  1.00 50.54           N  
ATOM   3457  CA  PRO G  20      41.050  25.389 -35.426  1.00 52.10           C  
ATOM   3458  C   PRO G  20      41.701  25.082 -34.071  1.00 54.20           C  
ATOM   3459  O   PRO G  20      42.544  24.193 -33.965  1.00 54.47           O  
ATOM   3460  CB  PRO G  20      40.302  24.189 -35.994  1.00 52.10           C  
ATOM   3461  CG  PRO G  20      40.309  24.468 -37.456  1.00 52.18           C  
ATOM   3462  CD  PRO G  20      41.747  24.897 -37.686  1.00 51.80           C  
ATOM   3463  N   PRO G  21      41.303  25.817 -33.016  1.00 55.53           N  
ATOM   3464  CA  PRO G  21      41.789  25.703 -31.632  1.00 56.52           C  
ATOM   3465  C   PRO G  21      41.444  24.390 -30.932  1.00 57.21           C  
ATOM   3466  O   PRO G  21      40.503  24.344 -30.137  1.00 58.49           O  
ATOM   3467  CB  PRO G  21      41.118  26.883 -30.936  1.00 56.53           C  
ATOM   3468  CG  PRO G  21      40.886  27.841 -32.038  1.00 56.00           C  
ATOM   3469  CD  PRO G  21      40.393  26.963 -33.136  1.00 55.51           C  
ATOM   3470  N   ARG G  22      42.206  23.334 -31.220  1.00 57.65           N  
ATOM   3471  CA  ARG G  22      41.966  22.019 -30.618  1.00 57.35           C  
ATOM   3472  C   ARG G  22      41.669  22.166 -29.125  1.00 56.46           C  
ATOM   3473  O   ARG G  22      42.590  22.257 -28.320  1.00 56.83           O  
ATOM   3474  CB  ARG G  22      43.187  21.118 -30.805  1.00 58.52           C  
ATOM   3475  CG  ARG G  22      43.667  21.001 -32.240  1.00 60.69           C  
ATOM   3476  CD  ARG G  22      44.703  19.890 -32.401  1.00 61.51           C  
ATOM   3477  NE  ARG G  22      45.113  19.741 -33.795  1.00 62.22           N  
ATOM   3478  CZ  ARG G  22      45.863  18.745 -34.261  1.00 61.93           C  
ATOM   3479  NH1 ARG G  22      46.295  17.788 -33.445  1.00 61.49           N  
ATOM   3480  NH2 ARG G  22      46.178  18.705 -35.551  1.00 61.23           N  
HETATM 3481  N   MSE G  23      40.387  22.175 -28.761  1.00 55.39           N  
HETATM 3482  CA  MSE G  23      39.991  22.337 -27.365  1.00 53.62           C  
HETATM 3483  C   MSE G  23      39.621  21.043 -26.657  1.00 52.10           C  
HETATM 3484  O   MSE G  23      38.955  20.177 -27.232  1.00 51.01           O  
HETATM 3485  CB  MSE G  23      38.799  23.285 -27.250  1.00 54.93           C  
HETATM 3486  CG  MSE G  23      39.073  24.710 -27.641  1.00 56.27           C  
HETATM 3487 SE   MSE G  23      37.539  25.795 -27.219  1.00 59.55          SE  
HETATM 3488  CE  MSE G  23      36.403  25.333 -28.714  1.00 54.99           C  
ATOM   3489  N   GLU G  24      40.049  20.931 -25.401  1.00 49.77           N  
ATOM   3490  CA  GLU G  24      39.740  19.769 -24.570  1.00 47.04           C  
ATOM   3491  C   GLU G  24      38.294  19.926 -24.125  1.00 43.72           C  
ATOM   3492  O   GLU G  24      37.998  20.704 -23.214  1.00 41.28           O  
ATOM   3493  CB  GLU G  24      40.640  19.736 -23.331  1.00 49.49           C  
ATOM   3494  CG  GLU G  24      41.927  18.948 -23.483  1.00 51.33           C  
ATOM   3495  CD  GLU G  24      41.709  17.470 -23.259  1.00 52.03           C  
ATOM   3496  OE1 GLU G  24      41.299  17.107 -22.134  1.00 52.56           O  
ATOM   3497  OE2 GLU G  24      41.945  16.679 -24.198  1.00 52.17           O  
ATOM   3498  N   LEU G  25      37.388  19.201 -24.773  1.00 40.13           N  
ATOM   3499  CA  LEU G  25      35.980  19.291 -24.414  1.00 37.60           C  
ATOM   3500  C   LEU G  25      35.419  17.912 -24.093  1.00 37.27           C  
ATOM   3501  O   LEU G  25      34.582  17.370 -24.826  1.00 37.76           O  
ATOM   3502  CB  LEU G  25      35.195  19.943 -25.550  1.00 36.63           C  
ATOM   3503  CG  LEU G  25      35.594  21.390 -25.886  1.00 36.88           C  
ATOM   3504  CD1 LEU G  25      34.955  21.812 -27.215  1.00 37.38           C  
ATOM   3505  CD2 LEU G  25      35.178  22.319 -24.737  1.00 35.33           C  
ATOM   3506  N   ARG G  26      35.882  17.348 -22.985  1.00 35.39           N  
ATOM   3507  CA  ARG G  26      35.426  16.029 -22.583  1.00 34.36           C  
ATOM   3508  C   ARG G  26      34.268  16.097 -21.626  1.00 32.94           C  
ATOM   3509  O   ARG G  26      33.691  15.061 -21.298  1.00 34.54           O  
ATOM   3510  CB  ARG G  26      36.555  15.245 -21.907  1.00 34.64           C  
ATOM   3511  CG  ARG G  26      37.832  15.127 -22.709  1.00 36.48           C  
ATOM   3512  CD  ARG G  26      38.828  14.318 -21.917  1.00 39.84           C  
ATOM   3513  NE  ARG G  26      40.178  14.355 -22.468  1.00 42.60           N  
ATOM   3514  CZ  ARG G  26      41.241  13.890 -21.818  1.00 45.17           C  
ATOM   3515  NH1 ARG G  26      41.096  13.362 -20.606  1.00 46.19           N  
ATOM   3516  NH2 ARG G  26      42.448  13.952 -22.370  1.00 46.06           N  
ATOM   3517  N   SER G  27      33.921  17.296 -21.162  1.00 30.50           N  
ATOM   3518  CA  SER G  27      32.826  17.404 -20.203  1.00 27.43           C  
ATOM   3519  C   SER G  27      32.291  18.806 -20.006  1.00 25.39           C  
ATOM   3520  O   SER G  27      32.804  19.762 -20.597  1.00 23.00           O  
ATOM   3521  CB  SER G  27      33.289  16.855 -18.852  1.00 27.82           C  
ATOM   3522  OG  SER G  27      34.443  17.548 -18.403  1.00 25.64           O  
ATOM   3523  N   VAL G  28      31.250  18.918 -19.178  1.00 24.56           N  
ATOM   3524  CA  VAL G  28      30.637  20.203 -18.860  1.00 24.94           C  
ATOM   3525  C   VAL G  28      31.672  21.106 -18.217  1.00 24.42           C  
ATOM   3526  O   VAL G  28      31.729  22.283 -18.545  1.00 23.36           O  
ATOM   3527  CB  VAL G  28      29.455  20.048 -17.879  1.00 26.86           C  
ATOM   3528  CG1 VAL G  28      28.917  21.426 -17.458  1.00 28.94           C  
ATOM   3529  CG2 VAL G  28      28.355  19.261 -18.551  1.00 26.56           C  
ATOM   3530  N   GLY G  29      32.468  20.556 -17.290  1.00 23.32           N  
ATOM   3531  CA  GLY G  29      33.532  21.321 -16.656  1.00 22.04           C  
ATOM   3532  C   GLY G  29      34.529  21.858 -17.673  1.00 22.77           C  
ATOM   3533  O   GLY G  29      34.976  23.006 -17.555  1.00 22.59           O  
ATOM   3534  N   ASP G  30      34.901  21.047 -18.670  1.00 24.12           N  
ATOM   3535  CA  ASP G  30      35.826  21.531 -19.701  1.00 24.65           C  
ATOM   3536  C   ASP G  30      35.168  22.707 -20.380  1.00 24.24           C  
ATOM   3537  O   ASP G  30      35.815  23.702 -20.621  1.00 25.68           O  
ATOM   3538  CB  ASP G  30      36.118  20.477 -20.765  1.00 24.05           C  
ATOM   3539  CG  ASP G  30      37.034  19.409 -20.268  1.00 24.98           C  
ATOM   3540  OD1 ASP G  30      37.490  19.535 -19.111  1.00 24.74           O  
ATOM   3541  OD2 ASP G  30      37.294  18.443 -21.027  1.00 25.00           O  
ATOM   3542  N   ILE G  31      33.878  22.590 -20.688  1.00 25.48           N  
ATOM   3543  CA  ILE G  31      33.160  23.691 -21.340  1.00 25.91           C  
ATOM   3544  C   ILE G  31      33.274  24.981 -20.524  1.00 25.30           C  
ATOM   3545  O   ILE G  31      33.757  26.008 -21.024  1.00 25.02           O  
ATOM   3546  CB  ILE G  31      31.652  23.401 -21.489  1.00 26.27           C  
ATOM   3547  CG1 ILE G  31      31.439  22.042 -22.137  1.00 29.45           C  
ATOM   3548  CG2 ILE G  31      30.988  24.486 -22.353  1.00 26.71           C  
ATOM   3549  CD1 ILE G  31      31.990  21.960 -23.520  1.00 33.91           C  
ATOM   3550  N   GLU G  32      32.823  24.932 -19.270  1.00 24.38           N  
ATOM   3551  CA  GLU G  32      32.854  26.122 -18.415  1.00 25.84           C  
ATOM   3552  C   GLU G  32      34.270  26.662 -18.194  1.00 26.05           C  
ATOM   3553  O   GLU G  32      34.451  27.862 -17.979  1.00 26.24           O  
ATOM   3554  CB  GLU G  32      32.132  25.824 -17.096  1.00 25.39           C  
ATOM   3555  CG  GLU G  32      30.708  25.303 -17.354  1.00 25.26           C  
ATOM   3556  CD  GLU G  32      29.984  24.842 -16.108  1.00 27.51           C  
ATOM   3557  OE1 GLU G  32      30.649  24.328 -15.178  1.00 29.37           O  
ATOM   3558  OE2 GLU G  32      28.741  24.976 -16.064  1.00 29.36           O  
ATOM   3559  N   GLN G  33      35.281  25.801 -18.284  1.00 26.50           N  
ATOM   3560  CA  GLN G  33      36.658  26.279 -18.112  1.00 26.94           C  
ATOM   3561  C   GLN G  33      37.095  27.064 -19.347  1.00 26.36           C  
ATOM   3562  O   GLN G  33      37.655  28.150 -19.234  1.00 25.31           O  
ATOM   3563  CB  GLN G  33      37.623  25.111 -17.884  1.00 28.85           C  
ATOM   3564  CG  GLN G  33      39.105  25.488 -18.006  1.00 33.37           C  
ATOM   3565  CD  GLN G  33      40.028  24.551 -17.230  1.00 36.22           C  
ATOM   3566  OE1 GLN G  33      40.099  24.608 -15.995  1.00 36.98           O  
ATOM   3567  NE2 GLN G  33      40.731  23.684 -17.944  1.00 38.70           N  
ATOM   3568  N   GLU G  34      36.853  26.511 -20.531  1.00 26.00           N  
ATOM   3569  CA  GLU G  34      37.233  27.208 -21.762  1.00 27.24           C  
ATOM   3570  C   GLU G  34      36.358  28.451 -21.945  1.00 26.80           C  
ATOM   3571  O   GLU G  34      36.768  29.435 -22.561  1.00 26.87           O  
ATOM   3572  CB  GLU G  34      37.069  26.288 -22.974  1.00 26.51           C  
ATOM   3573  CG  GLU G  34      38.002  25.082 -23.030  1.00 28.88           C  
ATOM   3574  CD  GLU G  34      39.462  25.478 -23.188  1.00 29.89           C  
ATOM   3575  OE1 GLU G  34      39.746  26.387 -23.997  1.00 33.43           O  
ATOM   3576  OE2 GLU G  34      40.329  24.881 -22.506  1.00 30.71           O  
ATOM   3577  N   LEU G  35      35.142  28.404 -21.422  1.00 28.26           N  
ATOM   3578  CA  LEU G  35      34.237  29.537 -21.557  1.00 30.71           C  
ATOM   3579  C   LEU G  35      34.822  30.675 -20.718  1.00 31.69           C  
ATOM   3580  O   LEU G  35      34.811  31.844 -21.124  1.00 31.97           O  
ATOM   3581  CB  LEU G  35      32.848  29.123 -21.077  1.00 29.96           C  
ATOM   3582  CG  LEU G  35      31.635  29.967 -21.463  1.00 32.39           C  
ATOM   3583  CD1 LEU G  35      31.564  30.136 -22.981  1.00 30.28           C  
ATOM   3584  CD2 LEU G  35      30.377  29.291 -20.920  1.00 29.77           C  
ATOM   3585  N   GLU G  36      35.375  30.314 -19.563  1.00 32.92           N  
ATOM   3586  CA  GLU G  36      35.992  31.293 -18.670  1.00 33.53           C  
ATOM   3587  C   GLU G  36      37.272  31.828 -19.308  1.00 32.83           C  
ATOM   3588  O   GLU G  36      37.515  33.033 -19.304  1.00 32.00           O  
ATOM   3589  CB  GLU G  36      36.322  30.650 -17.324  1.00 35.71           C  
ATOM   3590  CG  GLU G  36      36.623  31.663 -16.240  1.00 39.65           C  
ATOM   3591  CD  GLU G  36      35.579  32.759 -16.207  1.00 41.65           C  
ATOM   3592  OE1 GLU G  36      34.370  32.420 -16.236  1.00 42.26           O  
ATOM   3593  OE2 GLU G  36      35.970  33.948 -16.159  1.00 42.95           O  
ATOM   3594  N   ARG G  37      38.088  30.922 -19.846  1.00 32.00           N  
ATOM   3595  CA  ARG G  37      39.334  31.292 -20.510  1.00 31.56           C  
ATOM   3596  C   ARG G  37      39.074  32.365 -21.564  1.00 30.07           C  
ATOM   3597  O   ARG G  37      39.838  33.323 -21.682  1.00 28.81           O  
ATOM   3598  CB  ARG G  37      39.947  30.079 -21.218  1.00 34.58           C  
ATOM   3599  CG  ARG G  37      40.325  28.918 -20.322  1.00 39.44           C  
ATOM   3600  CD  ARG G  37      41.509  29.257 -19.459  1.00 44.51           C  
ATOM   3601  NE  ARG G  37      41.863  28.141 -18.585  1.00 48.36           N  
ATOM   3602  CZ  ARG G  37      42.908  28.137 -17.764  1.00 50.53           C  
ATOM   3603  NH1 ARG G  37      43.712  29.196 -17.702  1.00 51.88           N  
ATOM   3604  NH2 ARG G  37      43.150  27.076 -17.008  1.00 51.01           N  
ATOM   3605  N   ALA G  38      38.000  32.185 -22.337  1.00 28.76           N  
ATOM   3606  CA  ALA G  38      37.639  33.114 -23.409  1.00 27.66           C  
ATOM   3607  C   ALA G  38      37.116  34.473 -22.959  1.00 27.77           C  
ATOM   3608  O   ALA G  38      37.450  35.489 -23.576  1.00 28.19           O  
ATOM   3609  CB  ALA G  38      36.629  32.461 -24.357  1.00 27.53           C  
ATOM   3610  N   LYS G  39      36.285  34.510 -21.919  1.00 28.64           N  
ATOM   3611  CA  LYS G  39      35.767  35.791 -21.433  1.00 29.53           C  
ATOM   3612  C   LYS G  39      36.905  36.618 -20.881  1.00 29.35           C  
ATOM   3613  O   LYS G  39      37.046  37.786 -21.220  1.00 29.91           O  
ATOM   3614  CB  LYS G  39      34.747  35.615 -20.315  1.00 31.59           C  
ATOM   3615  CG  LYS G  39      33.471  34.916 -20.713  1.00 33.12           C  
ATOM   3616  CD  LYS G  39      32.336  35.287 -19.768  1.00 36.08           C  
ATOM   3617  CE  LYS G  39      32.733  35.139 -18.295  1.00 36.73           C  
ATOM   3618  NZ  LYS G  39      31.593  35.532 -17.400  1.00 36.06           N  
ATOM   3619  N   ALA G  40      37.700  36.021 -19.997  1.00 28.55           N  
ATOM   3620  CA  ALA G  40      38.826  36.732 -19.407  1.00 27.31           C  
ATOM   3621  C   ALA G  40      39.700  37.213 -20.547  1.00 26.56           C  
ATOM   3622  O   ALA G  40      40.211  38.337 -20.527  1.00 27.72           O  
ATOM   3623  CB  ALA G  40      39.615  35.803 -18.485  1.00 27.93           C  
ATOM   3624  N   SER G  41      39.868  36.350 -21.546  1.00 26.53           N  
ATOM   3625  CA  SER G  41      40.680  36.684 -22.707  1.00 26.73           C  
ATOM   3626  C   SER G  41      40.061  37.800 -23.539  1.00 26.73           C  
ATOM   3627  O   SER G  41      40.767  38.686 -23.996  1.00 26.25           O  
ATOM   3628  CB  SER G  41      40.891  35.465 -23.597  1.00 27.65           C  
ATOM   3629  OG  SER G  41      41.571  35.847 -24.784  1.00 28.56           O  
ATOM   3630  N   ILE G  42      38.752  37.763 -23.747  1.00 26.98           N  
ATOM   3631  CA  ILE G  42      38.117  38.825 -24.530  1.00 28.55           C  
ATOM   3632  C   ILE G  42      38.275  40.177 -23.841  1.00 29.17           C  
ATOM   3633  O   ILE G  42      38.552  41.186 -24.496  1.00 28.66           O  
ATOM   3634  CB  ILE G  42      36.626  38.507 -24.771  1.00 26.52           C  
ATOM   3635  CG1 ILE G  42      36.529  37.407 -25.831  1.00 27.17           C  
ATOM   3636  CG2 ILE G  42      35.862  39.744 -25.220  1.00 27.29           C  
ATOM   3637  CD1 ILE G  42      35.143  36.883 -26.039  1.00 22.31           C  
ATOM   3638  N   ARG G  43      38.110  40.207 -22.523  1.00 30.83           N  
ATOM   3639  CA  ARG G  43      38.254  41.460 -21.786  1.00 33.33           C  
ATOM   3640  C   ARG G  43      39.686  41.976 -21.921  1.00 33.29           C  
ATOM   3641  O   ARG G  43      39.936  43.140 -22.258  1.00 33.78           O  
ATOM   3642  CB  ARG G  43      37.940  41.239 -20.307  1.00 35.87           C  
ATOM   3643  CG  ARG G  43      38.120  42.500 -19.449  1.00 40.28           C  
ATOM   3644  CD  ARG G  43      37.862  42.253 -17.961  1.00 43.85           C  
ATOM   3645  NE  ARG G  43      37.954  43.485 -17.167  1.00 46.44           N  
ATOM   3646  CZ  ARG G  43      37.500  43.603 -15.918  1.00 47.50           C  
ATOM   3647  NH1 ARG G  43      36.923  42.565 -15.324  1.00 47.74           N  
ATOM   3648  NH2 ARG G  43      37.622  44.754 -15.260  1.00 48.16           N  
ATOM   3649  N   ARG G  44      40.619  41.082 -21.637  1.00 32.64           N  
ATOM   3650  CA  ARG G  44      42.041  41.372 -21.703  1.00 32.22           C  
ATOM   3651  C   ARG G  44      42.426  42.063 -23.014  1.00 30.52           C  
ATOM   3652  O   ARG G  44      43.002  43.152 -23.019  1.00 28.98           O  
ATOM   3653  CB  ARG G  44      42.814  40.058 -21.562  1.00 34.22           C  
ATOM   3654  CG  ARG G  44      44.323  40.194 -21.613  1.00 39.27           C  
ATOM   3655  CD  ARG G  44      44.951  40.043 -20.236  1.00 41.64           C  
ATOM   3656  NE  ARG G  44      46.407  40.164 -20.311  1.00 46.77           N  
ATOM   3657  CZ  ARG G  44      47.230  40.036 -19.273  1.00 47.75           C  
ATOM   3658  NH1 ARG G  44      46.746  39.778 -18.061  1.00 47.92           N  
ATOM   3659  NH2 ARG G  44      48.538  40.169 -19.451  1.00 49.21           N  
ATOM   3660  N   LEU G  45      42.082  41.424 -24.127  1.00 28.69           N  
ATOM   3661  CA  LEU G  45      42.417  41.934 -25.445  1.00 27.93           C  
ATOM   3662  C   LEU G  45      41.739  43.238 -25.853  1.00 27.91           C  
ATOM   3663  O   LEU G  45      42.353  44.059 -26.538  1.00 25.39           O  
ATOM   3664  CB  LEU G  45      42.144  40.860 -26.501  1.00 27.42           C  
ATOM   3665  CG  LEU G  45      42.947  39.556 -26.382  1.00 28.69           C  
ATOM   3666  CD1 LEU G  45      42.353  38.474 -27.314  1.00 25.34           C  
ATOM   3667  CD2 LEU G  45      44.428  39.842 -26.692  1.00 27.14           C  
ATOM   3668  N   GLU G  46      40.481  43.425 -25.453  1.00 28.53           N  
ATOM   3669  CA  GLU G  46      39.742  44.644 -25.797  1.00 30.42           C  
ATOM   3670  C   GLU G  46      40.426  45.885 -25.252  1.00 29.98           C  
ATOM   3671  O   GLU G  46      40.425  46.947 -25.891  1.00 29.47           O  
ATOM   3672  CB  GLU G  46      38.299  44.567 -25.290  1.00 29.60           C  
ATOM   3673  CG  GLU G  46      37.435  43.583 -26.088  1.00 32.53           C  
ATOM   3674  CD  GLU G  46      36.009  43.481 -25.554  1.00 34.81           C  
ATOM   3675  OE1 GLU G  46      35.849  43.364 -24.321  1.00 36.39           O  
ATOM   3676  OE2 GLU G  46      35.050  43.510 -26.363  1.00 36.11           O  
ATOM   3677  N   GLN G  47      40.995  45.760 -24.062  1.00 29.75           N  
ATOM   3678  CA  GLN G  47      41.712  46.873 -23.460  1.00 30.72           C  
ATOM   3679  C   GLN G  47      42.962  47.202 -24.266  1.00 29.13           C  
ATOM   3680  O   GLN G  47      43.261  48.373 -24.484  1.00 27.96           O  
ATOM   3681  CB  GLN G  47      42.154  46.534 -22.038  1.00 33.54           C  
ATOM   3682  CG  GLN G  47      41.106  46.761 -20.970  1.00 40.33           C  
ATOM   3683  CD  GLN G  47      41.633  46.440 -19.588  1.00 42.89           C  
ATOM   3684  OE1 GLN G  47      42.709  46.911 -19.195  1.00 45.56           O  
ATOM   3685  NE2 GLN G  47      40.879  45.639 -18.836  1.00 44.24           N  
ATOM   3686  N   GLU G  48      43.700  46.168 -24.684  1.00 27.69           N  
ATOM   3687  CA  GLU G  48      44.942  46.371 -25.427  1.00 27.89           C  
ATOM   3688  C   GLU G  48      44.627  47.021 -26.743  1.00 27.69           C  
ATOM   3689  O   GLU G  48      45.416  47.813 -27.254  1.00 28.61           O  
ATOM   3690  CB  GLU G  48      45.682  45.039 -25.642  1.00 30.53           C  
ATOM   3691  CG  GLU G  48      45.988  44.297 -24.328  1.00 33.68           C  
ATOM   3692  CD  GLU G  48      46.841  43.062 -24.518  1.00 35.10           C  
ATOM   3693  OE1 GLU G  48      46.488  42.226 -25.378  1.00 34.94           O  
ATOM   3694  OE2 GLU G  48      47.863  42.920 -23.802  1.00 37.87           O  
ATOM   3695  N   VAL G  49      43.460  46.694 -27.295  1.00 27.87           N  
ATOM   3696  CA  VAL G  49      43.035  47.277 -28.566  1.00 27.20           C  
ATOM   3697  C   VAL G  49      42.733  48.755 -28.374  1.00 25.28           C  
ATOM   3698  O   VAL G  49      43.081  49.568 -29.222  1.00 27.19           O  
ATOM   3699  CB  VAL G  49      41.771  46.579 -29.118  1.00 28.11           C  
ATOM   3700  CG1 VAL G  49      41.301  47.261 -30.420  1.00 27.58           C  
ATOM   3701  CG2 VAL G  49      42.076  45.122 -29.385  1.00 29.25           C  
ATOM   3702  N   ASN G  50      42.070  49.088 -27.267  1.00 22.99           N  
ATOM   3703  CA  ASN G  50      41.717  50.474 -26.958  1.00 22.03           C  
ATOM   3704  C   ASN G  50      43.003  51.229 -26.685  1.00 20.82           C  
ATOM   3705  O   ASN G  50      43.154  52.380 -27.100  1.00 20.24           O  
ATOM   3706  CB  ASN G  50      40.815  50.559 -25.722  1.00 19.65           C  
ATOM   3707  CG  ASN G  50      39.486  49.887 -25.928  1.00 21.56           C  
ATOM   3708  OD1 ASN G  50      38.944  49.870 -27.045  1.00 24.69           O  
ATOM   3709  ND2 ASN G  50      38.934  49.334 -24.854  1.00 21.55           N  
ATOM   3710  N   GLN G  51      43.909  50.563 -25.981  1.00 20.89           N  
ATOM   3711  CA  GLN G  51      45.221  51.102 -25.637  1.00 22.71           C  
ATOM   3712  C   GLN G  51      46.041  51.420 -26.885  1.00 21.98           C  
ATOM   3713  O   GLN G  51      46.632  52.494 -27.002  1.00 20.55           O  
ATOM   3714  CB  GLN G  51      45.988  50.096 -24.764  1.00 23.72           C  
ATOM   3715  CG  GLN G  51      45.481  50.020 -23.323  1.00 27.22           C  
ATOM   3716  CD  GLN G  51      46.295  49.062 -22.461  1.00 30.37           C  
ATOM   3717  OE1 GLN G  51      47.519  49.003 -22.565  1.00 31.22           O  
ATOM   3718  NE2 GLN G  51      45.615  48.313 -21.598  1.00 31.06           N  
ATOM   3719  N   GLU G  52      46.083  50.483 -27.820  1.00 22.62           N  
ATOM   3720  CA  GLU G  52      46.834  50.676 -29.053  1.00 23.17           C  
ATOM   3721  C   GLU G  52      46.203  51.725 -29.969  1.00 22.90           C  
ATOM   3722  O   GLU G  52      46.912  52.440 -30.707  1.00 24.23           O  
ATOM   3723  CB  GLU G  52      46.939  49.342 -29.792  1.00 25.14           C  
ATOM   3724  CG  GLU G  52      47.822  48.310 -29.099  1.00 28.48           C  
ATOM   3725  CD  GLU G  52      49.276  48.763 -29.020  1.00 30.90           C  
ATOM   3726  OE1 GLU G  52      49.840  49.129 -30.070  1.00 30.63           O  
ATOM   3727  OE2 GLU G  52      49.861  48.752 -27.913  1.00 33.37           O  
ATOM   3728  N   ARG G  53      44.876  51.807 -29.951  1.00 20.75           N  
ATOM   3729  CA  ARG G  53      44.200  52.776 -30.807  1.00 20.55           C  
ATOM   3730  C   ARG G  53      44.397  54.161 -30.261  1.00 20.01           C  
ATOM   3731  O   ARG G  53      44.443  55.114 -31.018  1.00 18.14           O  
ATOM   3732  CB  ARG G  53      42.714  52.453 -30.941  1.00 21.40           C  
ATOM   3733  CG  ARG G  53      42.492  51.225 -31.791  1.00 26.22           C  
ATOM   3734  CD  ARG G  53      41.031  50.807 -31.873  1.00 30.70           C  
ATOM   3735  NE  ARG G  53      40.870  49.709 -32.831  1.00 35.44           N  
ATOM   3736  CZ  ARG G  53      39.759  48.998 -32.985  1.00 38.20           C  
ATOM   3737  NH1 ARG G  53      38.683  49.269 -32.246  1.00 40.56           N  
ATOM   3738  NH2 ARG G  53      39.737  47.983 -33.851  1.00 38.71           N  
ATOM   3739  N   PHE G  54      44.498  54.275 -28.943  1.00 19.32           N  
ATOM   3740  CA  PHE G  54      44.753  55.563 -28.313  1.00 21.54           C  
ATOM   3741  C   PHE G  54      46.185  55.997 -28.732  1.00 21.78           C  
ATOM   3742  O   PHE G  54      46.403  57.147 -29.105  1.00 19.32           O  
ATOM   3743  CB  PHE G  54      44.662  55.414 -26.783  1.00 22.05           C  
ATOM   3744  CG  PHE G  54      44.681  56.726 -26.042  1.00 23.21           C  
ATOM   3745  CD1 PHE G  54      43.628  57.620 -26.178  1.00 23.05           C  
ATOM   3746  CD2 PHE G  54      45.766  57.084 -25.238  1.00 22.22           C  
ATOM   3747  CE1 PHE G  54      43.650  58.858 -25.531  1.00 22.87           C  
ATOM   3748  CE2 PHE G  54      45.800  58.315 -24.589  1.00 21.41           C  
ATOM   3749  CZ  PHE G  54      44.743  59.205 -24.735  1.00 21.81           C  
ATOM   3750  N   ARG G  55      47.153  55.074 -28.654  1.00 23.44           N  
ATOM   3751  CA  ARG G  55      48.547  55.355 -29.069  1.00 24.96           C  
ATOM   3752  C   ARG G  55      48.517  55.911 -30.476  1.00 23.64           C  
ATOM   3753  O   ARG G  55      49.132  56.943 -30.775  1.00 21.04           O  
ATOM   3754  CB  ARG G  55      49.388  54.076 -29.132  1.00 27.22           C  
ATOM   3755  CG  ARG G  55      49.948  53.585 -27.833  1.00 32.04           C  
ATOM   3756  CD  ARG G  55      50.966  52.478 -28.090  1.00 33.84           C  
ATOM   3757  NE  ARG G  55      51.362  51.813 -26.846  1.00 38.09           N  
ATOM   3758  CZ  ARG G  55      52.415  51.009 -26.733  1.00 36.89           C  
ATOM   3759  NH1 ARG G  55      53.179  50.776 -27.787  1.00 38.41           N  
ATOM   3760  NH2 ARG G  55      52.690  50.426 -25.569  1.00 38.17           N  
HETATM 3761  N   MSE G  56      47.804  55.193 -31.343  1.00 24.02           N  
HETATM 3762  CA  MSE G  56      47.641  55.575 -32.748  1.00 26.52           C  
HETATM 3763  C   MSE G  56      47.237  57.035 -32.920  1.00 24.95           C  
HETATM 3764  O   MSE G  56      47.925  57.801 -33.600  1.00 24.53           O  
HETATM 3765  CB  MSE G  56      46.571  54.714 -33.421  1.00 28.89           C  
HETATM 3766  CG  MSE G  56      47.062  53.556 -34.276  1.00 35.18           C  
HETATM 3767 SE   MSE G  56      45.584  52.908 -35.359  1.00 42.64          SE  
HETATM 3768  CE  MSE G  56      45.835  54.024 -36.900  1.00 42.66           C  
ATOM   3769  N   ILE G  57      46.096  57.407 -32.344  1.00 23.47           N  
ATOM   3770  CA  ILE G  57      45.612  58.785 -32.443  1.00 21.84           C  
ATOM   3771  C   ILE G  57      46.667  59.722 -31.903  1.00 19.36           C  
ATOM   3772  O   ILE G  57      46.873  60.814 -32.409  1.00 19.11           O  
ATOM   3773  CB  ILE G  57      44.299  58.960 -31.653  1.00 21.99           C  
ATOM   3774  CG1 ILE G  57      43.159  58.268 -32.399  1.00 24.01           C  
ATOM   3775  CG2 ILE G  57      43.973  60.424 -31.496  1.00 23.26           C  
ATOM   3776  CD1 ILE G  57      42.674  57.002 -31.712  1.00 27.72           C  
ATOM   3777  N   TYR G  58      47.346  59.317 -30.849  1.00 19.80           N  
ATOM   3778  CA  TYR G  58      48.407  60.187 -30.342  1.00 20.16           C  
ATOM   3779  C   TYR G  58      49.493  60.373 -31.428  1.00 20.12           C  
ATOM   3780  O   TYR G  58      49.852  61.494 -31.817  1.00 19.05           O  
ATOM   3781  CB  TYR G  58      49.030  59.569 -29.104  1.00 18.06           C  
ATOM   3782  CG  TYR G  58      50.169  60.411 -28.584  1.00 21.05           C  
ATOM   3783  CD1 TYR G  58      49.962  61.750 -28.275  1.00 22.84           C  
ATOM   3784  CD2 TYR G  58      51.451  59.882 -28.410  1.00 21.47           C  
ATOM   3785  CE1 TYR G  58      50.980  62.546 -27.814  1.00 22.16           C  
ATOM   3786  CE2 TYR G  58      52.496  60.689 -27.930  1.00 21.16           C  
ATOM   3787  CZ  TYR G  58      52.239  62.015 -27.642  1.00 22.06           C  
ATOM   3788  OH  TYR G  58      53.227  62.849 -27.199  1.00 22.22           O  
ATOM   3789  N   LEU G  59      50.013  59.260 -31.921  1.00 18.77           N  
ATOM   3790  CA  LEU G  59      51.059  59.288 -32.930  1.00 18.47           C  
ATOM   3791  C   LEU G  59      50.647  60.075 -34.164  1.00 21.57           C  
ATOM   3792  O   LEU G  59      51.353  60.998 -34.594  1.00 19.33           O  
ATOM   3793  CB  LEU G  59      51.420  57.854 -33.285  1.00 13.93           C  
ATOM   3794  CG  LEU G  59      52.105  57.178 -32.106  1.00 16.27           C  
ATOM   3795  CD1 LEU G  59      52.002  55.633 -32.203  1.00 13.14           C  
ATOM   3796  CD2 LEU G  59      53.569  57.695 -32.073  1.00 13.83           C  
ATOM   3797  N   GLN G  60      49.500  59.739 -34.749  1.00 23.15           N  
ATOM   3798  CA  GLN G  60      49.117  60.493 -35.933  1.00 26.67           C  
ATOM   3799  C   GLN G  60      48.881  61.964 -35.637  1.00 26.18           C  
ATOM   3800  O   GLN G  60      49.007  62.792 -36.530  1.00 26.16           O  
ATOM   3801  CB  GLN G  60      47.897  59.871 -36.632  1.00 30.28           C  
ATOM   3802  CG  GLN G  60      46.752  59.482 -35.747  1.00 34.95           C  
ATOM   3803  CD  GLN G  60      45.657  58.741 -36.518  1.00 37.39           C  
ATOM   3804  OE1 GLN G  60      45.908  57.706 -37.138  1.00 38.99           O  
ATOM   3805  NE2 GLN G  60      44.438  59.277 -36.479  1.00 38.35           N  
ATOM   3806  N   THR G  61      48.555  62.301 -34.393  1.00 25.96           N  
ATOM   3807  CA  THR G  61      48.340  63.705 -34.048  1.00 27.77           C  
ATOM   3808  C   THR G  61      49.703  64.381 -34.188  1.00 28.86           C  
ATOM   3809  O   THR G  61      49.806  65.502 -34.680  1.00 28.73           O  
ATOM   3810  CB  THR G  61      47.822  63.864 -32.603  1.00 29.94           C  
ATOM   3811  OG1 THR G  61      46.452  63.430 -32.523  1.00 32.21           O  
ATOM   3812  CG2 THR G  61      47.918  65.324 -32.166  1.00 30.45           C  
ATOM   3813  N   LEU G  62      50.754  63.685 -33.752  1.00 29.05           N  
ATOM   3814  CA  LEU G  62      52.109  64.218 -33.878  1.00 28.53           C  
ATOM   3815  C   LEU G  62      52.510  64.354 -35.360  1.00 27.84           C  
ATOM   3816  O   LEU G  62      53.185  65.303 -35.717  1.00 27.52           O  
ATOM   3817  CB  LEU G  62      53.116  63.323 -33.152  1.00 27.49           C  
ATOM   3818  CG  LEU G  62      53.094  63.322 -31.626  1.00 28.11           C  
ATOM   3819  CD1 LEU G  62      54.044  62.252 -31.121  1.00 28.32           C  
ATOM   3820  CD2 LEU G  62      53.487  64.696 -31.097  1.00 27.94           C  
ATOM   3821  N   LEU G  63      52.100  63.416 -36.214  1.00 29.12           N  
ATOM   3822  CA  LEU G  63      52.438  63.502 -37.639  1.00 32.29           C  
ATOM   3823  C   LEU G  63      51.906  64.803 -38.255  1.00 34.37           C  
ATOM   3824  O   LEU G  63      52.386  65.250 -39.295  1.00 34.42           O  
ATOM   3825  CB  LEU G  63      51.867  62.312 -38.423  1.00 32.43           C  
ATOM   3826  CG  LEU G  63      52.405  60.905 -38.151  1.00 32.09           C  
ATOM   3827  CD1 LEU G  63      51.861  59.957 -39.205  1.00 32.15           C  
ATOM   3828  CD2 LEU G  63      53.933  60.905 -38.207  1.00 31.72           C  
ATOM   3829  N   ALA G  64      50.901  65.394 -37.622  1.00 37.34           N  
ATOM   3830  CA  ALA G  64      50.328  66.651 -38.089  1.00 40.95           C  
ATOM   3831  C   ALA G  64      51.030  67.791 -37.362  1.00 43.42           C  
ATOM   3832  O   ALA G  64      51.594  68.697 -37.982  1.00 45.60           O  
ATOM   3833  CB  ALA G  64      48.847  66.682 -37.779  1.00 41.15           C  
ATOM   3834  N   LYS G  65      50.988  67.712 -36.035  1.00 46.10           N  
ATOM   3835  CA  LYS G  65      51.587  68.690 -35.121  1.00 48.14           C  
ATOM   3836  C   LYS G  65      53.077  68.943 -35.385  1.00 49.09           C  
ATOM   3837  O   LYS G  65      53.544  68.611 -36.498  1.00 49.16           O  
ATOM   3838  CB  LYS G  65      51.351  68.209 -33.682  1.00 48.51           C  
ATOM   3839  CG  LYS G  65      52.008  68.998 -32.560  1.00 49.19           C  
ATOM   3840  CD  LYS G  65      51.527  68.440 -31.231  1.00 50.67           C  
ATOM   3841  CE  LYS G  65      52.277  69.018 -30.047  1.00 52.18           C  
ATOM   3842  NZ  LYS G  65      51.817  68.378 -28.776  1.00 53.03           N  
TER    3843      LYS G  65                                                      
ATOM   3844  N   PRO H   4      54.073  65.524 -23.358  1.00 44.69           N  
ATOM   3845  CA  PRO H   4      54.336  64.199 -22.756  1.00 44.45           C  
ATOM   3846  C   PRO H   4      53.345  63.926 -21.627  1.00 43.76           C  
ATOM   3847  O   PRO H   4      52.913  62.788 -21.447  1.00 42.77           O  
ATOM   3848  CB  PRO H   4      55.754  64.242 -22.221  1.00 44.64           C  
ATOM   3849  CG  PRO H   4      55.847  65.682 -21.809  1.00 45.51           C  
ATOM   3850  CD  PRO H   4      55.101  66.481 -22.912  1.00 45.51           C  
ATOM   3851  N   VAL H   5      52.996  64.977 -20.878  1.00 42.97           N  
ATOM   3852  CA  VAL H   5      52.048  64.880 -19.765  1.00 42.47           C  
ATOM   3853  C   VAL H   5      50.589  64.734 -20.210  1.00 40.83           C  
ATOM   3854  O   VAL H   5      49.837  63.969 -19.615  1.00 41.80           O  
ATOM   3855  CB  VAL H   5      52.131  66.108 -18.825  1.00 42.83           C  
ATOM   3856  CG1 VAL H   5      53.417  66.062 -18.026  1.00 44.68           C  
ATOM   3857  CG2 VAL H   5      52.038  67.398 -19.639  1.00 43.88           C  
ATOM   3858  N   GLY H   6      50.181  65.480 -21.231  1.00 38.40           N  
ATOM   3859  CA  GLY H   6      48.809  65.366 -21.699  1.00 36.68           C  
ATOM   3860  C   GLY H   6      48.454  63.927 -22.066  1.00 35.54           C  
ATOM   3861  O   GLY H   6      47.385  63.412 -21.701  1.00 34.87           O  
ATOM   3862  N   PHE H   7      49.349  63.271 -22.799  1.00 33.26           N  
ATOM   3863  CA  PHE H   7      49.139  61.885 -23.219  1.00 30.33           C  
ATOM   3864  C   PHE H   7      49.206  60.933 -22.041  1.00 28.53           C  
ATOM   3865  O   PHE H   7      48.420  59.984 -21.940  1.00 27.16           O  
ATOM   3866  CB  PHE H   7      50.206  61.462 -24.236  1.00 29.26           C  
ATOM   3867  CG  PHE H   7      50.153  59.998 -24.599  1.00 29.77           C  
ATOM   3868  CD1 PHE H   7      49.060  59.469 -25.294  1.00 29.90           C  
ATOM   3869  CD2 PHE H   7      51.204  59.148 -24.259  1.00 30.26           C  
ATOM   3870  CE1 PHE H   7      49.019  58.103 -25.646  1.00 28.78           C  
ATOM   3871  CE2 PHE H   7      51.178  57.792 -24.600  1.00 29.52           C  
ATOM   3872  CZ  PHE H   7      50.084  57.267 -25.299  1.00 30.57           C  
ATOM   3873  N   ALA H   8      50.172  61.165 -21.161  1.00 29.44           N  
ATOM   3874  CA  ALA H   8      50.343  60.307 -19.998  1.00 29.60           C  
ATOM   3875  C   ALA H   8      49.093  60.331 -19.117  1.00 30.64           C  
ATOM   3876  O   ALA H   8      48.512  59.280 -18.808  1.00 30.62           O  
ATOM   3877  CB  ALA H   8      51.573  60.761 -19.191  1.00 26.98           C  
ATOM   3878  N   GLU H   9      48.670  61.530 -18.721  1.00 32.24           N  
ATOM   3879  CA  GLU H   9      47.501  61.661 -17.854  1.00 33.81           C  
ATOM   3880  C   GLU H   9      46.250  61.044 -18.474  1.00 32.90           C  
ATOM   3881  O   GLU H   9      45.514  60.314 -17.800  1.00 32.62           O  
ATOM   3882  CB  GLU H   9      47.260  63.137 -17.511  1.00 35.37           C  
ATOM   3883  CG  GLU H   9      48.419  63.791 -16.767  1.00 39.14           C  
ATOM   3884  CD  GLU H   9      48.096  65.198 -16.302  1.00 40.93           C  
ATOM   3885  OE1 GLU H   9      47.086  65.368 -15.586  1.00 44.14           O  
ATOM   3886  OE2 GLU H   9      48.845  66.137 -16.649  1.00 43.01           O  
ATOM   3887  N   ALA H  10      46.026  61.316 -19.760  1.00 32.54           N  
ATOM   3888  CA  ALA H  10      44.853  60.783 -20.460  1.00 31.35           C  
ATOM   3889  C   ALA H  10      44.971  59.273 -20.588  1.00 30.67           C  
ATOM   3890  O   ALA H  10      43.969  58.571 -20.720  1.00 30.71           O  
ATOM   3891  CB  ALA H  10      44.714  61.431 -21.851  1.00 29.94           C  
ATOM   3892  N   TRP H  11      46.200  58.769 -20.551  1.00 31.62           N  
ATOM   3893  CA  TRP H  11      46.410  57.330 -20.629  1.00 32.87           C  
ATOM   3894  C   TRP H  11      46.053  56.706 -19.282  1.00 33.43           C  
ATOM   3895  O   TRP H  11      45.316  55.722 -19.222  1.00 34.66           O  
ATOM   3896  CB  TRP H  11      47.865  57.015 -21.001  1.00 32.71           C  
ATOM   3897  CG  TRP H  11      48.199  55.547 -20.996  1.00 32.61           C  
ATOM   3898  CD1 TRP H  11      48.447  54.765 -19.900  1.00 32.21           C  
ATOM   3899  CD2 TRP H  11      48.330  54.685 -22.139  1.00 33.09           C  
ATOM   3900  NE1 TRP H  11      48.723  53.476 -20.289  1.00 33.39           N  
ATOM   3901  CE2 TRP H  11      48.658  53.399 -21.659  1.00 32.46           C  
ATOM   3902  CE3 TRP H  11      48.204  54.875 -23.526  1.00 33.09           C  
ATOM   3903  CZ2 TRP H  11      48.862  52.307 -22.510  1.00 31.39           C  
ATOM   3904  CZ3 TRP H  11      48.410  53.787 -24.372  1.00 31.38           C  
ATOM   3905  CH2 TRP H  11      48.735  52.520 -23.859  1.00 30.00           C  
ATOM   3906  N   LYS H  12      46.556  57.281 -18.196  1.00 33.76           N  
ATOM   3907  CA  LYS H  12      46.253  56.743 -16.872  1.00 34.22           C  
ATOM   3908  C   LYS H  12      44.754  56.833 -16.550  1.00 32.94           C  
ATOM   3909  O   LYS H  12      44.201  55.928 -15.919  1.00 30.81           O  
ATOM   3910  CB  LYS H  12      47.065  57.486 -15.818  1.00 34.64           C  
ATOM   3911  CG  LYS H  12      48.560  57.296 -15.970  1.00 36.96           C  
ATOM   3912  CD  LYS H  12      49.294  57.950 -14.810  1.00 39.89           C  
ATOM   3913  CE  LYS H  12      50.810  57.769 -14.910  1.00 42.19           C  
ATOM   3914  NZ  LYS H  12      51.526  58.345 -13.711  1.00 41.84           N  
ATOM   3915  N   ALA H  13      44.105  57.922 -16.982  1.00 31.78           N  
ATOM   3916  CA  ALA H  13      42.668  58.099 -16.736  1.00 30.87           C  
ATOM   3917  C   ALA H  13      41.902  57.002 -17.414  1.00 31.35           C  
ATOM   3918  O   ALA H  13      40.833  56.601 -16.949  1.00 32.22           O  
ATOM   3919  CB  ALA H  13      42.177  59.434 -17.273  1.00 30.99           C  
ATOM   3920  N   GLN H  14      42.440  56.528 -18.533  1.00 30.84           N  
ATOM   3921  CA  GLN H  14      41.791  55.477 -19.305  1.00 32.05           C  
ATOM   3922  C   GLN H  14      42.177  54.071 -18.888  1.00 31.44           C  
ATOM   3923  O   GLN H  14      41.332  53.169 -18.833  1.00 30.04           O  
ATOM   3924  CB  GLN H  14      42.133  55.629 -20.782  1.00 32.75           C  
ATOM   3925  CG  GLN H  14      41.547  56.831 -21.464  1.00 34.08           C  
ATOM   3926  CD  GLN H  14      41.678  56.702 -22.961  1.00 36.21           C  
ATOM   3927  OE1 GLN H  14      42.723  57.011 -23.534  1.00 38.33           O  
ATOM   3928  NE2 GLN H  14      40.622  56.217 -23.606  1.00 36.86           N  
ATOM   3929  N   PHE H  15      43.464  53.891 -18.620  1.00 31.71           N  
ATOM   3930  CA  PHE H  15      43.991  52.584 -18.273  1.00 34.44           C  
ATOM   3931  C   PHE H  15      44.666  52.607 -16.911  1.00 37.50           C  
ATOM   3932  O   PHE H  15      45.895  52.725 -16.805  1.00 36.89           O  
ATOM   3933  CB  PHE H  15      44.973  52.156 -19.367  1.00 31.96           C  
ATOM   3934  CG  PHE H  15      44.484  52.457 -20.766  1.00 30.32           C  
ATOM   3935  CD1 PHE H  15      45.097  53.436 -21.542  1.00 29.63           C  
ATOM   3936  CD2 PHE H  15      43.387  51.777 -21.296  1.00 30.15           C  
ATOM   3937  CE1 PHE H  15      44.630  53.736 -22.831  1.00 28.30           C  
ATOM   3938  CE2 PHE H  15      42.907  52.065 -22.579  1.00 29.59           C  
ATOM   3939  CZ  PHE H  15      43.529  53.047 -23.353  1.00 29.11           C  
ATOM   3940  N   PRO H  16      43.861  52.497 -15.843  1.00 41.46           N  
ATOM   3941  CA  PRO H  16      44.345  52.509 -14.461  1.00 43.97           C  
ATOM   3942  C   PRO H  16      45.310  51.370 -14.160  1.00 46.44           C  
ATOM   3943  O   PRO H  16      46.057  51.432 -13.187  1.00 47.15           O  
ATOM   3944  CB  PRO H  16      43.056  52.402 -13.641  1.00 43.52           C  
ATOM   3945  CG  PRO H  16      42.023  53.031 -14.544  1.00 42.75           C  
ATOM   3946  CD  PRO H  16      42.386  52.440 -15.882  1.00 41.24           C  
ATOM   3947  N   ASP H  17      45.295  50.341 -15.002  1.00 49.40           N  
ATOM   3948  CA  ASP H  17      46.146  49.174 -14.808  1.00 51.10           C  
ATOM   3949  C   ASP H  17      47.450  49.210 -15.589  1.00 51.78           C  
ATOM   3950  O   ASP H  17      48.401  48.517 -15.234  1.00 52.80           O  
ATOM   3951  CB  ASP H  17      45.393  47.901 -15.210  1.00 51.73           C  
ATOM   3952  CG  ASP H  17      44.076  47.748 -14.486  1.00 51.57           C  
ATOM   3953  OD1 ASP H  17      44.082  47.768 -13.234  1.00 50.76           O  
ATOM   3954  OD2 ASP H  17      43.041  47.593 -15.172  1.00 52.56           O  
ATOM   3955  N   SER H  18      47.497  50.012 -16.648  1.00 52.54           N  
ATOM   3956  CA  SER H  18      48.687  50.071 -17.491  1.00 52.36           C  
ATOM   3957  C   SER H  18      49.664  51.213 -17.237  1.00 52.38           C  
ATOM   3958  O   SER H  18      49.360  52.177 -16.535  1.00 52.50           O  
ATOM   3959  CB  SER H  18      48.272  50.083 -18.968  1.00 51.81           C  
ATOM   3960  OG  SER H  18      47.770  48.821 -19.380  1.00 51.88           O  
ATOM   3961  N   GLU H  19      50.839  51.088 -17.845  1.00 52.39           N  
ATOM   3962  CA  GLU H  19      51.909  52.069 -17.727  1.00 51.56           C  
ATOM   3963  C   GLU H  19      52.039  52.841 -19.042  1.00 50.34           C  
ATOM   3964  O   GLU H  19      52.119  52.240 -20.108  1.00 48.73           O  
ATOM   3965  CB  GLU H  19      53.230  51.351 -17.430  1.00 53.14           C  
ATOM   3966  CG  GLU H  19      53.062  49.953 -16.826  1.00 55.64           C  
ATOM   3967  CD  GLU H  19      52.523  48.932 -17.828  1.00 57.03           C  
ATOM   3968  OE1 GLU H  19      53.279  48.529 -18.742  1.00 57.64           O  
ATOM   3969  OE2 GLU H  19      51.342  48.537 -17.702  1.00 57.49           O  
ATOM   3970  N   PRO H  20      52.064  54.180 -18.983  1.00 49.75           N  
ATOM   3971  CA  PRO H  20      52.190  54.978 -20.207  1.00 49.52           C  
ATOM   3972  C   PRO H  20      53.352  54.495 -21.076  1.00 49.02           C  
ATOM   3973  O   PRO H  20      54.496  54.434 -20.620  1.00 50.30           O  
ATOM   3974  CB  PRO H  20      52.407  56.389 -19.675  1.00 49.52           C  
ATOM   3975  CG  PRO H  20      51.570  56.387 -18.439  1.00 49.63           C  
ATOM   3976  CD  PRO H  20      51.899  55.046 -17.805  1.00 49.86           C  
ATOM   3977  N   PRO H  21      53.069  54.140 -22.342  1.00 48.10           N  
ATOM   3978  CA  PRO H  21      54.099  53.655 -23.269  1.00 48.21           C  
ATOM   3979  C   PRO H  21      55.304  54.574 -23.426  1.00 48.77           C  
ATOM   3980  O   PRO H  21      55.160  55.785 -23.599  1.00 47.88           O  
ATOM   3981  CB  PRO H  21      53.332  53.474 -24.582  1.00 47.52           C  
ATOM   3982  CG  PRO H  21      52.223  54.468 -24.471  1.00 47.86           C  
ATOM   3983  CD  PRO H  21      51.780  54.287 -23.040  1.00 47.08           C  
ATOM   3984  N   ARG H  22      56.492  53.976 -23.364  1.00 49.60           N  
ATOM   3985  CA  ARG H  22      57.739  54.715 -23.504  1.00 49.73           C  
ATOM   3986  C   ARG H  22      58.239  54.563 -24.937  1.00 49.39           C  
ATOM   3987  O   ARG H  22      58.826  53.539 -25.313  1.00 49.12           O  
ATOM   3988  CB  ARG H  22      58.777  54.185 -22.510  1.00 51.46           C  
ATOM   3989  CG  ARG H  22      58.237  54.082 -21.082  1.00 53.97           C  
ATOM   3990  CD  ARG H  22      59.338  54.011 -20.037  1.00 56.15           C  
ATOM   3991  NE  ARG H  22      58.794  54.008 -18.679  1.00 58.04           N  
ATOM   3992  CZ  ARG H  22      59.518  54.223 -17.585  1.00 58.85           C  
ATOM   3993  NH1 ARG H  22      60.817  54.467 -17.693  1.00 58.81           N  
ATOM   3994  NH2 ARG H  22      58.953  54.172 -16.384  1.00 58.46           N  
HETATM 3995  N   MSE H  23      57.993  55.594 -25.736  1.00 48.08           N  
HETATM 3996  CA  MSE H  23      58.383  55.583 -27.136  1.00 46.24           C  
HETATM 3997  C   MSE H  23      59.325  56.728 -27.453  1.00 45.71           C  
HETATM 3998  O   MSE H  23      59.159  57.840 -26.951  1.00 45.15           O  
HETATM 3999  CB  MSE H  23      57.146  55.720 -28.028  1.00 45.52           C  
HETATM 4000  CG  MSE H  23      56.033  54.697 -27.782  1.00 44.84           C  
HETATM 4001 SE   MSE H  23      54.405  55.078 -28.795  1.00 45.39          SE  
HETATM 4002  CE  MSE H  23      53.815  56.667 -27.797  1.00 42.92           C  
ATOM   4003  N   GLU H  24      60.322  56.449 -28.286  1.00 45.95           N  
ATOM   4004  CA  GLU H  24      61.258  57.476 -28.711  1.00 45.28           C  
ATOM   4005  C   GLU H  24      60.641  58.071 -29.966  1.00 45.05           C  
ATOM   4006  O   GLU H  24      60.535  57.392 -30.996  1.00 46.22           O  
ATOM   4007  CB  GLU H  24      62.629  56.874 -29.043  1.00 45.92           C  
ATOM   4008  CG  GLU H  24      63.528  56.599 -27.841  1.00 45.77           C  
ATOM   4009  CD  GLU H  24      64.005  57.875 -27.185  1.00 46.76           C  
ATOM   4010  OE1 GLU H  24      64.416  58.792 -27.925  1.00 48.04           O  
ATOM   4011  OE2 GLU H  24      63.977  57.962 -25.937  1.00 47.63           O  
ATOM   4012  N   LEU H  25      60.220  59.330 -29.875  1.00 44.09           N  
ATOM   4013  CA  LEU H  25      59.604  60.007 -31.008  1.00 41.86           C  
ATOM   4014  C   LEU H  25      60.388  61.268 -31.364  1.00 41.08           C  
ATOM   4015  O   LEU H  25      59.867  62.382 -31.277  1.00 40.97           O  
ATOM   4016  CB  LEU H  25      58.158  60.382 -30.674  1.00 42.20           C  
ATOM   4017  CG  LEU H  25      57.209  59.317 -30.102  1.00 43.28           C  
ATOM   4018  CD1 LEU H  25      55.957  59.981 -29.541  1.00 42.29           C  
ATOM   4019  CD2 LEU H  25      56.845  58.322 -31.178  1.00 42.76           C  
ATOM   4020  N   ARG H  26      61.641  61.101 -31.769  1.00 39.88           N  
ATOM   4021  CA  ARG H  26      62.443  62.259 -32.129  1.00 40.11           C  
ATOM   4022  C   ARG H  26      62.313  62.630 -33.595  1.00 37.48           C  
ATOM   4023  O   ARG H  26      62.376  63.806 -33.944  1.00 39.78           O  
ATOM   4024  CB  ARG H  26      63.917  62.040 -31.789  1.00 41.99           C  
ATOM   4025  CG  ARG H  26      64.470  60.721 -32.245  1.00 45.25           C  
ATOM   4026  CD  ARG H  26      64.695  59.823 -31.047  1.00 47.63           C  
ATOM   4027  NE  ARG H  26      64.461  58.423 -31.385  1.00 52.16           N  
ATOM   4028  CZ  ARG H  26      65.416  57.505 -31.485  1.00 54.56           C  
ATOM   4029  NH1 ARG H  26      66.685  57.834 -31.274  1.00 57.30           N  
ATOM   4030  NH2 ARG H  26      65.098  56.257 -31.806  1.00 55.78           N  
ATOM   4031  N   SER H  27      62.106  61.635 -34.447  1.00 33.80           N  
ATOM   4032  CA  SER H  27      61.987  61.879 -35.873  1.00 30.10           C  
ATOM   4033  C   SER H  27      60.646  61.412 -36.439  1.00 28.80           C  
ATOM   4034  O   SER H  27      59.895  60.660 -35.793  1.00 28.10           O  
ATOM   4035  CB  SER H  27      63.103  61.145 -36.594  1.00 29.08           C  
ATOM   4036  OG  SER H  27      62.958  59.753 -36.377  1.00 27.72           O  
ATOM   4037  N   VAL H  28      60.337  61.869 -37.647  1.00 26.42           N  
ATOM   4038  CA  VAL H  28      59.116  61.450 -38.309  1.00 24.81           C  
ATOM   4039  C   VAL H  28      59.223  59.945 -38.505  1.00 23.16           C  
ATOM   4040  O   VAL H  28      58.269  59.213 -38.268  1.00 21.76           O  
ATOM   4041  CB  VAL H  28      58.966  62.091 -39.681  1.00 24.50           C  
ATOM   4042  CG1 VAL H  28      57.695  61.575 -40.331  1.00 25.05           C  
ATOM   4043  CG2 VAL H  28      58.926  63.605 -39.538  1.00 25.09           C  
ATOM   4044  N   GLY H  29      60.399  59.490 -38.936  1.00 21.94           N  
ATOM   4045  CA  GLY H  29      60.617  58.066 -39.126  1.00 19.50           C  
ATOM   4046  C   GLY H  29      60.278  57.244 -37.892  1.00 19.67           C  
ATOM   4047  O   GLY H  29      59.795  56.104 -37.992  1.00 18.82           O  
ATOM   4048  N   ASP H  30      60.542  57.815 -36.724  1.00 18.82           N  
ATOM   4049  CA  ASP H  30      60.255  57.162 -35.432  1.00 21.24           C  
ATOM   4050  C   ASP H  30      58.747  57.080 -35.206  1.00 19.30           C  
ATOM   4051  O   ASP H  30      58.199  56.031 -34.868  1.00 19.36           O  
ATOM   4052  CB  ASP H  30      60.825  58.005 -34.306  1.00 24.24           C  
ATOM   4053  CG  ASP H  30      61.914  57.306 -33.559  1.00 28.54           C  
ATOM   4054  OD1 ASP H  30      61.628  56.184 -33.079  1.00 32.17           O  
ATOM   4055  OD2 ASP H  30      63.027  57.886 -33.443  1.00 26.84           O  
ATOM   4056  N   ILE H  31      58.095  58.225 -35.351  1.00 20.61           N  
ATOM   4057  CA  ILE H  31      56.653  58.313 -35.168  1.00 19.92           C  
ATOM   4058  C   ILE H  31      55.961  57.366 -36.127  1.00 18.73           C  
ATOM   4059  O   ILE H  31      55.150  56.546 -35.713  1.00 20.19           O  
ATOM   4060  CB  ILE H  31      56.179  59.768 -35.379  1.00 19.92           C  
ATOM   4061  CG1 ILE H  31      56.873  60.650 -34.348  1.00 17.33           C  
ATOM   4062  CG2 ILE H  31      54.649  59.885 -35.209  1.00 18.85           C  
ATOM   4063  CD1 ILE H  31      56.587  62.113 -34.500  1.00 18.27           C  
ATOM   4064  N   GLU H  32      56.280  57.449 -37.407  1.00 18.58           N  
ATOM   4065  CA  GLU H  32      55.645  56.548 -38.357  1.00 22.24           C  
ATOM   4066  C   GLU H  32      55.882  55.065 -38.048  1.00 23.61           C  
ATOM   4067  O   GLU H  32      55.001  54.228 -38.281  1.00 22.95           O  
ATOM   4068  CB  GLU H  32      56.086  56.906 -39.768  1.00 23.87           C  
ATOM   4069  CG  GLU H  32      55.467  58.212 -40.217  1.00 27.84           C  
ATOM   4070  CD  GLU H  32      55.958  58.673 -41.568  1.00 31.28           C  
ATOM   4071  OE1 GLU H  32      56.101  57.840 -42.495  1.00 33.87           O  
ATOM   4072  OE2 GLU H  32      56.190  59.891 -41.706  1.00 34.39           O  
ATOM   4073  N   GLN H  33      57.047  54.710 -37.510  1.00 23.76           N  
ATOM   4074  CA  GLN H  33      57.249  53.296 -37.171  1.00 24.28           C  
ATOM   4075  C   GLN H  33      56.392  52.859 -35.990  1.00 23.15           C  
ATOM   4076  O   GLN H  33      55.957  51.715 -35.924  1.00 22.48           O  
ATOM   4077  CB  GLN H  33      58.686  53.006 -36.790  1.00 24.86           C  
ATOM   4078  CG  GLN H  33      58.930  51.518 -36.529  1.00 30.01           C  
ATOM   4079  CD  GLN H  33      60.388  51.225 -36.300  1.00 32.74           C  
ATOM   4080  OE1 GLN H  33      60.897  51.390 -35.190  1.00 32.40           O  
ATOM   4081  NE2 GLN H  33      61.088  50.825 -37.368  1.00 33.64           N  
ATOM   4082  N   GLU H  34      56.207  53.747 -35.022  1.00 22.11           N  
ATOM   4083  CA  GLU H  34      55.389  53.396 -33.866  1.00 23.07           C  
ATOM   4084  C   GLU H  34      53.933  53.275 -34.330  1.00 22.02           C  
ATOM   4085  O   GLU H  34      53.186  52.439 -33.813  1.00 21.64           O  
ATOM   4086  CB  GLU H  34      55.507  54.463 -32.776  1.00 25.45           C  
ATOM   4087  CG  GLU H  34      56.831  54.507 -32.083  1.00 28.76           C  
ATOM   4088  CD  GLU H  34      57.009  53.382 -31.096  1.00 32.07           C  
ATOM   4089  OE1 GLU H  34      56.259  52.370 -31.173  1.00 32.68           O  
ATOM   4090  OE2 GLU H  34      57.915  53.513 -30.239  1.00 33.14           O  
ATOM   4091  N   LEU H  35      53.547  54.098 -35.307  1.00 21.01           N  
ATOM   4092  CA  LEU H  35      52.179  54.080 -35.865  1.00 22.35           C  
ATOM   4093  C   LEU H  35      51.942  52.803 -36.667  1.00 23.22           C  
ATOM   4094  O   LEU H  35      50.891  52.193 -36.558  1.00 23.20           O  
ATOM   4095  CB  LEU H  35      51.955  55.298 -36.772  1.00 18.84           C  
ATOM   4096  CG  LEU H  35      50.619  55.371 -37.524  1.00 21.38           C  
ATOM   4097  CD1 LEU H  35      49.458  55.437 -36.490  1.00 19.17           C  
ATOM   4098  CD2 LEU H  35      50.630  56.590 -38.457  1.00 19.54           C  
ATOM   4099  N   GLU H  36      52.908  52.407 -37.497  1.00 27.22           N  
ATOM   4100  CA  GLU H  36      52.781  51.162 -38.281  1.00 29.75           C  
ATOM   4101  C   GLU H  36      52.674  49.980 -37.302  1.00 27.94           C  
ATOM   4102  O   GLU H  36      51.890  49.035 -37.500  1.00 25.65           O  
ATOM   4103  CB  GLU H  36      54.022  50.953 -39.158  1.00 32.64           C  
ATOM   4104  CG  GLU H  36      54.501  52.186 -39.901  1.00 36.93           C  
ATOM   4105  CD  GLU H  36      53.611  52.566 -41.060  1.00 40.56           C  
ATOM   4106  OE1 GLU H  36      52.369  52.551 -40.888  1.00 43.64           O  
ATOM   4107  OE2 GLU H  36      54.158  52.894 -42.143  1.00 42.64           O  
ATOM   4108  N   ARG H  37      53.492  50.027 -36.253  1.00 27.75           N  
ATOM   4109  CA  ARG H  37      53.479  48.962 -35.252  1.00 29.70           C  
ATOM   4110  C   ARG H  37      52.163  48.927 -34.483  1.00 28.45           C  
ATOM   4111  O   ARG H  37      51.712  47.863 -34.066  1.00 28.64           O  
ATOM   4112  CB  ARG H  37      54.620  49.126 -34.254  1.00 32.56           C  
ATOM   4113  CG  ARG H  37      54.515  48.132 -33.098  1.00 37.75           C  
ATOM   4114  CD  ARG H  37      55.674  48.282 -32.150  1.00 41.67           C  
ATOM   4115  NE  ARG H  37      56.943  48.137 -32.854  1.00 45.46           N  
ATOM   4116  CZ  ARG H  37      58.131  48.095 -32.259  1.00 47.70           C  
ATOM   4117  NH1 ARG H  37      58.231  48.187 -30.932  1.00 48.98           N  
ATOM   4118  NH2 ARG H  37      59.222  47.950 -32.995  1.00 47.69           N  
ATOM   4119  N   ALA H  38      51.571  50.097 -34.270  1.00 27.13           N  
ATOM   4120  CA  ALA H  38      50.301  50.189 -33.565  1.00 26.36           C  
ATOM   4121  C   ALA H  38      49.212  49.589 -34.435  1.00 26.11           C  
ATOM   4122  O   ALA H  38      48.405  48.803 -33.947  1.00 26.48           O  
ATOM   4123  CB  ALA H  38      49.961  51.649 -33.249  1.00 26.37           C  
ATOM   4124  N   LYS H  39      49.179  49.968 -35.718  1.00 27.36           N  
ATOM   4125  CA  LYS H  39      48.165  49.446 -36.643  1.00 27.94           C  
ATOM   4126  C   LYS H  39      48.282  47.939 -36.780  1.00 26.74           C  
ATOM   4127  O   LYS H  39      47.274  47.237 -36.898  1.00 24.19           O  
ATOM   4128  CB  LYS H  39      48.290  50.086 -38.033  1.00 28.66           C  
ATOM   4129  CG  LYS H  39      47.898  51.543 -38.089  1.00 31.82           C  
ATOM   4130  CD  LYS H  39      48.109  52.135 -39.490  1.00 35.03           C  
ATOM   4131  CE  LYS H  39      47.930  53.658 -39.486  1.00 36.75           C  
ATOM   4132  NZ  LYS H  39      48.209  54.295 -40.815  1.00 37.62           N  
ATOM   4133  N   ALA H  40      49.515  47.447 -36.778  1.00 27.18           N  
ATOM   4134  CA  ALA H  40      49.754  46.017 -36.900  1.00 29.63           C  
ATOM   4135  C   ALA H  40      49.260  45.274 -35.664  1.00 30.38           C  
ATOM   4136  O   ALA H  40      48.724  44.176 -35.794  1.00 32.05           O  
ATOM   4137  CB  ALA H  40      51.253  45.737 -37.099  1.00 29.68           C  
ATOM   4138  N   SER H  41      49.461  45.849 -34.475  1.00 30.17           N  
ATOM   4139  CA  SER H  41      49.016  45.199 -33.243  1.00 30.15           C  
ATOM   4140  C   SER H  41      47.492  45.204 -33.159  1.00 29.14           C  
ATOM   4141  O   SER H  41      46.917  44.346 -32.508  1.00 26.94           O  
ATOM   4142  CB  SER H  41      49.594  45.878 -31.991  1.00 29.83           C  
ATOM   4143  OG  SER H  41      51.021  45.861 -31.990  1.00 34.17           O  
ATOM   4144  N   ILE H  42      46.845  46.169 -33.813  1.00 28.79           N  
ATOM   4145  CA  ILE H  42      45.384  46.220 -33.790  1.00 28.68           C  
ATOM   4146  C   ILE H  42      44.756  45.183 -34.710  1.00 30.99           C  
ATOM   4147  O   ILE H  42      43.711  44.611 -34.379  1.00 32.07           O  
ATOM   4148  CB  ILE H  42      44.840  47.606 -34.162  1.00 26.36           C  
ATOM   4149  CG1 ILE H  42      45.169  48.594 -33.034  1.00 23.91           C  
ATOM   4150  CG2 ILE H  42      43.325  47.540 -34.313  1.00 21.32           C  
ATOM   4151  CD1 ILE H  42      45.046  50.016 -33.413  1.00 24.33           C  
ATOM   4152  N   ARG H  43      45.367  44.931 -35.862  1.00 32.07           N  
ATOM   4153  CA  ARG H  43      44.821  43.919 -36.769  1.00 33.44           C  
ATOM   4154  C   ARG H  43      44.946  42.532 -36.144  1.00 33.68           C  
ATOM   4155  O   ARG H  43      44.069  41.678 -36.320  1.00 34.05           O  
ATOM   4156  CB  ARG H  43      45.549  43.921 -38.112  1.00 33.46           C  
ATOM   4157  CG  ARG H  43      45.293  45.145 -38.961  1.00 34.42           C  
ATOM   4158  CD  ARG H  43      45.948  44.991 -40.333  1.00 37.49           C  
ATOM   4159  NE  ARG H  43      45.612  46.095 -41.234  1.00 41.48           N  
ATOM   4160  CZ  ARG H  43      45.915  46.115 -42.529  1.00 42.59           C  
ATOM   4161  NH1 ARG H  43      46.564  45.089 -43.072  1.00 43.28           N  
ATOM   4162  NH2 ARG H  43      45.554  47.146 -43.286  1.00 43.69           N  
ATOM   4163  N   ARG H  44      46.045  42.310 -35.429  1.00 33.23           N  
ATOM   4164  CA  ARG H  44      46.302  41.035 -34.770  1.00 32.90           C  
ATOM   4165  C   ARG H  44      45.388  40.903 -33.560  1.00 31.87           C  
ATOM   4166  O   ARG H  44      44.814  39.834 -33.304  1.00 31.57           O  
ATOM   4167  CB  ARG H  44      47.757  40.974 -34.300  1.00 36.70           C  
ATOM   4168  CG  ARG H  44      48.769  41.265 -35.379  1.00 41.39           C  
ATOM   4169  CD  ARG H  44      50.020  41.926 -34.821  1.00 46.03           C  
ATOM   4170  NE  ARG H  44      51.014  42.154 -35.869  1.00 49.46           N  
ATOM   4171  CZ  ARG H  44      52.125  42.869 -35.713  1.00 51.10           C  
ATOM   4172  NH1 ARG H  44      52.388  43.446 -34.552  1.00 51.77           N  
ATOM   4173  NH2 ARG H  44      52.996  42.972 -36.704  1.00 51.78           N  
ATOM   4174  N   LEU H  45      45.263  41.989 -32.806  1.00 27.86           N  
ATOM   4175  CA  LEU H  45      44.420  41.988 -31.616  1.00 27.06           C  
ATOM   4176  C   LEU H  45      42.943  41.768 -31.938  1.00 27.34           C  
ATOM   4177  O   LEU H  45      42.234  41.066 -31.212  1.00 25.34           O  
ATOM   4178  CB  LEU H  45      44.596  43.306 -30.853  1.00 27.14           C  
ATOM   4179  CG  LEU H  45      45.383  43.277 -29.531  1.00 27.11           C  
ATOM   4180  CD1 LEU H  45      46.317  42.084 -29.475  1.00 28.58           C  
ATOM   4181  CD2 LEU H  45      46.149  44.586 -29.388  1.00 27.00           C  
ATOM   4182  N   GLU H  46      42.483  42.359 -33.032  1.00 27.47           N  
ATOM   4183  CA  GLU H  46      41.089  42.225 -33.425  1.00 29.93           C  
ATOM   4184  C   GLU H  46      40.830  40.847 -34.015  1.00 30.20           C  
ATOM   4185  O   GLU H  46      39.698  40.387 -34.029  1.00 29.76           O  
ATOM   4186  CB  GLU H  46      40.725  43.310 -34.433  1.00 29.59           C  
ATOM   4187  CG  GLU H  46      39.260  43.651 -34.439  1.00 33.80           C  
ATOM   4188  CD  GLU H  46      38.723  43.886 -33.046  1.00 34.46           C  
ATOM   4189  OE1 GLU H  46      39.283  44.749 -32.324  1.00 35.05           O  
ATOM   4190  OE2 GLU H  46      37.739  43.201 -32.675  1.00 34.52           O
[truncated: 65,854 more chars]
