# Supplementary material for: Self-assembly and regulation of protein cages from pre-organised coiled-coil modules
Source: Nat Commun. 2021 Feb 11;12:939. doi: 10.1038/s41467-021-21184-6 (PMC7878516; doi:10.1038/s41467-021-21184-6)
Supplement: Supplementary file 3 — Supplementary Software 1 [file 41467_2021_21184_MOESM3_ESM.zip › building_blocks/BCR.pdb]

HEADER    TRANSFERASE                             25-SEP-01   1K1F              
TITLE     STRUCTURE OF THE BCR-ABL ONCOPROTEIN OLIGOMERIZATION DOMAIN           
COMPND    MOL_ID: 1;                                                            
COMPND   2 MOLECULE: BREAKPOINT CLUSTER REGION PROTEIN;                         
COMPND   3 CHAIN: A, B, C, D, E, F, G, H;                                       
COMPND   4 FRAGMENT: BCR1-72;                                                   
COMPND   5 EC: 2.7.1.-;                                                         
COMPND   6 ENGINEERED: YES;                                                     
COMPND   7 MUTATION: YES                                                        
SOURCE    MOL_ID: 1;                                                            
SOURCE   2 ORGANISM_SCIENTIFIC: HOMO SAPIENS;                                   
SOURCE   3 ORGANISM_COMMON: HUMAN;                                              
SOURCE   4 ORGANISM_TAXID: 9606;                                                
SOURCE   5 EXPRESSION_SYSTEM: ESCHERICHIA COLI;                                 
SOURCE   6 EXPRESSION_SYSTEM_TAXID: 562                                         
KEYWDS    OLIGOMERIZATION, COILED COIL, BCR-ABL KINASE, TRANSFERASE             
EXPDTA    X-RAY DIFFRACTION                                                     
AUTHOR    X.ZHAO,S.GHAFFARI,H.LODISH,V.N.MALASHKEVICH,P.S.KIM                   
REVDAT   3   24-FEB-09 1K1F    1       VERSN                                    
REVDAT   2   01-APR-03 1K1F    1       JRNL                                     
REVDAT   1   06-FEB-02 1K1F    0                                                
JRNL        AUTH   X.ZHAO,S.GHAFFARI,H.LODISH,V.N.MALASHKEVICH,P.S.KIM          
JRNL        TITL   STRUCTURE OF THE BCR-ABL ONCOPROTEIN                         
JRNL        TITL 2 OLIGOMERIZATION DOMAIN.                                      
JRNL        REF    NAT.STRUCT.BIOL.              V.   9   117 2002              
JRNL        REFN                   ISSN 1072-8368                               
JRNL        PMID   11780146                                                     
REMARK   1                                                                      
REMARK   2                                                                      
REMARK   2 RESOLUTION.    2.20 ANGSTROMS.                                       
REMARK   3                                                                      
REMARK   3 REFINEMENT.                                                          
REMARK   3   PROGRAM     : CNS 1.0                                              
REMARK   3   AUTHORS     : BRUNGER,ADAMS,CLORE,DELANO,GROS,GROSSE-              
REMARK   3               : KUNSTLEVE,JIANG,KUSZEWSKI,NILGES, PANNU,             
REMARK   3               : READ,RICE,SIMONSON,WARREN                            
REMARK   3                                                                      
REMARK   3  REFINEMENT TARGET : ENGH & HUBER                                    
REMARK   3                                                                      
REMARK   3  DATA USED IN REFINEMENT.                                            
REMARK   3   RESOLUTION RANGE HIGH (ANGSTROMS) : 2.20                           
REMARK   3   RESOLUTION RANGE LOW  (ANGSTROMS) : 10.00                          
REMARK   3   DATA CUTOFF            (SIGMA(F)) : 0.000                          
REMARK   3   DATA CUTOFF HIGH         (ABS(F)) : 1412713.360                    
REMARK   3   DATA CUTOFF LOW          (ABS(F)) : 0.0000                         
REMARK   3   COMPLETENESS (WORKING+TEST)   (%) : 99.0                           
REMARK   3   NUMBER OF REFLECTIONS             : 51251                          
REMARK   3                                                                      
REMARK   3  FIT TO DATA USED IN REFINEMENT.                                     
REMARK   3   CROSS-VALIDATION METHOD          : THROUGHOUT                      
REMARK   3   FREE R VALUE TEST SET SELECTION  : RANDOM                          
REMARK   3   R VALUE            (WORKING SET) : 0.262                           
REMARK   3   FREE R VALUE                     : 0.295                           
REMARK   3   FREE R VALUE TEST SET SIZE   (%) : NULL                            
REMARK   3   FREE R VALUE TEST SET COUNT      : 2505                            
REMARK   3   ESTIMATED ERROR OF FREE R VALUE  : NULL                            
REMARK   3                                                                      
REMARK   3  FIT IN THE HIGHEST RESOLUTION BIN.                                  
REMARK   3   TOTAL NUMBER OF BINS USED           : 6                            
REMARK   3   BIN RESOLUTION RANGE HIGH       (A) : 2.40                         
REMARK   3   BIN RESOLUTION RANGE LOW        (A) : 2.55                         
REMARK   3   BIN COMPLETENESS (WORKING+TEST) (%) : 99.90                        
REMARK   3   REFLECTIONS IN BIN    (WORKING SET) : 6512                         
REMARK   3   BIN R VALUE           (WORKING SET) : 0.3080                       
REMARK   3   BIN FREE R VALUE                    : NULL                         
REMARK   3   BIN FREE R VALUE TEST SET SIZE  (%) : NULL                         
REMARK   3   BIN FREE R VALUE TEST SET COUNT     : NULL                         
REMARK   3   ESTIMATED ERROR OF BIN FREE R VALUE : NULL                         
REMARK   3                                                                      
REMARK   3  NUMBER OF NON-HYDROGEN ATOMS USED IN REFINEMENT.                    
REMARK   3   PROTEIN ATOMS            : 4358                                    
REMARK   3   NUCLEIC ACID ATOMS       : 0                                       
REMARK   3   HETEROGEN ATOMS          : 0                                       
REMARK   3   SOLVENT ATOMS            : 420                                     
REMARK   3                                                                      
REMARK   3  B VALUES.                                                           
REMARK   3   FROM WILSON PLOT           (A**2) : 27.10                          
REMARK   3   MEAN B VALUE      (OVERALL, A**2) : 40.50                          
REMARK   3   OVERALL ANISOTROPIC B VALUE.                                       
REMARK   3    B11 (A**2) : 9.21000                                              
REMARK   3    B22 (A**2) : -9.68000                                             
REMARK   3    B33 (A**2) : 0.47000                                              
REMARK   3    B12 (A**2) : 0.00000                                              
REMARK   3    B13 (A**2) : 0.43000                                              
REMARK   3    B23 (A**2) : 0.00000                                              
REMARK   3                                                                      
REMARK   3  ESTIMATED COORDINATE ERROR.                                         
REMARK   3   ESD FROM LUZZATI PLOT        (A) : 0.36                            
REMARK   3   ESD FROM SIGMAA              (A) : 0.28                            
REMARK   3   LOW RESOLUTION CUTOFF        (A) : 5.00                            
REMARK   3                                                                      
REMARK   3  CROSS-VALIDATED ESTIMATED COORDINATE ERROR.                         
REMARK   3   ESD FROM C-V LUZZATI PLOT    (A) : NULL                            
REMARK   3   ESD FROM C-V SIGMAA          (A) : NULL                            
REMARK   3                                                                      
REMARK   3  RMS DEVIATIONS FROM IDEAL VALUES.                                   
REMARK   3   BOND LENGTHS                 (A) : 0.010                           
REMARK   3   BOND ANGLES            (DEGREES) : 1.50                            
REMARK   3   DIHEDRAL ANGLES        (DEGREES) : 19.10                           
REMARK   3   IMPROPER ANGLES        (DEGREES) : 1.06                            
REMARK   3                                                                      
REMARK   3  ISOTROPIC THERMAL MODEL : RESTRAINED                                
REMARK   3                                                                      
REMARK   3  ISOTROPIC THERMAL FACTOR RESTRAINTS.    RMS    SIGMA                
REMARK   3   MAIN-CHAIN BOND              (A**2) : NULL  ; NULL                 
REMARK   3   MAIN-CHAIN ANGLE             (A**2) : NULL  ; NULL                 
REMARK   3   SIDE-CHAIN BOND              (A**2) : NULL  ; NULL                 
REMARK   3   SIDE-CHAIN ANGLE             (A**2) : NULL  ; NULL                 
REMARK   3                                                                      
REMARK   3  BULK SOLVENT MODELING.                                              
REMARK   3   METHOD USED : FLAT MODEL                                           
REMARK   3   KSOL        : 0.48                                                 
REMARK   3   BSOL        : 80.63                                                
REMARK   3                                                                      
REMARK   3  NCS MODEL : NULL                                                    
REMARK   3                                                                      
REMARK   3  NCS RESTRAINTS.                         RMS   SIGMA/WEIGHT          
REMARK   3   GROUP  1  POSITIONAL            (A) : NULL  ; NULL                 
REMARK   3   GROUP  1  B-FACTOR           (A**2) : NULL  ; NULL                 
REMARK   3                                                                      
REMARK   3  PARAMETER FILE  1  : NULL                                           
REMARK   3  TOPOLOGY FILE  1   : NULL                                           
REMARK   3                                                                      
REMARK   3  OTHER REFINEMENT REMARKS: NULL                                      
REMARK   4                                                                      
REMARK   4 1K1F COMPLIES WITH FORMAT V. 3.15, 01-DEC-08                         
REMARK 100                                                                      
REMARK 100 THIS ENTRY HAS BEEN PROCESSED BY RCSB ON 27-SEP-01.                  
REMARK 100 THE RCSB ID CODE IS RCSB014439.                                      
REMARK 200                                                                      
REMARK 200 EXPERIMENTAL DETAILS                                                 
REMARK 200  EXPERIMENT TYPE                : X-RAY DIFFRACTION                  
REMARK 200  DATE OF DATA COLLECTION        : 07-MAR-01; NULL                    
REMARK 200  TEMPERATURE           (KELVIN) : 100; 100                           
REMARK 200  PH                             : 5.0                                
REMARK 200  NUMBER OF CRYSTALS USED        : 2                                  
REMARK 200                                                                      
REMARK 200  SYNCHROTRON              (Y/N) : Y; NULL                            
REMARK 200  RADIATION SOURCE               : NSLS; NULL                         
REMARK 200  BEAMLINE                       : X4A; NULL                          
REMARK 200  X-RAY GENERATOR MODEL          : NULL; NULL                         
REMARK 200  MONOCHROMATIC OR LAUE    (M/L) : M; NULL                            
REMARK 200  WAVELENGTH OR RANGE        (A) : 0.9686,0.9789,0.9793; NULL         
REMARK 200  MONOCHROMATOR                  : GRAPHITE; NULL                     
REMARK 200  OPTICS                         : NULL; NULL                         
REMARK 200                                                                      
REMARK 200  DETECTOR TYPE                  : CCD; NULL                          
REMARK 200  DETECTOR MANUFACTURER          : ADSC QUANTUM 4; NULL               
REMARK 200  INTENSITY-INTEGRATION SOFTWARE : DENZO                              
REMARK 200  DATA SCALING SOFTWARE          : SCALEPACK                          
REMARK 200                                                                      
REMARK 200  NUMBER OF UNIQUE REFLECTIONS   : 51251                              
REMARK 200  RESOLUTION RANGE HIGH      (A) : 2.200                              
REMARK 200  RESOLUTION RANGE LOW       (A) : 20.000                             
REMARK 200  REJECTION CRITERIA  (SIGMA(I)) : 2.000                              
REMARK 200                                                                      
REMARK 200 OVERALL.                                                             
REMARK 200  COMPLETENESS FOR RANGE     (%) : 99.0                               
REMARK 200  DATA REDUNDANCY                : NULL                               
REMARK 200  R MERGE                    (I) : NULL                               
REMARK 200  R SYM                      (I) : NULL                               
REMARK 200  <I/SIGMA(I)> FOR THE DATA SET  : NULL                               
REMARK 200                                                                      
REMARK 200 IN THE HIGHEST RESOLUTION SHELL.                                     
REMARK 200  HIGHEST RESOLUTION SHELL, RANGE HIGH (A) : NULL                     
REMARK 200  HIGHEST RESOLUTION SHELL, RANGE LOW  (A) : NULL                     
REMARK 200  COMPLETENESS FOR SHELL     (%) : NULL                               
REMARK 200  DATA REDUNDANCY IN SHELL       : NULL                               
REMARK 200  R MERGE FOR SHELL          (I) : NULL                               
REMARK 200  R SYM FOR SHELL            (I) : NULL                               
REMARK 200  <I/SIGMA(I)> FOR SHELL         : NULL                               
REMARK 200                                                                      
REMARK 200 DIFFRACTION PROTOCOL: MAD; NULL                                      
REMARK 200 METHOD USED TO DETERMINE THE STRUCTURE: MAD                          
REMARK 200 SOFTWARE USED: MLPHARE                                               
REMARK 200 STARTING MODEL: NULL                                                 
REMARK 200                                                                      
REMARK 200 REMARK: NULL                                                         
REMARK 280                                                                      
REMARK 280 CRYSTAL                                                              
REMARK 280 SOLVENT CONTENT, VS   (%): 34.84                                     
REMARK 280 MATTHEWS COEFFICIENT, VM (ANGSTROMS**3/DA): 1.89                     
REMARK 280                                                                      
REMARK 280 CRYSTALLIZATION CONDITIONS: AMMONIUM SULFATE, PH 5.0, VAPOR          
REMARK 280  DIFFUSION, HANGING DROP, TEMPERATURE 293K                           
REMARK 290                                                                      
REMARK 290 CRYSTALLOGRAPHIC SYMMETRY                                            
REMARK 290 SYMMETRY OPERATORS FOR SPACE GROUP: P 1 21 1                         
REMARK 290                                                                      
REMARK 290      SYMOP   SYMMETRY                                                
REMARK 290     NNNMMM   OPERATOR                                                
REMARK 290       1555   X,Y,Z                                                   
REMARK 290       2555   -X,Y+1/2,-Z                                             
REMARK 290                                                                      
REMARK 290     WHERE NNN -> OPERATOR NUMBER                                     
REMARK 290           MMM -> TRANSLATION VECTOR                                  
REMARK 290                                                                      
REMARK 290 CRYSTALLOGRAPHIC SYMMETRY TRANSFORMATIONS                            
REMARK 290 THE FOLLOWING TRANSFORMATIONS OPERATE ON THE ATOM/HETATM             
REMARK 290 RECORDS IN THIS ENTRY TO PRODUCE CRYSTALLOGRAPHICALLY                
REMARK 290 RELATED MOLECULES.                                                   
REMARK 290   SMTRY1   1  1.000000  0.000000  0.000000        0.00000            
REMARK 290   SMTRY2   1  0.000000  1.000000  0.000000        0.00000            
REMARK 290   SMTRY3   1  0.000000  0.000000  1.000000        0.00000            
REMARK 290   SMTRY1   2 -1.000000  0.000000  0.000000        0.00000            
REMARK 290   SMTRY2   2  0.000000  1.000000  0.000000       60.58650            
REMARK 290   SMTRY3   2  0.000000  0.000000 -1.000000        0.00000            
REMARK 290                                                                      
REMARK 290 REMARK: NULL                                                         
REMARK 300                                                                      
REMARK 300 BIOMOLECULE: 1, 2                                                    
REMARK 300 SEE REMARK 350 FOR THE AUTHOR PROVIDED AND/OR PROGRAM                
REMARK 300 GENERATED ASSEMBLY INFORMATION FOR THE STRUCTURE IN                  
REMARK 300 THIS ENTRY. THE REMARK MAY ALSO PROVIDE INFORMATION ON               
REMARK 300 BURIED SURFACE AREA.                                                 
REMARK 350                                                                      
REMARK 350 COORDINATES FOR A COMPLETE MULTIMER REPRESENTING THE KNOWN           
REMARK 350 BIOLOGICALLY SIGNIFICANT OLIGOMERIZATION STATE OF THE                
REMARK 350 MOLECULE CAN BE GENERATED BY APPLYING BIOMT TRANSFORMATIONS          
REMARK 350 GIVEN BELOW.  BOTH NON-CRYSTALLOGRAPHIC AND                          
REMARK 350 CRYSTALLOGRAPHIC OPERATIONS ARE GIVEN.                               
REMARK 350                                                                      
REMARK 350 BIOMOLECULE: 1                                                       
REMARK 350 AUTHOR DETERMINED BIOLOGICAL UNIT: TETRAMERIC                        
REMARK 350 SOFTWARE DETERMINED QUATERNARY STRUCTURE: TETRAMERIC                 
REMARK 350 SOFTWARE USED: PISA                                                  
REMARK 350 TOTAL BURIED SURFACE AREA: 12280 ANGSTROM**2                         
REMARK 350 SURFACE AREA OF THE COMPLEX: 14780 ANGSTROM**2                       
REMARK 350 CHANGE IN SOLVENT FREE ENERGY: -101.0 KCAL/MOL                       
REMARK 350 APPLY THE FOLLOWING TO CHAINS: A, B, C, D                            
REMARK 350   BIOMT1   1  1.000000  0.000000  0.000000        0.00000            
REMARK 350   BIOMT2   1  0.000000  1.000000  0.000000        0.00000            
REMARK 350   BIOMT3   1  0.000000  0.000000  1.000000        0.00000            
REMARK 350                                                                      
REMARK 350 BIOMOLECULE: 2                                                       
REMARK 350 AUTHOR DETERMINED BIOLOGICAL UNIT: TETRAMERIC                        
REMARK 350 SOFTWARE DETERMINED QUATERNARY STRUCTURE: TETRAMERIC                 
REMARK 350 SOFTWARE USED: PISA                                                  
REMARK 350 TOTAL BURIED SURFACE AREA: 11260 ANGSTROM**2                         
REMARK 350 SURFACE AREA OF THE COMPLEX: 14650 ANGSTROM**2                       
REMARK 350 CHANGE IN SOLVENT FREE ENERGY: -103.0 KCAL/MOL                       
REMARK 350 APPLY THE FOLLOWING TO CHAINS: E, F, G, H                            
REMARK 350   BIOMT1   1  1.000000  0.000000  0.000000        0.00000            
REMARK 350   BIOMT2   1  0.000000  1.000000  0.000000        0.00000            
REMARK 350   BIOMT3   1  0.000000  0.000000  1.000000        0.00000            
REMARK 465                                                                      
REMARK 465 MISSING RESIDUES                                                     
REMARK 465 THE FOLLOWING RESIDUES WERE NOT LOCATED IN THE                       
REMARK 465 EXPERIMENT. (M=MODEL NUMBER; RES=RESIDUE NAME; C=CHAIN               
REMARK 465 IDENTIFIER; SSSEQ=SEQUENCE NUMBER; I=INSERTION CODE.)                
REMARK 465                                                                      
REMARK 465   M RES C SSSEQI                                                     
REMARK 465     LYS A    68                                                      
REMARK 465     SER A    69                                                      
REMARK 465     TYR A    70                                                      
REMARK 465     ASP A    71                                                      
REMARK 465     ARG A    72                                                      
REMARK 465     LYS B    68                                                      
REMARK 465     SER B    69                                                      
REMARK 465     TYR B    70                                                      
REMARK 465     ASP B    71                                                      
REMARK 465     ARG B    72                                                      
REMARK 465     LYS C    68                                                      
REMARK 465     SER C    69                                                      
REMARK 465     TYR C    70                                                      
REMARK 465     ASP C    71                                                      
REMARK 465     ARG C    72                                                      
REMARK 465     LYS D    67                                                      
REMARK 465     LYS D    68                                                      
REMARK 465     SER D    69                                                      
REMARK 465     TYR D    70                                                      
REMARK 465     ASP D    71                                                      
REMARK 465     ARG D    72                                                      
REMARK 465     MSE E     1                                                      
REMARK 465     VAL E     2                                                      
REMARK 465     LYS E    68                                                      
REMARK 465     SER E    69                                                      
REMARK 465     TYR E    70                                                      
REMARK 465     ASP E    71                                                      
REMARK 465     ARG E    72                                                      
REMARK 465     LYS F    68                                                      
REMARK 465     SER F    69                                                      
REMARK 465     TYR F    70                                                      
REMARK 465     ASP F    71                                                      
REMARK 465     ARG F    72                                                      
REMARK 465     GLU G    66                                                      
REMARK 465     LYS G    67                                                      
REMARK 465     LYS G    68                                                      
REMARK 465     SER G    69                                                      
REMARK 465     TYR G    70                                                      
REMARK 465     ASP G    71                                                      
REMARK 465     ARG G    72                                                      
REMARK 465     MSE H     1                                                      
REMARK 465     VAL H     2                                                      
REMARK 465     ASP H     3                                                      
REMARK 465     LYS H    67                                                      
REMARK 465     LYS H    68                                                      
REMARK 465     SER H    69                                                      
REMARK 465     TYR H    70                                                      
REMARK 465     ASP H    71                                                      
REMARK 465     ARG H    72                                                      
REMARK 500                                                                      
REMARK 500 GEOMETRY AND STEREOCHEMISTRY                                         
REMARK 500 SUBTOPIC: CLOSE CONTACTS IN SAME ASYMMETRIC UNIT                     
REMARK 500                                                                      
REMARK 500 THE FOLLOWING ATOMS ARE IN CLOSE CONTACT.                            
REMARK 500                                                                      
REMARK 500  ATM1  RES C  SSEQI   ATM2  RES C  SSEQI           DISTANCE          
REMARK 500   O    PRO C     4     N    PHE C     7              2.09            
REMARK 500   O    ALA F    64     N    GLU F    66              2.11            
REMARK 500   O    PRO C     4     N    GLY C     6              2.11            
REMARK 500                                                                      
REMARK 500 REMARK: NULL                                                         
REMARK 500                                                                      
REMARK 500 GEOMETRY AND STEREOCHEMISTRY                                         
REMARK 500 SUBTOPIC: CLOSE CONTACTS                                             
REMARK 500                                                                      
REMARK 500 THE FOLLOWING ATOMS THAT ARE RELATED BY CRYSTALLOGRAPHIC             
REMARK 500 SYMMETRY ARE IN CLOSE CONTACT.  AN ATOM LOCATED WITHIN 0.15          
REMARK 500 ANGSTROMS OF A SYMMETRY RELATED ATOM IS ASSUMED TO BE ON A           
REMARK 500 SPECIAL POSITION AND IS, THEREFORE, LISTED IN REMARK 375             
REMARK 500 INSTEAD OF REMARK 500.  ATOMS WITH NON-BLANK ALTERNATE               
REMARK 500 LOCATION INDICATORS ARE NOT INCLUDED IN THE CALCULATIONS.            
REMARK 500                                                                      
REMARK 500 DISTANCE CUTOFF:                                                     
REMARK 500 2.2 ANGSTROMS FOR CONTACTS NOT INVOLVING HYDROGEN ATOMS              
REMARK 500 1.6 ANGSTROMS FOR CONTACTS INVOLVING HYDROGEN ATOMS                  
REMARK 500                                                                      
REMARK 500  ATM1  RES C  SSEQI   ATM2  RES C  SSEQI  SSYMOP   DISTANCE          
REMARK 500   O    LEU F    25     O    PRO G     4     2754     2.12            
REMARK 500   O    ARG E    22     NH1  ARG H    44     1455     2.17            
REMARK 500                                                                      
REMARK 500 REMARK: NULL                                                         
REMARK 500                                                                      
REMARK 500 GEOMETRY AND STEREOCHEMISTRY                                         
REMARK 500 SUBTOPIC: COVALENT BOND LENGTHS                                      
REMARK 500                                                                      
REMARK 500 THE STEREOCHEMICAL PARAMETERS OF THE FOLLOWING RESIDUES              
REMARK 500 HAVE VALUES WHICH DEVIATE FROM EXPECTED VALUES BY MORE               
REMARK 500 THAN 6*RMSD (M=MODEL NUMBER; RES=RESIDUE NAME; C=CHAIN               
REMARK 500 IDENTIFIER; SSEQ=SEQUENCE NUMBER; I=INSERTION CODE).                 
REMARK 500                                                                      
REMARK 500 STANDARD TABLE:                                                      
REMARK 500 FORMAT: (10X,I3,1X,2(A3,1X,A1,I4,A1,1X,A4,3X),1X,F6.3)               
REMARK 500                                                                      
REMARK 500 EXPECTED VALUES PROTEIN: ENGH AND HUBER, 1999                        
REMARK 500 EXPECTED VALUES NUCLEIC ACID: CLOWNEY ET AL 1996                     
REMARK 500                                                                      
REMARK 500  M RES CSSEQI ATM1   RES CSSEQI ATM2   DEVIATION                     
REMARK 500    PRO C   4   N     PRO C   4   CA      0.147                       
REMARK 500    ASP C   3   C     PRO C   4   N       0.120                       
REMARK 500    PRO C   4   C     VAL C   5   N       0.250                       
REMARK 500                                                                      
REMARK 500 REMARK: NULL                                                         
REMARK 500                                                                      
REMARK 500 GEOMETRY AND STEREOCHEMISTRY                                         
REMARK 500 SUBTOPIC: COVALENT BOND ANGLES                                       
REMARK 500                                                                      
REMARK 500 THE STEREOCHEMICAL PARAMETERS OF THE FOLLOWING RESIDUES              
REMARK 500 HAVE VALUES WHICH DEVIATE FROM EXPECTED VALUES BY MORE               
REMARK 500 THAN 6*RMSD (M=MODEL NUMBER; RES=RESIDUE NAME; C=CHAIN               
REMARK 500 IDENTIFIER; SSEQ=SEQUENCE NUMBER; I=INSERTION CODE).                 
REMARK 500                                                                      
REMARK 500 STANDARD TABLE:                                                      
REMARK 500 FORMAT: (10X,I3,1X,A3,1X,A1,I4,A1,3(1X,A4,2X),12X,F5.1)              
REMARK 500                                                                      
REMARK 500 EXPECTED VALUES PROTEIN: ENGH AND HUBER, 1999                        
REMARK 500 EXPECTED VALUES NUCLEIC ACID: CLOWNEY ET AL 1996                     
REMARK 500                                                                      
REMARK 500  M RES CSSEQI ATM1   ATM2   ATM3                                     
REMARK 500    PRO C   4   CA  -  C   -  N   ANGL. DEV. = -25.6 DEGREES          
REMARK 500    PRO C   4   O   -  C   -  N   ANGL. DEV. =  14.2 DEGREES          
REMARK 500    VAL C   5   C   -  N   -  CA  ANGL. DEV. = -24.8 DEGREES          
REMARK 500                                                                      
REMARK 500 REMARK: NULL                                                         
REMARK 500                                                                      
REMARK 500 GEOMETRY AND STEREOCHEMISTRY                                         
REMARK 500 SUBTOPIC: TORSION ANGLES                                             
REMARK 500                                                                      
REMARK 500 TORSION ANGLES OUTSIDE THE EXPECTED RAMACHANDRAN REGIONS:            
REMARK 500 (M=MODEL NUMBER; RES=RESIDUE NAME; C=CHAIN IDENTIFIER;               
REMARK 500 SSEQ=SEQUENCE NUMBER; I=INSERTION CODE).                             
REMARK 500                                                                      
REMARK 500 STANDARD TABLE:                                                      
REMARK 500 FORMAT:(10X,I3,1X,A3,1X,A1,I4,A1,4X,F7.2,3X,F7.2)                    
REMARK 500                                                                      
REMARK 500 EXPECTED VALUES: GJ KLEYWEGT AND TA JONES (1996). PHI/PSI-           
REMARK 500 CHOLOGY: RAMACHANDRAN REVISITED. STRUCTURE 4, 1395 - 1400            
REMARK 500                                                                      
REMARK 500  M RES CSSEQI        PSI       PHI                                   
REMARK 500    PHE A  15       70.52   -118.17                                   
REMARK 500    PRO A  16       -9.03    -54.28                                   
REMARK 500    PRO B  16       31.57    -71.29                                   
REMARK 500    ASP B  17       41.90   -146.49                                   
REMARK 500    ARG B  26      -63.86   -144.82                                   
REMARK 500    ALA B  64      -85.17    -31.76                                   
REMARK 500    ASP C   3     -147.68    -94.35                                   
REMARK 500    PRO C   4     -134.87    -35.62                                   
REMARK 500    VAL C   5      -50.21     -0.33                                   
REMARK 500    ASP C  17        1.47    -54.88                                   
REMARK 500    LEU C  63      -75.04    -41.97                                   
REMARK 500    ALA C  64      -17.97    -35.32                                   
REMARK 500    PRO D   4      -73.67    -19.03                                   
REMARK 500    PRO E   4       94.03    -32.86                                   
REMARK 500    VAL E   5      -49.80   -146.77                                   
REMARK 500    ASP E  17       58.39    -96.32                                   
REMARK 500    PRO E  20      138.92    -35.98                                   
REMARK 500    PRO F   4      -37.85    -23.19                                   
REMARK 500    LEU F  63      -71.43    -57.22                                   
REMARK 500    ALA F  64     -170.34    -46.55                                   
REMARK 500    LYS F  65      -57.18     10.70                                   
REMARK 500    GLU F  66      -17.64    -47.66                                   
REMARK 500    ASP G   3      129.14      4.92                                   
REMARK 500    PRO G   4       73.95    -54.36                                   
REMARK 500    VAL G   5      106.86    163.49                                   
REMARK 500    GLN G  14      -31.03   -141.49                                   
REMARK 500    PRO G  21       79.69    -65.95                                   
REMARK 500                                                                      
REMARK 500 REMARK: NULL                                                         
REMARK 500                                                                      
REMARK 500 GEOMETRY AND STEREOCHEMISTRY                                         
REMARK 500 SUBTOPIC: MAIN CHAIN PLANARITY                                       
REMARK 500                                                                      
REMARK 500 THE FOLLOWING RESIDUES HAVE A PSEUDO PLANARITY                       
REMARK 500 TORSION, C(I) - CA(I) - N(I+1) - O(I), GREATER                       
REMARK 500 10.0 DEGREES. (M=MODEL NUMBER; RES=RESIDUE NAME;                     
REMARK 500 C=CHAIN IDENTIFIER; SSEQ=SEQUENCE NUMBER;                            
REMARK 500 I=INSERTION CODE).                                                   
REMARK 500                                                                      
REMARK 500  M RES CSSEQI        ANGLE                                           
REMARK 500    PRO C   4         13.93                                           
REMARK 500                                                                      
REMARK 500 REMARK: NULL                                                         
REMARK 525                                                                      
REMARK 525 SOLVENT                                                              
REMARK 525                                                                      
REMARK 525 THE SOLVENT MOLECULES HAVE CHAIN IDENTIFIERS THAT                    
REMARK 525 INDICATE THE POLYMER CHAIN WITH WHICH THEY ARE MOST                  
REMARK 525 CLOSELY ASSOCIATED. THE REMARK LISTS ALL THE SOLVENT                 
REMARK 525 MOLECULES WHICH ARE MORE THAN 5A AWAY FROM THE                       
REMARK 525 NEAREST POLYMER CHAIN (M = MODEL NUMBER;                             
REMARK 525 RES=RESIDUE NAME; C=CHAIN IDENTIFIER; SSEQ=SEQUENCE                  
REMARK 525 NUMBER; I=INSERTION CODE):                                           
REMARK 525                                                                      
REMARK 525  M RES CSSEQI                                                        
REMARK 525    HOH B  75        DISTANCE = 15.33 ANGSTROMS                       
REMARK 525    HOH B  77        DISTANCE = 22.51 ANGSTROMS                       
REMARK 525    HOH D  77        DISTANCE = 15.89 ANGSTROMS                       
REMARK 525    HOH A  78        DISTANCE =  9.56 ANGSTROMS                       
REMARK 525    HOH D  78        DISTANCE = 19.26 ANGSTROMS                       
REMARK 525    HOH B  79        DISTANCE = 10.43 ANGSTROMS                       
REMARK 525    HOH D  79        DISTANCE = 13.31 ANGSTROMS                       
REMARK 525    HOH A  81        DISTANCE = 28.39 ANGSTROMS                       
REMARK 525    HOH B  81        DISTANCE = 12.16 ANGSTROMS                       
REMARK 525    HOH A  82        DISTANCE = 35.55 ANGSTROMS                       
REMARK 525    HOH B  84        DISTANCE = 13.09 ANGSTROMS                       
REMARK 525    HOH D  84        DISTANCE = 17.35 ANGSTROMS                       
REMARK 525    HOH B  86        DISTANCE = 17.10 ANGSTROMS                       
REMARK 525    HOH A  87        DISTANCE =  6.82 ANGSTROMS                       
REMARK 525    HOH A  90        DISTANCE = 32.98 ANGSTROMS                       
REMARK 525    HOH B  91        DISTANCE = 22.04 ANGSTROMS                       
REMARK 525    HOH A  92        DISTANCE = 28.42 ANGSTROMS                       
REMARK 525    HOH B  92        DISTANCE = 20.76 ANGSTROMS                       
REMARK 525    HOH D  92        DISTANCE = 10.55 ANGSTROMS                       
REMARK 525    HOH A  94        DISTANCE = 10.37 ANGSTROMS                       
REMARK 525    HOH B  94        DISTANCE = 17.94 ANGSTROMS                       
REMARK 525    HOH D  94        DISTANCE =  8.13 ANGSTROMS                       
REMARK 525    HOH A  97        DISTANCE =  6.85 ANGSTROMS                       
REMARK 525    HOH A  98        DISTANCE = 14.64 ANGSTROMS                       
REMARK 525    HOH A  99        DISTANCE = 25.14 ANGSTROMS                       
REMARK 525    HOH A 101        DISTANCE = 20.81 ANGSTROMS                       
REMARK 525    HOH H 101        DISTANCE =  5.01 ANGSTROMS                       
REMARK 525    HOH D 102        DISTANCE = 12.60 ANGSTROMS                       
REMARK 525    HOH B 103        DISTANCE =  6.57 ANGSTROMS                       
REMARK 525    HOH D 103        DISTANCE = 17.32 ANGSTROMS                       
REMARK 525    HOH G 103        DISTANCE =  6.33 ANGSTROMS                       
REMARK 525    HOH A 104        DISTANCE = 20.72 ANGSTROMS                       
REMARK 525    HOH B 104        DISTANCE = 22.84 ANGSTROMS                       
REMARK 525    HOH C 105        DISTANCE =  9.62 ANGSTROMS                       
REMARK 525    HOH A 106        DISTANCE = 25.19 ANGSTROMS                       
REMARK 525    HOH A 107        DISTANCE = 21.95 ANGSTROMS                       
REMARK 525    HOH D 107        DISTANCE =  6.82 ANGSTROMS                       
REMARK 525    HOH B 108        DISTANCE = 21.60 ANGSTROMS                       
REMARK 525    HOH B 110        DISTANCE = 14.40 ANGSTROMS                       
REMARK 525    HOH A 111        DISTANCE = 14.71 ANGSTROMS                       
REMARK 525    HOH H 111        DISTANCE =  5.25 ANGSTROMS                       
REMARK 525    HOH A 112        DISTANCE =  5.75 ANGSTROMS                       
REMARK 525    HOH G 112        DISTANCE =  7.13 ANGSTROMS                       
REMARK 525    HOH A 113        DISTANCE = 13.56 ANGSTROMS                       
REMARK 525    HOH D 113        DISTANCE = 16.74 ANGSTROMS                       
REMARK 525    HOH A 114        DISTANCE =  8.12 ANGSTROMS                       
REMARK 525    HOH B 114        DISTANCE = 15.66 ANGSTROMS                       
REMARK 525    HOH C 117        DISTANCE =  5.97 ANGSTROMS                       
REMARK 525    HOH G 118        DISTANCE =  6.39 ANGSTROMS                       
REMARK 525    HOH A 119        DISTANCE =  9.81 ANGSTROMS                       
REMARK 525    HOH C 119        DISTANCE =  5.55 ANGSTROMS                       
REMARK 525    HOH D 120        DISTANCE = 16.68 ANGSTROMS                       
REMARK 525    HOH A 121        DISTANCE =  6.25 ANGSTROMS                       
REMARK 525    HOH B 121        DISTANCE = 18.70 ANGSTROMS                       
REMARK 525    HOH A 122        DISTANCE = 26.98 ANGSTROMS                       
REMARK 525    HOH A 123        DISTANCE = 12.67 ANGSTROMS                       
REMARK 525    HOH A 124        DISTANCE = 22.94 ANGSTROMS                       
REMARK 525    HOH A 125        DISTANCE = 36.14 ANGSTROMS                       
REMARK 525    HOH A 126        DISTANCE = 26.47 ANGSTROMS                       
REMARK 525    HOH H 126        DISTANCE =  6.44 ANGSTROMS                       
REMARK 525    HOH A 127        DISTANCE = 36.73 ANGSTROMS                       
REMARK 525    HOH A 128        DISTANCE = 28.74 ANGSTROMS                       
REMARK 525    HOH A 129        DISTANCE =  6.99 ANGSTROMS                       
REMARK 525    HOH B 130        DISTANCE =  6.10 ANGSTROMS                       
REMARK 525    HOH D 130        DISTANCE = 18.51 ANGSTROMS                       
REMARK 525    HOH B 131        DISTANCE = 15.56 ANGSTROMS                       
REMARK 525    HOH D 131        DISTANCE = 16.77 ANGSTROMS                       
REMARK 525    HOH A 132        DISTANCE = 18.65 ANGSTROMS                       
REMARK 525    HOH D 133        DISTANCE = 18.21 ANGSTROMS                       
REMARK 525    HOH A 134        DISTANCE = 16.00 ANGSTROMS                       
REMARK 525    HOH B 134        DISTANCE = 21.15 ANGSTROMS                       
REMARK 525    HOH D 134        DISTANCE = 14.10 ANGSTROMS                       
REMARK 525    HOH A 135        DISTANCE = 36.86 ANGSTROMS                       
REMARK 525    HOH B 135        DISTANCE =  7.50 ANGSTROMS                       
REMARK 525    HOH A 136        DISTANCE = 16.08 ANGSTROMS                       
REMARK 525    HOH B 137        DISTANCE = 17.90 ANGSTROMS                       
REMARK 525    HOH D 138        DISTANCE = 18.03 ANGSTROMS                       
REMARK 525    HOH B 139        DISTANCE =  7.71 ANGSTROMS                       
REMARK 525    HOH B 140        DISTANCE =  9.85 ANGSTROMS                       
REMARK 525    HOH D 140        DISTANCE =  7.82 ANGSTROMS                       
REMARK 525    HOH B 142        DISTANCE =  5.81 ANGSTROMS                       
REMARK 525    HOH B 143        DISTANCE =  8.40 ANGSTROMS                       
REMARK 525    HOH B 144        DISTANCE =  9.92 ANGSTROMS                       
REMARK 525    HOH B 145        DISTANCE = 18.78 ANGSTROMS                       
REMARK 525    HOH B 146        DISTANCE = 16.59 ANGSTROMS                       
REMARK 525    HOH A 148        DISTANCE =  6.62 ANGSTROMS                       
REMARK 525    HOH A 149        DISTANCE =  7.13 ANGSTROMS                       
REMARK 525    HOH A 150        DISTANCE =  6.14 ANGSTROMS                       
REMARK 525    HOH A 152        DISTANCE = 21.84 ANGSTROMS                       
REMARK 525    HOH B 152        DISTANCE = 14.94 ANGSTROMS                       
REMARK 525    HOH A 153        DISTANCE = 21.54 ANGSTROMS                       
REMARK 525    HOH B 153        DISTANCE = 17.20 ANGSTROMS                       
REMARK 525    HOH A 154        DISTANCE =  5.06 ANGSTROMS                       
REMARK 525    HOH B 154        DISTANCE =  9.09 ANGSTROMS                       
REMARK 525    HOH A 155        DISTANCE = 37.86 ANGSTROMS                       
REMARK 525    HOH B 155        DISTANCE =  8.19 ANGSTROMS                       
REMARK 525    HOH A 156        DISTANCE = 35.22 ANGSTROMS                       
REMARK 525    HOH B 156        DISTANCE = 19.17 ANGSTROMS                       
REMARK 525    HOH B 157        DISTANCE = 22.07 ANGSTROMS                       
REMARK 525    HOH A 158        DISTANCE = 30.93 ANGSTROMS                       
REMARK 525    HOH A 160        DISTANCE = 29.47 ANGSTROMS                       
REMARK 525    HOH A 161        DISTANCE = 39.71 ANGSTROMS                       
REMARK 525    HOH A 162        DISTANCE = 35.42 ANGSTROMS                       
REMARK 525    HOH B 162        DISTANCE = 11.59 ANGSTROMS                       
REMARK 525    HOH A 164        DISTANCE = 31.61 ANGSTROMS                       
REMARK 525    HOH A 165        DISTANCE =  7.57 ANGSTROMS                       
DBREF  1K1F A    1    72  UNP    P11274   BCR_HUMAN        1     72             
DBREF  1K1F B    1    72  UNP    P11274   BCR_HUMAN        1     72             
DBREF  1K1F C    1    72  UNP    P11274   BCR_HUMAN        1     72             
DBREF  1K1F D    1    72  UNP    P11274   BCR_HUMAN        1     72             
DBREF  1K1F E    1    72  UNP    P11274   BCR_HUMAN        1     72             
DBREF  1K1F F    1    72  UNP    P11274   BCR_HUMAN        1     72             
DBREF  1K1F G    1    72  UNP    P11274   BCR_HUMAN        1     72             
DBREF  1K1F H    1    72  UNP    P11274   BCR_HUMAN        1     72             
SEQADV 1K1F MSE A    1  UNP  P11274    MET     1 MODIFIED RESIDUE               
SEQADV 1K1F MSE A   23  UNP  P11274    MET    23 MODIFIED RESIDUE               
SEQADV 1K1F ALA A   38  UNP  P11274    CYS    38 ENGINEERED                     
SEQADV 1K1F MSE A   56  UNP  P11274    MET    56 MODIFIED RESIDUE               
SEQADV 1K1F MSE B    1  UNP  P11274    MET     1 MODIFIED RESIDUE               
SEQADV 1K1F MSE B   23  UNP  P11274    MET    23 MODIFIED RESIDUE               
SEQADV 1K1F ALA B   38  UNP  P11274    CYS    38 ENGINEERED                     
SEQADV 1K1F MSE B   56  UNP  P11274    MET    56 MODIFIED RESIDUE               
SEQADV 1K1F MSE C    1  UNP  P11274    MET     1 MODIFIED RESIDUE               
SEQADV 1K1F MSE C   23  UNP  P11274    MET    23 MODIFIED RESIDUE               
SEQADV 1K1F ALA C   38  UNP  P11274    CYS    38 ENGINEERED                     
SEQADV 1K1F MSE C   56  UNP  P11274    MET    56 MODIFIED RESIDUE               
SEQADV 1K1F MSE D    1  UNP  P11274    MET     1 MODIFIED RESIDUE               
SEQADV 1K1F MSE D   23  UNP  P11274    MET    23 MODIFIED RESIDUE               
SEQADV 1K1F ALA D   38  UNP  P11274    CYS    38 ENGINEERED                     
SEQADV 1K1F MSE D   56  UNP  P11274    MET    56 MODIFIED RESIDUE               
SEQADV 1K1F MSE E    1  UNP  P11274    MET     1 MODIFIED RESIDUE               
SEQADV 1K1F MSE E   23  UNP  P11274    MET    23 MODIFIED RESIDUE               
SEQADV 1K1F ALA E   38  UNP  P11274    CYS    38 ENGINEERED                     
SEQADV 1K1F MSE E   56  UNP  P11274    MET    56 MODIFIED RESIDUE               
SEQADV 1K1F MSE F    1  UNP  P11274    MET     1 MODIFIED RESIDUE               
SEQADV 1K1F MSE F   23  UNP  P11274    MET    23 MODIFIED RESIDUE               
SEQADV 1K1F ALA F   38  UNP  P11274    CYS    38 ENGINEERED                     
SEQADV 1K1F MSE F   56  UNP  P11274    MET    56 MODIFIED RESIDUE               
SEQADV 1K1F MSE G    1  UNP  P11274    MET     1 MODIFIED RESIDUE               
SEQADV 1K1F MSE G   23  UNP  P11274    MET    23 MODIFIED RESIDUE               
SEQADV 1K1F ALA G   38  UNP  P11274    CYS    38 ENGINEERED                     
SEQADV 1K1F MSE G   56  UNP  P11274    MET    56 MODIFIED RESIDUE               
SEQADV 1K1F MSE H    1  UNP  P11274    MET     1 MODIFIED RESIDUE               
SEQADV 1K1F MSE H   23  UNP  P11274    MET    23 MODIFIED RESIDUE               
SEQADV 1K1F ALA H   38  UNP  P11274    CYS    38 ENGINEERED                     
SEQADV 1K1F MSE H   56  UNP  P11274    MET    56 MODIFIED RESIDUE               
SEQRES   1 A   72  MSE VAL ASP PRO VAL GLY PHE ALA GLU ALA TRP LYS ALA          
SEQRES   2 A   72  GLN PHE PRO ASP SER GLU PRO PRO ARG MSE GLU LEU ARG          
SEQRES   3 A   72  SER VAL GLY ASP ILE GLU GLN GLU LEU GLU ARG ALA LYS          
SEQRES   4 A   72  ALA SER ILE ARG ARG LEU GLU GLN GLU VAL ASN GLN GLU          
SEQRES   5 A   72  ARG PHE ARG MSE ILE TYR LEU GLN THR LEU LEU ALA LYS          
SEQRES   6 A   72  GLU LYS LYS SER TYR ASP ARG                                  
SEQRES   1 B   72  MSE VAL ASP PRO VAL GLY PHE ALA GLU ALA TRP LYS ALA          
SEQRES   2 B   72  GLN PHE PRO ASP SER GLU PRO PRO ARG MSE GLU LEU ARG          
SEQRES   3 B   72  SER VAL GLY ASP ILE GLU GLN GLU LEU GLU ARG ALA LYS          
SEQRES   4 B   72  ALA SER ILE ARG ARG LEU GLU GLN GLU VAL ASN GLN GLU          
SEQRES   5 B   72  ARG PHE ARG MSE ILE TYR LEU GLN THR LEU LEU ALA LYS          
SEQRES   6 B   72  GLU LYS LYS SER TYR ASP ARG                                  
SEQRES   1 C   72  MSE VAL ASP PRO VAL GLY PHE ALA GLU ALA TRP LYS ALA          
SEQRES   2 C   72  GLN PHE PRO ASP SER GLU PRO PRO ARG MSE GLU LEU ARG          
SEQRES   3 C   72  SER VAL GLY ASP ILE GLU GLN GLU LEU GLU ARG ALA LYS          
SEQRES   4 C   72  ALA SER ILE ARG ARG LEU GLU GLN GLU VAL ASN GLN GLU          
SEQRES   5 C   72  ARG PHE ARG MSE ILE TYR LEU GLN THR LEU LEU ALA LYS          
SEQRES   6 C   72  GLU LYS LYS SER TYR ASP ARG                                  
SEQRES   1 D   72  MSE VAL ASP PRO VAL GLY PHE ALA GLU ALA TRP LYS ALA          
SEQRES   2 D   72  GLN PHE PRO ASP SER GLU PRO PRO ARG MSE GLU LEU ARG          
SEQRES   3 D   72  SER VAL GLY ASP ILE GLU GLN GLU LEU GLU ARG ALA LYS          
SEQRES   4 D   72  ALA SER ILE ARG ARG LEU GLU GLN GLU VAL ASN GLN GLU          
SEQRES   5 D   72  ARG PHE ARG MSE ILE TYR LEU GLN THR LEU LEU ALA LYS          
SEQRES   6 D   72  GLU LYS LYS SER TYR ASP ARG                                  
SEQRES   1 E   72  MSE VAL ASP PRO VAL GLY PHE ALA GLU ALA TRP LYS ALA          
SEQRES   2 E   72  GLN PHE PRO ASP SER GLU PRO PRO ARG MSE GLU LEU ARG          
SEQRES   3 E   72  SER VAL GLY ASP ILE GLU GLN GLU LEU GLU ARG ALA LYS          
SEQRES   4 E   72  ALA SER ILE ARG ARG LEU GLU GLN GLU VAL ASN GLN GLU          
SEQRES   5 E   72  ARG PHE ARG MSE ILE TYR LEU GLN THR LEU LEU ALA LYS          
SEQRES   6 E   72  GLU LYS LYS SER TYR ASP ARG                                  
SEQRES   1 F   72  MSE VAL ASP PRO VAL GLY PHE ALA GLU ALA TRP LYS ALA          
SEQRES   2 F   72  GLN PHE PRO ASP SER GLU PRO PRO ARG MSE GLU LEU ARG          
SEQRES   3 F   72  SER VAL GLY ASP ILE GLU GLN GLU LEU GLU ARG ALA LYS          
SEQRES   4 F   72  ALA SER ILE ARG ARG LEU GLU GLN GLU VAL ASN GLN GLU          
SEQRES   5 F   72  ARG PHE ARG MSE ILE TYR LEU GLN THR LEU LEU ALA LYS          
SEQRES   6 F   72  GLU LYS LYS SER TYR ASP ARG                                  
SEQRES   1 G   72  MSE VAL ASP PRO VAL GLY PHE ALA GLU ALA TRP LYS ALA          
SEQRES   2 G   72  GLN PHE PRO ASP SER GLU PRO PRO ARG MSE GLU LEU ARG          
SEQRES   3 G   72  SER VAL GLY ASP ILE GLU GLN GLU LEU GLU ARG ALA LYS          
SEQRES   4 G   72  ALA SER ILE ARG ARG LEU GLU GLN GLU VAL ASN GLN GLU          
SEQRES   5 G   72  ARG PHE ARG MSE ILE TYR LEU GLN THR LEU LEU ALA LYS          
SEQRES   6 G   72  GLU LYS LYS SER TYR ASP ARG                                  
SEQRES   1 H   72  MSE VAL ASP PRO VAL GLY PHE ALA GLU ALA TRP LYS ALA          
SEQRES   2 H   72  GLN PHE PRO ASP SER GLU PRO PRO ARG MSE GLU LEU ARG          
SEQRES   3 H   72  SER VAL GLY ASP ILE GLU GLN GLU LEU GLU ARG ALA LYS          
SEQRES   4 H   72  ALA SER ILE ARG ARG LEU GLU GLN GLU VAL ASN GLN GLU          
SEQRES   5 H   72  ARG PHE ARG MSE ILE TYR LEU GLN THR LEU LEU ALA LYS          
SEQRES   6 H   72  GLU LYS LYS SER TYR ASP ARG                                  
MODRES 1K1F MSE A    1  MET  SELENOMETHIONINE                                   
MODRES 1K1F MSE A   23  MET  SELENOMETHIONINE                                   
MODRES 1K1F MSE A   56  MET  SELENOMETHIONINE                                   
MODRES 1K1F MSE B    1  MET  SELENOMETHIONINE                                   
MODRES 1K1F MSE B   23  MET  SELENOMETHIONINE                                   
MODRES 1K1F MSE B   56  MET  SELENOMETHIONINE                                   
MODRES 1K1F MSE C    1  MET  SELENOMETHIONINE                                   
MODRES 1K1F MSE C   23  MET  SELENOMETHIONINE                                   
MODRES 1K1F MSE C   56  MET  SELENOMETHIONINE                                   
MODRES 1K1F MSE D    1  MET  SELENOMETHIONINE                                   
MODRES 1K1F MSE D   23  MET  SELENOMETHIONINE                                   
MODRES 1K1F MSE D   56  MET  SELENOMETHIONINE                                   
MODRES 1K1F MSE E   23  MET  SELENOMETHIONINE                                   
MODRES 1K1F MSE E   56  MET  SELENOMETHIONINE                                   
MODRES 1K1F MSE F    1  MET  SELENOMETHIONINE                                   
MODRES 1K1F MSE F   23  MET  SELENOMETHIONINE                                   
MODRES 1K1F MSE F   56  MET  SELENOMETHIONINE                                   
MODRES 1K1F MSE G    1  MET  SELENOMETHIONINE                                   
MODRES 1K1F MSE G   23  MET  SELENOMETHIONINE                                   
MODRES 1K1F MSE G   56  MET  SELENOMETHIONINE                                   
MODRES 1K1F MSE H   23  MET  SELENOMETHIONINE                                   
MODRES 1K1F MSE H   56  MET  SELENOMETHIONINE                                   
HET    MSE  A   1       8                                                       
HET    MSE  A  23       8                                                       
HET    MSE  A  56       8                                                       
HET    MSE  B   1       8                                                       
HET    MSE  B  23       8                                                       
HET    MSE  B  56       8                                                       
HET    MSE  C   1       8                                                       
HET    MSE  C  23       8                                                       
HET    MSE  C  56       8                                                       
HET    MSE  D   1       8                                                       
HET    MSE  D  23       8                                                       
HET    MSE  D  56       8                                                       
HET    MSE  E  23       8                                                       
HET    MSE  E  56       8                                                       
HET    MSE  F   1       8                                                       
HET    MSE  F  23       8                                                       
HET    MSE  F  56       8                                                       
HET    MSE  G   1       8                                                       
HET    MSE  G  23       8                                                       
HET    MSE  G  56       8                                                       
HET    MSE  H  23       8                                                       
HET    MSE  H  56       8                                                       
HETNAM     MSE SELENOMETHIONINE                                                 
FORMUL   1  MSE    22(C5 H11 N O2 SE)                                           
FORMUL   9  HOH   *420(H2 O)                                                    
HELIX    1   1 ASP A    3  PHE A   15  1                                  13
HELIX    2   2 SER A   27  LYS A   65  1                                  39
HELIX    3   3 VAL B    5  ALA B   13  1                                   9
HELIX    4   4 SER B   27  GLU B   66  1                                  40
HELIX    5   5 PRO C    4  PHE C   15  1                                  12
HELIX    6   6 SER C   27  LYS C   67  1                                  41
HELIX    7   7 ASP D    3  PHE D   15  1                                  13
HELIX    8   8 SER D   27  GLU D   66  1                                  40
HELIX    9   9 GLY E    6  PHE E   15  1                                  10
HELIX   10  10 SER E   27  LYS E   67  1                                  41
HELIX   11  11 ASP F    3  PHE F   15  1                                  13
HELIX   12  12 SER F   27  ALA F   64  1                                  38
HELIX   13  13 GLY G    6  ALA G   13  1                                   8
HELIX   14  14 SER G   27  LYS G   65  1                                  39
HELIX   15  15 PRO H    4  PHE H   15  1                                  12
HELIX   16  16 SER H   27  LYS H   65  1                                  39
LINK         C   MSE A   1                 N   VAL A   2     1555   1555  1.33  
LINK         C   ARG A  22                 N   MSE A  23     1555   1555  1.33  
LINK         C   MSE A  23                 N   GLU A  24     1555   1555  1.33  
LINK         C   ARG A  55                 N   MSE A  56     1555   1555  1.33  
LINK         C   MSE A  56                 N   ILE A  57     1555   1555  1.33  
LINK         C   MSE B   1                 N   VAL B   2     1555   1555  1.33  
LINK         C   ARG B  22                 N   MSE B  23     1555   1555  1.32  
LINK         C   MSE B  23                 N   GLU B  24     1555   1555  1.33  
LINK         C   ARG B  55                 N   MSE B  56     1555   1555  1.33  
LINK         C   MSE B  56                 N   ILE B  57     1555   1555  1.32  
LINK         C   MSE C   1                 N   VAL C   2     1555   1555  1.27  
LINK         C   ARG C  22                 N   MSE C  23     1555   1555  1.33  
LINK         C   MSE C  23                 N   GLU C  24     1555   1555  1.32  
LINK         C   ARG C  55                 N   MSE C  56     1555   1555  1.34  
LINK         C   MSE C  56                 N   ILE C  57     1555   1555  1.33  
LINK         C   MSE D   1                 N   VAL D   2     1555   1555  1.33  
LINK         C   ARG D  22                 N   MSE D  23     1555   1555  1.33  
LINK         C   MSE D  23                 N   GLU D  24     1555   1555  1.33  
LINK         C   ARG D  55                 N   MSE D  56     1555   1555  1.33  
LINK         C   MSE D  56                 N   ILE D  57     1555   1555  1.33  
LINK         CB  GLU D  66                 CE  MSE C   1     1555   1555  1.73  
LINK         C   ARG E  22                 N   MSE E  23     1555   1555  1.33  
LINK         C   MSE E  23                 N   GLU E  24     1555   1555  1.34  
LINK         C   ARG E  55                 N   MSE E  56     1555   1555  1.33  
LINK         C   MSE E  56                 N   ILE E  57     1555   1555  1.33  
LINK         C   MSE F   1                 N   VAL F   2     1555   1555  1.33  
LINK         C   ARG F  22                 N   MSE F  23     1555   1555  1.33  
LINK         C   MSE F  23                 N   GLU F  24     1555   1555  1.33  
LINK         C   ARG F  55                 N   MSE F  56     1555   1555  1.33  
LINK         C   MSE F  56                 N   ILE F  57     1555   1555  1.33  
LINK         C   MSE G   1                 N   VAL G   2     1555   1555  1.33  
LINK         C   ARG G  22                 N   MSE G  23     1555   1555  1.33  
LINK         C   MSE G  23                 N   GLU G  24     1555   1555  1.33  
LINK         C   ARG G  55                 N   MSE G  56     1555   1555  1.33  
LINK         C   MSE G  56                 N   ILE G  57     1555   1555  1.33  
LINK         C   ARG H  22                 N   MSE H  23     1555   1555  1.33  
LINK         C   MSE H  23                 N   GLU H  24     1555   1555  1.33  
LINK         C   ARG H  55                 N   MSE H  56     1555   1555  1.33  
LINK         C   MSE H  56                 N   ILE H  57     1555   1555  1.33  
CRYST1   35.988  121.173   60.432  90.00  93.03  90.00 P 1 21 1     16          
ORIGX1      1.000000  0.000000  0.000000        0.00000                         
ORIGX2      0.000000  1.000000  0.000000        0.00000                         
ORIGX3      0.000000  0.000000  1.000000        0.00000                         
SCALE1      0.027787  0.000000  0.001470        0.00000                         
SCALE2      0.000000  0.008253  0.000000        0.00000                         
SCALE3      0.000000  0.000000  0.016571        0.00000                         
ATOM    228  N   ASP A  30      34.599  17.542 -12.645  1.00 28.80           N
ATOM    229  CA  ASP A  30      33.985  17.947 -11.380  1.00 28.17           C
ATOM    230  C   ASP A  30      34.758  19.129 -10.776  1.00 25.31           C
ATOM    231  O   ASP A  30      34.175  20.102 -10.298  1.00 24.05           O
ATOM    232  CB  ASP A  30      33.986  16.782 -10.375  1.00 30.96           C
ATOM    233  CG  ASP A  30      32.848  15.774 -10.612  1.00 34.36           C
ATOM    234  OD1 ASP A  30      31.715  16.192 -10.934  1.00 37.92           O
ATOM    235  OD2 ASP A  30      33.084  14.553 -10.448  1.00 35.70           O
ATOM    236  N   ILE A  31      36.077  19.018 -10.791  1.00 22.00           N
ATOM    237  CA  ILE A  31      36.954  20.046 -10.265  1.00 22.00           C
ATOM    238  C   ILE A  31      36.785  21.384 -10.999  1.00 21.49           C
ATOM    239  O   ILE A  31      36.672  22.436 -10.369  1.00 20.84           O
ATOM    240  CB  ILE A  31      38.436  19.615 -10.371  1.00 21.60           C
ATOM    241  CG1 ILE A  31      38.611  18.152  -9.956  1.00 19.79           C
ATOM    242  CG2 ILE A  31      39.277  20.488  -9.483  1.00 21.16           C
ATOM    243  CD1 ILE A  31      38.033  17.845  -8.633  1.00 21.43           C
ATOM    244  N   GLU A  32      36.772  21.351 -12.328  1.00 21.71           N
ATOM    245  CA  GLU A  32      36.631  22.585 -13.125  1.00 23.28           C
ATOM    246  C   GLU A  32      35.322  23.379 -12.911  1.00 25.37           C
ATOM    247  O   GLU A  32      35.336  24.606 -12.728  1.00 23.76           O
ATOM    248  CB  GLU A  32      36.778  22.241 -14.602  1.00 23.11           C
ATOM    249  CG  GLU A  32      38.094  21.590 -14.946  1.00 22.90           C
ATOM    250  CD  GLU A  32      38.121  21.135 -16.371  1.00 24.12           C
ATOM    251  OE1 GLU A  32      37.162  20.431 -16.769  1.00 23.45           O
ATOM    252  OE2 GLU A  32      39.085  21.476 -17.091  1.00 24.97           O
ATOM    253  N   GLN A  33      34.181  22.708 -12.935  1.00 25.04           N
ATOM    254  CA  GLN A  33      32.952  23.458 -12.733  1.00 30.11           C
ATOM    255  C   GLN A  33      32.811  23.883 -11.267  1.00 31.47           C
ATOM    256  O   GLN A  33      32.121  24.851 -10.949  1.00 31.04           O
ATOM    257  CB  GLN A  33      31.732  22.661 -13.210  1.00 32.13           C
ATOM    258  CG  GLN A  33      31.568  21.251 -12.678  1.00 33.15           C
ATOM    259  CD  GLN A  33      30.394  20.551 -13.362  1.00 34.73           C
ATOM    260  OE1 GLN A  33      29.321  21.140 -13.516  1.00 37.71           O
ATOM    261  NE2 GLN A  33      30.590  19.300 -13.772  1.00 33.88           N
ATOM    262  N   GLU A  34      33.498  23.166 -10.387  1.00 30.88           N
ATOM    263  CA  GLU A  34      33.492  23.481  -8.972  1.00 31.19           C
ATOM    264  C   GLU A  34      34.355  24.736  -8.822  1.00 31.67           C
ATOM    265  O   GLU A  34      34.098  25.621  -7.993  1.00 30.95           O
ATOM    266  CB  GLU A  34      34.110  22.314  -8.212  1.00 31.87           C
ATOM    267  CG  GLU A  34      33.802  22.290  -6.754  1.00 33.99           C
ATOM    268  CD  GLU A  34      32.313  22.267  -6.463  1.00 33.15           C
ATOM    269  OE1 GLU A  34      31.621  21.299  -6.849  1.00 35.18           O
ATOM    270  OE2 GLU A  34      31.837  23.226  -5.838  1.00 32.20           O
ATOM    271  N   LEU A  35      35.382  24.796  -9.657  1.00 31.77           N
ATOM    272  CA  LEU A  35      36.309  25.911  -9.690  1.00 32.93           C
ATOM    273  C   LEU A  35      35.641  27.111 -10.355  1.00 32.67           C
ATOM    274  O   LEU A  35      35.979  28.259 -10.061  1.00 31.45           O
ATOM    275  CB  LEU A  35      37.555  25.503 -10.472  1.00 32.97           C
ATOM    276  CG  LEU A  35      38.790  26.401 -10.442  1.00 34.26           C
ATOM    277  CD1 LEU A  35      39.163  26.744  -9.012  1.00 34.25           C
ATOM    278  CD2 LEU A  35      39.920  25.671 -11.140  1.00 35.90           C
ATOM    279  N   GLU A  36      34.699  26.831 -11.255  1.00 34.15           N
ATOM    280  CA  GLU A  36      33.941  27.866 -11.964  1.00 35.74           C
ATOM    281  C   GLU A  36      32.911  28.463 -11.008  1.00 34.68           C
ATOM    282  O   GLU A  36      32.733  29.673 -10.957  1.00 34.48           O
ATOM    283  CB  GLU A  36      33.231  27.251 -13.181  1.00 37.62           C
ATOM    284  CG  GLU A  36      31.878  27.870 -13.548  1.00 41.42           C
ATOM    285  CD  GLU A  36      31.991  29.254 -14.154  1.00 44.48           C
ATOM    286  OE1 GLU A  36      32.828  29.434 -15.064  1.00 47.22           O
ATOM    287  OE2 GLU A  36      31.228  30.152 -13.727  1.00 45.63           O
ATOM    288  N   ARG A  37      32.234  27.607 -10.248  1.00 34.96           N
ATOM    289  CA  ARG A  37      31.229  28.078  -9.302  1.00 35.74           C
ATOM    290  C   ARG A  37      31.851  28.962  -8.223  1.00 36.15           C
ATOM    291  O   ARG A  37      31.203  29.872  -7.711  1.00 36.31           O
ATOM    292  CB  ARG A  37      30.520  26.894  -8.649  1.00 37.92           C
ATOM    293  CG  ARG A  37      29.516  27.302  -7.567  1.00 40.05           C
ATOM    294  CD  ARG A  37      29.054  26.095  -6.780  1.00 41.47           C
ATOM    295  NE  ARG A  37      29.152  26.335  -5.343  1.00 43.63           N
ATOM    296  CZ  ARG A  37      29.077  25.382  -4.420  1.00 44.37           C
ATOM    297  NH1 ARG A  37      28.904  24.115  -4.784  1.00 43.94           N
ATOM    298  NH2 ARG A  37      29.176  25.699  -3.133  1.00 44.46           N
ATOM    299  N   ALA A  38      33.108  28.696  -7.881  1.00 36.10           N
ATOM    300  CA  ALA A  38      33.793  29.477  -6.858  1.00 36.04           C
ATOM    301  C   ALA A  38      34.150  30.850  -7.413  1.00 36.58           C
ATOM    302  O   ALA A  38      33.816  31.872  -6.812  1.00 36.34           O
ATOM    303  CB  ALA A  38      35.052  28.753  -6.397  1.00 35.09           C
ATOM    304  N   LYS A  39      34.829  30.845  -8.565  1.00 36.53           N
ATOM    305  CA  LYS A  39      35.250  32.054  -9.254  1.00 37.32           C
ATOM    306  C   LYS A  39      34.093  33.032  -9.407  1.00 35.28           C
ATOM    307  O   LYS A  39      34.215  34.198  -9.060  1.00 34.32           O
ATOM    308  CB  LYS A  39      35.847  31.710 -10.618  1.00 40.56           C
ATOM    309  CG  LYS A  39      36.319  32.917 -11.412  1.00 44.94           C
ATOM    310  CD  LYS A  39      36.899  32.501 -12.753  1.00 47.56           C
ATOM    311  CE  LYS A  39      37.625  31.170 -12.651  1.00 48.53           C
ATOM    312  NZ  LYS A  39      38.182  30.739 -13.963  1.00 49.87           N
ATOM    313  N   ALA A  40      32.971  32.539  -9.916  1.00 34.34           N
ATOM    314  CA  ALA A  40      31.783  33.368 -10.103  1.00 33.86           C
ATOM    315  C   ALA A  40      31.313  33.879  -8.749  1.00 34.24           C
ATOM    316  O   ALA A  40      30.866  35.021  -8.609  1.00 32.85           O
ATOM    317  CB  ALA A  40      30.684  32.554 -10.752  1.00 33.87           C
ATOM    318  N   SER A  41      31.422  33.005  -7.756  1.00 35.19           N
ATOM    319  CA  SER A  41      31.009  33.300  -6.395  1.00 35.36           C
ATOM    320  C   SER A  41      31.873  34.364  -5.737  1.00 33.90           C
ATOM    321  O   SER A  41      31.379  35.219  -5.011  1.00 34.79           O
ATOM    322  CB  SER A  41      31.048  32.018  -5.573  1.00 36.90           C
ATOM    323  OG  SER A  41      31.634  32.261  -4.311  1.00 38.68           O
ATOM    324  N   ILE A  42      33.171  34.302  -5.962  1.00 34.16           N
ATOM    325  CA  ILE A  42      34.059  35.302  -5.390  1.00 33.85           C
ATOM    326  C   ILE A  42      33.674  36.690  -5.916  1.00 35.85           C
ATOM    327  O   ILE A  42      33.752  37.665  -5.176  1.00 36.48           O
ATOM    328  CB  ILE A  42      35.532  35.011  -5.737  1.00 31.22           C
ATOM    329  CG1 ILE A  42      36.033  33.833  -4.909  1.00 29.67           C
ATOM    330  CG2 ILE A  42      36.401  36.226  -5.436  1.00 29.60           C
ATOM    331  CD1 ILE A  42      37.440  33.410  -5.261  1.00 26.97           C
ATOM    332  N   ARG A  43      33.251  36.769  -7.180  1.00 37.46           N
ATOM    333  CA  ARG A  43      32.855  38.046  -7.788  1.00 39.83           C
ATOM    334  C   ARG A  43      31.541  38.577  -7.204  1.00 40.08           C
ATOM    335  O   ARG A  43      31.357  39.787  -7.044  1.00 39.87           O
ATOM    336  CB  ARG A  43      32.709  37.900  -9.314  1.00 40.88           C
ATOM    337  CG  ARG A  43      32.079  39.122 -10.021  1.00 43.22           C
ATOM    338  CD  ARG A  43      31.899  38.924 -11.531  1.00 44.25           C
ATOM    339  NE  ARG A  43      30.712  39.629 -12.023  1.00 45.71           N
ATOM    340  CZ  ARG A  43      30.315  39.669 -13.296  1.00 45.76           C
ATOM    341  NH1 ARG A  43      31.010  39.044 -14.241  1.00 45.33           N
ATOM    342  NH2 ARG A  43      29.208  40.331 -13.626  1.00 45.86           N
ATOM    343  N   ARG A  44      30.627  37.661  -6.902  1.00 39.14           N
ATOM    344  CA  ARG A  44      29.335  38.015  -6.335  1.00 38.54           C
ATOM    345  C   ARG A  44      29.528  38.597  -4.938  1.00 37.55           C
ATOM    346  O   ARG A  44      28.871  39.577  -4.574  1.00 37.79           O
ATOM    347  CB  ARG A  44      28.457  36.768  -6.231  1.00 41.17           C
ATOM    348  CG  ARG A  44      27.037  36.946  -6.724  1.00 42.90           C
ATOM    349  CD  ARG A  44      27.041  37.336  -8.193  1.00 45.23           C
ATOM    350  NE  ARG A  44      26.069  36.573  -8.973  1.00 46.91           N
ATOM    351  CZ  ARG A  44      25.948  36.647 -10.296  1.00 47.25           C
ATOM    352  NH1 ARG A  44      26.739  37.452 -10.999  1.00 46.27           N
ATOM    353  NH2 ARG A  44      25.026  35.920 -10.918  1.00 47.90           N
ATOM    354  N   LEU A  45      30.428  37.973  -4.168  1.00 34.50           N
ATOM    355  CA  LEU A  45      30.737  38.374  -2.789  1.00 33.60           C
ATOM    356  C   LEU A  45      31.602  39.627  -2.661  1.00 33.28           C
ATOM    357  O   LEU A  45      31.418  40.400  -1.724  1.00 31.04           O
ATOM    358  CB  LEU A  45      31.426  37.220  -2.030  1.00 31.28           C
ATOM    359  CG  LEU A  45      30.640  35.923  -1.795  1.00 29.80           C
ATOM    360  CD1 LEU A  45      31.597  34.817  -1.398  1.00 28.71           C
ATOM    361  CD2 LEU A  45      29.570  36.125  -0.712  1.00 28.46           C
ATOM    362  N   GLU A  46      32.563  39.808  -3.565  1.00 34.08           N
ATOM    363  CA  GLU A  46      33.425  40.987  -3.527  1.00 36.73           C
ATOM    364  C   GLU A  46      32.604  42.246  -3.816  1.00 38.10           C
ATOM    365  O   GLU A  46      32.901  43.316  -3.282  1.00 38.52           O
ATOM    366  CB  GLU A  46      34.568  40.883  -4.552  1.00 35.55           C
ATOM    367  CG  GLU A  46      35.633  39.840  -4.231  1.00 37.39           C
ATOM    368  CD  GLU A  46      36.696  39.739  -5.319  1.00 38.05           C
ATOM    369  OE1 GLU A  46      36.319  39.698  -6.511  1.00 37.17           O
ATOM    370  OE2 GLU A  46      37.904  39.693  -4.986  1.00 38.70           O
ATOM    371  N   GLN A  47      31.586  42.124  -4.667  1.00 38.97           N
ATOM    372  CA  GLN A  47      30.757  43.285  -4.973  1.00 40.50           C
ATOM    373  C   GLN A  47      29.882  43.562  -3.767  1.00 39.27           C
ATOM    374  O   GLN A  47      29.730  44.713  -3.353  1.00 39.69           O
ATOM    375  CB  GLN A  47      29.865  43.058  -6.199  1.00 43.10           C
ATOM    376  CG  GLN A  47      28.991  44.281  -6.511  1.00 47.14           C
ATOM    377  CD  GLN A  47      27.995  44.054  -7.639  1.00 49.95           C
ATOM    378  OE1 GLN A  47      27.131  43.168  -7.560  1.00 50.77           O
ATOM    379  NE2 GLN A  47      28.100  44.867  -8.697  1.00 51.76           N
ATOM    380  N   GLU A  48      29.302  42.503  -3.202  1.00 38.62           N
ATOM    381  CA  GLU A  48      28.466  42.668  -2.018  1.00 36.37           C
ATOM    382  C   GLU A  48      29.296  43.290  -0.898  1.00 32.52           C
ATOM    383  O   GLU A  48      28.808  44.155  -0.179  1.00 31.94           O
ATOM    384  CB  GLU A  48      27.883  41.328  -1.563  1.00 38.68           C
ATOM    385  CG  GLU A  48      26.991  40.673  -2.597  1.00 42.55           C
ATOM    386  CD  GLU A  48      25.828  39.928  -1.970  1.00 45.96           C
ATOM    387  OE1 GLU A  48      24.995  40.590  -1.320  1.00 50.89           O
ATOM    388  OE2 GLU A  48      25.742  38.691  -2.124  1.00 47.35           O
ATOM    389  N   VAL A  49      30.551  42.866  -0.759  1.00 29.58           N
ATOM    390  CA  VAL A  49      31.410  43.417   0.290  1.00 28.55           C
ATOM    391  C   VAL A  49      31.597  44.906   0.058  1.00 27.65           C
ATOM    392  O   VAL A  49      31.667  45.690   1.016  1.00 25.91           O
ATOM    393  CB  VAL A  49      32.810  42.753   0.339  1.00 28.13           C
ATOM    394  CG1 VAL A  49      33.732  43.545   1.278  1.00 30.45           C
ATOM    395  CG2 VAL A  49      32.703  41.325   0.833  1.00 28.57           C
ATOM    396  N   ASN A  50      31.679  45.293  -1.214  1.00 27.30           N
ATOM    397  CA  ASN A  50      31.856  46.693  -1.569  1.00 27.72           C
ATOM    398  C   ASN A  50      30.591  47.515  -1.386  1.00 26.97           C
ATOM    399  O   ASN A  50      30.669  48.689  -1.066  1.00 27.59           O
ATOM    400  CB  ASN A  50      32.353  46.836  -3.010  1.00 28.91           C
ATOM    401  CG  ASN A  50      33.729  46.248  -3.202  1.00 30.57           C
ATOM    402  OD1 ASN A  50      34.570  46.303  -2.302  1.00 32.96           O
ATOM    403  ND2 ASN A  50      33.982  45.694  -4.392  1.00 34.05           N
ATOM    404  N   GLN A  51      29.428  46.910  -1.596  1.00 28.74           N
ATOM    405  CA  GLN A  51      28.161  47.626  -1.414  1.00 29.45           C
ATOM    406  C   GLN A  51      27.871  47.871   0.074  1.00 29.73           C
ATOM    407  O   GLN A  51      27.242  48.869   0.441  1.00 28.45           O
ATOM    408  CB  GLN A  51      27.004  46.825  -2.010  1.00 30.58           C
ATOM    409  CG  GLN A  51      27.101  46.536  -3.500  1.00 32.54           C
ATOM    410  CD  GLN A  51      25.900  45.742  -3.993  1.00 33.40           C
ATOM    411  OE1 GLN A  51      25.350  44.921  -3.255  1.00 34.76           O
ATOM    412  NE2 GLN A  51      25.496  45.968  -5.235  1.00 33.97           N
ATOM    413  N   GLU A  52      28.304  46.942   0.925  1.00 28.71           N
ATOM    414  CA  GLU A  52      28.083  47.087   2.358  1.00 29.60           C
ATOM    415  C   GLU A  52      29.046  48.105   2.963  1.00 28.32           C
ATOM    416  O   GLU A  52      28.630  48.932   3.761  1.00 27.36           O
ATOM    417  CB  GLU A  52      28.225  45.744   3.071  1.00 31.56           C
ATOM    418  CG  GLU A  52      27.207  44.712   2.645  1.00 35.17           C
ATOM    419  CD  GLU A  52      25.778  45.232   2.746  1.00 38.73           C
ATOM    420  OE1 GLU A  52      25.344  45.622   3.856  1.00 37.28           O
ATOM    421  OE2 GLU A  52      25.095  45.252   1.699  1.00 40.82           O
ATOM    422  N   ARG A  53      30.325  48.039   2.597  1.00 30.27           N
ATOM    423  CA  ARG A  53      31.325  49.000   3.080  1.00 30.33           C
ATOM    424  C   ARG A  53      30.899  50.417   2.673  1.00 29.52           C
ATOM    425  O   ARG A  53      31.218  51.399   3.347  1.00 28.54           O
ATOM    426  CB  ARG A  53      32.700  48.704   2.469  1.00 31.12           C
ATOM    427  CG  ARG A  53      33.383  47.474   3.028  1.00 33.19           C
ATOM    428  CD  ARG A  53      34.835  47.371   2.566  1.00 35.19           C
ATOM    429  NE  ARG A  53      35.435  46.131   3.055  1.00 35.54           N
ATOM    430  CZ  ARG A  53      35.730  45.891   4.327  1.00 34.95           C
ATOM    431  NH1 ARG A  53      35.497  46.817   5.254  1.00 36.86           N
ATOM    432  NH2 ARG A  53      36.220  44.710   4.685  1.00 33.01           N
ATOM    433  N   PHE A  54      30.199  50.514   1.546  1.00 28.84           N
ATOM    434  CA  PHE A  54      29.709  51.801   1.059  1.00 30.50           C
ATOM    435  C   PHE A  54      28.551  52.232   1.969  1.00 31.73           C
ATOM    436  O   PHE A  54      28.389  53.420   2.254  1.00 31.56           O
ATOM    437  CB  PHE A  54      29.227  51.684  -0.398  1.00 31.23           C
ATOM    438  CG  PHE A  54      28.965  53.018  -1.064  1.00 32.43           C
ATOM    439  CD1 PHE A  54      29.925  54.022  -1.036  1.00 34.03           C
ATOM    440  CD2 PHE A  54      27.760  53.265  -1.712  1.00 33.59           C
ATOM    441  CE1 PHE A  54      29.690  55.260  -1.644  1.00 35.13           C
ATOM    442  CE2 PHE A  54      27.514  54.497  -2.324  1.00 34.36           C
ATOM    443  CZ  PHE A  54      28.484  55.496  -2.288  1.00 33.70           C
ATOM    444  N   ARG A  55      27.755  51.263   2.425  1.00 32.44           N
ATOM    445  CA  ARG A  55      26.640  51.545   3.327  1.00 34.14           C
ATOM    446  C   ARG A  55      27.265  52.060   4.598  1.00 33.59           C
ATOM    447  O   ARG A  55      26.850  53.073   5.149  1.00 34.04           O
ATOM    448  CB  ARG A  55      25.850  50.279   3.668  1.00 36.38           C
ATOM    449  CG  ARG A  55      24.917  49.789   2.586  1.00 38.16           C
ATOM    450  CD  ARG A  55      24.024  48.686   3.148  1.00 39.91           C
ATOM    451  NE  ARG A  55      23.045  48.218   2.172  1.00 43.56           N
ATOM    452  CZ  ARG A  55      22.099  47.318   2.429  1.00 45.49           C
ATOM    453  NH1 ARG A  55      21.997  46.775   3.639  1.00 47.59           N
ATOM    454  NH2 ARG A  55      21.239  46.973   1.478  1.00 46.69           N
ATOM    455  N   MSE A  56      28.284  51.331   5.036  1.00 33.41           N
ATOM    456  CA  MSE A  56      29.052  51.637   6.230  1.00 33.38           C
ATOM    457  C   MSE A  56      29.464  53.101   6.310  1.00 31.41           C
ATOM    458  O   MSE A  56      28.998  53.829   7.171  1.00 29.78           O
ATOM    459  CB  MSE A  56      30.314  50.786   6.257  1.00 37.09           C
ATOM    460  CG  MSE A  56      30.298  49.571   7.136  1.00 39.90           C
ATOM    461 SE   MSE A  56      31.814  49.778   8.321  1.00 47.22          Se
ATOM    462  CE  MSE A  56      33.263  49.091   7.259  1.00 42.06           C
ATOM    463  N   ILE A  57      30.358  53.524   5.418  1.00 29.77           N
ATOM    464  CA  ILE A  57      30.843  54.904   5.413  1.00 29.47           C
ATOM    465  C   ILE A  57      29.729  55.931   5.427  1.00 28.56           C
ATOM    466  O   ILE A  57      29.766  56.891   6.198  1.00 26.35           O
ATOM    467  CB  ILE A  57      31.755  55.165   4.195  1.00 29.73           C
ATOM    468  CG1 ILE A  57      33.035  54.359   4.360  1.00 29.71           C
ATOM    469  CG2 ILE A  57      32.081  56.676   4.058  1.00 30.61           C
ATOM    470  CD1 ILE A  57      33.882  54.772   5.561  1.00 32.43           C
ATOM    471  N   TYR A  58      28.743  55.749   4.560  1.00 28.12           N
ATOM    472  CA  TYR A  58      27.614  56.673   4.502  1.00 27.84           C
ATOM    473  C   TYR A  58      26.894  56.721   5.851  1.00 27.66           C
ATOM    474  O   TYR A  58      26.505  57.789   6.335  1.00 27.67           O
ATOM    475  CB  TYR A  58      26.634  56.221   3.425  1.00 28.83           C
ATOM    476  CG  TYR A  58      25.371  57.050   3.394  1.00 30.70           C
ATOM    477  CD1 TYR A  58      25.432  58.422   3.188  1.00 30.74           C
ATOM    478  CD2 TYR A  58      24.119  56.464   3.573  1.00 30.64           C
ATOM    479  CE1 TYR A  58      24.284  59.202   3.155  1.00 31.09           C
ATOM    480  CE2 TYR A  58      22.947  57.241   3.544  1.00 32.35           C
ATOM    481  CZ  TYR A  58      23.048  58.615   3.335  1.00 32.22           C
ATOM    482  OH  TYR A  58      21.922  59.416   3.311  1.00 31.19           O
ATOM    483  N   LEU A  59      26.716  55.552   6.456  1.00 26.76           N
ATOM    484  CA  LEU A  59      26.030  55.481   7.732  1.00 25.52           C
ATOM    485  C   LEU A  59      26.831  56.114   8.855  1.00 25.05           C
ATOM    486  O   LEU A  59      26.262  56.862   9.653  1.00 24.19           O
ATOM    487  CB  LEU A  59      25.664  54.034   8.066  1.00 25.82           C
ATOM    488  CG  LEU A  59      24.643  53.402   7.122  1.00 25.33           C
ATOM    489  CD1 LEU A  59      24.507  51.937   7.440  1.00 25.67           C
ATOM    490  CD2 LEU A  59      23.295  54.096   7.249  1.00 27.56           C
ATOM    491  N   GLN A  60      28.130  55.833   8.958  1.00 24.16           N
ATOM    492  CA  GLN A  60      28.871  56.486  10.028  1.00 26.07           C
ATOM    493  C   GLN A  60      28.982  57.991   9.786  1.00 27.25           C
ATOM    494  O   GLN A  60      29.036  58.770  10.740  1.00 26.29           O
ATOM    495  CB  GLN A  60      30.252  55.846  10.267  1.00 28.18           C
ATOM    496  CG  GLN A  60      30.958  55.276   9.087  1.00 29.33           C
ATOM    497  CD  GLN A  60      32.170  54.469   9.519  1.00 32.13           C
ATOM    498  OE1 GLN A  60      32.053  53.559  10.339  1.00 30.83           O
ATOM    499  NE2 GLN A  60      33.341  54.800   8.974  1.00 32.31           N
ATOM    500  N   THR A  61      29.007  58.401   8.515  1.00 29.75           N
ATOM    501  CA  THR A  61      29.041  59.820   8.163  1.00 30.16           C
ATOM    502  C   THR A  61      27.749  60.461   8.690  1.00 32.43           C
ATOM    503  O   THR A  61      27.758  61.589   9.174  1.00 34.30           O
ATOM    504  CB  THR A  61      29.088  60.014   6.621  1.00 31.29           C
ATOM    505  OG1 THR A  61      30.312  59.483   6.108  1.00 29.54           O
ATOM    506  CG2 THR A  61      29.020  61.486   6.251  1.00 29.80           C
ATOM    507  N   LEU A  62      26.633  59.741   8.609  1.00 34.31           N
ATOM    508  CA  LEU A  62      25.353  60.284   9.093  1.00 36.21           C
ATOM    509  C   LEU A  62      25.251  60.494  10.598  1.00 37.94           C
ATOM    510  O   LEU A  62      24.918  61.595  11.036  1.00 38.71           O
ATOM    511  CB  LEU A  62      24.174  59.414   8.659  1.00 36.32           C
ATOM    512  CG  LEU A  62      23.815  59.381   7.181  1.00 37.31           C
ATOM    513  CD1 LEU A  62      22.623  58.457   6.984  1.00 38.74           C
ATOM    514  CD2 LEU A  62      23.468  60.788   6.703  1.00 38.81           C
ATOM    515  N   LEU A  63      25.508  59.461  11.404  1.00 39.01           N
ATOM    516  CA  LEU A  63      25.392  59.662  12.849  1.00 41.34           C
ATOM    517  C   LEU A  63      26.409  60.662  13.359  1.00 41.92           C
ATOM    518  O   LEU A  63      26.258  61.202  14.447  1.00 42.31           O
ATOM    519  CB  LEU A  63      25.522  58.356  13.641  1.00 41.80           C
ATOM    520  CG  LEU A  63      26.815  57.563  13.615  1.00 41.47           C
ATOM    521  CD1 LEU A  63      26.865  56.583  14.768  1.00 41.81           C
ATOM    522  CD2 LEU A  63      26.865  56.827  12.327  1.00 43.61           C
ATOM    523  N   ALA A  64      27.451  60.907  12.576  1.00 44.11           N
ATOM    524  CA  ALA A  64      28.454  61.877  12.971  1.00 46.02           C
ATOM    525  C   ALA A  64      27.837  63.273  12.880  1.00 47.64           C
ATOM    526  O   ALA A  64      27.998  64.074  13.800  1.00 47.89           O
ATOM    527  CB  ALA A  64      29.667  61.775  12.068  1.00 45.87           C
ATOM    528  N   LYS A  65      27.125  63.556  11.785  1.00 50.42           N
ATOM    529  CA  LYS A  65      26.495  64.866  11.591  1.00 54.01           C
ATOM    530  C   LYS A  65      25.185  64.998  12.371  1.00 56.46           C
ATOM    531  O   LYS A  65      24.367  65.891  12.107  1.00 57.40           O
ATOM    532  CB  LYS A  65      26.239  65.144  10.098  1.00 54.29           C
ATOM    533  CG  LYS A  65      25.040  64.436   9.486  1.00 55.77           C
ATOM    534  CD  LYS A  65      24.920  64.787   8.003  1.00 56.36           C
ATOM    535  CE  LYS A  65      23.689  64.155   7.362  1.00 56.98           C
ATOM    536  NZ  LYS A  65      23.679  64.329   5.868  1.00 56.51           N
TER     811      GLY B  29
ATOM    812  N   ASP B  30      18.017  54.346  14.603  1.00 27.66           N
ATOM    813  CA  ASP B  30      17.903  53.521  13.393  1.00 28.22           C
ATOM    814  C   ASP B  30      19.208  53.514  12.601  1.00 27.22           C
ATOM    815  O   ASP B  30      19.606  52.484  12.058  1.00 26.51           O
ATOM    816  CB  ASP B  30      16.761  54.031  12.519  1.00 30.15           C
ATOM    817  CG  ASP B  30      15.390  53.751  13.131  1.00 34.89           C
ATOM    818  OD1 ASP B  30      14.843  52.646  12.931  1.00 38.13           O
ATOM    819  OD2 ASP B  30      14.854  54.635  13.833  1.00 39.46           O
ATOM    820  N   ILE B  31      19.864  54.665  12.525  1.00 24.69           N
ATOM    821  CA  ILE B  31      21.139  54.742  11.843  1.00 24.24           C
ATOM    822  C   ILE B  31      22.090  53.738  12.514  1.00 24.49           C
ATOM    823  O   ILE B  31      22.626  52.871  11.842  1.00 24.54           O
ATOM    824  CB  ILE B  31      21.713  56.152  11.930  1.00 22.65           C
ATOM    825  CG1 ILE B  31      20.843  57.100  11.088  1.00 23.74           C
ATOM    826  CG2 ILE B  31      23.126  56.172  11.405  1.00 22.52           C
ATOM    827  CD1 ILE B  31      21.148  58.596  11.311  1.00 24.22           C
ATOM    828  N   GLU B  32      22.276  53.846  13.833  1.00 24.42           N
ATOM    829  CA  GLU B  32      23.140  52.919  14.577  1.00 24.03           C
ATOM    830  C   GLU B  32      22.802  51.466  14.247  1.00 25.07           C
ATOM    831  O   GLU B  32      23.678  50.693  13.846  1.00 24.18           O
ATOM    832  CB  GLU B  32      22.992  53.124  16.089  1.00 23.36           C
ATOM    833  CG  GLU B  32      23.441  54.505  16.604  1.00 22.41           C
ATOM    834  CD  GLU B  32      23.342  54.624  18.121  1.00 20.66           C
ATOM    835  OE1 GLU B  32      22.612  53.818  18.739  1.00 21.85           O
ATOM    836  OE2 GLU B  32      23.980  55.534  18.704  1.00 22.44           O
ATOM    837  N   GLN B  33      21.530  51.099  14.413  1.00 26.14           N
ATOM    838  CA  GLN B  33      21.068  49.742  14.141  1.00 28.67           C
ATOM    839  C   GLN B  33      21.491  49.280  12.756  1.00 28.62           C
ATOM    840  O   GLN B  33      22.032  48.188  12.592  1.00 29.71           O
ATOM    841  CB  GLN B  33      19.535  49.652  14.272  1.00 31.84           C
ATOM    842  CG  GLN B  33      18.954  48.328  13.774  1.00 35.55           C
ATOM    843  CD  GLN B  33      18.002  47.693  14.762  1.00 38.00           C
ATOM    844  OE1 GLN B  33      17.084  48.352  15.262  1.00 40.64           O
ATOM    845  NE2 GLN B  33      18.207  46.399  15.051  1.00 36.47           N
ATOM    846  N   GLU B  34      21.254  50.118  11.760  1.00 28.39           N
ATOM    847  CA  GLU B  34      21.626  49.778  10.403  1.00 29.23           C
ATOM    848  C   GLU B  34      23.147  49.712  10.204  1.00 29.02           C
ATOM    849  O   GLU B  34      23.650  48.867   9.454  1.00 28.32           O
ATOM    850  CB  GLU B  34      21.025  50.791   9.444  1.00 31.44           C
ATOM    851  CG  GLU B  34      21.193  50.426   7.989  1.00 35.86           C
ATOM    852  CD  GLU B  34      20.500  49.117   7.630  1.00 37.89           C
ATOM    853  OE1 GLU B  34      19.267  49.036   7.831  1.00 38.74           O
ATOM    854  OE2 GLU B  34      21.184  48.177   7.150  1.00 39.07           O
ATOM    855  N   LEU B  35      23.881  50.606  10.863  1.00 27.02           N
ATOM    856  CA  LEU B  35      25.329  50.632  10.731  1.00 27.19           C
ATOM    857  C   LEU B  35      25.861  49.322  11.289  1.00 27.35           C
ATOM    858  O   LEU B  35      26.861  48.775  10.826  1.00 27.15           O
ATOM    859  CB  LEU B  35      25.898  51.808  11.526  1.00 26.79           C
ATOM    860  CG  LEU B  35      27.421  51.959  11.520  1.00 27.62           C
ATOM    861  CD1 LEU B  35      27.842  52.303  10.124  1.00 27.51           C
ATOM    862  CD2 LEU B  35      27.871  53.076  12.449  1.00 27.12           C
ATOM    863  N   GLU B  36      25.138  48.815  12.277  1.00 27.76           N
ATOM    864  CA  GLU B  36      25.499  47.593  12.956  1.00 27.91           C
ATOM    865  C   GLU B  36      25.208  46.342  12.105  1.00 28.75           C
ATOM    866  O   GLU B  36      26.005  45.405  12.092  1.00 28.29           O
ATOM    867  CB  GLU B  36      24.767  47.580  14.305  1.00 27.48           C
ATOM    868  CG  GLU B  36      25.552  47.037  15.483  1.00 26.69           C
ATOM    869  CD  GLU B  36      27.006  47.470  15.510  1.00 26.26           C
ATOM    870  OE1 GLU B  36      27.308  48.599  15.953  1.00 22.69           O
ATOM    871  OE2 GLU B  36      27.861  46.663  15.074  1.00 28.31           O
ATOM    872  N   ARG B  37      24.106  46.310  11.362  1.00 29.66           N
ATOM    873  CA  ARG B  37      23.882  45.117  10.564  1.00 32.04           C
ATOM    874  C   ARG B  37      24.658  45.148   9.259  1.00 30.87           C
ATOM    875  O   ARG B  37      24.765  44.130   8.568  1.00 29.94           O
ATOM    876  CB  ARG B  37      22.387  44.851  10.322  1.00 35.06           C
ATOM    877  CG  ARG B  37      21.545  45.954   9.741  1.00 38.08           C
ATOM    878  CD  ARG B  37      20.084  45.686  10.140  1.00 39.46           C
ATOM    879  NE  ARG B  37      19.140  46.649   9.588  1.00 41.19           N
ATOM    880  CZ  ARG B  37      17.866  46.737   9.964  1.00 41.59           C
ATOM    881  NH1 ARG B  37      17.394  45.915  10.894  1.00 41.08           N
ATOM    882  NH2 ARG B  37      17.066  47.654   9.422  1.00 40.36           N
ATOM    883  N   ALA B  38      25.207  46.315   8.934  1.00 29.42           N
ATOM    884  CA  ALA B  38      26.023  46.459   7.733  1.00 28.44           C
ATOM    885  C   ALA B  38      27.412  45.900   8.061  1.00 27.40           C
ATOM    886  O   ALA B  38      28.037  45.249   7.221  1.00 26.34           O
ATOM    887  CB  ALA B  38      26.133  47.927   7.325  1.00 26.32           C
ATOM    888  N   LYS B  39      27.888  46.169   9.277  1.00 26.41           N
ATOM    889  CA  LYS B  39      29.191  45.680   9.737  1.00 26.65           C
ATOM    890  C   LYS B  39      29.122  44.185   9.983  1.00 25.99           C
ATOM    891  O   LYS B  39      30.138  43.496   9.900  1.00 26.85           O
ATOM    892  CB  LYS B  39      29.607  46.354  11.047  1.00 26.37           C
ATOM    893  CG  LYS B  39      29.667  47.853  10.981  1.00 28.23           C
ATOM    894  CD  LYS B  39      30.186  48.447  12.285  1.00 30.66           C
ATOM    895  CE  LYS B  39      30.874  49.790  12.015  1.00 33.28           C
ATOM    896  NZ  LYS B  39      31.307  50.429  13.275  1.00 33.36           N
ATOM    897  N   ALA B  40      27.929  43.691  10.319  1.00 24.52           N
ATOM    898  CA  ALA B  40      27.732  42.267  10.572  1.00 24.47           C
ATOM    899  C   ALA B  40      27.780  41.520   9.256  1.00 25.11           C
ATOM    900  O   ALA B  40      28.259  40.386   9.197  1.00 24.42           O
ATOM    901  CB  ALA B  40      26.389  42.016  11.236  1.00 22.73           C
ATOM    902  N   SER B  41      27.255  42.151   8.206  1.00 26.20           N
ATOM    903  CA  SER B  41      27.262  41.550   6.889  1.00 27.51           C
ATOM    904  C   SER B  41      28.681  41.573   6.344  1.00 27.10           C
ATOM    905  O   SER B  41      29.164  40.574   5.835  1.00 24.88           O
ATOM    906  CB  SER B  41      26.319  42.304   5.948  1.00 30.54           C
ATOM    907  OG  SER B  41      24.971  42.108   6.351  1.00 37.11           O
ATOM    908  N   ILE B  42      29.357  42.709   6.466  1.00 27.14           N
ATOM    909  CA  ILE B  42      30.732  42.810   5.973  1.00 28.60           C
ATOM    910  C   ILE B  42      31.630  41.722   6.552  1.00 29.41           C
ATOM    911  O   ILE B  42      32.250  40.941   5.815  1.00 29.36           O
ATOM    912  CB  ILE B  42      31.357  44.182   6.324  1.00 26.51           C
ATOM    913  CG1 ILE B  42      30.591  45.301   5.605  1.00 26.61           C
ATOM    914  CG2 ILE B  42      32.825  44.199   5.948  1.00 25.02           C
ATOM    915  CD1 ILE B  42      31.049  46.703   5.985  1.00 24.45           C
ATOM    916  N   ARG B  43      31.710  41.672   7.875  1.00 30.04           N
ATOM    917  CA  ARG B  43      32.558  40.676   8.508  1.00 33.51           C
ATOM    918  C   ARG B  43      32.180  39.273   8.074  1.00 31.71           C
ATOM    919  O   ARG B  43      33.011  38.377   8.096  1.00 31.72           O
ATOM    920  CB  ARG B  43      32.505  40.815  10.042  1.00 35.98           C
ATOM    921  CG  ARG B  43      33.178  42.105  10.518  1.00 40.60           C
ATOM    922  CD  ARG B  43      33.639  42.060  11.970  1.00 44.31           C
ATOM    923  NE  ARG B  43      34.767  42.976  12.180  1.00 47.90           N
ATOM    924  CZ  ARG B  43      35.278  43.292  13.367  1.00 49.77           C
ATOM    925  NH1 ARG B  43      34.767  42.766  14.476  1.00 51.69           N
ATOM    926  NH2 ARG B  43      36.299  44.138  13.446  1.00 50.22           N
ATOM    927  N   ARG B  44      30.933  39.091   7.652  1.00 32.01           N
ATOM    928  CA  ARG B  44      30.456  37.775   7.222  1.00 31.80           C
ATOM    929  C   ARG B  44      30.791  37.478   5.767  1.00 29.68           C
ATOM    930  O   ARG B  44      31.260  36.384   5.424  1.00 28.33           O
ATOM    931  CB  ARG B  44      28.947  37.680   7.415  1.00 33.92           C
ATOM    932  CG  ARG B  44      28.377  36.319   7.051  1.00 38.01           C
ATOM    933  CD  ARG B  44      27.239  35.940   7.995  1.00 41.81           C
ATOM    934  NE  ARG B  44      27.092  34.487   8.081  1.00 44.89           N
ATOM    935  CZ  ARG B  44      26.633  33.844   9.154  1.00 47.19           C
ATOM    936  NH1 ARG B  44      26.272  34.528  10.240  1.00 46.79           N
ATOM    937  NH2 ARG B  44      26.547  32.515   9.152  1.00 46.49           N
ATOM    938  N   LEU B  45      30.530  38.452   4.910  1.00 29.01           N
ATOM    939  CA  LEU B  45      30.812  38.296   3.491  1.00 29.76           C
ATOM    940  C   LEU B  45      32.317  38.226   3.279  1.00 29.33           C
ATOM    941  O   LEU B  45      32.789  37.575   2.345  1.00 27.51           O
ATOM    942  CB  LEU B  45      30.237  39.480   2.709  1.00 29.74           C
ATOM    943  CG  LEU B  45      28.818  39.366   2.136  1.00 31.35           C
ATOM    944  CD1 LEU B  45      27.971  38.499   3.023  1.00 34.21           C
ATOM    945  CD2 LEU B  45      28.211  40.747   2.005  1.00 30.57           C
ATOM    946  N   GLU B  46      33.064  38.902   4.150  1.00 28.73           N
ATOM    947  CA  GLU B  46      34.515  38.925   4.031  1.00 29.98           C
ATOM    948  C   GLU B  46      35.101  37.555   4.299  1.00 30.40           C
ATOM    949  O   GLU B  46      36.017  37.137   3.594  1.00 31.46           O
ATOM    950  CB  GLU B  46      35.117  39.942   4.997  1.00 31.19           C
ATOM    951  CG  GLU B  46      36.577  40.277   4.746  1.00 33.81           C
ATOM    952  CD  GLU B  46      36.866  40.560   3.287  1.00 35.63           C
ATOM    953  OE1 GLU B  46      37.320  39.627   2.589  1.00 35.82           O
ATOM    954  OE2 GLU B  46      36.631  41.705   2.832  1.00 37.46           O
ATOM    955  N   GLN B  47      34.572  36.851   5.299  1.00 28.89           N
ATOM    956  CA  GLN B  47      35.073  35.527   5.628  1.00 29.49           C
ATOM    957  C   GLN B  47      34.644  34.524   4.568  1.00 29.24           C
ATOM    958  O   GLN B  47      35.340  33.543   4.309  1.00 28.40           O
ATOM    959  CB  GLN B  47      34.564  35.068   6.996  1.00 31.58           C
ATOM    960  CG  GLN B  47      35.135  33.709   7.408  1.00 34.94           C
ATOM    961  CD  GLN B  47      34.617  33.212   8.746  1.00 36.20           C
ATOM    962  OE1 GLN B  47      33.415  33.013   8.928  1.00 36.72           O
ATOM    963  NE2 GLN B  47      35.531  32.997   9.691  1.00 37.49           N
ATOM    964  N   GLU B  48      33.483  34.752   3.967  1.00 27.78           N
ATOM    965  CA  GLU B  48      33.029  33.849   2.927  1.00 28.09           C
ATOM    966  C   GLU B  48      33.850  34.028   1.658  1.00 25.47           C
ATOM    967  O   GLU B  48      33.999  33.091   0.887  1.00 25.36           O
ATOM    968  CB  GLU B  48      31.545  34.059   2.664  1.00 29.51           C
ATOM    969  CG  GLU B  48      30.786  34.038   3.963  1.00 36.92           C
ATOM    970  CD  GLU B  48      29.507  33.254   3.886  1.00 39.32           C
ATOM    971  OE1 GLU B  48      29.567  32.038   3.598  1.00 43.40           O
ATOM    972  OE2 GLU B  48      28.444  33.858   4.122  1.00 41.38           O
ATOM    973  N   VAL B  49      34.402  35.217   1.429  1.00 24.23           N
ATOM    974  CA  VAL B  49      35.215  35.395   0.221  1.00 24.02           C
ATOM    975  C   VAL B  49      36.541  34.679   0.449  1.00 24.78           C
ATOM    976  O   VAL B  49      37.109  34.086  -0.475  1.00 24.13           O
ATOM    977  CB  VAL B  49      35.507  36.881  -0.083  1.00 22.60           C
ATOM    978  CG1 VAL B  49      36.216  36.991  -1.443  1.00 22.26           C
ATOM    979  CG2 VAL B  49      34.199  37.672  -0.109  1.00 23.09           C
ATOM    980  N   ASN B  50      37.021  34.724   1.692  1.00 23.98           N
ATOM    981  CA  ASN B  50      38.281  34.072   2.056  1.00 25.36           C
ATOM    982  C   ASN B  50      38.128  32.565   1.961  1.00 24.14           C
ATOM    983  O   ASN B  50      39.038  31.859   1.543  1.00 24.76           O
ATOM    984  CB  ASN B  50      38.686  34.449   3.485  1.00 26.65           C
ATOM    985  CG  ASN B  50      39.223  35.851   3.586  1.00 27.83           C
ATOM    986  OD1 ASN B  50      39.322  36.414   4.686  1.00 29.53           O
ATOM    987  ND2 ASN B  50      39.593  36.423   2.454  1.00 28.24           N
ATOM    988  N   GLN B  51      36.970  32.078   2.382  1.00 23.39           N
ATOM    989  CA  GLN B  51      36.682  30.661   2.331  1.00 23.10           C
ATOM    990  C   GLN B  51      36.661  30.206   0.877  1.00 23.29           C
ATOM    991  O   GLN B  51      37.127  29.110   0.544  1.00 23.25           O
ATOM    992  CB  GLN B  51      35.324  30.400   2.970  1.00 23.53           C
ATOM    993  CG  GLN B  51      35.301  30.462   4.491  1.00 23.29           C
ATOM    994  CD  GLN B  51      33.887  30.523   5.023  1.00 22.84           C
ATOM    995  OE1 GLN B  51      33.007  29.794   4.563  1.00 25.78           O
ATOM    996  NE2 GLN B  51      33.654  31.406   5.980  1.00 26.47           N
ATOM    997  N   GLU B  52      36.114  31.048   0.008  1.00 23.06           N
ATOM    998  CA  GLU B  52      36.025  30.727  -1.421  1.00 24.63           C
ATOM    999  C   GLU B  52      37.432  30.715  -2.036  1.00 24.15           C
ATOM   1000  O   GLU B  52      37.814  29.817  -2.813  1.00 22.54           O
ATOM   1001  CB  GLU B  52      35.144  31.778  -2.104  1.00 24.99           C
ATOM   1002  CG  GLU B  52      34.325  31.233  -3.217  1.00 27.54           C
ATOM   1003  CD  GLU B  52      33.311  30.236  -2.725  1.00 26.76           C
ATOM   1004  OE1 GLU B  52      32.384  30.648  -2.005  1.00 29.78           O
ATOM   1005  OE2 GLU B  52      33.444  29.046  -3.054  1.00 25.19           O
ATOM   1006  N   ARG B  53      38.214  31.718  -1.668  1.00 24.33           N
ATOM   1007  CA  ARG B  53      39.586  31.836  -2.153  1.00 26.31           C
ATOM   1008  C   ARG B  53      40.380  30.593  -1.729  1.00 26.19           C
ATOM   1009  O   ARG B  53      41.211  30.077  -2.479  1.00 26.78           O
ATOM   1010  CB  ARG B  53      40.222  33.104  -1.571  1.00 27.62           C
ATOM   1011  CG  ARG B  53      39.702  34.422  -2.194  1.00 31.22           C
ATOM   1012  CD  ARG B  53      40.299  35.651  -1.478  1.00 33.54           C
ATOM   1013  NE  ARG B  53      39.936  36.944  -2.075  1.00 37.79           N
ATOM   1014  CZ  ARG B  53      40.377  37.391  -3.257  1.00 38.92           C
ATOM   1015  NH1 ARG B  53      41.203  36.657  -3.989  1.00 40.13           N
ATOM   1016  NH2 ARG B  53      40.002  38.582  -3.712  1.00 40.78           N
ATOM   1017  N   PHE B  54      40.115  30.112  -0.525  1.00 26.11           N
ATOM   1018  CA  PHE B  54      40.792  28.930  -0.014  1.00 23.29           C
ATOM   1019  C   PHE B  54      40.383  27.727  -0.852  1.00 22.04           C
ATOM   1020  O   PHE B  54      41.216  26.897  -1.239  1.00 21.17           O
ATOM   1021  CB  PHE B  54      40.385  28.697   1.444  1.00 25.14           C
ATOM   1022  CG  PHE B  54      40.838  27.377   1.996  1.00 24.57           C
ATOM   1023  CD1 PHE B  54      42.188  27.109   2.136  1.00 24.98           C
ATOM   1024  CD2 PHE B  54      39.916  26.409   2.385  1.00 22.76           C
ATOM   1025  CE1 PHE B  54      42.632  25.886   2.662  1.00 25.86           C
ATOM   1026  CE2 PHE B  54      40.347  25.188   2.913  1.00 23.84           C
ATOM   1027  CZ  PHE B  54      41.715  24.931   3.049  1.00 24.18           C
ATOM   1028  N   ARG B  55      39.085  27.622  -1.110  1.00 21.29           N
ATOM   1029  CA  ARG B  55      38.560  26.522  -1.916  1.00 20.95           C
ATOM   1030  C   ARG B  55      39.136  26.571  -3.324  1.00 21.36           C
ATOM   1031  O   ARG B  55      39.456  25.532  -3.889  1.00 19.25           O
ATOM   1032  CB  ARG B  55      37.030  26.576  -1.991  1.00 21.58           C
ATOM   1033  CG  ARG B  55      36.448  26.075  -3.321  1.00 24.54           C
ATOM   1034  CD  ARG B  55      35.039  25.501  -3.123  1.00 25.92           C
ATOM   1035  NE  ARG B  55      34.148  26.391  -2.373  1.00 26.47           N
ATOM   1036  CZ  ARG B  55      32.956  26.013  -1.912  1.00 27.58           C
ATOM   1037  NH1 ARG B  55      32.532  24.776  -2.136  1.00 27.21           N
ATOM   1038  NH2 ARG B  55      32.201  26.849  -1.208  1.00 29.03           N
ATOM   1039  N   MSE B  56      39.247  27.768  -3.901  1.00 22.49           N
ATOM   1040  CA  MSE B  56      39.805  27.927  -5.248  1.00 22.45           C
ATOM   1041  C   MSE B  56      41.264  27.492  -5.249  1.00 23.25           C
ATOM   1042  O   MSE B  56      41.725  26.745  -6.127  1.00 19.97           O
ATOM   1043  CB  MSE B  56      39.711  29.381  -5.692  1.00 28.25           C
ATOM   1044  CG  MSE B  56      40.381  29.669  -7.034  1.00 34.10           C
ATOM   1045 SE   MSE B  56      39.923  31.419  -7.707  1.00 41.06          Se
ATOM   1046  CE  MSE B  56      38.027  31.117  -7.805  1.00 39.89           C
ATOM   1047  N   ILE B  57      42.012  27.984  -4.274  1.00 23.30           N
ATOM   1048  CA  ILE B  57      43.399  27.575  -4.190  1.00 24.51           C
ATOM   1049  C   ILE B  57      43.417  26.047  -4.204  1.00 25.01           C
ATOM   1050  O   ILE B  57      43.977  25.470  -5.113  1.00 25.75           O
ATOM   1051  CB  ILE B  57      44.029  28.151  -2.932  1.00 25.06           C
ATOM   1052  CG1 ILE B  57      44.095  29.658  -3.070  1.00 25.78           C
ATOM   1053  CG2 ILE B  57      45.455  27.647  -2.767  1.00 27.88           C
ATOM   1054  CD1 ILE B  57      44.225  30.335  -1.759  1.00 23.73           C
ATOM   1055  N   TYR B  58      42.760  25.389  -3.249  1.00 26.55           N
ATOM   1056  CA  TYR B  58      42.702  23.911  -3.186  1.00 26.76           C
ATOM   1057  C   TYR B  58      42.285  23.190  -4.478  1.00 27.25           C
ATOM   1058  O   TYR B  58      42.907  22.198  -4.887  1.00 25.20           O
ATOM   1059  CB  TYR B  58      41.742  23.466  -2.087  1.00 29.05           C
ATOM   1060  CG  TYR B  58      41.488  21.964  -2.080  1.00 29.92           C
ATOM   1061  CD1 TYR B  58      42.524  21.064  -1.839  1.00 29.33           C
ATOM   1062  CD2 TYR B  58      40.211  21.453  -2.294  1.00 29.76           C
ATOM   1063  CE1 TYR B  58      42.303  19.694  -1.819  1.00 29.72           C
ATOM   1064  CE2 TYR B  58      39.974  20.083  -2.273  1.00 32.19           C
ATOM   1065  CZ  TYR B  58      41.028  19.209  -2.030  1.00 32.62           C
ATOM   1066  OH  TYR B  58      40.794  17.849  -2.006  1.00 33.47           O
ATOM   1067  N   LEU B  59      41.206  23.658  -5.097  1.00 27.58           N
ATOM   1068  CA  LEU B  59      40.724  23.039  -6.326  1.00 28.60           C
ATOM   1069  C   LEU B  59      41.716  23.241  -7.467  1.00 30.94           C
ATOM   1070  O   LEU B  59      41.836  22.389  -8.349  1.00 30.55           O
ATOM   1071  CB  LEU B  59      39.367  23.616  -6.734  1.00 26.84           C
ATOM   1072  CG  LEU B  59      38.167  23.367  -5.816  1.00 26.39           C
ATOM   1073  CD1 LEU B  59      37.021  24.316  -6.223  1.00 26.53           C
ATOM   1074  CD2 LEU B  59      37.729  21.898  -5.900  1.00 25.35           C
ATOM   1075  N   GLN B  60      42.427  24.360  -7.462  1.00 32.03           N
ATOM   1076  CA  GLN B  60      43.390  24.615  -8.528  1.00 35.21           C
ATOM   1077  C   GLN B  60      44.582  23.642  -8.558  1.00 36.00           C
ATOM   1078  O   GLN B  60      45.000  23.210  -9.634  1.00 36.70           O
ATOM   1079  CB  GLN B  60      43.909  26.043  -8.450  1.00 34.32           C
ATOM   1080  CG  GLN B  60      44.620  26.451  -9.710  1.00 36.68           C
ATOM   1081  CD  GLN B  60      43.675  26.633 -10.886  1.00 38.42           C
ATOM   1082  OE1 GLN B  60      44.034  26.344 -12.029  1.00 36.52           O
ATOM   1083  NE2 GLN B  60      42.465  27.140 -10.616  1.00 38.55           N
ATOM   1084  N   THR B  61      45.153  23.307  -7.404  1.00 37.33           N
ATOM   1085  CA  THR B  61      46.270  22.366  -7.415  1.00 39.89           C
ATOM   1086  C   THR B  61      45.763  20.945  -7.556  1.00 39.56           C
ATOM   1087  O   THR B  61      46.464  20.081  -8.081  1.00 39.70           O
ATOM   1088  CB  THR B  61      47.144  22.465  -6.156  1.00 42.14           C
ATOM   1089  OG1 THR B  61      47.897  23.679  -6.209  1.00 44.98           O
ATOM   1090  CG2 THR B  61      48.114  21.299  -6.066  1.00 44.77           C
ATOM   1091  N   LEU B  62      44.554  20.686  -7.075  1.00 39.18           N
ATOM   1092  CA  LEU B  62      44.001  19.356  -7.244  1.00 39.42           C
ATOM   1093  C   LEU B  62      43.957  19.190  -8.767  1.00 40.63           C
ATOM   1094  O   LEU B  62      44.375  18.155  -9.290  1.00 40.29           O
ATOM   1095  CB  LEU B  62      42.591  19.265  -6.653  1.00 38.67           C
ATOM   1096  CG  LEU B  62      41.910  17.897  -6.708  1.00 38.75           C
ATOM   1097  CD1 LEU B  62      42.843  16.831  -6.092  1.00 38.41           C
ATOM   1098  CD2 LEU B  62      40.573  17.959  -5.965  1.00 37.20           C
ATOM   1099  N   LEU B  63      43.475  20.228  -9.463  1.00 40.45           N
ATOM   1100  CA  LEU B  63      43.397  20.217 -10.923  1.00 43.25           C
ATOM   1101  C   LEU B  63      44.778  19.948 -11.465  1.00 45.53           C
ATOM   1102  O   LEU B  63      44.972  19.046 -12.282  1.00 45.19           O
ATOM   1103  CB  LEU B  63      42.953  21.564 -11.494  1.00 42.12           C
ATOM   1104  CG  LEU B  63      41.479  21.851 -11.765  1.00 42.92           C
ATOM   1105  CD1 LEU B  63      41.381  23.021 -12.745  1.00 42.49           C
ATOM   1106  CD2 LEU B  63      40.803  20.622 -12.341  1.00 42.47           C
ATOM   1107  N   ALA B  64      45.731  20.753 -11.008  1.00 47.20           N
ATOM   1108  CA  ALA B  64      47.122  20.634 -11.421  1.00 50.46           C
ATOM   1109  C   ALA B  64      47.534  19.189 -11.737  1.00 52.85           C
ATOM   1110  O   ALA B  64      47.486  18.769 -12.895  1.00 54.37           O
ATOM   1111  CB  ALA B  64      48.034  21.226 -10.343  1.00 48.84           C
ATOM   1112  N   LYS B  65      47.924  18.439 -10.710  1.00 55.19           N
ATOM   1113  CA  LYS B  65      48.373  17.053 -10.875  1.00 58.25           C
ATOM   1114  C   LYS B  65      47.452  16.122 -11.667  1.00 60.22           C
ATOM   1115  O   LYS B  65      47.904  15.109 -12.203  1.00 60.88           O
ATOM   1116  CB  LYS B  65      48.609  16.423  -9.504  1.00 58.44           C
ATOM   1117  CG  LYS B  65      47.385  15.736  -8.947  1.00 58.03           C
ATOM   1118  CD  LYS B  65      47.253  15.990  -7.468  1.00 59.38           C
ATOM   1119  CE  LYS B  65      45.978  15.354  -6.941  1.00 60.11           C
ATOM   1120  NZ  LYS B  65      45.825  15.538  -5.469  1.00 61.15           N
CONECT  457  456  458  463
CONECT  455  446  456
CONECT 1041 1047 1040 1042
CONECT 1039 1040 1030
END
