# Supplementary material for: Self-assembly and regulation of protein cages from pre-organised coiled-coil modules
Source: Nat Commun. 2021 Feb 11;12:939. doi: 10.1038/s41467-021-21184-6 (PMC7878516; doi:10.1038/s41467-021-21184-6)
Supplement: Supplementary file 3 — Supplementary Software 1 [file 41467_2021_21184_MOESM3_ESM.zip › building_blocks/BCR_0_35.pdb]

ATOM      1  N   ASP A  30      34.599  17.542 -12.645  1.00  0.00          N   
ATOM      2  CA  ASP A  30      33.985  17.947 -11.380  1.00  0.00          C   
ATOM      3  C   ASP A  30      34.758  19.129 -10.776  1.00  0.00          C   
ATOM      4  O   ASP A  30      34.175  20.102 -10.298  1.00  0.00          O   
ATOM      5  CB  ASP A  30      33.986  16.782 -10.375  1.00  0.00          C   
ATOM      6  CG  ASP A  30      32.848  15.774 -10.612  1.00  0.00          C   
ATOM      7  OD1 ASP A  30      31.715  16.192 -10.934  1.00  0.00          O   
ATOM      8  OD2 ASP A  30      33.084  14.553 -10.448  1.00  0.00          O   
ATOM      9  N   ILE A  31      36.077  19.018 -10.791  1.00  0.00          N   
ATOM     10  CA  ILE A  31      36.954  20.046 -10.265  1.00  0.00          C   
ATOM     11  C   ILE A  31      36.785  21.384 -10.999  1.00  0.00          C   
ATOM     12  O   ILE A  31      36.672  22.436 -10.369  1.00  0.00          O   
ATOM     13  CB  ILE A  31      38.436  19.615 -10.371  1.00  0.00          C   
ATOM     14  CG1 ILE A  31      38.611  18.152  -9.956  1.00  0.00          C   
ATOM     15  CG2 ILE A  31      39.277  20.488  -9.483  1.00  0.00          C   
ATOM     16  CD1 ILE A  31      38.033  17.845  -8.633  1.00  0.00          C   
ATOM     17  N   GLU A  32      36.772  21.351 -12.328  1.00  0.00          N   
ATOM     18  CA  GLU A  32      36.631  22.585 -13.125  1.00  0.00          C   
ATOM     19  C   GLU A  32      35.322  23.379 -12.911  1.00  0.00          C   
ATOM     20  O   GLU A  32      35.336  24.606 -12.728  1.00  0.00          O   
ATOM     21  CB  GLU A  32      36.778  22.241 -14.602  1.00  0.00          C   
ATOM     22  CG  GLU A  32      38.094  21.590 -14.946  1.00  0.00          C   
ATOM     23  CD  GLU A  32      38.121  21.135 -16.371  1.00  0.00          C   
ATOM     24  OE1 GLU A  32      37.162  20.431 -16.769  1.00  0.00          O   
ATOM     25  OE2 GLU A  32      39.085  21.476 -17.091  1.00  0.00          O   
ATOM     26  N   GLN A  33      34.181  22.708 -12.935  1.00  0.00          N   
ATOM     27  CA  GLN A  33      32.952  23.458 -12.733  1.00  0.00          C   
ATOM     28  C   GLN A  33      32.811  23.883 -11.267  1.00  0.00          C   
ATOM     29  O   GLN A  33      32.121  24.851 -10.949  1.00  0.00          O   
ATOM     30  CB  GLN A  33      31.732  22.661 -13.210  1.00  0.00          C   
ATOM     31  CG  GLN A  33      31.568  21.251 -12.678  1.00  0.00          C   
ATOM     32  CD  GLN A  33      30.394  20.551 -13.362  1.00  0.00          C   
ATOM     33  OE1 GLN A  33      29.321  21.140 -13.516  1.00  0.00          O   
ATOM     34  NE2 GLN A  33      30.590  19.300 -13.772  1.00  0.00          N   
ATOM     35  N   GLU A  34      33.498  23.166 -10.387  1.00  0.00          N   
ATOM     36  CA  GLU A  34      33.492  23.481  -8.972  1.00  0.00          C   
ATOM     37  C   GLU A  34      34.355  24.736  -8.822  1.00  0.00          C   
ATOM     38  O   GLU A  34      34.098  25.621  -7.993  1.00  0.00          O   
ATOM     39  CB  GLU A  34      34.110  22.314  -8.212  1.00  0.00          C   
ATOM     40  CG  GLU A  34      33.802  22.290  -6.754  1.00  0.00          C   
ATOM     41  CD  GLU A  34      32.313  22.267  -6.463  1.00  0.00          C   
ATOM     42  OE1 GLU A  34      31.621  21.299  -6.849  1.00  0.00          O   
ATOM     43  OE2 GLU A  34      31.837  23.226  -5.838  1.00  0.00          O   
ATOM     44  N   LEU A  35      35.382  24.796  -9.657  1.00  0.00          N   
ATOM     45  CA  LEU A  35      36.309  25.911  -9.690  1.00  0.00          C   
ATOM     46  C   LEU A  35      35.641  27.111 -10.355  1.00  0.00          C   
ATOM     47  O   LEU A  35      35.979  28.259 -10.061  1.00  0.00          O   
ATOM     48  CB  LEU A  35      37.555  25.503 -10.472  1.00  0.00          C   
ATOM     49  CG  LEU A  35      38.790  26.401 -10.442  1.00  0.00          C   
ATOM     50  CD1 LEU A  35      39.163  26.744  -9.012  1.00  0.00          C   
ATOM     51  CD2 LEU A  35      39.920  25.671 -11.140  1.00  0.00          C   
ATOM     52  N   GLU A  36      34.699  26.831 -11.255  1.00  0.00          N   
ATOM     53  CA  GLU A  36      33.941  27.866 -11.964  1.00  0.00          C   
ATOM     54  C   GLU A  36      32.911  28.463 -11.008  1.00  0.00          C   
ATOM     55  O   GLU A  36      32.733  29.673 -10.957  1.00  0.00          O   
ATOM     56  CB  GLU A  36      33.231  27.251 -13.181  1.00  0.00          C   
ATOM     57  CG  GLU A  36      31.878  27.870 -13.548  1.00  0.00          C   
ATOM     58  CD  GLU A  36      31.991  29.254 -14.154  1.00  0.00          C   
ATOM     59  OE1 GLU A  36      32.828  29.434 -15.064  1.00  0.00          O   
ATOM     60  OE2 GLU A  36      31.228  30.152 -13.727  1.00  0.00          O   
ATOM     61  N   ARG A  37      32.234  27.607 -10.248  1.00  0.00          N   
ATOM     62  CA  ARG A  37      31.229  28.078  -9.302  1.00  0.00          C   
ATOM     63  C   ARG A  37      31.851  28.962  -8.223  1.00  0.00          C   
ATOM     64  O   ARG A  37      31.203  29.872  -7.711  1.00  0.00          O   
ATOM     65  CB  ARG A  37      30.520  26.894  -8.649  1.00  0.00          C   
ATOM     66  CG  ARG A  37      29.516  27.302  -7.567  1.00  0.00          C   
ATOM     67  CD  ARG A  37      29.054  26.095  -6.780  1.00  0.00          C   
ATOM     68  NE  ARG A  37      29.152  26.335  -5.343  1.00  0.00          N   
ATOM     69  CZ  ARG A  37      29.077  25.382  -4.420  1.00  0.00          C   
ATOM     70  NH1 ARG A  37      28.904  24.115  -4.784  1.00  0.00          N   
ATOM     71  NH2 ARG A  37      29.176  25.699  -3.133  1.00  0.00          N   
ATOM     72  N   ALA A  38      33.108  28.696  -7.881  1.00  0.00          N   
ATOM     73  CA  ALA A  38      33.793  29.477  -6.858  1.00  0.00          C   
ATOM     74  C   ALA A  38      34.150  30.850  -7.413  1.00  0.00          C   
ATOM     75  O   ALA A  38      33.816  31.872  -6.812  1.00  0.00          O   
ATOM     76  CB  ALA A  38      35.052  28.753  -6.397  1.00  0.00          C   
ATOM     77  N   LYS A  39      34.829  30.845  -8.565  1.00  0.00          N   
ATOM     78  CA  LYS A  39      35.250  32.054  -9.254  1.00  0.00          C   
ATOM     79  C   LYS A  39      34.093  33.032  -9.407  1.00  0.00          C   
ATOM     80  O   LYS A  39      34.215  34.198  -9.060  1.00  0.00          O   
ATOM     81  CB  LYS A  39      35.847  31.710 -10.618  1.00  0.00          C   
ATOM     82  CG  LYS A  39      36.319  32.917 -11.412  1.00  0.00          C   
ATOM     83  CD  LYS A  39      36.899  32.501 -12.753  1.00  0.00          C   
ATOM     84  CE  LYS A  39      37.625  31.170 -12.651  1.00  0.00          C   
ATOM     85  NZ  LYS A  39      38.182  30.739 -13.963  1.00  0.00          N   
ATOM     86  N   ALA A  40      32.971  32.539  -9.916  1.00  0.00          N   
ATOM     87  CA  ALA A  40      31.783  33.368 -10.103  1.00  0.00          C   
ATOM     88  C   ALA A  40      31.313  33.879  -8.749  1.00  0.00          C   
ATOM     89  O   ALA A  40      30.866  35.021  -8.609  1.00  0.00          O   
ATOM     90  CB  ALA A  40      30.684  32.554 -10.752  1.00  0.00          C   
ATOM     91  N   SER A  41      31.422  33.005  -7.756  1.00  0.00          N   
ATOM     92  CA  SER A  41      31.009  33.300  -6.395  1.00  0.00          C   
ATOM     93  C   SER A  41      31.873  34.364  -5.737  1.00  0.00          C   
ATOM     94  O   SER A  41      31.379  35.219  -5.011  1.00  0.00          O   
ATOM     95  CB  SER A  41      31.048  32.018  -5.573  1.00  0.00          C   
ATOM     96  OG  SER A  41      31.634  32.261  -4.311  1.00  0.00          O   
ATOM     97  N   ILE A  42      33.171  34.302  -5.962  1.00  0.00          N   
ATOM     98  CA  ILE A  42      34.059  35.302  -5.390  1.00  0.00          C   
ATOM     99  C   ILE A  42      33.674  36.690  -5.916  1.00  0.00          C   
ATOM    100  O   ILE A  42      33.752  37.665  -5.176  1.00  0.00          O   
ATOM    101  CB  ILE A  42      35.532  35.011  -5.737  1.00  0.00          C   
ATOM    102  CG1 ILE A  42      36.033  33.833  -4.909  1.00  0.00          C   
ATOM    103  CG2 ILE A  42      36.401  36.226  -5.436  1.00  0.00          C   
ATOM    104  CD1 ILE A  42      37.440  33.410  -5.261  1.00  0.00          C   
ATOM    105  N   ARG A  43      33.251  36.769  -7.180  1.00  0.00          N   
ATOM    106  CA  ARG A  43      32.855  38.046  -7.788  1.00  0.00          C   
ATOM    107  C   ARG A  43      31.541  38.577  -7.204  1.00  0.00          C   
ATOM    108  O   ARG A  43      31.357  39.787  -7.044  1.00  0.00          O   
ATOM    109  CB  ARG A  43      32.709  37.900  -9.314  1.00  0.00          C   
ATOM    110  CG  ARG A  43      32.079  39.122 -10.021  1.00  0.00          C   
ATOM    111  CD  ARG A  43      31.899  38.924 -11.531  1.00  0.00          C   
ATOM    112  NE  ARG A  43      30.712  39.629 -12.023  1.00  0.00          N   
ATOM    113  CZ  ARG A  43      30.315  39.669 -13.296  1.00  0.00          C   
ATOM    114  NH1 ARG A  43      31.010  39.044 -14.241  1.00  0.00          N   
ATOM    115  NH2 ARG A  43      29.208  40.331 -13.626  1.00  0.00          N   
ATOM    116  N   ARG A  44      30.627  37.661  -6.902  1.00  0.00          N   
ATOM    117  CA  ARG A  44      29.335  38.015  -6.335  1.00  0.00          C   
ATOM    118  C   ARG A  44      29.528  38.597  -4.938  1.00  0.00          C   
ATOM    119  O   ARG A  44      28.871  39.577  -4.574  1.00  0.00          O   
ATOM    120  CB  ARG A  44      28.457  36.768  -6.231  1.00  0.00          C   
ATOM    121  CG  ARG A  44      27.037  36.946  -6.724  1.00  0.00          C   
ATOM    122  CD  ARG A  44      27.041  37.336  -8.193  1.00  0.00          C   
ATOM    123  NE  ARG A  44      26.069  36.573  -8.973  1.00  0.00          N   
ATOM    124  CZ  ARG A  44      25.948  36.647 -10.296  1.00  0.00          C   
ATOM    125  NH1 ARG A  44      26.739  37.452 -10.999  1.00  0.00          N   
ATOM    126  NH2 ARG A  44      25.026  35.920 -10.918  1.00  0.00          N   
ATOM    127  N   LEU A  45      30.428  37.973  -4.168  1.00  0.00          N   
ATOM    128  CA  LEU A  45      30.737  38.374  -2.789  1.00  0.00          C   
ATOM    129  C   LEU A  45      31.602  39.627  -2.661  1.00  0.00          C   
ATOM    130  O   LEU A  45      31.418  40.400  -1.724  1.00  0.00          O   
ATOM    131  CB  LEU A  45      31.426  37.220  -2.030  1.00  0.00          C   
ATOM    132  CG  LEU A  45      30.640  35.923  -1.795  1.00  0.00          C   
ATOM    133  CD1 LEU A  45      31.597  34.817  -1.398  1.00  0.00          C   
ATOM    134  CD2 LEU A  45      29.570  36.125  -0.712  1.00  0.00          C   
ATOM    135  N   GLU A  46      32.563  39.808  -3.565  1.00  0.00          N   
ATOM    136  CA  GLU A  46      33.425  40.987  -3.527  1.00  0.00          C   
ATOM    137  C   GLU A  46      32.604  42.246  -3.816  1.00  0.00          C   
ATOM    138  O   GLU A  46      32.901  43.316  -3.282  1.00  0.00          O   
ATOM    139  CB  GLU A  46      34.568  40.883  -4.552  1.00  0.00          C   
ATOM    140  CG  GLU A  46      35.633  39.840  -4.231  1.00  0.00          C   
ATOM    141  CD  GLU A  46      36.696  39.739  -5.319  1.00  0.00          C   
ATOM    142  OE1 GLU A  46      36.319  39.698  -6.511  1.00  0.00          O   
ATOM    143  OE2 GLU A  46      37.904  39.693  -4.986  1.00  0.00          O   
ATOM    144  N   GLN A  47      31.586  42.124  -4.667  1.00  0.00          N   
ATOM    145  CA  GLN A  47      30.757  43.285  -4.973  1.00  0.00          C   
ATOM    146  C   GLN A  47      29.882  43.562  -3.767  1.00  0.00          C   
ATOM    147  O   GLN A  47      29.730  44.713  -3.353  1.00  0.00          O   
ATOM    148  CB  GLN A  47      29.865  43.058  -6.199  1.00  0.00          C   
ATOM    149  CG  GLN A  47      28.991  44.281  -6.511  1.00  0.00          C   
ATOM    150  CD  GLN A  47      27.995  44.054  -7.639  1.00  0.00          C   
ATOM    151  OE1 GLN A  47      27.131  43.168  -7.560  1.00  0.00          O   
ATOM    152  NE2 GLN A  47      28.100  44.867  -8.697  1.00  0.00          N   
ATOM    153  N   GLU A  48      29.302  42.503  -3.202  1.00  0.00          N   
ATOM    154  CA  GLU A  48      28.466  42.668  -2.018  1.00  0.00          C   
ATOM    155  C   GLU A  48      29.296  43.290  -0.898  1.00  0.00          C   
ATOM    156  O   GLU A  48      28.808  44.155  -0.179  1.00  0.00          O   
ATOM    157  CB  GLU A  48      27.883  41.328  -1.563  1.00  0.00          C   
ATOM    158  CG  GLU A  48      26.991  40.673  -2.597  1.00  0.00          C   
ATOM    159  CD  GLU A  48      25.828  39.928  -1.970  1.00  0.00          C   
ATOM    160  OE1 GLU A  48      24.995  40.590  -1.320  1.00  0.00          O   
ATOM    161  OE2 GLU A  48      25.742  38.691  -2.124  1.00  0.00          O   
ATOM    162  N   VAL A  49      30.551  42.866  -0.759  1.00  0.00          N   
ATOM    163  CA  VAL A  49      31.410  43.417   0.290  1.00  0.00          C   
ATOM    164  C   VAL A  49      31.597  44.906   0.058  1.00  0.00          C   
ATOM    165  O   VAL A  49      31.667  45.690   1.016  1.00  0.00          O   
ATOM    166  CB  VAL A  49      32.810  42.753   0.339  1.00  0.00          C   
ATOM    167  CG1 VAL A  49      33.732  43.545   1.278  1.00  0.00          C   
ATOM    168  CG2 VAL A  49      32.703  41.325   0.833  1.00  0.00          C   
ATOM    169  N   ASN A  50      31.679  45.293  -1.214  1.00  0.00          N   
ATOM    170  CA  ASN A  50      31.856  46.693  -1.569  1.00  0.00          C   
ATOM    171  C   ASN A  50      30.591  47.515  -1.386  1.00  0.00          C   
ATOM    172  O   ASN A  50      30.669  48.689  -1.066  1.00  0.00          O   
ATOM    173  CB  ASN A  50      32.353  46.836  -3.010  1.00  0.00          C   
ATOM    174  CG  ASN A  50      33.729  46.248  -3.202  1.00  0.00          C   
ATOM    175  OD1 ASN A  50      34.570  46.303  -2.302  1.00  0.00          O   
ATOM    176  ND2 ASN A  50      33.982  45.694  -4.392  1.00  0.00          N   
ATOM    177  N   GLN A  51      29.428  46.910  -1.596  1.00  0.00          N   
ATOM    178  CA  GLN A  51      28.161  47.626  -1.414  1.00  0.00          C   
ATOM    179  C   GLN A  51      27.871  47.871   0.074  1.00  0.00          C   
ATOM    180  O   GLN A  51      27.242  48.869   0.441  1.00  0.00          O   
ATOM    181  CB  GLN A  51      27.004  46.825  -2.010  1.00  0.00          C   
ATOM    182  CG  GLN A  51      27.101  46.536  -3.500  1.00  0.00          C   
ATOM    183  CD  GLN A  51      25.900  45.742  -3.993  1.00  0.00          C   
ATOM    184  OE1 GLN A  51      25.350  44.921  -3.255  1.00  0.00          O   
ATOM    185  NE2 GLN A  51      25.496  45.968  -5.235  1.00  0.00          N   
ATOM    186  N   GLU A  52      28.304  46.942   0.925  1.00  0.00          N   
ATOM    187  CA  GLU A  52      28.083  47.087   2.358  1.00  0.00          C   
ATOM    188  C   GLU A  52      29.046  48.105   2.963  1.00  0.00          C   
ATOM    189  O   GLU A  52      28.630  48.932   3.761  1.00  0.00          O   
ATOM    190  CB  GLU A  52      28.225  45.744   3.071  1.00  0.00          C   
ATOM    191  CG  GLU A  52      27.207  44.712   2.645  1.00  0.00          C   
ATOM    192  CD  GLU A  52      25.778  45.232   2.746  1.00  0.00          C   
ATOM    193  OE1 GLU A  52      25.344  45.622   3.856  1.00  0.00          O   
ATOM    194  OE2 GLU A  52      25.095  45.252   1.699  1.00  0.00          O   
ATOM    195  N   ARG A  53      30.325  48.039   2.597  1.00  0.00          N   
ATOM    196  CA  ARG A  53      31.325  49.000   3.080  1.00  0.00          C   
ATOM    197  C   ARG A  53      30.899  50.417   2.673  1.00  0.00          C   
ATOM    198  O   ARG A  53      31.218  51.399   3.347  1.00  0.00          O   
ATOM    199  CB  ARG A  53      32.700  48.704   2.469  1.00  0.00          C   
ATOM    200  CG  ARG A  53      33.383  47.474   3.028  1.00  0.00          C   
ATOM    201  CD  ARG A  53      34.835  47.371   2.566  1.00  0.00          C   
ATOM    202  NE  ARG A  53      35.435  46.131   3.055  1.00  0.00          N   
ATOM    203  CZ  ARG A  53      35.730  45.891   4.327  1.00  0.00          C   
ATOM    204  NH1 ARG A  53      35.497  46.817   5.254  1.00  0.00          N   
ATOM    205  NH2 ARG A  53      36.220  44.710   4.685  1.00  0.00          N   
ATOM    206  N   PHE A  54      30.199  50.514   1.546  1.00  0.00          N   
ATOM    207  CA  PHE A  54      29.709  51.801   1.059  1.00  0.00          C   
ATOM    208  C   PHE A  54      28.551  52.232   1.969  1.00  0.00          C   
ATOM    209  O   PHE A  54      28.389  53.420   2.254  1.00  0.00          O   
ATOM    210  CB  PHE A  54      29.227  51.684  -0.398  1.00  0.00          C   
ATOM    211  CG  PHE A  54      28.965  53.018  -1.064  1.00  0.00          C   
ATOM    212  CD1 PHE A  54      29.925  54.022  -1.036  1.00  0.00          C   
ATOM    213  CD2 PHE A  54      27.760  53.265  -1.712  1.00  0.00          C   
ATOM    214  CE1 PHE A  54      29.690  55.260  -1.644  1.00  0.00          C   
ATOM    215  CE2 PHE A  54      27.514  54.497  -2.324  1.00  0.00          C   
ATOM    216  CZ  PHE A  54      28.484  55.496  -2.288  1.00  0.00          C   
ATOM    217  N   ARG A  55      27.755  51.263   2.425  1.00  0.00          N   
ATOM    218  CA  ARG A  55      26.640  51.545   3.327  1.00  0.00          C   
ATOM    219  C   ARG A  55      27.265  52.060   4.598  1.00  0.00          C   
ATOM    220  O   ARG A  55      26.850  53.073   5.149  1.00  0.00          O   
ATOM    221  CB  ARG A  55      25.850  50.279   3.668  1.00  0.00          C   
ATOM    222  CG  ARG A  55      24.917  49.789   2.586  1.00  0.00          C   
ATOM    223  CD  ARG A  55      24.024  48.686   3.148  1.00  0.00          C   
ATOM    224  NE  ARG A  55      23.045  48.218   2.172  1.00  0.00          N   
ATOM    225  CZ  ARG A  55      22.099  47.318   2.429  1.00  0.00          C   
ATOM    226  NH1 ARG A  55      21.997  46.775   3.639  1.00  0.00          N   
ATOM    227  NH2 ARG A  55      21.239  46.973   1.478  1.00  0.00          N   
ATOM    228  N   MSE A  56      28.284  51.331   5.036  1.00  0.00          N   
ATOM    229  CA  MSE A  56      29.052  51.637   6.230  1.00  0.00          C   
ATOM    230  C   MSE A  56      29.464  53.101   6.310  1.00  0.00          C   
ATOM    231  O   MSE A  56      28.998  53.829   7.171  1.00  0.00          O   
ATOM    232  CB  MSE A  56      30.314  50.786   6.257  1.00  0.00          C   
ATOM    233  CG  MSE A  56      30.298  49.571   7.136  1.00  0.00          C   
ATOM    234 SE   MSE A  56      31.814  49.778   8.321  1.00  0.00          Se  
ATOM    235  CE  MSE A  56      33.263  49.091   7.259  1.00  0.00          C   
ATOM    236  N   ILE A  57      30.358  53.524   5.418  1.00  0.00          N   
ATOM    237  CA  ILE A  57      30.843  54.904   5.413  1.00  0.00          C   
ATOM    238  C   ILE A  57      29.729  55.931   5.427  1.00  0.00          C   
ATOM    239  O   ILE A  57      29.766  56.891   6.198  1.00  0.00          O   
ATOM    240  CB  ILE A  57      31.755  55.165   4.195  1.00  0.00          C   
ATOM    241  CG1 ILE A  57      33.035  54.359   4.360  1.00  0.00          C   
ATOM    242  CG2 ILE A  57      32.081  56.676   4.058  1.00  0.00          C   
ATOM    243  CD1 ILE A  57      33.882  54.772   5.561  1.00  0.00          C   
ATOM    244  N   TYR A  58      28.743  55.749   4.560  1.00  0.00          N   
ATOM    245  CA  TYR A  58      27.614  56.673   4.502  1.00  0.00          C   
ATOM    246  C   TYR A  58      26.894  56.721   5.851  1.00  0.00          C   
ATOM    247  O   TYR A  58      26.505  57.789   6.335  1.00  0.00          O   
ATOM    248  CB  TYR A  58      26.634  56.221   3.425  1.00  0.00          C   
ATOM    249  CG  TYR A  58      25.371  57.050   3.394  1.00  0.00          C   
ATOM    250  CD1 TYR A  58      25.432  58.422   3.188  1.00  0.00          C   
ATOM    251  CD2 TYR A  58      24.119  56.464   3.573  1.00  0.00          C   
ATOM    252  CE1 TYR A  58      24.284  59.202   3.155  1.00  0.00          C   
ATOM    253  CE2 TYR A  58      22.947  57.241   3.544  1.00  0.00          C   
ATOM    254  CZ  TYR A  58      23.048  58.615   3.335  1.00  0.00          C   
ATOM    255  OH  TYR A  58      21.922  59.416   3.311  1.00  0.00          O   
ATOM    256  N   LEU A  59      26.716  55.552   6.456  1.00  0.00          N   
ATOM    257  CA  LEU A  59      26.030  55.481   7.732  1.00  0.00          C   
ATOM    258  C   LEU A  59      26.831  56.114   8.855  1.00  0.00          C   
ATOM    259  O   LEU A  59      26.262  56.862   9.653  1.00  0.00          O   
ATOM    260  CB  LEU A  59      25.664  54.034   8.066  1.00  0.00          C   
ATOM    261  CG  LEU A  59      24.643  53.402   7.122  1.00  0.00          C   
ATOM    262  CD1 LEU A  59      24.507  51.937   7.440  1.00  0.00          C   
ATOM    263  CD2 LEU A  59      23.295  54.096   7.249  1.00  0.00          C   
ATOM    264  N   GLN A  60      28.130  55.833   8.958  1.00  0.00          N   
ATOM    265  CA  GLN A  60      28.871  56.486  10.028  1.00  0.00          C   
ATOM    266  C   GLN A  60      28.982  57.991   9.786  1.00  0.00          C   
ATOM    267  O   GLN A  60      29.036  58.770  10.740  1.00  0.00          O   
ATOM    268  CB  GLN A  60      30.252  55.846  10.267  1.00  0.00          C   
ATOM    269  CG  GLN A  60      30.958  55.276   9.087  1.00  0.00          C   
ATOM    270  CD  GLN A  60      32.170  54.469   9.519  1.00  0.00          C   
ATOM    271  OE1 GLN A  60      32.053  53.559  10.339  1.00  0.00          O   
ATOM    272  NE2 GLN A  60      33.341  54.800   8.974  1.00  0.00          N   
ATOM    273  N   THR A  61      29.007  58.401   8.515  1.00  0.00          N   
ATOM    274  CA  THR A  61      29.041  59.820   8.163  1.00  0.00          C   
ATOM    275  C   THR A  61      27.749  60.461   8.690  1.00  0.00          C   
ATOM    276  O   THR A  61      27.758  61.589   9.174  1.00  0.00          O   
ATOM    277  CB  THR A  61      29.088  60.014   6.621  1.00  0.00          C   
ATOM    278  OG1 THR A  61      30.312  59.483   6.108  1.00  0.00          O   
ATOM    279  CG2 THR A  61      29.020  61.486   6.251  1.00  0.00          C   
ATOM    280  N   LEU A  62      26.633  59.741   8.609  1.00  0.00          N   
ATOM    281  CA  LEU A  62      25.353  60.284   9.093  1.00  0.00          C   
ATOM    282  C   LEU A  62      25.251  60.494  10.598  1.00  0.00          C   
ATOM    283  O   LEU A  62      24.918  61.595  11.036  1.00  0.00          O   
ATOM    284  CB  LEU A  62      24.174  59.414   8.659  1.00  0.00          C   
ATOM    285  CG  LEU A  62      23.815  59.381   7.181  1.00  0.00          C   
ATOM    286  CD1 LEU A  62      22.623  58.457   6.984  1.00  0.00          C   
ATOM    287  CD2 LEU A  62      23.468  60.788   6.703  1.00  0.00          C   
ATOM    288  N   LEU A  63      25.508  59.461  11.404  1.00  0.00          N   
ATOM    289  CA  LEU A  63      25.392  59.662  12.849  1.00  0.00          C   
ATOM    290  C   LEU A  63      26.409  60.662  13.359  1.00  0.00          C   
ATOM    291  O   LEU A  63      26.258  61.202  14.447  1.00  0.00          O   
ATOM    292  CB  LEU A  63      25.522  58.356  13.641  1.00  0.00          C   
ATOM    293  CG  LEU A  63      26.815  57.563  13.615  1.00  0.00          C   
ATOM    294  CD1 LEU A  63      26.865  56.583  14.768  1.00  0.00          C   
ATOM    295  CD2 LEU A  63      26.865  56.827  12.327  1.00  0.00          C   
ATOM    296  N   ALA A  64      27.451  60.907  12.576  1.00  0.00          N   
ATOM    297  CA  ALA A  64      28.454  61.877  12.971  1.00  0.00          C   
ATOM    298  C   ALA A  64      27.837  63.273  12.880  1.00  0.00          C   
ATOM    299  O   ALA A  64      27.998  64.074  13.800  1.00  0.00          O   
TER     300      ALA A  64
ATOM    301  N   ASP B  30      18.017  54.346  14.603  1.00  0.00          N   
ATOM    302  CA  ASP B  30      17.903  53.521  13.393  1.00  0.00          C   
ATOM    303  C   ASP B  30      19.208  53.514  12.601  1.00  0.00          C   
ATOM    304  O   ASP B  30      19.606  52.484  12.058  1.00  0.00          O   
ATOM    305  CB  ASP B  30      16.761  54.031  12.519  1.00  0.00          C   
ATOM    306  CG  ASP B  30      15.390  53.751  13.131  1.00  0.00          C   
ATOM    307  OD1 ASP B  30      14.843  52.646  12.931  1.00  0.00          O   
ATOM    308  OD2 ASP B  30      14.854  54.635  13.833  1.00  0.00          O   
ATOM    309  N   ILE B  31      19.864  54.665  12.525  1.00  0.00          N   
ATOM    310  CA  ILE B  31      21.139  54.742  11.843  1.00  0.00          C   
ATOM    311  C   ILE B  31      22.090  53.738  12.514  1.00  0.00          C   
ATOM    312  O   ILE B  31      22.626  52.871  11.842  1.00  0.00          O   
ATOM    313  CB  ILE B  31      21.713  56.152  11.930  1.00  0.00          C   
ATOM    314  CG1 ILE B  31      20.843  57.100  11.088  1.00  0.00          C   
ATOM    315  CG2 ILE B  31      23.126  56.172  11.405  1.00  0.00          C   
ATOM    316  CD1 ILE B  31      21.148  58.596  11.311  1.00  0.00          C   
ATOM    317  N   GLU B  32      22.276  53.846  13.833  1.00  0.00          N   
ATOM    318  CA  GLU B  32      23.140  52.919  14.577  1.00  0.00          C   
ATOM    319  C   GLU B  32      22.802  51.466  14.247  1.00  0.00          C   
ATOM    320  O   GLU B  32      23.678  50.693  13.846  1.00  0.00          O   
ATOM    321  CB  GLU B  32      22.992  53.124  16.089  1.00  0.00          C   
ATOM    322  CG  GLU B  32      23.441  54.505  16.604  1.00  0.00          C   
ATOM    323  CD  GLU B  32      23.342  54.624  18.121  1.00  0.00          C   
ATOM    324  OE1 GLU B  32      22.612  53.818  18.739  1.00  0.00          O   
ATOM    325  OE2 GLU B  32      23.980  55.534  18.704  1.00  0.00          O   
ATOM    326  N   GLN B  33      21.530  51.099  14.413  1.00  0.00          N   
ATOM    327  CA  GLN B  33      21.068  49.742  14.141  1.00  0.00          C   
ATOM    328  C   GLN B  33      21.491  49.280  12.756  1.00  0.00          C   
ATOM    329  O   GLN B  33      22.032  48.188  12.592  1.00  0.00          O   
ATOM    330  CB  GLN B  33      19.535  49.652  14.272  1.00  0.00          C   
ATOM    331  CG  GLN B  33      18.954  48.328  13.774  1.00  0.00          C   
ATOM    332  CD  GLN B  33      18.002  47.693  14.762  1.00  0.00          C   
ATOM    333  OE1 GLN B  33      17.084  48.352  15.262  1.00  0.00          O   
ATOM    334  NE2 GLN B  33      18.207  46.399  15.051  1.00  0.00          N   
ATOM    335  N   GLU B  34      21.254  50.118  11.760  1.00  0.00          N   
ATOM    336  CA  GLU B  34      21.626  49.778  10.403  1.00  0.00          C   
ATOM    337  C   GLU B  34      23.147  49.712  10.204  1.00  0.00          C   
ATOM    338  O   GLU B  34      23.650  48.867   9.454  1.00  0.00          O   
ATOM    339  CB  GLU B  34      21.025  50.791   9.444  1.00  0.00          C   
ATOM    340  CG  GLU B  34      21.193  50.426   7.989  1.00  0.00          C   
ATOM    341  CD  GLU B  34      20.500  49.117   7.630  1.00  0.00          C   
ATOM    342  OE1 GLU B  34      19.267  49.036   7.831  1.00  0.00          O   
ATOM    343  OE2 GLU B  34      21.184  48.177   7.150  1.00  0.00          O   
ATOM    344  N   LEU B  35      23.881  50.606  10.863  1.00  0.00          N   
ATOM    345  CA  LEU B  35      25.329  50.632  10.731  1.00  0.00          C   
ATOM    346  C   LEU B  35      25.861  49.322  11.289  1.00  0.00          C   
ATOM    347  O   LEU B  35      26.861  48.775  10.826  1.00  0.00          O   
ATOM    348  CB  LEU B  35      25.898  51.808  11.526  1.00  0.00          C   
ATOM    349  CG  LEU B  35      27.421  51.959  11.520  1.00  0.00          C   
ATOM    350  CD1 LEU B  35      27.842  52.303  10.124  1.00  0.00          C   
ATOM    351  CD2 LEU B  35      27.871  53.076  12.449  1.00  0.00          C   
ATOM    352  N   GLU B  36      25.138  48.815  12.277  1.00  0.00          N   
ATOM    353  CA  GLU B  36      25.499  47.593  12.956  1.00  0.00          C   
ATOM    354  C   GLU B  36      25.208  46.342  12.105  1.00  0.00          C   
ATOM    355  O   GLU B  36      26.005  45.405  12.092  1.00  0.00          O   
ATOM    356  CB  GLU B  36      24.767  47.580  14.305  1.00  0.00          C   
ATOM    357  CG  GLU B  36      25.552  47.037  15.483  1.00  0.00          C   
ATOM    358  CD  GLU B  36      27.006  47.470  15.510  1.00  0.00          C   
ATOM    359  OE1 GLU B  36      27.308  48.599  15.953  1.00  0.00          O   
ATOM    360  OE2 GLU B  36      27.861  46.663  15.074  1.00  0.00          O   
ATOM    361  N   ARG B  37      24.106  46.310  11.362  1.00  0.00          N   
ATOM    362  CA  ARG B  37      23.882  45.117  10.564  1.00  0.00          C   
ATOM    363  C   ARG B  37      24.658  45.148   9.259  1.00  0.00          C   
ATOM    364  O   ARG B  37      24.765  44.130   8.568  1.00  0.00          O   
ATOM    365  CB  ARG B  37      22.387  44.851  10.322  1.00  0.00          C   
ATOM    366  CG  ARG B  37      21.545  45.954   9.741  1.00  0.00          C   
ATOM    367  CD  ARG B  37      20.084  45.686  10.140  1.00  0.00          C   
ATOM    368  NE  ARG B  37      19.140  46.649   9.588  1.00  0.00          N   
ATOM    369  CZ  ARG B  37      17.866  46.737   9.964  1.00  0.00          C   
ATOM    370  NH1 ARG B  37      17.394  45.915  10.894  1.00  0.00          N   
ATOM    371  NH2 ARG B  37      17.066  47.654   9.422  1.00  0.00          N   
ATOM    372  N   ALA B  38      25.207  46.315   8.934  1.00  0.00          N   
ATOM    373  CA  ALA B  38      26.023  46.459   7.733  1.00  0.00          C   
ATOM    374  C   ALA B  38      27.412  45.900   8.061  1.00  0.00          C   
ATOM    375  O   ALA B  38      28.037  45.249   7.221  1.00  0.00          O   
ATOM    376  CB  ALA B  38      26.133  47.927   7.325  1.00  0.00          C   
ATOM    377  N   LYS B  39      27.888  46.169   9.277  1.00  0.00          N   
ATOM    378  CA  LYS B  39      29.191  45.680   9.737  1.00  0.00          C   
ATOM    379  C   LYS B  39      29.122  44.185   9.983  1.00  0.00          C   
ATOM    380  O   LYS B  39      30.138  43.496   9.900  1.00  0.00          O   
ATOM    381  CB  LYS B  39      29.607  46.354  11.047  1.00  0.00          C   
ATOM    382  CG  LYS B  39      29.667  47.853  10.981  1.00  0.00          C   
ATOM    383  CD  LYS B  39      30.186  48.447  12.285  1.00  0.00          C   
ATOM    384  CE  LYS B  39      30.874  49.790  12.015  1.00  0.00          C   
ATOM    385  NZ  LYS B  39      31.307  50.429  13.275  1.00  0.00          N   
ATOM    386  N   ALA B  40      27.929  43.691  10.319  1.00  0.00          N   
ATOM    387  CA  ALA B  40      27.732  42.267  10.572  1.00  0.00          C   
ATOM    388  C   ALA B  40      27.780  41.520   9.256  1.00  0.00          C   
ATOM    389  O   ALA B  40      28.259  40.386   9.197  1.00  0.00          O   
ATOM    390  CB  ALA B  40      26.389  42.016  11.236  1.00  0.00          C   
ATOM    391  N   SER B  41      27.255  42.151   8.206  1.00  0.00          N   
ATOM    392  CA  SER B  41      27.262  41.550   6.889  1.00  0.00          C   
ATOM    393  C   SER B  41      28.681  41.573   6.344  1.00  0.00          C   
ATOM    394  O   SER B  41      29.164  40.574   5.835  1.00  0.00          O   
ATOM    395  CB  SER B  41      26.319  42.304   5.948  1.00  0.00          C   
ATOM    396  OG  SER B  41      24.971  42.108   6.351  1.00  0.00          O   
ATOM    397  N   ILE B  42      29.357  42.709   6.466  1.00  0.00          N   
ATOM    398  CA  ILE B  42      30.732  42.810   5.973  1.00  0.00          C   
ATOM    399  C   ILE B  42      31.630  41.722   6.552  1.00  0.00          C   
ATOM    400  O   ILE B  42      32.250  40.941   5.815  1.00  0.00          O   
ATOM    401  CB  ILE B  42      31.357  44.182   6.324  1.00  0.00          C   
ATOM    402  CG1 ILE B  42      30.591  45.301   5.605  1.00  0.00          C   
ATOM    403  CG2 ILE B  42      32.825  44.199   5.948  1.00  0.00          C   
ATOM    404  CD1 ILE B  42      31.049  46.703   5.985  1.00  0.00          C   
ATOM    405  N   ARG B  43      31.710  41.672   7.875  1.00  0.00          N   
ATOM    406  CA  ARG B  43      32.558  40.676   8.508  1.00  0.00          C   
ATOM    407  C   ARG B  43      32.180  39.273   8.074  1.00  0.00          C   
ATOM    408  O   ARG B  43      33.011  38.377   8.096  1.00  0.00          O   
ATOM    409  CB  ARG B  43      32.505  40.815  10.042  1.00  0.00          C   
ATOM    410  CG  ARG B  43      33.178  42.105  10.518  1.00  0.00          C   
ATOM    411  CD  ARG B  43      33.639  42.060  11.970  1.00  0.00          C   
ATOM    412  NE  ARG B  43      34.767  42.976  12.180  1.00  0.00          N   
ATOM    413  CZ  ARG B  43      35.278  43.292  13.367  1.00  0.00          C   
ATOM    414  NH1 ARG B  43      34.767  42.766  14.476  1.00  0.00          N   
ATOM    415  NH2 ARG B  43      36.299  44.138  13.446  1.00  0.00          N   
ATOM    416  N   ARG B  44      30.933  39.091   7.652  1.00  0.00          N   
ATOM    417  CA  ARG B  44      30.456  37.775   7.222  1.00  0.00          C   
ATOM    418  C   ARG B  44      30.791  37.478   5.767  1.00  0.00          C   
ATOM    419  O   ARG B  44      31.260  36.384   5.424  1.00  0.00          O   
ATOM    420  CB  ARG B  44      28.947  37.680   7.415  1.00  0.00          C   
ATOM    421  CG  ARG B  44      28.377  36.319   7.051  1.00  0.00          C   
ATOM    422  CD  ARG B  44      27.239  35.940   7.995  1.00  0.00          C   
ATOM    423  NE  ARG B  44      27.092  34.487   8.081  1.00  0.00          N   
ATOM    424  CZ  ARG B  44      26.633  33.844   9.154  1.00  0.00          C   
ATOM    425  NH1 ARG B  44      26.272  34.528  10.240  1.00  0.00          N   
ATOM    426  NH2 ARG B  44      26.547  32.515   9.152  1.00  0.00          N   
ATOM    427  N   LEU B  45      30.530  38.452   4.910  1.00  0.00          N   
ATOM    428  CA  LEU B  45      30.812  38.296   3.491  1.00  0.00          C   
ATOM    429  C   LEU B  45      32.317  38.226   3.279  1.00  0.00          C   
ATOM    430  O   LEU B  45      32.789  37.575   2.345  1.00  0.00          O   
ATOM    431  CB  LEU B  45      30.237  39.480   2.709  1.00  0.00          C   
ATOM    432  CG  LEU B  45      28.818  39.366   2.136  1.00  0.00          C   
ATOM    433  CD1 LEU B  45      27.971  38.499   3.023  1.00  0.00          C   
ATOM    434  CD2 LEU B  45      28.211  40.747   2.005  1.00  0.00          C   
ATOM    435  N   GLU B  46      33.064  38.902   4.150  1.00  0.00          N   
ATOM    436  CA  GLU B  46      34.515  38.925   4.031  1.00  0.00          C   
ATOM    437  C   GLU B  46      35.101  37.555   4.299  1.00  0.00          C   
ATOM    438  O   GLU B  46      36.017  37.137   3.594  1.00  0.00          O   
ATOM    439  CB  GLU B  46      35.117  39.942   4.997  1.00  0.00          C   
ATOM    440  CG  GLU B  46      36.577  40.277   4.746  1.00  0.00          C   
ATOM    441  CD  GLU B  46      36.866  40.560   3.287  1.00  0.00          C   
ATOM    442  OE1 GLU B  46      37.320  39.627   2.589  1.00  0.00          O   
ATOM    443  OE2 GLU B  46      36.631  41.705   2.832  1.00  0.00          O   
ATOM    444  N   GLN B  47      34.572  36.851   5.299  1.00  0.00          N   
ATOM    445  CA  GLN B  47      35.073  35.527   5.628  1.00  0.00          C   
ATOM    446  C   GLN B  47      34.644  34.524   4.568  1.00  0.00          C   
ATOM    447  O   GLN B  47      35.340  33.543   4.309  1.00  0.00          O   
ATOM    448  CB  GLN B  47      34.564  35.068   6.996  1.00  0.00          C   
ATOM    449  CG  GLN B  47      35.135  33.709   7.408  1.00  0.00          C   
ATOM    450  CD  GLN B  47      34.617  33.212   8.746  1.00  0.00          C   
ATOM    451  OE1 GLN B  47      33.415  33.013   8.928  1.00  0.00          O   
ATOM    452  NE2 GLN B  47      35.531  32.997   9.691  1.00  0.00          N   
ATOM    453  N   GLU B  48      33.483  34.752   3.967  1.00  0.00          N   
ATOM    454  CA  GLU B  48      33.029  33.849   2.927  1.00  0.00          C   
ATOM    455  C   GLU B  48      33.850  34.028   1.658  1.00  0.00          C   
ATOM    456  O   GLU B  48      33.999  33.091   0.887  1.00  0.00          O   
ATOM    457  CB  GLU B  48      31.545  34.059   2.664  1.00  0.00          C   
ATOM    458  CG  GLU B  48      30.786  34.038   3.963  1.00  0.00          C   
ATOM    459  CD  GLU B  48      29.507  33.254   3.886  1.00  0.00          C   
ATOM    460  OE1 GLU B  48      29.567  32.038   3.598  1.00  0.00          O   
ATOM    461  OE2 GLU B  48      28.444  33.858   4.122  1.00  0.00          O   
ATOM    462  N   VAL B  49      34.402  35.217   1.429  1.00  0.00          N   
ATOM    463  CA  VAL B  49      35.215  35.395   0.221  1.00  0.00          C   
ATOM    464  C   VAL B  49      36.541  34.679   0.449  1.00  0.00          C   
ATOM    465  O   VAL B  49      37.109  34.086  -0.475  1.00  0.00          O   
ATOM    466  CB  VAL B  49      35.507  36.881  -0.083  1.00  0.00          C   
ATOM    467  CG1 VAL B  49      36.216  36.991  -1.443  1.00  0.00          C   
ATOM    468  CG2 VAL B  49      34.199  37.672  -0.109  1.00  0.00          C   
ATOM    469  N   ASN B  50      37.021  34.724   1.692  1.00  0.00          N   
ATOM    470  CA  ASN B  50      38.281  34.072   2.056  1.00  0.00          C   
ATOM    471  C   ASN B  50      38.128  32.565   1.961  1.00  0.00          C   
ATOM    472  O   ASN B  50      39.038  31.859   1.543  1.00  0.00          O   
ATOM    473  CB  ASN B  50      38.686  34.449   3.485  1.00  0.00          C   
ATOM    474  CG  ASN B  50      39.223  35.851   3.586  1.00  0.00          C   
ATOM    475  OD1 ASN B  50      39.322  36.414   4.686  1.00  0.00          O   
ATOM    476  ND2 ASN B  50      39.593  36.423   2.454  1.00  0.00          N   
ATOM    477  N   GLN B  51      36.970  32.078   2.382  1.00  0.00          N   
ATOM    478  CA  GLN B  51      36.682  30.661   2.331  1.00  0.00          C   
ATOM    479  C   GLN B  51      36.661  30.206   0.877  1.00  0.00          C   
ATOM    480  O   GLN B  51      37.127  29.110   0.544  1.00  0.00          O   
ATOM    481  CB  GLN B  51      35.324  30.400   2.970  1.00  0.00          C   
ATOM    482  CG  GLN B  51      35.301  30.462   4.491  1.00  0.00          C   
ATOM    483  CD  GLN B  51      33.887  30.523   5.023  1.00  0.00          C   
ATOM    484  OE1 GLN B  51      33.007  29.794   4.563  1.00  0.00          O   
ATOM    485  NE2 GLN B  51      33.654  31.406   5.980  1.00  0.00          N   
ATOM    486  N   GLU B  52      36.114  31.048   0.008  1.00  0.00          N   
ATOM    487  CA  GLU B  52      36.025  30.727  -1.421  1.00  0.00          C   
ATOM    488  C   GLU B  52      37.432  30.715  -2.036  1.00  0.00          C   
ATOM    489  O   GLU B  52      37.814  29.817  -2.813  1.00  0.00          O   
ATOM    490  CB  GLU B  52      35.144  31.778  -2.104  1.00  0.00          C   
ATOM    491  CG  GLU B  52      34.325  31.233  -3.217  1.00  0.00          C   
ATOM    492  CD  GLU B  52      33.311  30.236  -2.725  1.00  0.00          C   
ATOM    493  OE1 GLU B  52      32.384  30.648  -2.005  1.00  0.00          O   
ATOM    494  OE2 GLU B  52      33.444  29.046  -3.054  1.00  0.00          O   
ATOM    495  N   ARG B  53      38.214  31.718  -1.668  1.00  0.00          N   
ATOM    496  CA  ARG B  53      39.586  31.836  -2.153  1.00  0.00          C   
ATOM    497  C   ARG B  53      40.380  30.593  -1.729  1.00  0.00          C   
ATOM    498  O   ARG B  53      41.211  30.077  -2.479  1.00  0.00          O   
ATOM    499  CB  ARG B  53      40.222  33.104  -1.571  1.00  0.00          C   
ATOM    500  CG  ARG B  53      39.702  34.422  -2.194  1.00  0.00          C   
ATOM    501  CD  ARG B  53      40.299  35.651  -1.478  1.00  0.00          C   
ATOM    502  NE  ARG B  53      39.936  36.944  -2.075  1.00  0.00          N   
ATOM    503  CZ  ARG B  53      40.377  37.391  -3.257  1.00  0.00          C   
ATOM    504  NH1 ARG B  53      41.203  36.657  -3.989  1.00  0.00          N   
ATOM    505  NH2 ARG B  53      40.002  38.582  -3.712  1.00  0.00          N   
ATOM    506  N   PHE B  54      40.115  30.112  -0.525  1.00  0.00          N   
ATOM    507  CA  PHE B  54      40.792  28.930  -0.014  1.00  0.00          C   
ATOM    508  C   PHE B  54      40.383  27.727  -0.852  1.00  0.00          C   
ATOM    509  O   PHE B  54      41.216  26.897  -1.239  1.00  0.00          O   
ATOM    510  CB  PHE B  54      40.385  28.697   1.444  1.00  0.00          C   
ATOM    511  CG  PHE B  54      40.838  27.377   1.996  1.00  0.00          C   
ATOM    512  CD1 PHE B  54      42.188  27.109   2.136  1.00  0.00          C   
ATOM    513  CD2 PHE B  54      39.916  26.409   2.385  1.00  0.00          C   
ATOM    514  CE1 PHE B  54      42.632  25.886   2.662  1.00  0.00          C   
ATOM    515  CE2 PHE B  54      40.347  25.188   2.913  1.00  0.00          C   
ATOM    516  CZ  PHE B  54      41.715  24.931   3.049  1.00  0.00          C   
ATOM    517  N   ARG B  55      39.085  27.622  -1.110  1.00  0.00          N   
ATOM    518  CA  ARG B  55      38.560  26.522  -1.916  1.00  0.00          C   
ATOM    519  C   ARG B  55      39.136  26.571  -3.324  1.00  0.00          C   
ATOM    520  O   ARG B  55      39.456  25.532  -3.889  1.00  0.00          O   
ATOM    521  CB  ARG B  55      37.030  26.576  -1.991  1.00  0.00          C   
ATOM    522  CG  ARG B  55      36.448  26.075  -3.321  1.00  0.00          C   
ATOM    523  CD  ARG B  55      35.039  25.501  -3.123  1.00  0.00          C   
ATOM    524  NE  ARG B  55      34.148  26.391  -2.373  1.00  0.00          N   
ATOM    525  CZ  ARG B  55      32.956  26.013  -1.912  1.00  0.00          C   
ATOM    526  NH1 ARG B  55      32.532  24.776  -2.136  1.00  0.00          N   
ATOM    527  NH2 ARG B  55      32.201  26.849  -1.208  1.00  0.00          N   
ATOM    528  N   MSE B  56      39.247  27.768  -3.901  1.00  0.00          N   
ATOM    529  CA  MSE B  56      39.805  27.927  -5.248  1.00  0.00          C   
ATOM    530  C   MSE B  56      41.264  27.492  -5.249  1.00  0.00          C   
ATOM    531  O   MSE B  56      41.725  26.745  -6.127  1.00  0.00          O   
ATOM    532  CB  MSE B  56      39.711  29.381  -5.692  1.00  0.00          C   
ATOM    533  CG  MSE B  56      40.381  29.669  -7.034  1.00  0.00          C   
ATOM    534 SE   MSE B  56      39.923  31.419  -7.707  1.00  0.00          Se  
ATOM    535  CE  MSE B  56      38.027  31.117  -7.805  1.00  0.00          C   
ATOM    536  N   ILE B  57      42.012  27.984  -4.274  1.00  0.00          N   
ATOM    537  CA  ILE B  57      43.399  27.575  -4.190  1.00  0.00          C   
ATOM    538  C   ILE B  57      43.417  26.047  -4.204  1.00  0.00          C   
ATOM    539  O   ILE B  57      43.977  25.470  -5.113  1.00  0.00          O   
ATOM    540  CB  ILE B  57      44.029  28.151  -2.932  1.00  0.00          C   
ATOM    541  CG1 ILE B  57      44.095  29.658  -3.070  1.00  0.00          C   
ATOM    542  CG2 ILE B  57      45.455  27.647  -2.767  1.00  0.00          C   
ATOM    543  CD1 ILE B  57      44.225  30.335  -1.759  1.00  0.00          C   
ATOM    544  N   TYR B  58      42.760  25.389  -3.249  1.00  0.00          N   
ATOM    545  CA  TYR B  58      42.702  23.911  -3.186  1.00  0.00          C   
ATOM    546  C   TYR B  58      42.285  23.190  -4.478  1.00  0.00          C   
ATOM    547  O   TYR B  58      42.907  22.198  -4.887  1.00  0.00          O   
ATOM    548  CB  TYR B  58      41.742  23.466  -2.087  1.00  0.00          C   
ATOM    549  CG  TYR B  58      41.488  21.964  -2.080  1.00  0.00          C   
ATOM    550  CD1 TYR B  58      42.524  21.064  -1.839  1.00  0.00          C   
ATOM    551  CD2 TYR B  58      40.211  21.453  -2.294  1.00  0.00          C   
ATOM    552  CE1 TYR B  58      42.303  19.694  -1.819  1.00  0.00          C   
ATOM    553  CE2 TYR B  58      39.974  20.083  -2.273  1.00  0.00          C   
ATOM    554  CZ  TYR B  58      41.028  19.209  -2.030  1.00  0.00          C   
ATOM    555  OH  TYR B  58      40.794  17.849  -2.006  1.00  0.00          O   
ATOM    556  N   LEU B  59      41.206  23.658  -5.097  1.00  0.00          N   
ATOM    557  CA  LEU B  59      40.724  23.039  -6.326  1.00  0.00          C   
ATOM    558  C   LEU B  59      41.716  23.241  -7.467  1.00  0.00          C   
ATOM    559  O   LEU B  59      41.836  22.389  -8.349  1.00  0.00          O   
ATOM    560  CB  LEU B  59      39.367  23.616  -6.734  1.00  0.00          C   
ATOM    561  CG  LEU B  59      38.167  23.367  -5.816  1.00  0.00          C   
ATOM    562  CD1 LEU B  59      37.021  24.316  -6.223  1.00  0.00          C   
ATOM    563  CD2 LEU B  59      37.729  21.898  -5.900  1.00  0.00          C   
ATOM    564  N   GLN B  60      42.427  24.360  -7.462  1.00  0.00          N   
ATOM    565  CA  GLN B  60      43.390  24.615  -8.528  1.00  0.00          C   
ATOM    566  C   GLN B  60      44.582  23.642  -8.558  1.00  0.00          C   
ATOM    567  O   GLN B  60      45.000  23.210  -9.634  1.00  0.00          O   
ATOM    568  CB  GLN B  60      43.909  26.043  -8.450  1.00  0.00          C   
ATOM    569  CG  GLN B  60      44.620  26.451  -9.710  1.00  0.00          C   
ATOM    570  CD  GLN B  60      43.675  26.633 -10.886  1.00  0.00          C   
ATOM    571  OE1 GLN B  60      44.034  26.344 -12.029  1.00  0.00          O   
ATOM    572  NE2 GLN B  60      42.465  27.140 -10.616  1.00  0.00          N   
ATOM    573  N   THR B  61      45.153  23.307  -7.404  1.00  0.00          N   
ATOM    574  CA  THR B  61      46.270  22.366  -7.415  1.00  0.00          C   
ATOM    575  C   THR B  61      45.763  20.945  -7.556  1.00  0.00          C   
ATOM    576  O   THR B  61      46.464  20.081  -8.081  1.00  0.00          O   
ATOM    577  CB  THR B  61      47.144  22.465  -6.156  1.00  0.00          C   
ATOM    578  OG1 THR B  61      47.897  23.679  -6.209  1.00  0.00          O   
ATOM    579  CG2 THR B  61      48.114  21.299  -6.066  1.00  0.00          C   
ATOM    580  N   LEU B  62      44.554  20.686  -7.075  1.00  0.00          N   
ATOM    581  CA  LEU B  62      44.001  19.356  -7.244  1.00  0.00          C   
ATOM    582  C   LEU B  62      43.957  19.190  -8.767  1.00  0.00          C   
ATOM    583  O   LEU B  62      44.375  18.155  -9.290  1.00  0.00          O   
ATOM    584  CB  LEU B  62      42.591  19.265  -6.653  1.00  0.00          C   
ATOM    585  CG  LEU B  62      41.910  17.897  -6.708  1.00  0.00          C   
ATOM    586  CD1 LEU B  62      42.843  16.831  -6.092  1.00  0.00          C   
ATOM    587  CD2 LEU B  62      40.573  17.959  -5.965  1.00  0.00          C   
ATOM    588  N   LEU B  63      43.475  20.228  -9.463  1.00  0.00          N   
ATOM    589  CA  LEU B  63      43.397  20.217 -10.923  1.00  0.00          C   
ATOM    590  C   LEU B  63      44.778  19.948 -11.465  1.00  0.00          C   
ATOM    591  O   LEU B  63      44.972  19.046 -12.282  1.00  0.00          O   
ATOM    592  CB  LEU B  63      42.953  21.564 -11.494  1.00  0.00          C   
ATOM    593  CG  LEU B  63      41.479  21.851 -11.765  1.00  0.00          C   
ATOM    594  CD1 LEU B  63      41.381  23.021 -12.745  1.00  0.00          C   
ATOM    595  CD2 LEU B  63      40.803  20.622 -12.341  1.00  0.00          C   
ATOM    596  N   ALA B  64      45.731  20.753 -11.008  1.00  0.00          N   
ATOM    597  CA  ALA B  64      47.122  20.634 -11.421  1.00  0.00          C   
ATOM    598  C   ALA B  64      47.534  19.189 -11.737  1.00  0.00          C   
ATOM    599  O   ALA B  64      47.486  18.769 -12.895  1.00  0.00          O   
TER     600      ALA B  64
