# Supplementary material for: Self-assembly and regulation of protein cages from pre-organised coiled-coil modules
Source: Nat Commun. 2021 Feb 11;12:939. doi: 10.1038/s41467-021-21184-6 (PMC7878516; doi:10.1038/s41467-021-21184-6)
Supplement: Supplementary file 3 — Supplementary Software 1 [file 41467_2021_21184_MOESM3_ESM.zip › building_blocks/BCRshort.pdb]

HEADER    TRANSFERASE                             25-SEP-01   1K1F              
TITLE     STRUCTURE OF THE BCR-ABL ONCOPROTEIN OLIGOMERIZATION DOMAIN           
COMPND    MOL_ID: 1;                                                            
COMPND   2 MOLECULE: BREAKPOINT CLUSTER REGION PROTEIN;                         
COMPND   3 CHAIN: A, B, C, D, E, F, G, H;                                       
COMPND   4 FRAGMENT: BCR1-72;                                                   
COMPND   5 EC: 2.7.1.-;                                                         
COMPND   6 ENGINEERED: YES;                                                     
COMPND   7 MUTATION: YES                                                        
SOURCE    MOL_ID: 1;                                                            
SOURCE   2 ORGANISM_SCIENTIFIC: HOMO SAPIENS;                                   
SOURCE   3 ORGANISM_COMMON: HUMAN;                                              
SOURCE   4 ORGANISM_TAXID: 9606;                                                
SOURCE   5 EXPRESSION_SYSTEM: ESCHERICHIA COLI;                                 
SOURCE   6 EXPRESSION_SYSTEM_TAXID: 562                                         
KEYWDS    OLIGOMERIZATION, COILED COIL, BCR-ABL KINASE, TRANSFERASE             
EXPDTA    X-RAY DIFFRACTION                                                     
AUTHOR    X.ZHAO,S.GHAFFARI,H.LODISH,V.N.MALASHKEVICH,P.S.KIM                   
REVDAT   3   24-FEB-09 1K1F    1       VERSN                                    
REVDAT   2   01-APR-03 1K1F    1       JRNL                                     
REVDAT   1   06-FEB-02 1K1F    0                                                
JRNL        AUTH   X.ZHAO,S.GHAFFARI,H.LODISH,V.N.MALASHKEVICH,P.S.KIM          
JRNL        TITL   STRUCTURE OF THE BCR-ABL ONCOPROTEIN                         
JRNL        TITL 2 OLIGOMERIZATION DOMAIN.                                      
JRNL        REF    NAT.STRUCT.BIOL.              V.   9   117 2002              
JRNL        REFN                   ISSN 1072-8368                               
JRNL        PMID   11780146                                                     
REMARK   1                                                                      
REMARK   2                                                                      
REMARK   2 RESOLUTION.    2.20 ANGSTROMS.                                       
REMARK   3                                                                      
REMARK   3 REFINEMENT.                                                          
REMARK   3   PROGRAM     : CNS 1.0                                              
REMARK   3   AUTHORS     : BRUNGER,ADAMS,CLORE,DELANO,GROS,GROSSE-              
REMARK   3               : KUNSTLEVE,JIANG,KUSZEWSKI,NILGES, PANNU,             
REMARK   3               : READ,RICE,SIMONSON,WARREN                            
REMARK   3                                                                      
REMARK   3  REFINEMENT TARGET : ENGH & HUBER                                    
REMARK   3                                                                      
REMARK   3  DATA USED IN REFINEMENT.                                            
REMARK   3   RESOLUTION RANGE HIGH (ANGSTROMS) : 2.20                           
REMARK   3   RESOLUTION RANGE LOW  (ANGSTROMS) : 10.00                          
REMARK   3   DATA CUTOFF            (SIGMA(F)) : 0.000                          
REMARK   3   DATA CUTOFF HIGH         (ABS(F)) : 1412713.360                    
REMARK   3   DATA CUTOFF LOW          (ABS(F)) : 0.0000                         
REMARK   3   COMPLETENESS (WORKING+TEST)   (%) : 99.0                           
REMARK   3   NUMBER OF REFLECTIONS             : 51251                          
REMARK   3                                                                      
REMARK   3  FIT TO DATA USED IN REFINEMENT.                                     
REMARK   3   CROSS-VALIDATION METHOD          : THROUGHOUT                      
REMARK   3   FREE R VALUE TEST SET SELECTION  : RANDOM                          
REMARK   3   R VALUE            (WORKING SET) : 0.262                           
REMARK   3   FREE R VALUE                     : 0.295                           
REMARK   3   FREE R VALUE TEST SET SIZE   (%) : NULL                            
REMARK   3   FREE R VALUE TEST SET COUNT      : 2505                            
REMARK   3   ESTIMATED ERROR OF FREE R VALUE  : NULL                            
REMARK   3                                                                      
REMARK   3  FIT IN THE HIGHEST RESOLUTION BIN.                                  
REMARK   3   TOTAL NUMBER OF BINS USED           : 6                            
REMARK   3   BIN RESOLUTION RANGE HIGH       (A) : 2.40                         
REMARK   3   BIN RESOLUTION RANGE LOW        (A) : 2.55                         
REMARK   3   BIN COMPLETENESS (WORKING+TEST) (%) : 99.90                        
REMARK   3   REFLECTIONS IN BIN    (WORKING SET) : 6512                         
REMARK   3   BIN R VALUE           (WORKING SET) : 0.3080                       
REMARK   3   BIN FREE R VALUE                    : NULL                         
REMARK   3   BIN FREE R VALUE TEST SET SIZE  (%) : NULL                         
REMARK   3   BIN FREE R VALUE TEST SET COUNT     : NULL                         
REMARK   3   ESTIMATED ERROR OF BIN FREE R VALUE : NULL                         
REMARK   3                                                                      
REMARK   3  NUMBER OF NON-HYDROGEN ATOMS USED IN REFINEMENT.                    
REMARK   3   PROTEIN ATOMS            : 4358                                    
REMARK   3   NUCLEIC ACID ATOMS       : 0                                       
REMARK   3   HETEROGEN ATOMS          : 0                                       
REMARK   3   SOLVENT ATOMS            : 420                                     
REMARK   3                                                                      
REMARK   3  B VALUES.                                                           
REMARK   3   FROM WILSON PLOT           (A**2) : 27.10                          
REMARK   3   MEAN B VALUE      (OVERALL, A**2) : 40.50                          
REMARK   3   OVERALL ANISOTROPIC B VALUE.                                       
REMARK   3    B11 (A**2) : 9.21000                                              
REMARK   3    B22 (A**2) : -9.68000                                             
REMARK   3    B33 (A**2) : 0.47000                                              
REMARK   3    B12 (A**2) : 0.00000                                              
REMARK   3    B13 (A**2) : 0.43000                                              
REMARK   3    B23 (A**2) : 0.00000                                              
REMARK   3                                                                      
REMARK   3  ESTIMATED COORDINATE ERROR.                                         
REMARK   3   ESD FROM LUZZATI PLOT        (A) : 0.36                            
REMARK   3   ESD FROM SIGMAA              (A) : 0.28                            
REMARK   3   LOW RESOLUTION CUTOFF        (A) : 5.00                            
REMARK   3                                                                      
REMARK   3  CROSS-VALIDATED ESTIMATED COORDINATE ERROR.                         
REMARK   3   ESD FROM C-V LUZZATI PLOT    (A) : NULL                            
REMARK   3   ESD FROM C-V SIGMAA          (A) : NULL                            
REMARK   3                                                                      
REMARK   3  RMS DEVIATIONS FROM IDEAL VALUES.                                   
REMARK   3   BOND LENGTHS                 (A) : 0.010                           
REMARK   3   BOND ANGLES            (DEGREES) : 1.50                            
REMARK   3   DIHEDRAL ANGLES        (DEGREES) : 19.10                           
REMARK   3   IMPROPER ANGLES        (DEGREES) : 1.06                            
REMARK   3                                                                      
REMARK   3  ISOTROPIC THERMAL MODEL : RESTRAINED                                
REMARK   3                                                                      
REMARK   3  ISOTROPIC THERMAL FACTOR RESTRAINTS.    RMS    SIGMA                
REMARK   3   MAIN-CHAIN BOND              (A**2) : NULL  ; NULL                 
REMARK   3   MAIN-CHAIN ANGLE             (A**2) : NULL  ; NULL                 
REMARK   3   SIDE-CHAIN BOND              (A**2) : NULL  ; NULL                 
REMARK   3   SIDE-CHAIN ANGLE             (A**2) : NULL  ; NULL                 
REMARK   3                                                                      
REMARK   3  BULK SOLVENT MODELING.                                              
REMARK   3   METHOD USED : FLAT MODEL                                           
REMARK   3   KSOL        : 0.48                                                 
REMARK   3   BSOL        : 80.63                                                
REMARK   3                                                                      
REMARK   3  NCS MODEL : NULL                                                    
REMARK   3                                                                      
REMARK   3  NCS RESTRAINTS.                         RMS   SIGMA/WEIGHT          
REMARK   3   GROUP  1  POSITIONAL            (A) : NULL  ; NULL                 
REMARK   3   GROUP  1  B-FACTOR           (A**2) : NULL  ; NULL                 
REMARK   3                                                                      
REMARK   3  PARAMETER FILE  1  : NULL                                           
REMARK   3  TOPOLOGY FILE  1   : NULL                                           
REMARK   3                                                                      
REMARK   3  OTHER REFINEMENT REMARKS: NULL                                      
REMARK   4                                                                      
REMARK   4 1K1F COMPLIES WITH FORMAT V. 3.15, 01-DEC-08                         
REMARK 100                                                                      
REMARK 100 THIS ENTRY HAS BEEN PROCESSED BY RCSB ON 27-SEP-01.                  
REMARK 100 THE RCSB ID CODE IS RCSB014439.                                      
REMARK 200                                                                      
REMARK 200 EXPERIMENTAL DETAILS                                                 
REMARK 200  EXPERIMENT TYPE                : X-RAY DIFFRACTION                  
REMARK 200  DATE OF DATA COLLECTION        : 07-MAR-01; NULL                    
REMARK 200  TEMPERATURE           (KELVIN) : 100; 100                           
REMARK 200  PH                             : 5.0                                
REMARK 200  NUMBER OF CRYSTALS USED        : 2                                  
REMARK 200                                                                      
REMARK 200  SYNCHROTRON              (Y/N) : Y; NULL                            
REMARK 200  RADIATION SOURCE               : NSLS; NULL                         
REMARK 200  BEAMLINE                       : X4A; NULL                          
REMARK 200  X-RAY GENERATOR MODEL          : NULL; NULL                         
REMARK 200  MONOCHROMATIC OR LAUE    (M/L) : M; NULL                            
REMARK 200  WAVELENGTH OR RANGE        (A) : 0.9686,0.9789,0.9793; NULL         
REMARK 200  MONOCHROMATOR                  : GRAPHITE; NULL                     
REMARK 200  OPTICS                         : NULL; NULL                         
REMARK 200                                                                      
REMARK 200  DETECTOR TYPE                  : CCD; NULL                          
REMARK 200  DETECTOR MANUFACTURER          : ADSC QUANTUM 4; NULL               
REMARK 200  INTENSITY-INTEGRATION SOFTWARE : DENZO                              
REMARK 200  DATA SCALING SOFTWARE          : SCALEPACK                          
REMARK 200                                                                      
REMARK 200  NUMBER OF UNIQUE REFLECTIONS   : 51251                              
REMARK 200  RESOLUTION RANGE HIGH      (A) : 2.200                              
REMARK 200  RESOLUTION RANGE LOW       (A) : 20.000                             
REMARK 200  REJECTION CRITERIA  (SIGMA(I)) : 2.000                              
REMARK 200                                                                      
REMARK 200 OVERALL.                                                             
REMARK 200  COMPLETENESS FOR RANGE     (%) : 99.0                               
REMARK 200  DATA REDUNDANCY                : NULL                               
REMARK 200  R MERGE                    (I) : NULL                               
REMARK 200  R SYM                      (I) : NULL                               
REMARK 200  <I/SIGMA(I)> FOR THE DATA SET  : NULL                               
REMARK 200                                                                      
REMARK 200 IN THE HIGHEST RESOLUTION SHELL.                                     
REMARK 200  HIGHEST RESOLUTION SHELL, RANGE HIGH (A) : NULL                     
REMARK 200  HIGHEST RESOLUTION SHELL, RANGE LOW  (A) : NULL                     
REMARK 200  COMPLETENESS FOR SHELL     (%) : NULL                               
REMARK 200  DATA REDUNDANCY IN SHELL       : NULL                               
REMARK 200  R MERGE FOR SHELL          (I) : NULL                               
REMARK 200  R SYM FOR SHELL            (I) : NULL                               
REMARK 200  <I/SIGMA(I)> FOR SHELL         : NULL                               
REMARK 200                                                                      
REMARK 200 DIFFRACTION PROTOCOL: MAD; NULL                                      
REMARK 200 METHOD USED TO DETERMINE THE STRUCTURE: MAD                          
REMARK 200 SOFTWARE USED: MLPHARE                                               
REMARK 200 STARTING MODEL: NULL                                                 
REMARK 200                                                                      
REMARK 200 REMARK: NULL                                                         
REMARK 280                                                                      
REMARK 280 CRYSTAL                                                              
REMARK 280 SOLVENT CONTENT, VS   (%): 34.84                                     
REMARK 280 MATTHEWS COEFFICIENT, VM (ANGSTROMS**3/DA): 1.89                     
REMARK 280                                                                      
REMARK 280 CRYSTALLIZATION CONDITIONS: AMMONIUM SULFATE, PH 5.0, VAPOR          
REMARK 280  DIFFUSION, HANGING DROP, TEMPERATURE 293K                           
REMARK 290                                                                      
REMARK 290 CRYSTALLOGRAPHIC SYMMETRY                                            
REMARK 290 SYMMETRY OPERATORS FOR SPACE GROUP: P 1 21 1                         
REMARK 290                                                                      
REMARK 290      SYMOP   SYMMETRY                                                
REMARK 290     NNNMMM   OPERATOR                                                
REMARK 290       1555   X,Y,Z                                                   
REMARK 290       2555   -X,Y+1/2,-Z                                             
REMARK 290                                                                      
REMARK 290     WHERE NNN -> OPERATOR NUMBER                                     
REMARK 290           MMM -> TRANSLATION VECTOR                                  
REMARK 290                                                                      
REMARK 290 CRYSTALLOGRAPHIC SYMMETRY TRANSFORMATIONS                            
REMARK 290 THE FOLLOWING TRANSFORMATIONS OPERATE ON THE ATOM/HETATM             
REMARK 290 RECORDS IN THIS ENTRY TO PRODUCE CRYSTALLOGRAPHICALLY                
REMARK 290 RELATED MOLECULES.                                                   
REMARK 290   SMTRY1   1  1.000000  0.000000  0.000000        0.00000            
REMARK 290   SMTRY2   1  0.000000  1.000000  0.000000        0.00000            
REMARK 290   SMTRY3   1  0.000000  0.000000  1.000000        0.00000            
REMARK 290   SMTRY1   2 -1.000000  0.000000  0.000000        0.00000            
REMARK 290   SMTRY2   2  0.000000  1.000000  0.000000       60.58650            
REMARK 290   SMTRY3   2  0.000000  0.000000 -1.000000        0.00000            
REMARK 290                                                                      
REMARK 290 REMARK: NULL                                                         
REMARK 300                                                                      
REMARK 300 BIOMOLECULE: 1, 2                                                    
REMARK 300 SEE REMARK 350 FOR THE AUTHOR PROVIDED AND/OR PROGRAM                
REMARK 300 GENERATED ASSEMBLY INFORMATION FOR THE STRUCTURE IN                  
REMARK 300 THIS ENTRY. THE REMARK MAY ALSO PROVIDE INFORMATION ON               
REMARK 300 BURIED SURFACE AREA.                                                 
REMARK 350                                                                      
REMARK 350 COORDINATES FOR A COMPLETE MULTIMER REPRESENTING THE KNOWN           
REMARK 350 BIOLOGICALLY SIGNIFICANT OLIGOMERIZATION STATE OF THE                
REMARK 350 MOLECULE CAN BE GENERATED BY APPLYING BIOMT TRANSFORMATIONS          
REMARK 350 GIVEN BELOW.  BOTH NON-CRYSTALLOGRAPHIC AND                          
REMARK 350 CRYSTALLOGRAPHIC OPERATIONS ARE GIVEN.                               
REMARK 350                                                                      
REMARK 350 BIOMOLECULE: 1                                                       
REMARK 350 AUTHOR DETERMINED BIOLOGICAL UNIT: TETRAMERIC                        
REMARK 350 SOFTWARE DETERMINED QUATERNARY STRUCTURE: TETRAMERIC                 
REMARK 350 SOFTWARE USED: PISA                                                  
REMARK 350 TOTAL BURIED SURFACE AREA: 12280 ANGSTROM**2                         
REMARK 350 SURFACE AREA OF THE COMPLEX: 14780 ANGSTROM**2                       
REMARK 350 CHANGE IN SOLVENT FREE ENERGY: -101.0 KCAL/MOL                       
REMARK 350 APPLY THE FOLLOWING TO CHAINS: A, B, C, D                            
REMARK 350   BIOMT1   1  1.000000  0.000000  0.000000        0.00000            
REMARK 350   BIOMT2   1  0.000000  1.000000  0.000000        0.00000            
REMARK 350   BIOMT3   1  0.000000  0.000000  1.000000        0.00000            
REMARK 350                                                                      
REMARK 350 BIOMOLECULE: 2                                                       
REMARK 350 AUTHOR DETERMINED BIOLOGICAL UNIT: TETRAMERIC                        
REMARK 350 SOFTWARE DETERMINED QUATERNARY STRUCTURE: TETRAMERIC                 
REMARK 350 SOFTWARE USED: PISA                                                  
REMARK 350 TOTAL BURIED SURFACE AREA: 11260 ANGSTROM**2                         
REMARK 350 SURFACE AREA OF THE COMPLEX: 14650 ANGSTROM**2                       
REMARK 350 CHANGE IN SOLVENT FREE ENERGY: -103.0 KCAL/MOL                       
REMARK 350 APPLY THE FOLLOWING TO CHAINS: E, F, G, H                            
REMARK 350   BIOMT1   1  1.000000  0.000000  0.000000        0.00000            
REMARK 350   BIOMT2   1  0.000000  1.000000  0.000000        0.00000            
REMARK 350   BIOMT3   1  0.000000  0.000000  1.000000        0.00000            
REMARK 465                                                                      
REMARK 465 MISSING RESIDUES                                                     
REMARK 465 THE FOLLOWING RESIDUES WERE NOT LOCATED IN THE                       
REMARK 465 EXPERIMENT. (M=MODEL NUMBER; RES=RESIDUE NAME; C=CHAIN               
REMARK 465 IDENTIFIER; SSSEQ=SEQUENCE NUMBER; I=INSERTION CODE.)                
REMARK 465                                                                      
REMARK 465   M RES C SSSEQI                                                     
REMARK 465     LYS A    68                                                      
REMARK 465     SER A    69                                                      
REMARK 465     TYR A    70                                                      
REMARK 465     ASP A    71                                                      
REMARK 465     ARG A    72                                                      
REMARK 465     LYS B    68                                                      
REMARK 465     SER B    69                                                      
REMARK 465     TYR B    70                                                      
REMARK 465     ASP B    71                                                      
REMARK 465     ARG B    72                                                      
REMARK 465     LYS C    68                                                      
REMARK 465     SER C    69                                                      
REMARK 465     TYR C    70                                                      
REMARK 465     ASP C    71                                                      
REMARK 465     ARG C    72                                                      
REMARK 465     LYS D    67                                                      
REMARK 465     LYS D    68                                                      
REMARK 465     SER D    69                                                      
REMARK 465     TYR D    70                                                      
REMARK 465     ASP D    71                                                      
REMARK 465     ARG D    72                                                      
REMARK 465     MSE E     1                                                      
REMARK 465     VAL E     2                                                      
REMARK 465     LYS E    68                                                      
REMARK 465     SER E    69                                                      
REMARK 465     TYR E    70                                                      
REMARK 465     ASP E    71                                                      
REMARK 465     ARG E    72                                                      
REMARK 465     LYS F    68                                                      
REMARK 465     SER F    69                                                      
REMARK 465     TYR F    70                                                      
REMARK 465     ASP F    71                                                      
REMARK 465     ARG F    72                                                      
REMARK 465     GLU G    66                                                      
REMARK 465     LYS G    67                                                      
REMARK 465     LYS G    68                                                      
REMARK 465     SER G    69                                                      
REMARK 465     TYR G    70                                                      
REMARK 465     ASP G    71                                                      
REMARK 465     ARG G    72                                                      
REMARK 465     MSE H     1                                                      
REMARK 465     VAL H     2                                                      
REMARK 465     ASP H     3                                                      
REMARK 465     LYS H    67                                                      
REMARK 465     LYS H    68                                                      
REMARK 465     SER H    69                                                      
REMARK 465     TYR H    70                                                      
REMARK 465     ASP H    71                                                      
REMARK 465     ARG H    72                                                      
REMARK 500                                                                      
REMARK 500 GEOMETRY AND STEREOCHEMISTRY                                         
REMARK 500 SUBTOPIC: CLOSE CONTACTS IN SAME ASYMMETRIC UNIT                     
REMARK 500                                                                      
REMARK 500 THE FOLLOWING ATOMS ARE IN CLOSE CONTACT.                            
REMARK 500                                                                      
REMARK 500  ATM1  RES C  SSEQI   ATM2  RES C  SSEQI           DISTANCE          
REMARK 500   O    PRO C     4     N    PHE C     7              2.09            
REMARK 500   O    ALA F    64     N    GLU F    66              2.11            
REMARK 500   O    PRO C     4     N    GLY C     6              2.11            
REMARK 500                                                                      
REMARK 500 REMARK: NULL                                                         
REMARK 500                                                                      
REMARK 500 GEOMETRY AND STEREOCHEMISTRY                                         
REMARK 500 SUBTOPIC: CLOSE CONTACTS                                             
REMARK 500                                                                      
REMARK 500 THE FOLLOWING ATOMS THAT ARE RELATED BY CRYSTALLOGRAPHIC             
REMARK 500 SYMMETRY ARE IN CLOSE CONTACT.  AN ATOM LOCATED WITHIN 0.15          
REMARK 500 ANGSTROMS OF A SYMMETRY RELATED ATOM IS ASSUMED TO BE ON A           
REMARK 500 SPECIAL POSITION AND IS, THEREFORE, LISTED IN REMARK 375             
REMARK 500 INSTEAD OF REMARK 500.  ATOMS WITH NON-BLANK ALTERNATE               
REMARK 500 LOCATION INDICATORS ARE NOT INCLUDED IN THE CALCULATIONS.            
REMARK 500                                                                      
REMARK 500 DISTANCE CUTOFF:                                                     
REMARK 500 2.2 ANGSTROMS FOR CONTACTS NOT INVOLVING HYDROGEN ATOMS              
REMARK 500 1.6 ANGSTROMS FOR CONTACTS INVOLVING HYDROGEN ATOMS                  
REMARK 500                                                                      
REMARK 500  ATM1  RES C  SSEQI   ATM2  RES C  SSEQI  SSYMOP   DISTANCE          
REMARK 500   O    LEU F    25     O    PRO G     4     2754     2.12            
REMARK 500   O    ARG E    22     NH1  ARG H    44     1455     2.17            
REMARK 500                                                                      
REMARK 500 REMARK: NULL                                                         
REMARK 500                                                                      
REMARK 500 GEOMETRY AND STEREOCHEMISTRY                                         
REMARK 500 SUBTOPIC: COVALENT BOND LENGTHS                                      
REMARK 500                                                                      
REMARK 500 THE STEREOCHEMICAL PARAMETERS OF THE FOLLOWING RESIDUES              
REMARK 500 HAVE VALUES WHICH DEVIATE FROM EXPECTED VALUES BY MORE               
REMARK 500 THAN 6*RMSD (M=MODEL NUMBER; RES=RESIDUE NAME; C=CHAIN               
REMARK 500 IDENTIFIER; SSEQ=SEQUENCE NUMBER; I=INSERTION CODE).                 
REMARK 500                                                                      
REMARK 500 STANDARD TABLE:                                                      
REMARK 500 FORMAT: (10X,I3,1X,2(A3,1X,A1,I4,A1,1X,A4,3X),1X,F6.3)               
REMARK 500                                                                      
REMARK 500 EXPECTED VALUES PROTEIN: ENGH AND HUBER, 1999                        
REMARK 500 EXPECTED VALUES NUCLEIC ACID: CLOWNEY ET AL 1996                     
REMARK 500                                                                      
REMARK 500  M RES CSSEQI ATM1   RES CSSEQI ATM2   DEVIATION                     
REMARK 500    PRO C   4   N     PRO C   4   CA      0.147                       
REMARK 500    ASP C   3   C     PRO C   4   N       0.120                       
REMARK 500    PRO C   4   C     VAL C   5   N       0.250                       
REMARK 500                                                                      
REMARK 500 REMARK: NULL                                                         
REMARK 500                                                                      
REMARK 500 GEOMETRY AND STEREOCHEMISTRY                                         
REMARK 500 SUBTOPIC: COVALENT BOND ANGLES                                       
REMARK 500                                                                      
REMARK 500 THE STEREOCHEMICAL PARAMETERS OF THE FOLLOWING RESIDUES              
REMARK 500 HAVE VALUES WHICH DEVIATE FROM EXPECTED VALUES BY MORE               
REMARK 500 THAN 6*RMSD (M=MODEL NUMBER; RES=RESIDUE NAME; C=CHAIN               
REMARK 500 IDENTIFIER; SSEQ=SEQUENCE NUMBER; I=INSERTION CODE).                 
REMARK 500                                                                      
REMARK 500 STANDARD TABLE:                                                      
REMARK 500 FORMAT: (10X,I3,1X,A3,1X,A1,I4,A1,3(1X,A4,2X),12X,F5.1)              
REMARK 500                                                                      
REMARK 500 EXPECTED VALUES PROTEIN: ENGH AND HUBER, 1999                        
REMARK 500 EXPECTED VALUES NUCLEIC ACID: CLOWNEY ET AL 1996                     
REMARK 500                                                                      
REMARK 500  M RES CSSEQI ATM1   ATM2   ATM3                                     
REMARK 500    PRO C   4   CA  -  C   -  N   ANGL. DEV. = -25.6 DEGREES          
REMARK 500    PRO C   4   O   -  C   -  N   ANGL. DEV. =  14.2 DEGREES          
REMARK 500    VAL C   5   C   -  N   -  CA  ANGL. DEV. = -24.8 DEGREES          
REMARK 500                                                                      
REMARK 500 REMARK: NULL                                                         
REMARK 500                                                                      
REMARK 500 GEOMETRY AND STEREOCHEMISTRY                                         
REMARK 500 SUBTOPIC: TORSION ANGLES                                             
REMARK 500                                                                      
REMARK 500 TORSION ANGLES OUTSIDE THE EXPECTED RAMACHANDRAN REGIONS:            
REMARK 500 (M=MODEL NUMBER; RES=RESIDUE NAME; C=CHAIN IDENTIFIER;               
REMARK 500 SSEQ=SEQUENCE NUMBER; I=INSERTION CODE).                             
REMARK 500                                                                      
REMARK 500 STANDARD TABLE:                                                      
REMARK 500 FORMAT:(10X,I3,1X,A3,1X,A1,I4,A1,4X,F7.2,3X,F7.2)                    
REMARK 500                                                                      
REMARK 500 EXPECTED VALUES: GJ KLEYWEGT AND TA JONES (1996). PHI/PSI-           
REMARK 500 CHOLOGY: RAMACHANDRAN REVISITED. STRUCTURE 4, 1395 - 1400            
REMARK 500                                                                      
REMARK 500  M RES CSSEQI        PSI       PHI                                   
REMARK 500    PHE A  15       70.52   -118.17                                   
REMARK 500    PRO A  16       -9.03    -54.28                                   
REMARK 500    PRO B  16       31.57    -71.29                                   
REMARK 500    ASP B  17       41.90   -146.49                                   
REMARK 500    ARG B  26      -63.86   -144.82                                   
REMARK 500    ALA B  64      -85.17    -31.76                                   
REMARK 500    ASP C   3     -147.68    -94.35                                   
REMARK 500    PRO C   4     -134.87    -35.62                                   
REMARK 500    VAL C   5      -50.21     -0.33                                   
REMARK 500    ASP C  17        1.47    -54.88                                   
REMARK 500    LEU C  63      -75.04    -41.97                                   
REMARK 500    ALA C  64      -17.97    -35.32                                   
REMARK 500    PRO D   4      -73.67    -19.03                                   
REMARK 500    PRO E   4       94.03    -32.86                                   
REMARK 500    VAL E   5      -49.80   -146.77                                   
REMARK 500    ASP E  17       58.39    -96.32                                   
REMARK 500    PRO E  20      138.92    -35.98                                   
REMARK 500    PRO F   4      -37.85    -23.19                                   
REMARK 500    LEU F  63      -71.43    -57.22                                   
REMARK 500    ALA F  64     -170.34    -46.55                                   
REMARK 500    LYS F  65      -57.18     10.70                                   
REMARK 500    GLU F  66      -17.64    -47.66                                   
REMARK 500    ASP G   3      129.14      4.92                                   
REMARK 500    PRO G   4       73.95    -54.36                                   
REMARK 500    VAL G   5      106.86    163.49                                   
REMARK 500    GLN G  14      -31.03   -141.49                                   
REMARK 500    PRO G  21       79.69    -65.95                                   
REMARK 500                                                                      
REMARK 500 REMARK: NULL                                                         
REMARK 500                                                                      
REMARK 500 GEOMETRY AND STEREOCHEMISTRY                                         
REMARK 500 SUBTOPIC: MAIN CHAIN PLANARITY                                       
REMARK 500                                                                      
REMARK 500 THE FOLLOWING RESIDUES HAVE A PSEUDO PLANARITY                       
REMARK 500 TORSION, C(I) - CA(I) - N(I+1) - O(I), GREATER                       
REMARK 500 10.0 DEGREES. (M=MODEL NUMBER; RES=RESIDUE NAME;                     
REMARK 500 C=CHAIN IDENTIFIER; SSEQ=SEQUENCE NUMBER;                            
REMARK 500 I=INSERTION CODE).                                                   
REMARK 500                                                                      
REMARK 500  M RES CSSEQI        ANGLE                                           
REMARK 500    PRO C   4         13.93                                           
REMARK 500                                                                      
REMARK 500 REMARK: NULL                                                         
REMARK 525                                                                      
REMARK 525 SOLVENT                                                              
REMARK 525                                                                      
REMARK 525 THE SOLVENT MOLECULES HAVE CHAIN IDENTIFIERS THAT                    
REMARK 525 INDICATE THE POLYMER CHAIN WITH WHICH THEY ARE MOST                  
REMARK 525 CLOSELY ASSOCIATED. THE REMARK LISTS ALL THE SOLVENT                 
REMARK 525 MOLECULES WHICH ARE MORE THAN 5A AWAY FROM THE                       
REMARK 525 NEAREST POLYMER CHAIN (M = MODEL NUMBER;                             
REMARK 525 RES=RESIDUE NAME; C=CHAIN IDENTIFIER; SSEQ=SEQUENCE                  
REMARK 525 NUMBER; I=INSERTION CODE):                                           
REMARK 525                                                                      
REMARK 525  M RES CSSEQI                                                        
REMARK 525    HOH B  75        DISTANCE = 15.33 ANGSTROMS                       
REMARK 525    HOH B  77        DISTANCE = 22.51 ANGSTROMS                       
REMARK 525    HOH D  77        DISTANCE = 15.89 ANGSTROMS                       
REMARK 525    HOH A  78        DISTANCE =  9.56 ANGSTROMS                       
REMARK 525    HOH D  78        DISTANCE = 19.26 ANGSTROMS                       
REMARK 525    HOH B  79        DISTANCE = 10.43 ANGSTROMS                       
REMARK 525    HOH D  79        DISTANCE = 13.31 ANGSTROMS                       
REMARK 525    HOH A  81        DISTANCE = 28.39 ANGSTROMS                       
REMARK 525    HOH B  81        DISTANCE = 12.16 ANGSTROMS                       
REMARK 525    HOH A  82        DISTANCE = 35.55 ANGSTROMS                       
REMARK 525    HOH B  84        DISTANCE = 13.09 ANGSTROMS                       
REMARK 525    HOH D  84        DISTANCE = 17.35 ANGSTROMS                       
REMARK 525    HOH B  86        DISTANCE = 17.10 ANGSTROMS                       
REMARK 525    HOH A  87        DISTANCE =  6.82 ANGSTROMS                       
REMARK 525    HOH A  90        DISTANCE = 32.98 ANGSTROMS                       
REMARK 525    HOH B  91        DISTANCE = 22.04 ANGSTROMS                       
REMARK 525    HOH A  92        DISTANCE = 28.42 ANGSTROMS                       
REMARK 525    HOH B  92        DISTANCE = 20.76 ANGSTROMS                       
REMARK 525    HOH D  92        DISTANCE = 10.55 ANGSTROMS                       
REMARK 525    HOH A  94        DISTANCE = 10.37 ANGSTROMS                       
REMARK 525    HOH B  94        DISTANCE = 17.94 ANGSTROMS                       
REMARK 525    HOH D  94        DISTANCE =  8.13 ANGSTROMS                       
REMARK 525    HOH A  97        DISTANCE =  6.85 ANGSTROMS                       
REMARK 525    HOH A  98        DISTANCE = 14.64 ANGSTROMS                       
REMARK 525    HOH A  99        DISTANCE = 25.14 ANGSTROMS                       
REMARK 525    HOH A 101        DISTANCE = 20.81 ANGSTROMS                       
REMARK 525    HOH H 101        DISTANCE =  5.01 ANGSTROMS                       
REMARK 525    HOH D 102        DISTANCE = 12.60 ANGSTROMS                       
REMARK 525    HOH B 103        DISTANCE =  6.57 ANGSTROMS                       
REMARK 525    HOH D 103        DISTANCE = 17.32 ANGSTROMS                       
REMARK 525    HOH G 103        DISTANCE =  6.33 ANGSTROMS                       
REMARK 525    HOH A 104        DISTANCE = 20.72 ANGSTROMS                       
REMARK 525    HOH B 104        DISTANCE = 22.84 ANGSTROMS                       
REMARK 525    HOH C 105        DISTANCE =  9.62 ANGSTROMS                       
REMARK 525    HOH A 106        DISTANCE = 25.19 ANGSTROMS                       
REMARK 525    HOH A 107        DISTANCE = 21.95 ANGSTROMS                       
REMARK 525    HOH D 107        DISTANCE =  6.82 ANGSTROMS                       
REMARK 525    HOH B 108        DISTANCE = 21.60 ANGSTROMS                       
REMARK 525    HOH B 110        DISTANCE = 14.40 ANGSTROMS                       
REMARK 525    HOH A 111        DISTANCE = 14.71 ANGSTROMS                       
REMARK 525    HOH H 111        DISTANCE =  5.25 ANGSTROMS                       
REMARK 525    HOH A 112        DISTANCE =  5.75 ANGSTROMS                       
REMARK 525    HOH G 112        DISTANCE =  7.13 ANGSTROMS                       
REMARK 525    HOH A 113        DISTANCE = 13.56 ANGSTROMS                       
REMARK 525    HOH D 113        DISTANCE = 16.74 ANGSTROMS                       
REMARK 525    HOH A 114        DISTANCE =  8.12 ANGSTROMS                       
REMARK 525    HOH B 114        DISTANCE = 15.66 ANGSTROMS                       
REMARK 525    HOH C 117        DISTANCE =  5.97 ANGSTROMS                       
REMARK 525    HOH G 118        DISTANCE =  6.39 ANGSTROMS                       
REMARK 525    HOH A 119        DISTANCE =  9.81 ANGSTROMS                       
REMARK 525    HOH C 119        DISTANCE =  5.55 ANGSTROMS                       
REMARK 525    HOH D 120        DISTANCE = 16.68 ANGSTROMS                       
REMARK 525    HOH A 121        DISTANCE =  6.25 ANGSTROMS                       
REMARK 525    HOH B 121        DISTANCE = 18.70 ANGSTROMS                       
REMARK 525    HOH A 122        DISTANCE = 26.98 ANGSTROMS                       
REMARK 525    HOH A 123        DISTANCE = 12.67 ANGSTROMS                       
REMARK 525    HOH A 124        DISTANCE = 22.94 ANGSTROMS                       
REMARK 525    HOH A 125        DISTANCE = 36.14 ANGSTROMS                       
REMARK 525    HOH A 126        DISTANCE = 26.47 ANGSTROMS                       
REMARK 525    HOH H 126        DISTANCE =  6.44 ANGSTROMS                       
REMARK 525    HOH A 127        DISTANCE = 36.73 ANGSTROMS                       
REMARK 525    HOH A 128        DISTANCE = 28.74 ANGSTROMS                       
REMARK 525    HOH A 129        DISTANCE =  6.99 ANGSTROMS                       
REMARK 525    HOH B 130        DISTANCE =  6.10 ANGSTROMS                       
REMARK 525    HOH D 130        DISTANCE = 18.51 ANGSTROMS                       
REMARK 525    HOH B 131        DISTANCE = 15.56 ANGSTROMS                       
REMARK 525    HOH D 131        DISTANCE = 16.77 ANGSTROMS                       
REMARK 525    HOH A 132        DISTANCE = 18.65 ANGSTROMS                       
REMARK 525    HOH D 133        DISTANCE = 18.21 ANGSTROMS                       
REMARK 525    HOH A 134        DISTANCE = 16.00 ANGSTROMS                       
REMARK 525    HOH B 134        DISTANCE = 21.15 ANGSTROMS                       
REMARK 525    HOH D 134        DISTANCE = 14.10 ANGSTROMS                       
REMARK 525    HOH A 135        DISTANCE = 36.86 ANGSTROMS                       
REMARK 525    HOH B 135        DISTANCE =  7.50 ANGSTROMS                       
REMARK 525    HOH A 136        DISTANCE = 16.08 ANGSTROMS                       
REMARK 525    HOH B 137        DISTANCE = 17.90 ANGSTROMS                       
REMARK 525    HOH D 138        DISTANCE = 18.03 ANGSTROMS                       
REMARK 525    HOH B 139        DISTANCE =  7.71 ANGSTROMS                       
REMARK 525    HOH B 140        DISTANCE =  9.85 ANGSTROMS                       
REMARK 525    HOH D 140        DISTANCE =  7.82 ANGSTROMS                       
REMARK 525    HOH B 142        DISTANCE =  5.81 ANGSTROMS                       
REMARK 525    HOH B 143        DISTANCE =  8.40 ANGSTROMS                       
REMARK 525    HOH B 144        DISTANCE =  9.92 ANGSTROMS                       
REMARK 525    HOH B 145        DISTANCE = 18.78 ANGSTROMS                       
REMARK 525    HOH B 146        DISTANCE = 16.59 ANGSTROMS                       
REMARK 525    HOH A 148        DISTANCE =  6.62 ANGSTROMS                       
REMARK 525    HOH A 149        DISTANCE =  7.13 ANGSTROMS                       
REMARK 525    HOH A 150        DISTANCE =  6.14 ANGSTROMS                       
REMARK 525    HOH A 152        DISTANCE = 21.84 ANGSTROMS                       
REMARK 525    HOH B 152        DISTANCE = 14.94 ANGSTROMS                       
REMARK 525    HOH A 153        DISTANCE = 21.54 ANGSTROMS                       
REMARK 525    HOH B 153        DISTANCE = 17.20 ANGSTROMS                       
REMARK 525    HOH A 154        DISTANCE =  5.06 ANGSTROMS                       
REMARK 525    HOH B 154        DISTANCE =  9.09 ANGSTROMS                       
REMARK 525    HOH A 155        DISTANCE = 37.86 ANGSTROMS                       
REMARK 525    HOH B 155        DISTANCE =  8.19 ANGSTROMS                       
REMARK 525    HOH A 156        DISTANCE = 35.22 ANGSTROMS                       
REMARK 525    HOH B 156        DISTANCE = 19.17 ANGSTROMS                       
REMARK 525    HOH B 157        DISTANCE = 22.07 ANGSTROMS                       
REMARK 525    HOH A 158        DISTANCE = 30.93 ANGSTROMS                       
REMARK 525    HOH A 160        DISTANCE = 29.47 ANGSTROMS                       
REMARK 525    HOH A 161        DISTANCE = 39.71 ANGSTROMS                       
REMARK 525    HOH A 162        DISTANCE = 35.42 ANGSTROMS                       
REMARK 525    HOH B 162        DISTANCE = 11.59 ANGSTROMS                       
REMARK 525    HOH A 164        DISTANCE = 31.61 ANGSTROMS                       
REMARK 525    HOH A 165        DISTANCE =  7.57 ANGSTROMS                       
DBREF  1K1F A    1    72  UNP    P11274   BCR_HUMAN        1     72             
DBREF  1K1F B    1    72  UNP    P11274   BCR_HUMAN        1     72             
DBREF  1K1F C    1    72  UNP    P11274   BCR_HUMAN        1     72             
DBREF  1K1F D    1    72  UNP    P11274   BCR_HUMAN        1     72             
DBREF  1K1F E    1    72  UNP    P11274   BCR_HUMAN        1     72             
DBREF  1K1F F    1    72  UNP    P11274   BCR_HUMAN        1     72             
DBREF  1K1F G    1    72  UNP    P11274   BCR_HUMAN        1     72             
DBREF  1K1F H    1    72  UNP    P11274   BCR_HUMAN        1     72             
SEQADV 1K1F MSE A    1  UNP  P11274    MET     1 MODIFIED RESIDUE               
SEQADV 1K1F MSE A   23  UNP  P11274    MET    23 MODIFIED RESIDUE               
SEQADV 1K1F ALA A   38  UNP  P11274    CYS    38 ENGINEERED                     
SEQADV 1K1F MSE A   56  UNP  P11274    MET    56 MODIFIED RESIDUE               
SEQADV 1K1F MSE B    1  UNP  P11274    MET     1 MODIFIED RESIDUE               
SEQADV 1K1F MSE B   23  UNP  P11274    MET    23 MODIFIED RESIDUE               
SEQADV 1K1F ALA B   38  UNP  P11274    CYS    38 ENGINEERED                     
SEQADV 1K1F MSE B   56  UNP  P11274    MET    56 MODIFIED RESIDUE               
SEQADV 1K1F MSE C    1  UNP  P11274    MET     1 MODIFIED RESIDUE               
SEQADV 1K1F MSE C   23  UNP  P11274    MET    23 MODIFIED RESIDUE               
SEQADV 1K1F ALA C   38  UNP  P11274    CYS    38 ENGINEERED                     
SEQADV 1K1F MSE C   56  UNP  P11274    MET    56 MODIFIED RESIDUE               
SEQADV 1K1F MSE D    1  UNP  P11274    MET     1 MODIFIED RESIDUE               
SEQADV 1K1F MSE D   23  UNP  P11274    MET    23 MODIFIED RESIDUE               
SEQADV 1K1F ALA D   38  UNP  P11274    CYS    38 ENGINEERED                     
SEQADV 1K1F MSE D   56  UNP  P11274    MET    56 MODIFIED RESIDUE               
SEQADV 1K1F MSE E    1  UNP  P11274    MET     1 MODIFIED RESIDUE               
SEQADV 1K1F MSE E   23  UNP  P11274    MET    23 MODIFIED RESIDUE               
SEQADV 1K1F ALA E   38  UNP  P11274    CYS    38 ENGINEERED                     
SEQADV 1K1F MSE E   56  UNP  P11274    MET    56 MODIFIED RESIDUE               
SEQADV 1K1F MSE F    1  UNP  P11274    MET     1 MODIFIED RESIDUE               
SEQADV 1K1F MSE F   23  UNP  P11274    MET    23 MODIFIED RESIDUE               
SEQADV 1K1F ALA F   38  UNP  P11274    CYS    38 ENGINEERED                     
SEQADV 1K1F MSE F   56  UNP  P11274    MET    56 MODIFIED RESIDUE               
SEQADV 1K1F MSE G    1  UNP  P11274    MET     1 MODIFIED RESIDUE               
SEQADV 1K1F MSE G   23  UNP  P11274    MET    23 MODIFIED RESIDUE               
SEQADV 1K1F ALA G   38  UNP  P11274    CYS    38 ENGINEERED                     
SEQADV 1K1F MSE G   56  UNP  P11274    MET    56 MODIFIED RESIDUE               
SEQADV 1K1F MSE H    1  UNP  P11274    MET     1 MODIFIED RESIDUE               
SEQADV 1K1F MSE H   23  UNP  P11274    MET    23 MODIFIED RESIDUE               
SEQADV 1K1F ALA H   38  UNP  P11274    CYS    38 ENGINEERED                     
SEQADV 1K1F MSE H   56  UNP  P11274    MET    56 MODIFIED RESIDUE               
SEQRES   1 A   72  MSE VAL ASP PRO VAL GLY PHE ALA GLU ALA TRP LYS ALA          
SEQRES   2 A   72  GLN PHE PRO ASP SER GLU PRO PRO ARG MSE GLU LEU ARG          
SEQRES   3 A   72  SER VAL GLY ASP ILE GLU GLN GLU LEU GLU ARG ALA LYS          
SEQRES   4 A   72  ALA SER ILE ARG ARG LEU GLU GLN GLU VAL ASN GLN GLU          
SEQRES   5 A   72  ARG PHE ARG MSE ILE TYR LEU GLN THR LEU LEU ALA LYS          
SEQRES   6 A   72  GLU LYS LYS SER TYR ASP ARG                                  
SEQRES   1 B   72  MSE VAL ASP PRO VAL GLY PHE ALA GLU ALA TRP LYS ALA          
SEQRES   2 B   72  GLN PHE PRO ASP SER GLU PRO PRO ARG MSE GLU LEU ARG          
SEQRES   3 B   72  SER VAL GLY ASP ILE GLU GLN GLU LEU GLU ARG ALA LYS          
SEQRES   4 B   72  ALA SER ILE ARG ARG LEU GLU GLN GLU VAL ASN GLN GLU          
SEQRES   5 B   72  ARG PHE ARG MSE ILE TYR LEU GLN THR LEU LEU ALA LYS          
SEQRES   6 B   72  GLU LYS LYS SER TYR ASP ARG                                  
SEQRES   1 C   72  MSE VAL ASP PRO VAL GLY PHE ALA GLU ALA TRP LYS ALA          
SEQRES   2 C   72  GLN PHE PRO ASP SER GLU PRO PRO ARG MSE GLU LEU ARG          
SEQRES   3 C   72  SER VAL GLY ASP ILE GLU GLN GLU LEU GLU ARG ALA LYS          
SEQRES   4 C   72  ALA SER ILE ARG ARG LEU GLU GLN GLU VAL ASN GLN GLU          
SEQRES   5 C   72  ARG PHE ARG MSE ILE TYR LEU GLN THR LEU LEU ALA LYS          
SEQRES   6 C   72  GLU LYS LYS SER TYR ASP ARG                                  
SEQRES   1 D   72  MSE VAL ASP PRO VAL GLY PHE ALA GLU ALA TRP LYS ALA          
SEQRES   2 D   72  GLN PHE PRO ASP SER GLU PRO PRO ARG MSE GLU LEU ARG          
SEQRES   3 D   72  SER VAL GLY ASP ILE GLU GLN GLU LEU GLU ARG ALA LYS          
SEQRES   4 D   72  ALA SER ILE ARG ARG LEU GLU GLN GLU VAL ASN GLN GLU          
SEQRES   5 D   72  ARG PHE ARG MSE ILE TYR LEU GLN THR LEU LEU ALA LYS          
SEQRES   6 D   72  GLU LYS LYS SER TYR ASP ARG                                  
SEQRES   1 E   72  MSE VAL ASP PRO VAL GLY PHE ALA GLU ALA TRP LYS ALA          
SEQRES   2 E   72  GLN PHE PRO ASP SER GLU PRO PRO ARG MSE GLU LEU ARG          
SEQRES   3 E   72  SER VAL GLY ASP ILE GLU GLN GLU LEU GLU ARG ALA LYS          
SEQRES   4 E   72  ALA SER ILE ARG ARG LEU GLU GLN GLU VAL ASN GLN GLU          
SEQRES   5 E   72  ARG PHE ARG MSE ILE TYR LEU GLN THR LEU LEU ALA LYS          
SEQRES   6 E   72  GLU LYS LYS SER TYR ASP ARG                                  
SEQRES   1 F   72  MSE VAL ASP PRO VAL GLY PHE ALA GLU ALA TRP LYS ALA          
SEQRES   2 F   72  GLN PHE PRO ASP SER GLU PRO PRO ARG MSE GLU LEU ARG          
SEQRES   3 F   72  SER VAL GLY ASP ILE GLU GLN GLU LEU GLU ARG ALA LYS          
SEQRES   4 F   72  ALA SER ILE ARG ARG LEU GLU GLN GLU VAL ASN GLN GLU          
SEQRES   5 F   72  ARG PHE ARG MSE ILE TYR LEU GLN THR LEU LEU ALA LYS          
SEQRES   6 F   72  GLU LYS LYS SER TYR ASP ARG                                  
SEQRES   1 G   72  MSE VAL ASP PRO VAL GLY PHE ALA GLU ALA TRP LYS ALA          
SEQRES   2 G   72  GLN PHE PRO ASP SER GLU PRO PRO ARG MSE GLU LEU ARG          
SEQRES   3 G   72  SER VAL GLY ASP ILE GLU GLN GLU LEU GLU ARG ALA LYS          
SEQRES   4 G   72  ALA SER ILE ARG ARG LEU GLU GLN GLU VAL ASN GLN GLU          
SEQRES   5 G   72  ARG PHE ARG MSE ILE TYR LEU GLN THR LEU LEU ALA LYS          
SEQRES   6 G   72  GLU LYS LYS SER TYR ASP ARG                                  
SEQRES   1 H   72  MSE VAL ASP PRO VAL GLY PHE ALA GLU ALA TRP LYS ALA          
SEQRES   2 H   72  GLN PHE PRO ASP SER GLU PRO PRO ARG MSE GLU LEU ARG          
SEQRES   3 H   72  SER VAL GLY ASP ILE GLU GLN GLU LEU GLU ARG ALA LYS          
SEQRES   4 H   72  ALA SER ILE ARG ARG LEU GLU GLN GLU VAL ASN GLN GLU          
SEQRES   5 H   72  ARG PHE ARG MSE ILE TYR LEU GLN THR LEU LEU ALA LYS          
SEQRES   6 H   72  GLU LYS LYS SER TYR ASP ARG                                  
MODRES 1K1F MSE A    1  MET  SELENOMETHIONINE                                   
MODRES 1K1F MSE A   23  MET  SELENOMETHIONINE                                   
MODRES 1K1F MSE A   56  MET  SELENOMETHIONINE                                   
MODRES 1K1F MSE B    1  MET  SELENOMETHIONINE                                   
MODRES 1K1F MSE B   23  MET  SELENOMETHIONINE                                   
MODRES 1K1F MSE B   56  MET  SELENOMETHIONINE                                   
MODRES 1K1F MSE C    1  MET  SELENOMETHIONINE                                   
MODRES 1K1F MSE C   23  MET  SELENOMETHIONINE                                   
MODRES 1K1F MSE C   56  MET  SELENOMETHIONINE                                   
MODRES 1K1F MSE D    1  MET  SELENOMETHIONINE                                   
MODRES 1K1F MSE D   23  MET  SELENOMETHIONINE                                   
MODRES 1K1F MSE D   56  MET  SELENOMETHIONINE                                   
MODRES 1K1F MSE E   23  MET  SELENOMETHIONINE                                   
MODRES 1K1F MSE E   56  MET  SELENOMETHIONINE                                   
MODRES 1K1F MSE F    1  MET  SELENOMETHIONINE                                   
MODRES 1K1F MSE F   23  MET  SELENOMETHIONINE                                   
MODRES 1K1F MSE F   56  MET  SELENOMETHIONINE                                   
MODRES 1K1F MSE G    1  MET  SELENOMETHIONINE                                   
MODRES 1K1F MSE G   23  MET  SELENOMETHIONINE                                   
MODRES 1K1F MSE G   56  MET  SELENOMETHIONINE                                   
MODRES 1K1F MSE H   23  MET  SELENOMETHIONINE                                   
MODRES 1K1F MSE H   56  MET  SELENOMETHIONINE                                   
HET    MSE  A   1       8                                                       
HET    MSE  A  23       8                                                       
HET    MSE  A  56       8                                                       
HET    MSE  B   1       8                                                       
HET    MSE  B  23       8                                                       
HET    MSE  B  56       8                                                       
HET    MSE  C   1       8                                                       
HET    MSE  C  23       8                                                       
HET    MSE  C  56       8                                                       
HET    MSE  D   1       8                                                       
HET    MSE  D  23       8                                                       
HET    MSE  D  56       8                                                       
HET    MSE  E  23       8                                                       
HET    MSE  E  56       8                                                       
HET    MSE  F   1       8                                                       
HET    MSE  F  23       8                                                       
HET    MSE  F  56       8                                                       
HET    MSE  G   1       8                                                       
HET    MSE  G  23       8                                                       
HET    MSE  G  56       8                                                       
HET    MSE  H  23       8                                                       
HET    MSE  H  56       8                                                       
HETNAM     MSE SELENOMETHIONINE                                                 
FORMUL   1  MSE    22(C5 H11 N O2 SE)                                           
FORMUL   9  HOH   *420(H2 O)                                                    
HELIX    1   1 ILE A   31  ALA A   64  1                                  34
HELIX    2   2 ILE B   31  ALA B   64  1                                  34
LINK         C   MSE A   1                 N   VAL A   2     1555   1555  1.33  
LINK         C   ARG A  22                 N   MSE A  23     1555   1555  1.33  
LINK         C   MSE A  23                 N   GLU A  24     1555   1555  1.33  
LINK         C   ARG A  55                 N   MSE A  56     1555   1555  1.33  
LINK         C   MSE A  56                 N   ILE A  57     1555   1555  1.33  
LINK         C   MSE B   1                 N   VAL B   2     1555   1555  1.33  
LINK         C   ARG B  22                 N   MSE B  23     1555   1555  1.32  
LINK         C   MSE B  23                 N   GLU B  24     1555   1555  1.33  
LINK         C   ARG B  55                 N   MSE B  56     1555   1555  1.33  
LINK         C   MSE B  56                 N   ILE B  57     1555   1555  1.32  
LINK         C   MSE C   1                 N   VAL C   2     1555   1555  1.27  
LINK         C   ARG C  22                 N   MSE C  23     1555   1555  1.33  
LINK         C   MSE C  23                 N   GLU C  24     1555   1555  1.32  
LINK         C   ARG C  55                 N   MSE C  56     1555   1555  1.34  
LINK         C   MSE C  56                 N   ILE C  57     1555   1555  1.33  
LINK         C   MSE D   1                 N   VAL D   2     1555   1555  1.33  
LINK         C   ARG D  22                 N   MSE D  23     1555   1555  1.33  
LINK         C   MSE D  23                 N   GLU D  24     1555   1555  1.33  
LINK         C   ARG D  55                 N   MSE D  56     1555   1555  1.33  
LINK         C   MSE D  56                 N   ILE D  57     1555   1555  1.33  
LINK         CB  GLU D  66                 CE  MSE C   1     1555   1555  1.73  
LINK         C   ARG E  22                 N   MSE E  23     1555   1555  1.33  
LINK         C   MSE E  23                 N   GLU E  24     1555   1555  1.34  
LINK         C   ARG E  55                 N   MSE E  56     1555   1555  1.33  
LINK         C   MSE E  56                 N   ILE E  57     1555   1555  1.33  
LINK         C   MSE F   1                 N   VAL F   2     1555   1555  1.33  
LINK         C   ARG F  22                 N   MSE F  23     1555   1555  1.33  
LINK         C   MSE F  23                 N   GLU F  24     1555   1555  1.33  
LINK         C   ARG F  55                 N   MSE F  56     1555   1555  1.33  
LINK         C   MSE F  56                 N   ILE F  57     1555   1555  1.33  
LINK         C   MSE G   1                 N   VAL G   2     1555   1555  1.33  
LINK         C   ARG G  22                 N   MSE G  23     1555   1555  1.33  
LINK         C   MSE G  23                 N   GLU G  24     1555   1555  1.33  
LINK         C   ARG G  55                 N   MSE G  56     1555   1555  1.33  
LINK         C   MSE G  56                 N   ILE G  57     1555   1555  1.33  
LINK         C   ARG H  22                 N   MSE H  23     1555   1555  1.33  
LINK         C   MSE H  23                 N   GLU H  24     1555   1555  1.33  
LINK         C   ARG H  55                 N   MSE H  56     1555   1555  1.33  
LINK         C   MSE H  56                 N   ILE H  57     1555   1555  1.33  
CRYST1   35.988  121.173   60.432  90.00  93.03  90.00 P 1 21 1     16          
ORIGX1      1.000000  0.000000  0.000000        0.00000                         
ORIGX2      0.000000  1.000000  0.000000        0.00000                         
ORIGX3      0.000000  0.000000  1.000000        0.00000                         
SCALE1      0.027787  0.000000  0.001470        0.00000                         
SCALE2      0.000000  0.008253  0.000000        0.00000                         
SCALE3      0.000000  0.000000  0.016571        0.00000                         
ATOM     35  N   GLU A  34      33.498  23.166 -10.387  1.00 30.88           N
ATOM     36  CA  GLU A  34      33.492  23.481  -8.972  1.00 31.19           C
ATOM     37  C   GLU A  34      34.355  24.736  -8.822  1.00 31.67           C
ATOM     38  O   GLU A  34      34.098  25.621  -7.993  1.00 30.95           O
ATOM     39  CB  GLU A  34      34.110  22.314  -8.212  1.00 31.87           C
ATOM     40  CG  GLU A  34      33.802  22.290  -6.754  1.00 33.99           C
ATOM     41  CD  GLU A  34      32.313  22.267  -6.463  1.00 33.15           C
ATOM     42  OE1 GLU A  34      31.621  21.299  -6.849  1.00 35.18           O
ATOM     43  OE2 GLU A  34      31.837  23.226  -5.838  1.00 32.20           O
ATOM     44  N   LEU A  35      35.382  24.796  -9.657  1.00 31.77           N
ATOM     45  CA  LEU A  35      36.309  25.911  -9.690  1.00 32.93           C
ATOM     46  C   LEU A  35      35.641  27.111 -10.355  1.00 32.67           C
ATOM     47  O   LEU A  35      35.979  28.259 -10.061  1.00 31.45           O
ATOM     48  CB  LEU A  35      37.555  25.503 -10.472  1.00 32.97           C
ATOM     49  CG  LEU A  35      38.790  26.401 -10.442  1.00 34.26           C
ATOM     50  CD1 LEU A  35      39.163  26.744  -9.012  1.00 34.25           C
ATOM     51  CD2 LEU A  35      39.920  25.671 -11.140  1.00 35.90           C
ATOM     52  N   GLU A  36      34.699  26.831 -11.255  1.00 34.15           N
ATOM     53  CA  GLU A  36      33.941  27.866 -11.964  1.00 35.74           C
ATOM     54  C   GLU A  36      32.911  28.463 -11.008  1.00 34.68           C
ATOM     55  O   GLU A  36      32.733  29.673 -10.957  1.00 34.48           O
ATOM     56  CB  GLU A  36      33.231  27.251 -13.181  1.00 37.62           C
ATOM     57  CG  GLU A  36      31.878  27.870 -13.548  1.00 41.42           C
ATOM     58  CD  GLU A  36      31.991  29.254 -14.154  1.00 44.48           C
ATOM     59  OE1 GLU A  36      32.828  29.434 -15.064  1.00 47.22           O
ATOM     60  OE2 GLU A  36      31.228  30.152 -13.727  1.00 45.63           O
ATOM     61  N   ARG A  37      32.234  27.607 -10.248  1.00 34.96           N
ATOM     62  CA  ARG A  37      31.229  28.078  -9.302  1.00 35.74           C
ATOM     63  C   ARG A  37      31.851  28.962  -8.223  1.00 36.15           C
ATOM     64  O   ARG A  37      31.203  29.872  -7.711  1.00 36.31           O
ATOM     65  CB  ARG A  37      30.520  26.894  -8.649  1.00 37.92           C
ATOM     66  CG  ARG A  37      29.516  27.302  -7.567  1.00 40.05           C
ATOM     67  CD  ARG A  37      29.054  26.095  -6.780  1.00 41.47           C
ATOM     68  NE  ARG A  37      29.152  26.335  -5.343  1.00 43.63           N
ATOM     69  CZ  ARG A  37      29.077  25.382  -4.420  1.00 44.37           C
ATOM     70  NH1 ARG A  37      28.904  24.115  -4.784  1.00 43.94           N
ATOM     71  NH2 ARG A  37      29.176  25.699  -3.133  1.00 44.46           N
ATOM     72  N   ALA A  38      33.108  28.696  -7.881  1.00 36.10           N
ATOM     73  CA  ALA A  38      33.793  29.477  -6.858  1.00 36.04           C
ATOM     74  C   ALA A  38      34.150  30.850  -7.413  1.00 36.58           C
ATOM     75  O   ALA A  38      33.816  31.872  -6.812  1.00 36.34           O
ATOM     76  CB  ALA A  38      35.052  28.753  -6.397  1.00 35.09           C
ATOM     77  N   LYS A  39      34.829  30.845  -8.565  1.00 36.53           N
ATOM     78  CA  LYS A  39      35.250  32.054  -9.254  1.00 37.32           C
ATOM     79  C   LYS A  39      34.093  33.032  -9.407  1.00 35.28           C
ATOM     80  O   LYS A  39      34.215  34.198  -9.060  1.00 34.32           O
ATOM     81  CB  LYS A  39      35.847  31.710 -10.618  1.00 40.56           C
ATOM     82  CG  LYS A  39      36.319  32.917 -11.412  1.00 44.94           C
ATOM     83  CD  LYS A  39      36.899  32.501 -12.753  1.00 47.56           C
ATOM     84  CE  LYS A  39      37.625  31.170 -12.651  1.00 48.53           C
ATOM     85  NZ  LYS A  39      38.182  30.739 -13.963  1.00 49.87           N
ATOM     86  N   ALA A  40      32.971  32.539  -9.916  1.00 34.34           N
ATOM     87  CA  ALA A  40      31.783  33.368 -10.103  1.00 33.86           C
ATOM     88  C   ALA A  40      31.313  33.879  -8.749  1.00 34.24           C
ATOM     89  O   ALA A  40      30.866  35.021  -8.609  1.00 32.85           O
ATOM     90  CB  ALA A  40      30.684  32.554 -10.752  1.00 33.87           C
ATOM     91  N   SER A  41      31.422  33.005  -7.756  1.00 35.19           N
ATOM     92  CA  SER A  41      31.009  33.300  -6.395  1.00 35.36           C
ATOM     93  C   SER A  41      31.873  34.364  -5.737  1.00 33.90           C
ATOM     94  O   SER A  41      31.379  35.219  -5.011  1.00 34.79           O
ATOM     95  CB  SER A  41      31.048  32.018  -5.573  1.00 36.90           C
ATOM     96  OG  SER A  41      31.634  32.261  -4.311  1.00 38.68           O
ATOM     97  N   ILE A  42      33.171  34.302  -5.962  1.00 34.16           N
ATOM     98  CA  ILE A  42      34.059  35.302  -5.390  1.00 33.85           C
ATOM     99  C   ILE A  42      33.674  36.690  -5.916  1.00 35.85           C
ATOM    100  O   ILE A  42      33.752  37.665  -5.176  1.00 36.48           O
ATOM    101  CB  ILE A  42      35.532  35.011  -5.737  1.00 31.22           C
ATOM    102  CG1 ILE A  42      36.033  33.833  -4.909  1.00 29.67           C
ATOM    103  CG2 ILE A  42      36.401  36.226  -5.436  1.00 29.60           C
ATOM    104  CD1 ILE A  42      37.440  33.410  -5.261  1.00 26.97           C
ATOM    105  N   ARG A  43      33.251  36.769  -7.180  1.00 37.46           N
ATOM    106  CA  ARG A  43      32.855  38.046  -7.788  1.00 39.83           C
ATOM    107  C   ARG A  43      31.541  38.577  -7.204  1.00 40.08           C
ATOM    108  O   ARG A  43      31.357  39.787  -7.044  1.00 39.87           O
ATOM    109  CB  ARG A  43      32.709  37.900  -9.314  1.00 40.88           C
ATOM    110  CG  ARG A  43      32.079  39.122 -10.021  1.00 43.22           C
ATOM    111  CD  ARG A  43      31.899  38.924 -11.531  1.00 44.25           C
ATOM    112  NE  ARG A  43      30.712  39.629 -12.023  1.00 45.71           N
ATOM    113  CZ  ARG A  43      30.315  39.669 -13.296  1.00 45.76           C
ATOM    114  NH1 ARG A  43      31.010  39.044 -14.241  1.00 45.33           N
ATOM    115  NH2 ARG A  43      29.208  40.331 -13.626  1.00 45.86           N
ATOM    116  N   ARG A  44      30.627  37.661  -6.902  1.00 39.14           N
ATOM    117  CA  ARG A  44      29.335  38.015  -6.335  1.00 38.54           C
ATOM    118  C   ARG A  44      29.528  38.597  -4.938  1.00 37.55           C
ATOM    119  O   ARG A  44      28.871  39.577  -4.574  1.00 37.79           O
ATOM    120  CB  ARG A  44      28.457  36.768  -6.231  1.00 41.17           C
ATOM    121  CG  ARG A  44      27.037  36.946  -6.724  1.00 42.90           C
ATOM    122  CD  ARG A  44      27.041  37.336  -8.193  1.00 45.23           C
ATOM    123  NE  ARG A  44      26.069  36.573  -8.973  1.00 46.91           N
ATOM    124  CZ  ARG A  44      25.948  36.647 -10.296  1.00 47.25           C
ATOM    125  NH1 ARG A  44      26.739  37.452 -10.999  1.00 46.27           N
ATOM    126  NH2 ARG A  44      25.026  35.920 -10.918  1.00 47.90           N
ATOM    127  N   LEU A  45      30.428  37.973  -4.168  1.00 34.50           N
ATOM    128  CA  LEU A  45      30.737  38.374  -2.789  1.00 33.60           C
ATOM    129  C   LEU A  45      31.602  39.627  -2.661  1.00 33.28           C
ATOM    130  O   LEU A  45      31.418  40.400  -1.724  1.00 31.04           O
ATOM    131  CB  LEU A  45      31.426  37.220  -2.030  1.00 31.28           C
ATOM    132  CG  LEU A  45      30.640  35.923  -1.795  1.00 29.80           C
ATOM    133  CD1 LEU A  45      31.597  34.817  -1.398  1.00 28.71           C
ATOM    134  CD2 LEU A  45      29.570  36.125  -0.712  1.00 28.46           C
ATOM    135  N   GLU A  46      32.563  39.808  -3.565  1.00 34.08           N
ATOM    136  CA  GLU A  46      33.425  40.987  -3.527  1.00 36.73           C
ATOM    137  C   GLU A  46      32.604  42.246  -3.816  1.00 38.10           C
ATOM    138  O   GLU A  46      32.901  43.316  -3.282  1.00 38.52           O
ATOM    139  CB  GLU A  46      34.568  40.883  -4.552  1.00 35.55           C
ATOM    140  CG  GLU A  46      35.633  39.840  -4.231  1.00 37.39           C
ATOM    141  CD  GLU A  46      36.696  39.739  -5.319  1.00 38.05           C
ATOM    142  OE1 GLU A  46      36.319  39.698  -6.511  1.00 37.17           O
ATOM    143  OE2 GLU A  46      37.904  39.693  -4.986  1.00 38.70           O
ATOM    144  N   GLN A  47      31.586  42.124  -4.667  1.00 38.97           N
ATOM    145  CA  GLN A  47      30.757  43.285  -4.973  1.00 40.50           C
ATOM    146  C   GLN A  47      29.882  43.562  -3.767  1.00 39.27           C
ATOM    147  O   GLN A  47      29.730  44.713  -3.353  1.00 39.69           O
ATOM    148  CB  GLN A  47      29.865  43.058  -6.199  1.00 43.10           C
ATOM    149  CG  GLN A  47      28.991  44.281  -6.511  1.00 47.14           C
ATOM    150  CD  GLN A  47      27.995  44.054  -7.639  1.00 49.95           C
ATOM    151  OE1 GLN A  47      27.131  43.168  -7.560  1.00 50.77           O
ATOM    152  NE2 GLN A  47      28.100  44.867  -8.697  1.00 51.76           N
ATOM    153  N   GLU A  48      29.302  42.503  -3.202  1.00 38.62           N
ATOM    154  CA  GLU A  48      28.466  42.668  -2.018  1.00 36.37           C
ATOM    155  C   GLU A  48      29.296  43.290  -0.898  1.00 32.52           C
ATOM    156  O   GLU A  48      28.808  44.155  -0.179  1.00 31.94           O
ATOM    157  CB  GLU A  48      27.883  41.328  -1.563  1.00 38.68           C
ATOM    158  CG  GLU A  48      26.991  40.673  -2.597  1.00 42.55           C
ATOM    159  CD  GLU A  48      25.828  39.928  -1.970  1.00 45.96           C
ATOM    160  OE1 GLU A  48      24.995  40.590  -1.320  1.00 50.89           O
ATOM    161  OE2 GLU A  48      25.742  38.691  -2.124  1.00 47.35           O
ATOM    162  N   VAL A  49      30.551  42.866  -0.759  1.00 29.58           N
ATOM    163  CA  VAL A  49      31.410  43.417   0.290  1.00 28.55           C
ATOM    164  C   VAL A  49      31.597  44.906   0.058  1.00 27.65           C
ATOM    165  O   VAL A  49      31.667  45.690   1.016  1.00 25.91           O
ATOM    166  CB  VAL A  49      32.810  42.753   0.339  1.00 28.13           C
ATOM    167  CG1 VAL A  49      33.732  43.545   1.278  1.00 30.45           C
ATOM    168  CG2 VAL A  49      32.703  41.325   0.833  1.00 28.57           C
ATOM    169  N   ASN A  50      31.679  45.293  -1.214  1.00 27.30           N
ATOM    170  CA  ASN A  50      31.856  46.693  -1.569  1.00 27.72           C
ATOM    171  C   ASN A  50      30.591  47.515  -1.386  1.00 26.97           C
ATOM    172  O   ASN A  50      30.669  48.689  -1.066  1.00 27.59           O
ATOM    173  CB  ASN A  50      32.353  46.836  -3.010  1.00 28.91           C
ATOM    174  CG  ASN A  50      33.729  46.248  -3.202  1.00 30.57           C
ATOM    175  OD1 ASN A  50      34.570  46.303  -2.302  1.00 32.96           O
ATOM    176  ND2 ASN A  50      33.982  45.694  -4.392  1.00 34.05           N
ATOM    177  N   GLN A  51      29.428  46.910  -1.596  1.00 28.74           N
ATOM    178  CA  GLN A  51      28.161  47.626  -1.414  1.00 29.45           C
ATOM    179  C   GLN A  51      27.871  47.871   0.074  1.00 29.73           C
ATOM    180  O   GLN A  51      27.242  48.869   0.441  1.00 28.45           O
ATOM    181  CB  GLN A  51      27.004  46.825  -2.010  1.00 30.58           C
ATOM    182  CG  GLN A  51      27.101  46.536  -3.500  1.00 32.54           C
ATOM    183  CD  GLN A  51      25.900  45.742  -3.993  1.00 33.40           C
ATOM    184  OE1 GLN A  51      25.350  44.921  -3.255  1.00 34.76           O
ATOM    185  NE2 GLN A  51      25.496  45.968  -5.235  1.00 33.97           N
ATOM    186  N   GLU A  52      28.304  46.942   0.925  1.00 28.71           N
ATOM    187  CA  GLU A  52      28.083  47.087   2.358  1.00 29.60           C
ATOM    188  C   GLU A  52      29.046  48.105   2.963  1.00 28.32           C
ATOM    189  O   GLU A  52      28.630  48.932   3.761  1.00 27.36           O
ATOM    190  CB  GLU A  52      28.225  45.744   3.071  1.00 31.56           C
ATOM    191  CG  GLU A  52      27.207  44.712   2.645  1.00 35.17           C
ATOM    192  CD  GLU A  52      25.778  45.232   2.746  1.00 38.73           C
ATOM    193  OE1 GLU A  52      25.344  45.622   3.856  1.00 37.28           O
ATOM    194  OE2 GLU A  52      25.095  45.252   1.699  1.00 40.82           O
ATOM    195  N   ARG A  53      30.325  48.039   2.597  1.00 30.27           N
ATOM    196  CA  ARG A  53      31.325  49.000   3.080  1.00 30.33           C
ATOM    197  C   ARG A  53      30.899  50.417   2.673  1.00 29.52           C
ATOM    198  O   ARG A  53      31.218  51.399   3.347  1.00 28.54           O
ATOM    199  CB  ARG A  53      32.700  48.704   2.469  1.00 31.12           C
ATOM    200  CG  ARG A  53      33.383  47.474   3.028  1.00 33.19           C
ATOM    201  CD  ARG A  53      34.835  47.371   2.566  1.00 35.19           C
ATOM    202  NE  ARG A  53      35.435  46.131   3.055  1.00 35.54           N
ATOM    203  CZ  ARG A  53      35.730  45.891   4.327  1.00 34.95           C
ATOM    204  NH1 ARG A  53      35.497  46.817   5.254  1.00 36.86           N
ATOM    205  NH2 ARG A  53      36.220  44.710   4.685  1.00 33.01           N
ATOM    206  N   PHE A  54      30.199  50.514   1.546  1.00 28.84           N
ATOM    207  CA  PHE A  54      29.709  51.801   1.059  1.00 30.50           C
ATOM    208  C   PHE A  54      28.551  52.232   1.969  1.00 31.73           C
ATOM    209  O   PHE A  54      28.389  53.420   2.254  1.00 31.56           O
ATOM    210  CB  PHE A  54      29.227  51.684  -0.398  1.00 31.23           C
ATOM    211  CG  PHE A  54      28.965  53.018  -1.064  1.00 32.43           C
ATOM    212  CD1 PHE A  54      29.925  54.022  -1.036  1.00 34.03           C
ATOM    213  CD2 PHE A  54      27.760  53.265  -1.712  1.00 33.59           C
ATOM    214  CE1 PHE A  54      29.690  55.260  -1.644  1.00 35.13           C
ATOM    215  CE2 PHE A  54      27.514  54.497  -2.324  1.00 34.36           C
ATOM    216  CZ  PHE A  54      28.484  55.496  -2.288  1.00 33.70           C
ATOM    217  N   ARG A  55      27.755  51.263   2.425  1.00 32.44           N
ATOM    218  CA  ARG A  55      26.640  51.545   3.327  1.00 34.14           C
ATOM    219  C   ARG A  55      27.265  52.060   4.598  1.00 33.59           C
ATOM    220  O   ARG A  55      26.850  53.073   5.149  1.00 34.04           O
ATOM    221  CB  ARG A  55      25.850  50.279   3.668  1.00 36.38           C
ATOM    222  CG  ARG A  55      24.917  49.789   2.586  1.00 38.16           C
ATOM    223  CD  ARG A  55      24.024  48.686   3.148  1.00 39.91           C
ATOM    224  NE  ARG A  55      23.045  48.218   2.172  1.00 43.56           N
ATOM    225  CZ  ARG A  55      22.099  47.318   2.429  1.00 45.49           C
ATOM    226  NH1 ARG A  55      21.997  46.775   3.639  1.00 47.59           N
ATOM    227  NH2 ARG A  55      21.239  46.973   1.478  1.00 46.69           N
HETATM  228  N   MSE A  56      28.284  51.331   5.036  1.00 33.41           N
HETATM  229  CA  MSE A  56      29.052  51.637   6.230  1.00 33.38           C
HETATM  230  C   MSE A  56      29.464  53.101   6.310  1.00 31.41           C
HETATM  231  O   MSE A  56      28.998  53.829   7.171  1.00 29.78           O
HETATM  232  CB  MSE A  56      30.314  50.786   6.257  1.00 37.09           C
HETATM  233  CG  MSE A  56      30.298  49.571   7.136  1.00 39.90           C
HETATM  234 SE   MSE A  56      31.814  49.778   8.321  1.00 47.22          Se
HETATM  235  CE  MSE A  56      33.263  49.091   7.259  1.00 42.06           C
ATOM    236  N   ILE A  57      30.358  53.524   5.418  1.00 29.77           N
ATOM    237  CA  ILE A  57      30.843  54.904   5.413  1.00 29.47           C
ATOM    238  C   ILE A  57      29.729  55.931   5.427  1.00 28.56           C
ATOM    239  O   ILE A  57      29.766  56.891   6.198  1.00 26.35           O
ATOM    240  CB  ILE A  57      31.755  55.165   4.195  1.00 29.73           C
ATOM    241  CG1 ILE A  57      33.035  54.359   4.360  1.00 29.71           C
ATOM    242  CG2 ILE A  57      32.081  56.676   4.058  1.00 30.61           C
ATOM    243  CD1 ILE A  57      33.882  54.772   5.561  1.00 32.43           C
ATOM    244  N   TYR A  58      28.743  55.749   4.560  1.00 28.12           N
ATOM    245  CA  TYR A  58      27.614  56.673   4.502  1.00 27.84           C
ATOM    246  C   TYR A  58      26.894  56.721   5.851  1.00 27.66           C
ATOM    247  O   TYR A  58      26.505  57.789   6.335  1.00 27.67           O
ATOM    248  CB  TYR A  58      26.634  56.221   3.425  1.00 28.83           C
ATOM    249  CG  TYR A  58      25.371  57.050   3.394  1.00 30.70           C
ATOM    250  CD1 TYR A  58      25.432  58.422   3.188  1.00 30.74           C
ATOM    251  CD2 TYR A  58      24.119  56.464   3.573  1.00 30.64           C
ATOM    252  CE1 TYR A  58      24.284  59.202   3.155  1.00 31.09           C
ATOM    253  CE2 TYR A  58      22.947  57.241   3.544  1.00 32.35           C
ATOM    254  CZ  TYR A  58      23.048  58.615   3.335  1.00 32.22           C
ATOM    255  OH  TYR A  58      21.922  59.416   3.311  1.00 31.19           O
ATOM    256  N   LEU A  59      26.716  55.552   6.456  1.00 26.76           N
ATOM    257  CA  LEU A  59      26.030  55.481   7.732  1.00 25.52           C
ATOM    258  C   LEU A  59      26.831  56.114   8.855  1.00 25.05           C
ATOM    259  O   LEU A  59      26.262  56.862   9.653  1.00 24.19           O
ATOM    260  CB  LEU A  59      25.664  54.034   8.066  1.00 25.82           C
ATOM    261  CG  LEU A  59      24.643  53.402   7.122  1.00 25.33           C
ATOM    262  CD1 LEU A  59      24.507  51.937   7.440  1.00 25.67           C
ATOM    263  CD2 LEU A  59      23.295  54.096   7.249  1.00 27.56           C
ATOM    264  N   GLN A  60      28.130  55.833   8.958  1.00 24.16           N
ATOM    265  CA  GLN A  60      28.871  56.486  10.028  1.00 26.07           C
ATOM    266  C   GLN A  60      28.982  57.991   9.786  1.00 27.25           C
ATOM    267  O   GLN A  60      29.036  58.770  10.740  1.00 26.29           O
ATOM    268  CB  GLN A  60      30.252  55.846  10.267  1.00 28.18           C
ATOM    269  CG  GLN A  60      30.958  55.276   9.087  1.00 29.33           C
ATOM    270  CD  GLN A  60      32.170  54.469   9.519  1.00 32.13           C
ATOM    271  OE1 GLN A  60      32.053  53.559  10.339  1.00 30.83           O
ATOM    272  NE2 GLN A  60      33.341  54.800   8.974  1.00 32.31           N
ATOM    273  N   THR A  61      29.007  58.401   8.515  1.00 29.75           N
ATOM    274  CA  THR A  61      29.041  59.820   8.163  1.00 30.16           C
ATOM    275  C   THR A  61      27.749  60.461   8.690  1.00 32.43           C
ATOM    276  O   THR A  61      27.758  61.589   9.174  1.00 34.30           O
ATOM    277  CB  THR A  61      29.088  60.014   6.621  1.00 31.29           C
ATOM    278  OG1 THR A  61      30.312  59.483   6.108  1.00 29.54           O
ATOM    279  CG2 THR A  61      29.020  61.486   6.251  1.00 29.80           C
TER     348      GLN B  33
ATOM    349  N   GLU B  34      21.254  50.118  11.760  1.00 28.39           N
ATOM    350  CA  GLU B  34      21.626  49.778  10.403  1.00 29.23           C
ATOM    351  C   GLU B  34      23.147  49.712  10.204  1.00 29.02           C
ATOM    352  O   GLU B  34      23.650  48.867   9.454  1.00 28.32           O
ATOM    353  CB  GLU B  34      21.025  50.791   9.444  1.00 31.44           C
ATOM    354  CG  GLU B  34      21.193  50.426   7.989  1.00 35.86           C
ATOM    355  CD  GLU B  34      20.500  49.117   7.630  1.00 37.89           C
ATOM    356  OE1 GLU B  34      19.267  49.036   7.831  1.00 38.74           O
ATOM    357  OE2 GLU B  34      21.184  48.177   7.150  1.00 39.07           O
ATOM    358  N   LEU B  35      23.881  50.606  10.863  1.00 27.02           N
ATOM    359  CA  LEU B  35      25.329  50.632  10.731  1.00 27.19           C
ATOM    360  C   LEU B  35      25.861  49.322  11.289  1.00 27.35           C
ATOM    361  O   LEU B  35      26.861  48.775  10.826  1.00 27.15           O
ATOM    362  CB  LEU B  35      25.898  51.808  11.526  1.00 26.79           C
ATOM    363  CG  LEU B  35      27.421  51.959  11.520  1.00 27.62           C
ATOM    364  CD1 LEU B  35      27.842  52.303  10.124  1.00 27.51           C
ATOM    365  CD2 LEU B  35      27.871  53.076  12.449  1.00 27.12           C
ATOM    366  N   GLU B  36      25.138  48.815  12.277  1.00 27.76           N
ATOM    367  CA  GLU B  36      25.499  47.593  12.956  1.00 27.91           C
ATOM    368  C   GLU B  36      25.208  46.342  12.105  1.00 28.75           C
ATOM    369  O   GLU B  36      26.005  45.405  12.092  1.00 28.29           O
ATOM    370  CB  GLU B  36      24.767  47.580  14.305  1.00 27.48           C
ATOM    371  CG  GLU B  36      25.552  47.037  15.483  1.00 26.69           C
ATOM    372  CD  GLU B  36      27.006  47.470  15.510  1.00 26.26           C
ATOM    373  OE1 GLU B  36      27.308  48.599  15.953  1.00 22.69           O
ATOM    374  OE2 GLU B  36      27.861  46.663  15.074  1.00 28.31           O
ATOM    375  N   ARG B  37      24.106  46.310  11.362  1.00 29.66           N
ATOM    376  CA  ARG B  37      23.882  45.117  10.564  1.00 32.04           C
ATOM    377  C   ARG B  37      24.658  45.148   9.259  1.00 30.87           C
ATOM    378  O   ARG B  37      24.765  44.130   8.568  1.00 29.94           O
ATOM    379  CB  ARG B  37      22.387  44.851  10.322  1.00 35.06           C
ATOM    380  CG  ARG B  37      21.545  45.954   9.741  1.00 38.08           C
ATOM    381  CD  ARG B  37      20.084  45.686  10.140  1.00 39.46           C
ATOM    382  NE  ARG B  37      19.140  46.649   9.588  1.00 41.19           N
ATOM    383  CZ  ARG B  37      17.866  46.737   9.964  1.00 41.59           C
ATOM    384  NH1 ARG B  37      17.394  45.915  10.894  1.00 41.08           N
ATOM    385  NH2 ARG B  37      17.066  47.654   9.422  1.00 40.36           N
ATOM    386  N   ALA B  38      25.207  46.315   8.934  1.00 29.42           N
ATOM    387  CA  ALA B  38      26.023  46.459   7.733  1.00 28.44           C
ATOM    388  C   ALA B  38      27.412  45.900   8.061  1.00 27.40           C
ATOM    389  O   ALA B  38      28.037  45.249   7.221  1.00 26.34           O
ATOM    390  CB  ALA B  38      26.133  47.927   7.325  1.00 26.32           C
ATOM    391  N   LYS B  39      27.888  46.169   9.277  1.00 26.41           N
ATOM    392  CA  LYS B  39      29.191  45.680   9.737  1.00 26.65           C
ATOM    393  C   LYS B  39      29.122  44.185   9.983  1.00 25.99           C
ATOM    394  O   LYS B  39      30.138  43.496   9.900  1.00 26.85           O
ATOM    395  CB  LYS B  39      29.607  46.354  11.047  1.00 26.37           C
ATOM    396  CG  LYS B  39      29.667  47.853  10.981  1.00 28.23           C
ATOM    397  CD  LYS B  39      30.186  48.447  12.285  1.00 30.66           C
ATOM    398  CE  LYS B  39      30.874  49.790  12.015  1.00 33.28           C
ATOM    399  NZ  LYS B  39      31.307  50.429  13.275  1.00 33.36           N
ATOM    400  N   ALA B  40      27.929  43.691  10.319  1.00 24.52           N
ATOM    401  CA  ALA B  40      27.732  42.267  10.572  1.00 24.47           C
ATOM    402  C   ALA B  40      27.780  41.520   9.256  1.00 25.11           C
ATOM    403  O   ALA B  40      28.259  40.386   9.197  1.00 24.42           O
ATOM    404  CB  ALA B  40      26.389  42.016  11.236  1.00 22.73           C
ATOM    405  N   SER B  41      27.255  42.151   8.206  1.00 26.20           N
ATOM    406  CA  SER B  41      27.262  41.550   6.889  1.00 27.51           C
ATOM    407  C   SER B  41      28.681  41.573   6.344  1.00 27.10           C
ATOM    408  O   SER B  41      29.164  40.574   5.835  1.00 24.88           O
ATOM    409  CB  SER B  41      26.319  42.304   5.948  1.00 30.54           C
ATOM    410  OG  SER B  41      24.971  42.108   6.351  1.00 37.11           O
ATOM    411  N   ILE B  42      29.357  42.709   6.466  1.00 27.14           N
ATOM    412  CA  ILE B  42      30.732  42.810   5.973  1.00 28.60           C
ATOM    413  C   ILE B  42      31.630  41.722   6.552  1.00 29.41           C
ATOM    414  O   ILE B  42      32.250  40.941   5.815  1.00 29.36           O
ATOM    415  CB  ILE B  42      31.357  44.182   6.324  1.00 26.51           C
ATOM    416  CG1 ILE B  42      30.591  45.301   5.605  1.00 26.61           C
ATOM    417  CG2 ILE B  42      32.825  44.199   5.948  1.00 25.02           C
ATOM    418  CD1 ILE B  42      31.049  46.703   5.985  1.00 24.45           C
ATOM    419  N   ARG B  43      31.710  41.672   7.875  1.00 30.04           N
ATOM    420  CA  ARG B  43      32.558  40.676   8.508  1.00 33.51           C
ATOM    421  C   ARG B  43      32.180  39.273   8.074  1.00 31.71           C
ATOM    422  O   ARG B  43      33.011  38.377   8.096  1.00 31.72           O
ATOM    423  CB  ARG B  43      32.505  40.815  10.042  1.00 35.98           C
ATOM    424  CG  ARG B  43      33.178  42.105  10.518  1.00 40.60           C
ATOM    425  CD  ARG B  43      33.639  42.060  11.970  1.00 44.31           C
ATOM    426  NE  ARG B  43      34.767  42.976  12.180  1.00 47.90           N
ATOM    427  CZ  ARG B  43      35.278  43.292  13.367  1.00 49.77           C
ATOM    428  NH1 ARG B  43      34.767  42.766  14.476  1.00 51.69           N
ATOM    429  NH2 ARG B  43      36.299  44.138  13.446  1.00 50.22           N
ATOM    430  N   ARG B  44      30.933  39.091   7.652  1.00 32.01           N
ATOM    431  CA  ARG B  44      30.456  37.775   7.222  1.00 31.80           C
ATOM    432  C   ARG B  44      30.791  37.478   5.767  1.00 29.68           C
ATOM    433  O   ARG B  44      31.260  36.384   5.424  1.00 28.33           O
ATOM    434  CB  ARG B  44      28.947  37.680   7.415  1.00 33.92           C
ATOM    435  CG  ARG B  44      28.377  36.319   7.051  1.00 38.01           C
ATOM    436  CD  ARG B  44      27.239  35.940   7.995  1.00 41.81           C
ATOM    437  NE  ARG B  44      27.092  34.487   8.081  1.00 44.89           N
ATOM    438  CZ  ARG B  44      26.633  33.844   9.154  1.00 47.19           C
ATOM    439  NH1 ARG B  44      26.272  34.528  10.240  1.00 46.79           N
ATOM    440  NH2 ARG B  44      26.547  32.515   9.152  1.00 46.49           N
ATOM    441  N   LEU B  45      30.530  38.452   4.910  1.00 29.01           N
ATOM    442  CA  LEU B  45      30.812  38.296   3.491  1.00 29.76           C
ATOM    443  C   LEU B  45      32.317  38.226   3.279  1.00 29.33           C
ATOM    444  O   LEU B  45      32.789  37.575   2.345  1.00 27.51           O
ATOM    445  CB  LEU B  45      30.237  39.480   2.709  1.00 29.74           C
ATOM    446  CG  LEU B  45      28.818  39.366   2.136  1.00 31.35           C
ATOM    447  CD1 LEU B  45      27.971  38.499   3.023  1.00 34.21           C
ATOM    448  CD2 LEU B  45      28.211  40.747   2.005  1.00 30.57           C
ATOM    449  N   GLU B  46      33.064  38.902   4.150  1.00 28.73           N
ATOM    450  CA  GLU B  46      34.515  38.925   4.031  1.00 29.98           C
ATOM    451  C   GLU B  46      35.101  37.555   4.299  1.00 30.40           C
ATOM    452  O   GLU B  46      36.017  37.137   3.594  1.00 31.46           O
ATOM    453  CB  GLU B  46      35.117  39.942   4.997  1.00 31.19           C
ATOM    454  CG  GLU B  46      36.577  40.277   4.746  1.00 33.81           C
ATOM    455  CD  GLU B  46      36.866  40.560   3.287  1.00 35.63           C
ATOM    456  OE1 GLU B  46      37.320  39.627   2.589  1.00 35.82           O
ATOM    457  OE2 GLU B  46      36.631  41.705   2.832  1.00 37.46           O
ATOM    458  N   GLN B  47      34.572  36.851   5.299  1.00 28.89           N
ATOM    459  CA  GLN B  47      35.073  35.527   5.628  1.00 29.49           C
ATOM    460  C   GLN B  47      34.644  34.524   4.568  1.00 29.24           C
ATOM    461  O   GLN B  47      35.340  33.543   4.309  1.00 28.40           O
ATOM    462  CB  GLN B  47      34.564  35.068   6.996  1.00 31.58           C
ATOM    463  CG  GLN B  47      35.135  33.709   7.408  1.00 34.94           C
ATOM    464  CD  GLN B  47      34.617  33.212   8.746  1.00 36.20           C
ATOM    465  OE1 GLN B  47      33.415  33.013   8.928  1.00 36.72           O
ATOM    466  NE2 GLN B  47      35.531  32.997   9.691  1.00 37.49           N
ATOM    467  N   GLU B  48      33.483  34.752   3.967  1.00 27.78           N
ATOM    468  CA  GLU B  48      33.029  33.849   2.927  1.00 28.09           C
ATOM    469  C   GLU B  48      33.850  34.028   1.658  1.00 25.47           C
ATOM    470  O   GLU B  48      33.999  33.091   0.887  1.00 25.36           O
ATOM    471  CB  GLU B  48      31.545  34.059   2.664  1.00 29.51           C
ATOM    472  CG  GLU B  48      30.786  34.038   3.963  1.00 36.92           C
ATOM    473  CD  GLU B  48      29.507  33.254   3.886  1.00 39.32           C
ATOM    474  OE1 GLU B  48      29.567  32.038   3.598  1.00 43.40           O
ATOM    475  OE2 GLU B  48      28.444  33.858   4.122  1.00 41.38           O
ATOM    476  N   VAL B  49      34.402  35.217   1.429  1.00 24.23           N
ATOM    477  CA  VAL B  49      35.215  35.395   0.221  1.00 24.02           C
ATOM    478  C   VAL B  49      36.541  34.679   0.449  1.00 24.78           C
ATOM    479  O   VAL B  49      37.109  34.086  -0.475  1.00 24.13           O
ATOM    480  CB  VAL B  49      35.507  36.881  -0.083  1.00 22.60           C
ATOM    481  CG1 VAL B  49      36.216  36.991  -1.443  1.00 22.26           C
ATOM    482  CG2 VAL B  49      34.199  37.672  -0.109  1.00 23.09           C
ATOM    483  N   ASN B  50      37.021  34.724   1.692  1.00 23.98           N
ATOM    484  CA  ASN B  50      38.281  34.072   2.056  1.00 25.36           C
ATOM    485  C   ASN B  50      38.128  32.565   1.961  1.00 24.14           C
ATOM    486  O   ASN B  50      39.038  31.859   1.543  1.00 24.76           O
ATOM    487  CB  ASN B  50      38.686  34.449   3.485  1.00 26.65           C
ATOM    488  CG  ASN B  50      39.223  35.851   3.586  1.00 27.83           C
ATOM    489  OD1 ASN B  50      39.322  36.414   4.686  1.00 29.53           O
ATOM    490  ND2 ASN B  50      39.593  36.423   2.454  1.00 28.24           N
ATOM    491  N   GLN B  51      36.970  32.078   2.382  1.00 23.39           N
ATOM    492  CA  GLN B  51      36.682  30.661   2.331  1.00 23.10           C
ATOM    493  C   GLN B  51      36.661  30.206   0.877  1.00 23.29           C
ATOM    494  O   GLN B  51      37.127  29.110   0.544  1.00 23.25           O
ATOM    495  CB  GLN B  51      35.324  30.400   2.970  1.00 23.53           C
ATOM    496  CG  GLN B  51      35.301  30.462   4.491  1.00 23.29           C
ATOM    497  CD  GLN B  51      33.887  30.523   5.023  1.00 22.84           C
ATOM    498  OE1 GLN B  51      33.007  29.794   4.563  1.00 25.78           O
ATOM    499  NE2 GLN B  51      33.654  31.406   5.980  1.00 26.47           N
ATOM    500  N   GLU B  52      36.114  31.048   0.008  1.00 23.06           N
ATOM    501  CA  GLU B  52      36.025  30.727  -1.421  1.00 24.63           C
ATOM    502  C   GLU B  52      37.432  30.715  -2.036  1.00 24.15           C
ATOM    503  O   GLU B  52      37.814  29.817  -2.813  1.00 22.54           O
ATOM    504  CB  GLU B  52      35.144  31.778  -2.104  1.00 24.99           C
ATOM    505  CG  GLU B  52      34.325  31.233  -3.217  1.00 27.54           C
ATOM    506  CD  GLU B  52      33.311  30.236  -2.725  1.00 26.76           C
ATOM    507  OE1 GLU B  52      32.384  30.648  -2.005  1.00 29.78           O
ATOM    508  OE2 GLU B  52      33.444  29.046  -3.054  1.00 25.19           O
ATOM    509  N   ARG B  53      38.214  31.718  -1.668  1.00 24.33           N
ATOM    510  CA  ARG B  53      39.586  31.836  -2.153  1.00 26.31           C
ATOM    511  C   ARG B  53      40.380  30.593  -1.729  1.00 26.19           C
ATOM    512  O   ARG B  53      41.211  30.077  -2.479  1.00 26.78           O
ATOM    513  CB  ARG B  53      40.222  33.104  -1.571  1.00 27.62           C
ATOM    514  CG  ARG B  53      39.702  34.422  -2.194  1.00 31.22           C
ATOM    515  CD  ARG B  53      40.299  35.651  -1.478  1.00 33.54           C
ATOM    516  NE  ARG B  53      39.936  36.944  -2.075  1.00 37.79           N
ATOM    517  CZ  ARG B  53      40.377  37.391  -3.257  1.00 38.92           C
ATOM    518  NH1 ARG B  53      41.203  36.657  -3.989  1.00 40.13           N
ATOM    519  NH2 ARG B  53      40.002  38.582  -3.712  1.00 40.78           N
ATOM    520  N   PHE B  54      40.115  30.112  -0.525  1.00 26.11           N
ATOM    521  CA  PHE B  54      40.792  28.930  -0.014  1.00 23.29           C
ATOM    522  C   PHE B  54      40.383  27.727  -0.852  1.00 22.04           C
ATOM    523  O   PHE B  54      41.216  26.897  -1.239  1.00 21.17           O
ATOM    524  CB  PHE B  54      40.385  28.697   1.444  1.00 25.14           C
ATOM    525  CG  PHE B  54      40.838  27.377   1.996  1.00 24.57           C
ATOM    526  CD1 PHE B  54      42.188  27.109   2.136  1.00 24.98           C
ATOM    527  CD2 PHE B  54      39.916  26.409   2.385  1.00 22.76           C
ATOM    528  CE1 PHE B  54      42.632  25.886   2.662  1.00 25.86           C
ATOM    529  CE2 PHE B  54      40.347  25.188   2.913  1.00 23.84           C
ATOM    530  CZ  PHE B  54      41.715  24.931   3.049  1.00 24.18           C
ATOM    531  N   ARG B  55      39.085  27.622  -1.110  1.00 21.29           N
ATOM    532  CA  ARG B  55      38.560  26.522  -1.916  1.00 20.95           C
ATOM    533  C   ARG B  55      39.136  26.571  -3.324  1.00 21.36           C
ATOM    534  O   ARG B  55      39.456  25.532  -3.889  1.00 19.25           O
ATOM    535  CB  ARG B  55      37.030  26.576  -1.991  1.00 21.58           C
ATOM    536  CG  ARG B  55      36.448  26.075  -3.321  1.00 24.54           C
ATOM    537  CD  ARG B  55      35.039  25.501  -3.123  1.00 25.92           C
ATOM    538  NE  ARG B  55      34.148  26.391  -2.373  1.00 26.47           N
ATOM    539  CZ  ARG B  55      32.956  26.013  -1.912  1.00 27.58           C
ATOM    540  NH1 ARG B  55      32.532  24.776  -2.136  1.00 27.21           N
ATOM    541  NH2 ARG B  55      32.201  26.849  -1.208  1.00 29.03           N
HETATM  542  N   MSE B  56      39.247  27.768  -3.901  1.00 22.49           N
HETATM  543  CA  MSE B  56      39.805  27.927  -5.248  1.00 22.45           C
HETATM  544  C   MSE B  56      41.264  27.492  -5.249  1.00 23.25           C
HETATM  545  O   MSE B  56      41.725  26.745  -6.127  1.00 19.97           O
HETATM  546  CB  MSE B  56      39.711  29.381  -5.692  1.00 28.25           C
HETATM  547  CG  MSE B  56      40.381  29.669  -7.034  1.00 34.10           C
HETATM  548 SE   MSE B  56      39.923  31.419  -7.707  1.00 41.06          Se
HETATM  549  CE  MSE B  56      38.027  31.117  -7.805  1.00 39.89           C
ATOM    550  N   ILE B  57      42.012  27.984  -4.274  1.00 23.30           N
ATOM    551  CA  ILE B  57      43.399  27.575  -4.190  1.00 24.51           C
ATOM    552  C   ILE B  57      43.417  26.047  -4.204  1.00 25.01           C
ATOM    553  O   ILE B  57      43.977  25.470  -5.113  1.00 25.75           O
ATOM    554  CB  ILE B  57      44.029  28.151  -2.932  1.00 25.06           C
ATOM    555  CG1 ILE B  57      44.095  29.658  -3.070  1.00 25.78           C
ATOM    556  CG2 ILE B  57      45.455  27.647  -2.767  1.00 27.88           C
ATOM    557  CD1 ILE B  57      44.225  30.335  -1.759  1.00 23.73           C
ATOM    558  N   TYR B  58      42.760  25.389  -3.249  1.00 26.55           N
ATOM    559  CA  TYR B  58      42.702  23.911  -3.186  1.00 26.76           C
ATOM    560  C   TYR B  58      42.285  23.190  -4.478  1.00 27.25           C
ATOM    561  O   TYR B  58      42.907  22.198  -4.887  1.00 25.20           O
ATOM    562  CB  TYR B  58      41.742  23.466  -2.087  1.00 29.05           C
ATOM    563  CG  TYR B  58      41.488  21.964  -2.080  1.00 29.92           C
ATOM    564  CD1 TYR B  58      42.524  21.064  -1.839  1.00 29.33           C
ATOM    565  CD2 TYR B  58      40.211  21.453  -2.294  1.00 29.76           C
ATOM    566  CE1 TYR B  58      42.303  19.694  -1.819  1.00 29.72           C
ATOM    567  CE2 TYR B  58      39.974  20.083  -2.273  1.00 32.19           C
ATOM    568  CZ  TYR B  58      41.028  19.209  -2.030  1.00 32.62           C
ATOM    569  OH  TYR B  58      40.794  17.849  -2.006  1.00 33.47           O
ATOM    570  N   LEU B  59      41.206  23.658  -5.097  1.00 27.58           N
ATOM    571  CA  LEU B  59      40.724  23.039  -6.326  1.00 28.60           C
ATOM    572  C   LEU B  59      41.716  23.241  -7.467  1.00 30.94           C
ATOM    573  O   LEU B  59      41.836  22.389  -8.349  1.00 30.55           O
ATOM    574  CB  LEU B  59      39.367  23.616  -6.734  1.00 26.84           C
ATOM    575  CG  LEU B  59      38.167  23.367  -5.816  1.00 26.39           C
ATOM    576  CD1 LEU B  59      37.021  24.316  -6.223  1.00 26.53           C
ATOM    577  CD2 LEU B  59      37.729  21.898  -5.900  1.00 25.35           C
ATOM    578  N   GLN B  60      42.427  24.360  -7.462  1.00 32.03           N
ATOM    579  CA  GLN B  60      43.390  24.615  -8.528  1.00 35.21           C
ATOM    580  C   GLN B  60      44.582  23.642  -8.558  1.00 36.00           C
ATOM    581  O   GLN B  60      45.000  23.210  -9.634  1.00 36.70           O
ATOM    582  CB  GLN B  60      43.909  26.043  -8.450  1.00 34.32           C
ATOM    583  CG  GLN B  60      44.620  26.451  -9.710  1.00 36.68           C
ATOM    584  CD  GLN B  60      43.675  26.633 -10.886  1.00 38.42           C
ATOM    585  OE1 GLN B  60      44.034  26.344 -12.029  1.00 36.52           O
ATOM    586  NE2 GLN B  60      42.465  27.140 -10.616  1.00 38.55           N
ATOM    587  N   THR B  61      45.153  23.307  -7.404  1.00 37.33           N
ATOM    588  CA  THR B  61      46.270  22.366  -7.415  1.00 39.89           C
ATOM    589  C   THR B  61      45.763  20.945  -7.556  1.00 39.56           C
ATOM    590  O   THR B  61      46.464  20.081  -8.081  1.00 39.70           O
ATOM    591  CB  THR B  61      47.144  22.465  -6.156  1.00 42.14           C
ATOM    592  OG1 THR B  61      47.897  23.679  -6.209  1.00 44.98           O
ATOM    593  CG2 THR B  61      48.114  21.299  -6.066  1.00 44.77           C
CONECT  230  229  231  236
CONECT  228  229  219
CONECT  544  543  545  550
CONECT  542  543  533
END
