# Supplementary material for: Self-assembly and regulation of protein cages from pre-organised coiled-coil modules
Source: Nat Commun. 2021 Feb 11;12:939. doi: 10.1038/s41467-021-21184-6 (PMC7878516; doi:10.1038/s41467-021-21184-6)
Supplement: Supplementary file 3 — Supplementary Software 1 [file 41467_2021_21184_MOESM3_ESM.zip › building_blocks/GCN-2ZTA_dimer.pdb]

HEADER    LEUCINE ZIPPER                          05-JUL-91   2ZTA              
TITLE     X-RAY STRUCTURE OF THE GCN4 LEUCINE ZIPPER, A TWO-STRANDED,           
TITLE    2 PARALLEL COILED COIL                                                 
COMPND    MOL_ID: 1;                                                            
COMPND   2 MOLECULE: GCN4 LEUCINE ZIPPER;                                       
COMPND   3 CHAIN: A, B;                                                         
COMPND   4 ENGINEERED: YES                                                      
SOURCE    MOL_ID: 1;                                                            
SOURCE   2 ORGANISM_SCIENTIFIC: SACCHAROMYCES CEREVISIAE;                       
SOURCE   3 ORGANISM_COMMON: BAKER'S YEAST;                                      
SOURCE   4 ORGANISM_TAXID: 4932                                                 
KEYWDS    LEUCINE ZIPPER                                                        
EXPDTA    X-RAY DIFFRACTION                                                     
AUTHOR    E.K.O'SHEA,J.D.KLEMM,P.S.KIM,T.ALBER                                  
REVDAT   3   24-FEB-09 2ZTA    1       VERSN                                    
REVDAT   2   01-APR-03 2ZTA    1       JRNL                                     
REVDAT   1   15-OCT-92 2ZTA    0                                                
JRNL        AUTH   E.K.O'SHEA,J.D.KLEMM,P.S.KIM,T.ALBER                         
JRNL        TITL   X-RAY STRUCTURE OF THE GCN4 LEUCINE ZIPPER, A                
JRNL        TITL 2 TWO-STRANDED, PARALLEL COILED COIL.                          
JRNL        REF    SCIENCE                       V. 254   539 1991              
JRNL        REFN                   ISSN 0036-8075                               
JRNL        PMID   1948029                                                      
REMARK   1                                                                      
REMARK   1 REFERENCE 1                                                          
REMARK   1  AUTH   R.RASMUSSEN,D.BENVEGNU,E.K.O'SHEA,P.S.KIM,T.ALBER            
REMARK   1  TITL   X-RAY SCATTERING INDICATES THAT THE LEUCINE ZIPPER           
REMARK   1  TITL 2 IS A COILED COIL                                             
REMARK   1  REF    PROC.NATL.ACAD.SCI.USA        V.  88   561 1991              
REMARK   1  REFN                   ISSN 0027-8424                               
REMARK   1 REFERENCE 2                                                          
REMARK   1  AUTH   E.K.O'SHEA,R.RUTKOWSKI,P.S.KIM                               
REMARK   1  TITL   EVIDENCE THAT THE LEUCINE ZIPPER IS A COILED COIL            
REMARK   1  REF    SCIENCE                       V. 243   538 1989              
REMARK   1  REFN                   ISSN 0036-8075                               
REMARK   2                                                                      
REMARK   2 RESOLUTION.    1.80 ANGSTROMS.                                       
REMARK   3                                                                      
REMARK   3 REFINEMENT.                                                          
REMARK   3   PROGRAM     : X-PLOR                                               
REMARK   3   AUTHORS     : BRUNGER                                              
REMARK   3                                                                      
REMARK   3  DATA USED IN REFINEMENT.                                            
REMARK   3   RESOLUTION RANGE HIGH (ANGSTROMS) : 1.80                           
REMARK   3   RESOLUTION RANGE LOW  (ANGSTROMS) : NULL                           
REMARK   3   DATA CUTOFF            (SIGMA(F)) : NULL                           
REMARK   3   DATA CUTOFF HIGH         (ABS(F)) : NULL                           
REMARK   3   DATA CUTOFF LOW          (ABS(F)) : NULL                           
REMARK   3   COMPLETENESS (WORKING+TEST)   (%) : NULL                           
REMARK   3   NUMBER OF REFLECTIONS             : NULL                           
REMARK   3                                                                      
REMARK   3  FIT TO DATA USED IN REFINEMENT.                                     
REMARK   3   CROSS-VALIDATION METHOD          : NULL                            
REMARK   3   FREE R VALUE TEST SET SELECTION  : NULL                            
REMARK   3   R VALUE            (WORKING SET) : 0.179                           
REMARK   3   FREE R VALUE                     : NULL                            
REMARK   3   FREE R VALUE TEST SET SIZE   (%) : NULL                            
REMARK   3   FREE R VALUE TEST SET COUNT      : NULL                            
REMARK   3   ESTIMATED ERROR OF FREE R VALUE  : NULL                            
REMARK   3                                                                      
REMARK   3  FIT IN THE HIGHEST RESOLUTION BIN.                                  
REMARK   3   TOTAL NUMBER OF BINS USED           : NULL                         
REMARK   3   BIN RESOLUTION RANGE HIGH       (A) : NULL                         
REMARK   3   BIN RESOLUTION RANGE LOW        (A) : NULL                         
REMARK   3   BIN COMPLETENESS (WORKING+TEST) (%) : NULL                         
REMARK   3   REFLECTIONS IN BIN    (WORKING SET) : NULL                         
REMARK   3   BIN R VALUE           (WORKING SET) : NULL                         
REMARK   3   BIN FREE R VALUE                    : NULL                         
REMARK   3   BIN FREE R VALUE TEST SET SIZE  (%) : NULL                         
REMARK   3   BIN FREE R VALUE TEST SET COUNT     : NULL                         
REMARK   3   ESTIMATED ERROR OF BIN FREE R VALUE : NULL                         
REMARK   3                                                                      
REMARK   3  NUMBER OF NON-HYDROGEN ATOMS USED IN REFINEMENT.                    
REMARK   3   PROTEIN ATOMS            : 524                                     
REMARK   3   NUCLEIC ACID ATOMS       : 0                                       
REMARK   3   HETEROGEN ATOMS          : 0                                       
REMARK   3   SOLVENT ATOMS            : 52                                      
REMARK   3                                                                      
REMARK   3  B VALUES.                                                           
REMARK   3   FROM WILSON PLOT           (A**2) : NULL                           
REMARK   3   MEAN B VALUE      (OVERALL, A**2) : NULL                           
REMARK   3   OVERALL ANISOTROPIC B VALUE.                                       
REMARK   3    B11 (A**2) : NULL                                                 
REMARK   3    B22 (A**2) : NULL                                                 
REMARK   3    B33 (A**2) : NULL                                                 
REMARK   3    B12 (A**2) : NULL                                                 
REMARK   3    B13 (A**2) : NULL                                                 
REMARK   3    B23 (A**2) : NULL                                                 
REMARK   3                                                                      
REMARK   3  ESTIMATED COORDINATE ERROR.                                         
REMARK   3   ESD FROM LUZZATI PLOT        (A) : NULL                            
REMARK   3   ESD FROM SIGMAA              (A) : NULL                            
REMARK   3   LOW RESOLUTION CUTOFF        (A) : NULL                            
REMARK   3                                                                      
REMARK   3  CROSS-VALIDATED ESTIMATED COORDINATE ERROR.                         
REMARK   3   ESD FROM C-V LUZZATI PLOT    (A) : NULL                            
REMARK   3   ESD FROM C-V SIGMAA          (A) : NULL                            
REMARK   3                                                                      
REMARK   3  RMS DEVIATIONS FROM IDEAL VALUES.                                   
REMARK   3   BOND LENGTHS                 (A) : 0.018                           
REMARK   3   BOND ANGLES            (DEGREES) : 2.50                            
REMARK   3   DIHEDRAL ANGLES        (DEGREES) : NULL                            
REMARK   3   IMPROPER ANGLES        (DEGREES) : NULL                            
REMARK   3                                                                      
REMARK   3  ISOTROPIC THERMAL MODEL : NULL                                      
REMARK   3                                                                      
REMARK   3  ISOTROPIC THERMAL FACTOR RESTRAINTS.    RMS    SIGMA                
REMARK   3   MAIN-CHAIN BOND              (A**2) : NULL  ; NULL                 
REMARK   3   MAIN-CHAIN ANGLE             (A**2) : NULL  ; NULL                 
REMARK   3   SIDE-CHAIN BOND              (A**2) : NULL  ; NULL                 
REMARK   3   SIDE-CHAIN ANGLE             (A**2) : NULL  ; NULL                 
REMARK   3                                                                      
REMARK   3  NCS MODEL : NULL                                                    
REMARK   3                                                                      
REMARK   3  NCS RESTRAINTS.                         RMS   SIGMA/WEIGHT          
REMARK   3   GROUP  1  POSITIONAL            (A) : NULL  ; NULL                 
REMARK   3   GROUP  1  B-FACTOR           (A**2) : NULL  ; NULL                 
REMARK   3                                                                      
REMARK   3  PARAMETER FILE  1  : NULL                                           
REMARK   3  TOPOLOGY FILE  1   : NULL                                           
REMARK   3                                                                      
REMARK   3  OTHER REFINEMENT REMARKS: NULL                                      
REMARK   4                                                                      
REMARK   4 2ZTA COMPLIES WITH FORMAT V. 3.15, 01-DEC-08                         
REMARK 100                                                                      
REMARK 100 THIS ENTRY HAS BEEN PROCESSED BY BNL.                                
REMARK 200                                                                      
REMARK 200 EXPERIMENTAL DETAILS                                                 
REMARK 200  EXPERIMENT TYPE                : X-RAY DIFFRACTION                  
REMARK 200  DATE OF DATA COLLECTION        : NULL                               
REMARK 200  TEMPERATURE           (KELVIN) : NULL                               
REMARK 200  PH                             : NULL                               
REMARK 200  NUMBER OF CRYSTALS USED        : NULL                               
REMARK 200                                                                      
REMARK 200  SYNCHROTRON              (Y/N) : NULL                               
REMARK 200  RADIATION SOURCE               : NULL                               
REMARK 200  BEAMLINE                       : NULL                               
REMARK 200  X-RAY GENERATOR MODEL          : NULL                               
REMARK 200  MONOCHROMATIC OR LAUE    (M/L) : NULL                               
REMARK 200  WAVELENGTH OR RANGE        (A) : NULL                               
REMARK 200  MONOCHROMATOR                  : NULL                               
REMARK 200  OPTICS                         : NULL                               
REMARK 200                                                                      
REMARK 200  DETECTOR TYPE                  : NULL                               
REMARK 200  DETECTOR MANUFACTURER          : NULL                               
REMARK 200  INTENSITY-INTEGRATION SOFTWARE : NULL                               
REMARK 200  DATA SCALING SOFTWARE          : NULL                               
REMARK 200                                                                      
REMARK 200  NUMBER OF UNIQUE REFLECTIONS   : NULL                               
REMARK 200  RESOLUTION RANGE HIGH      (A) : NULL                               
REMARK 200  RESOLUTION RANGE LOW       (A) : NULL                               
REMARK 200  REJECTION CRITERIA  (SIGMA(I)) : NULL                               
REMARK 200                                                                      
REMARK 200 OVERALL.                                                             
REMARK 200  COMPLETENESS FOR RANGE     (%) : NULL                               
REMARK 200  DATA REDUNDANCY                : NULL                               
REMARK 200  R MERGE                    (I) : NULL                               
REMARK 200  R SYM                      (I) : NULL                               
REMARK 200  <I/SIGMA(I)> FOR THE DATA SET  : NULL                               
REMARK 200                                                                      
REMARK 200 IN THE HIGHEST RESOLUTION SHELL.                                     
REMARK 200  HIGHEST RESOLUTION SHELL, RANGE HIGH (A) : NULL                     
REMARK 200  HIGHEST RESOLUTION SHELL, RANGE LOW  (A) : NULL                     
REMARK 200  COMPLETENESS FOR SHELL     (%) : NULL                               
REMARK 200  DATA REDUNDANCY IN SHELL       : NULL                               
REMARK 200  R MERGE FOR SHELL          (I) : NULL                               
REMARK 200  R SYM FOR SHELL            (I) : NULL                               
REMARK 200  <I/SIGMA(I)> FOR SHELL         : NULL                               
REMARK 200                                                                      
REMARK 200 DIFFRACTION PROTOCOL: NULL                                           
REMARK 200 METHOD USED TO DETERMINE THE STRUCTURE: NULL                         
REMARK 200 SOFTWARE USED: NULL                                                  
REMARK 200 STARTING MODEL: NULL                                                 
REMARK 200                                                                      
REMARK 200 REMARK: NULL                                                         
REMARK 280                                                                      
REMARK 280 CRYSTAL                                                              
REMARK 280 SOLVENT CONTENT, VS   (%): 40.98                                     
REMARK 280 MATTHEWS COEFFICIENT, VM (ANGSTROMS**3/DA): 2.08                     
REMARK 280                                                                      
REMARK 280 CRYSTALLIZATION CONDITIONS: NULL                                     
REMARK 290                                                                      
REMARK 290 CRYSTALLOGRAPHIC SYMMETRY                                            
REMARK 290 SYMMETRY OPERATORS FOR SPACE GROUP: C 1 2 1                          
REMARK 290                                                                      
REMARK 290      SYMOP   SYMMETRY                                                
REMARK 290     NNNMMM   OPERATOR                                                
REMARK 290       1555   X,Y,Z                                                   
REMARK 290       2555   -X,Y,-Z                                                 
REMARK 290       3555   X+1/2,Y+1/2,Z                                           
REMARK 290       4555   -X+1/2,Y+1/2,-Z                                         
REMARK 290                                                                      
REMARK 290     WHERE NNN -> OPERATOR NUMBER                                     
REMARK 290           MMM -> TRANSLATION VECTOR                                  
REMARK 290                                                                      
REMARK 290 CRYSTALLOGRAPHIC SYMMETRY TRANSFORMATIONS                            
REMARK 290 THE FOLLOWING TRANSFORMATIONS OPERATE ON THE ATOM/HETATM             
REMARK 290 RECORDS IN THIS ENTRY TO PRODUCE CRYSTALLOGRAPHICALLY                
REMARK 290 RELATED MOLECULES.                                                   
REMARK 290   SMTRY1   1  1.000000  0.000000  0.000000        0.00000            
REMARK 290   SMTRY2   1  0.000000  1.000000  0.000000        0.00000            
REMARK 290   SMTRY3   1  0.000000  0.000000  1.000000        0.00000            
REMARK 290   SMTRY1   2 -1.000000  0.000000  0.000000        0.00000            
REMARK 290   SMTRY2   2  0.000000  1.000000  0.000000        0.00000            
REMARK 290   SMTRY3   2  0.000000  0.000000 -1.000000        0.00000            
REMARK 290   SMTRY1   3  1.000000  0.000000  0.000000       50.81500            
REMARK 290   SMTRY2   3  0.000000  1.000000  0.000000       15.17500            
REMARK 290   SMTRY3   3  0.000000  0.000000  1.000000        0.00000            
REMARK 290   SMTRY1   4 -1.000000  0.000000  0.000000       50.81500            
REMARK 290   SMTRY2   4  0.000000  1.000000  0.000000       15.17500            
REMARK 290   SMTRY3   4  0.000000  0.000000 -1.000000        0.00000            
REMARK 290                                                                      
REMARK 290 REMARK: NULL                                                         
REMARK 300                                                                      
REMARK 300 BIOMOLECULE: 1                                                       
REMARK 300 SEE REMARK 350 FOR THE AUTHOR PROVIDED AND/OR PROGRAM                
REMARK 300 GENERATED ASSEMBLY INFORMATION FOR THE STRUCTURE IN                  
REMARK 300 THIS ENTRY. THE REMARK MAY ALSO PROVIDE INFORMATION ON               
REMARK 300 BURIED SURFACE AREA.                                                 
REMARK 350                                                                      
REMARK 350 COORDINATES FOR A COMPLETE MULTIMER REPRESENTING THE KNOWN           
REMARK 350 BIOLOGICALLY SIGNIFICANT OLIGOMERIZATION STATE OF THE                
REMARK 350 MOLECULE CAN BE GENERATED BY APPLYING BIOMT TRANSFORMATIONS          
REMARK 350 GIVEN BELOW.  BOTH NON-CRYSTALLOGRAPHIC AND                          
REMARK 350 CRYSTALLOGRAPHIC OPERATIONS ARE GIVEN.                               
REMARK 350                                                                      
REMARK 350 BIOMOLECULE: 1                                                       
REMARK 350 AUTHOR DETERMINED BIOLOGICAL UNIT: DIMERIC                           
REMARK 350 SOFTWARE DETERMINED QUATERNARY STRUCTURE: DIMERIC                    
REMARK 350 SOFTWARE USED: PISA                                                  
REMARK 350 TOTAL BURIED SURFACE AREA: 2020 ANGSTROM**2                          
REMARK 350 SURFACE AREA OF THE COMPLEX: 4900 ANGSTROM**2                        
REMARK 350 CHANGE IN SOLVENT FREE ENERGY: -21.0 KCAL/MOL                        
REMARK 350 APPLY THE FOLLOWING TO CHAINS: A, B                                  
REMARK 350   BIOMT1   1  1.000000  0.000000  0.000000        0.00000            
REMARK 350   BIOMT2   1  0.000000  1.000000  0.000000        0.00000            
REMARK 350   BIOMT3   1  0.000000  0.000000  1.000000        0.00000            
REMARK 465                                                                      
REMARK 465 MISSING RESIDUES                                                     
REMARK 465 THE FOLLOWING RESIDUES WERE NOT LOCATED IN THE                       
REMARK 465 EXPERIMENT. (M=MODEL NUMBER; RES=RESIDUE NAME; C=CHAIN               
REMARK 465 IDENTIFIER; SSSEQ=SEQUENCE NUMBER; I=INSERTION CODE.)                
REMARK 465                                                                      
REMARK 465   M RES C SSSEQI                                                     
REMARK 465     GLU A    32                                                      
REMARK 465     ARG A    33                                                      
REMARK 465     GLU B    32                                                      
REMARK 465     ARG B    33                                                      
REMARK 500                                                                      
REMARK 500 GEOMETRY AND STEREOCHEMISTRY                                         
REMARK 500 SUBTOPIC: CLOSE CONTACTS                                             
REMARK 500                                                                      
REMARK 500 THE FOLLOWING ATOMS THAT ARE RELATED BY CRYSTALLOGRAPHIC             
REMARK 500 SYMMETRY ARE IN CLOSE CONTACT.  AN ATOM LOCATED WITHIN 0.15          
REMARK 500 ANGSTROMS OF A SYMMETRY RELATED ATOM IS ASSUMED TO BE ON A           
REMARK 500 SPECIAL POSITION AND IS, THEREFORE, LISTED IN REMARK 375             
REMARK 500 INSTEAD OF REMARK 500.  ATOMS WITH NON-BLANK ALTERNATE               
REMARK 500 LOCATION INDICATORS ARE NOT INCLUDED IN THE CALCULATIONS.            
REMARK 500                                                                      
REMARK 500 DISTANCE CUTOFF:                                                     
REMARK 500 2.2 ANGSTROMS FOR CONTACTS NOT INVOLVING HYDROGEN ATOMS              
REMARK 500 1.6 ANGSTROMS FOR CONTACTS INVOLVING HYDROGEN ATOMS                  
REMARK 500                                                                      
REMARK 500  ATM1  RES C  SSEQI   ATM2  RES C  SSEQI  SSYMOP   DISTANCE          
REMARK 500   O    HOH A    54     O    HOH A    54     2554     1.80            
REMARK 500                                                                      
REMARK 500 REMARK: NULL                                                         
REMARK 500                                                                      
REMARK 500 GEOMETRY AND STEREOCHEMISTRY                                         
REMARK 500 SUBTOPIC: COVALENT BOND LENGTHS                                      
REMARK 500                                                                      
REMARK 500 THE STEREOCHEMICAL PARAMETERS OF THE FOLLOWING RESIDUES              
REMARK 500 HAVE VALUES WHICH DEVIATE FROM EXPECTED VALUES BY MORE               
REMARK 500 THAN 6*RMSD (M=MODEL NUMBER; RES=RESIDUE NAME; C=CHAIN               
REMARK 500 IDENTIFIER; SSEQ=SEQUENCE NUMBER; I=INSERTION CODE).                 
REMARK 500                                                                      
REMARK 500 STANDARD TABLE:                                                      
REMARK 500 FORMAT: (10X,I3,1X,2(A3,1X,A1,I4,A1,1X,A4,3X),1X,F6.3)               
REMARK 500                                                                      
REMARK 500 EXPECTED VALUES PROTEIN: ENGH AND HUBER, 1999                        
REMARK 500 EXPECTED VALUES NUCLEIC ACID: CLOWNEY ET AL 1996                     
REMARK 500                                                                      
REMARK 500  M RES CSSEQI ATM1   RES CSSEQI ATM2   DEVIATION                     
REMARK 500    GLU A  22   CD    GLU A  22   OE2     0.083                       
REMARK 500    GLU B  10   CD    GLU B  10   OE1    -0.072                       
REMARK 500    GLU B  11   CD    GLU B  11   OE2     0.074                       
REMARK 500    GLU B  20   CD    GLU B  20   OE2     0.071                       
REMARK 500    GLU B  22   CD    GLU B  22   OE2     0.068                       
REMARK 500                                                                      
REMARK 500 REMARK: NULL                                                         
REMARK 500                                                                      
REMARK 500 GEOMETRY AND STEREOCHEMISTRY                                         
REMARK 500 SUBTOPIC: COVALENT BOND ANGLES                                       
REMARK 500                                                                      
REMARK 500 THE STEREOCHEMICAL PARAMETERS OF THE FOLLOWING RESIDUES              
REMARK 500 HAVE VALUES WHICH DEVIATE FROM EXPECTED VALUES BY MORE               
REMARK 500 THAN 6*RMSD (M=MODEL NUMBER; RES=RESIDUE NAME; C=CHAIN               
REMARK 500 IDENTIFIER; SSEQ=SEQUENCE NUMBER; I=INSERTION CODE).                 
REMARK 500                                                                      
REMARK 500 STANDARD TABLE:                                                      
REMARK 500 FORMAT: (10X,I3,1X,A3,1X,A1,I4,A1,3(1X,A4,2X),12X,F5.1)              
REMARK 500                                                                      
REMARK 500 EXPECTED VALUES PROTEIN: ENGH AND HUBER, 1999                        
REMARK 500 EXPECTED VALUES NUCLEIC ACID: CLOWNEY ET AL 1996                     
REMARK 500                                                                      
REMARK 500  M RES CSSEQI ATM1   ATM2   ATM3                                     
REMARK 500    ASP A   7   CB  -  CG  -  OD1 ANGL. DEV. =   6.6 DEGREES          
REMARK 500    ASP A   7   CB  -  CG  -  OD2 ANGL. DEV. =  -8.6 DEGREES          
REMARK 500    ARG B   1   NE  -  CZ  -  NH1 ANGL. DEV. =   5.1 DEGREES          
REMARK 500    ARG B   1   NE  -  CZ  -  NH2 ANGL. DEV. =  -4.5 DEGREES          
REMARK 500    ASP B   7   CB  -  CG  -  OD1 ANGL. DEV. =   6.5 DEGREES          
REMARK 500    ASP B   7   CB  -  CG  -  OD2 ANGL. DEV. =  -7.7 DEGREES          
REMARK 500                                                                      
REMARK 500 REMARK: NULL                                                         
REMARK 525                                                                      
REMARK 525 SOLVENT                                                              
REMARK 525                                                                      
REMARK 525 THE SOLVENT MOLECULES HAVE CHAIN IDENTIFIERS THAT                    
REMARK 525 INDICATE THE POLYMER CHAIN WITH WHICH THEY ARE MOST                  
REMARK 525 CLOSELY ASSOCIATED. THE REMARK LISTS ALL THE SOLVENT                 
REMARK 525 MOLECULES WHICH ARE MORE THAN 5A AWAY FROM THE                       
REMARK 525 NEAREST POLYMER CHAIN (M = MODEL NUMBER;                             
REMARK 525 RES=RESIDUE NAME; C=CHAIN IDENTIFIER; SSEQ=SEQUENCE                  
REMARK 525 NUMBER; I=INSERTION CODE):                                           
REMARK 525                                                                      
REMARK 525  M RES CSSEQI                                                        
REMARK 525    HOH B  47        DISTANCE =  5.04 ANGSTROMS                       
REMARK 525    HOH B  48        DISTANCE =  5.18 ANGSTROMS                       
DBREF  2ZTA A    1    33  UNP    P03069   GCN4_YEAST     249    281             
DBREF  2ZTA B    1    33  UNP    P03069   GCN4_YEAST     249    281             
SEQRES   1 A   34  ACE ARG MET LYS GLN LEU GLU ASP LYS VAL GLU GLU LEU          
SEQRES   2 A   34  LEU SER LYS ASN TYR HIS LEU GLU ASN GLU VAL ALA ARG          
SEQRES   3 A   34  LEU LYS LYS LEU VAL GLY GLU ARG                              
SEQRES   1 B   34  ACE ARG MET LYS GLN LEU GLU ASP LYS VAL GLU GLU LEU          
SEQRES   2 B   34  LEU SER LYS ASN TYR HIS LEU GLU ASN GLU VAL ALA ARG          
SEQRES   3 B   34  LEU LYS LYS LEU VAL GLY GLU ARG                              
HET    ACE  A   0       3                                                       
HET    ACE  B   0       3                                                       
HETNAM     ACE ACETYL GROUP                                                     
FORMUL   1  ACE    2(C2 H4 O)                                                   
FORMUL   3  HOH   *52(H2 O)                                                     
HELIX    1  A1 ARG A    1  VAL A   30  1                                  30    
HELIX    2  B1 ARG B    1  VAL B   30  1                                  30    
LINK         C   ACE A   0                 N   ARG A   1     1555   1555  1.35  
LINK         C   ACE B   0                 N   ARG B   1     1555   1555  1.31  
CRYST1  101.630   30.350   21.860  90.00  94.70  90.00 C 1 2 1       8          
ORIGX1      1.000000  0.000000  0.000000        0.00000                         
ORIGX2      0.000000  1.000000  0.000000        0.00000                         
ORIGX3      0.000000  0.000000  1.000000        0.00000                         
SCALE1      0.009840  0.000000  0.000809        0.00000                         
SCALE2      0.000000  0.032949  0.000000        0.00000                         
SCALE3      0.000000  0.000000  0.045900        0.00000                         
HETATM    1  C   ACE A   0      37.266  12.061  15.716  1.00 82.39           C  
HETATM    2  O   ACE A   0      36.940  11.421  14.699  1.00 77.94           O  
HETATM    3  CH3 ACE A   0      37.423  11.248  16.992  1.00 71.55           C  
ATOM      4  N   ARG A   1      37.494  13.382  15.829  1.00 45.73           N  
ATOM      5  CA  ARG A   1      38.127  14.684  15.695  1.00 60.03           C  
ATOM      6  C   ARG A   1      37.179  15.790  15.306  1.00 36.65           C  
ATOM      7  O   ARG A   1      36.239  15.576  14.555  1.00 33.17           O  
ATOM      8  CB  ARG A   1      39.474  14.700  15.010  1.00 65.99           C  
ATOM      9  CG  ARG A   1      40.613  14.837  16.017  1.00 76.93           C  
ATOM     10  CD  ARG A   1      40.603  16.121  16.852  1.00 65.15           C  
ATOM     11  NE  ARG A   1      40.475  17.405  16.157  1.00 75.43           N  
ATOM     12  CZ  ARG A   1      40.623  17.720  14.874  1.00 55.68           C  
ATOM     13  NH1 ARG A   1      40.949  16.805  13.947  1.00 71.65           N  
ATOM     14  NH2 ARG A   1      40.451  18.986  14.516  1.00 26.50           N  
ATOM     15  N   MET A   2      37.447  16.947  15.901  1.00 33.89           N  
ATOM     16  CA  MET A   2      36.661  18.155  15.840  1.00 37.60           C  
ATOM     17  C   MET A   2      36.279  18.671  14.490  1.00 54.23           C  
ATOM     18  O   MET A   2      35.112  19.078  14.259  1.00 38.62           O  
ATOM     19  CB  MET A   2      37.212  19.245  16.741  1.00 29.53           C  
ATOM     20  CG  MET A   2      36.061  19.824  17.539  1.00 63.41           C  
ATOM     21  SD  MET A   2      36.542  20.556  19.116  1.00 88.28           S  
ATOM     22  CE  MET A   2      38.180  21.188  18.664  1.00 59.09           C  
ATOM     23  N   LYS A   3      37.334  18.677  13.666  1.00 40.89           N  
ATOM     24  CA  LYS A   3      37.330  19.059  12.267  1.00 56.06           C  
ATOM     25  C   LYS A   3      36.361  18.171  11.532  1.00 31.63           C  
ATOM     26  O   LYS A   3      35.348  18.645  11.036  1.00 38.98           O  
ATOM     27  CB  LYS A   3      38.693  18.969  11.607  1.00 37.96           C  
ATOM     28  CG  LYS A   3      38.865  19.967  10.478  1.00 43.76           C  
ATOM     29  CD  LYS A   3      40.277  19.857   9.961  1.00 58.21           C  
ATOM     30  CE  LYS A   3      41.133  19.056  10.944  1.00 40.88           C  
ATOM     31  NZ  LYS A   3      42.277  18.355  10.336  1.00 58.54           N  
ATOM     32  N   GLN A   4      36.630  16.866  11.489  1.00 19.06           N  
ATOM     33  CA  GLN A   4      35.671  15.982  10.839  1.00 21.72           C  
ATOM     34  C   GLN A   4      34.203  16.207  11.309  1.00 35.28           C  
ATOM     35  O   GLN A   4      33.250  16.103  10.533  1.00 24.85           O  
ATOM     36  CB  GLN A   4      36.016  14.498  11.074  1.00 25.52           C  
ATOM     37  CG  GLN A   4      36.973  13.932  10.002  1.00 56.68           C  
ATOM     38  CD  GLN A   4      36.351  13.638   8.622  1.00 70.58           C  
ATOM     39  OE1 GLN A   4      36.059  14.530   7.794  1.00 77.39           O  
ATOM     40  NE2 GLN A   4      36.207  12.357   8.333  1.00 65.22           N  
ATOM     41  N   LEU A   5      33.995  16.437  12.613  1.00 25.74           N  
ATOM     42  CA  LEU A   5      32.643  16.600  13.126  1.00 24.37           C  
ATOM     43  C   LEU A   5      32.065  17.927  12.677  1.00 13.63           C  
ATOM     44  O   LEU A   5      30.899  17.984  12.322  1.00 17.36           O  
ATOM     45  CB  LEU A   5      32.459  16.419  14.670  1.00 52.13           C  
ATOM     46  CG  LEU A   5      32.495  15.019  15.313  1.00 17.74           C  
ATOM     47  CD1 LEU A   5      32.860  15.235  16.791  1.00 13.03           C  
ATOM     48  CD2 LEU A   5      31.102  14.392  15.259  1.00 17.80           C  
ATOM     49  N   GLU A   6      32.876  18.989  12.658  1.00  8.18           N  
ATOM     50  CA  GLU A   6      32.395  20.303  12.225  1.00 14.13           C  
ATOM     51  C   GLU A   6      31.875  20.301  10.802  1.00 14.10           C  
ATOM     52  O   GLU A   6      30.804  20.880  10.473  1.00 17.12           O  
ATOM     53  CB  GLU A   6      33.529  21.306  12.328  1.00 16.68           C  
ATOM     54  CG  GLU A   6      33.764  21.673  13.808  1.00 32.05           C  
ATOM     55  CD  GLU A   6      34.959  22.544  14.106  1.00 25.61           C  
ATOM     56  OE1 GLU A   6      35.762  22.895  13.268  1.00 25.31           O  
ATOM     57  OE2 GLU A   6      35.036  22.890  15.368  1.00 31.54           O  
ATOM     58  N   ASP A   7      32.702  19.646   9.977  1.00 23.47           N  
ATOM     59  CA  ASP A   7      32.448  19.407   8.572  1.00 26.38           C  
ATOM     60  C   ASP A   7      31.148  18.623   8.330  1.00 16.64           C  
ATOM     61  O   ASP A   7      30.375  18.963   7.441  1.00 20.83           O  
ATOM     62  CB  ASP A   7      33.610  18.684   7.924  1.00 28.70           C  
ATOM     63  CG  ASP A   7      34.776  19.591   7.745  1.00 25.78           C  
ATOM     64  OD1 ASP A   7      34.733  20.818   7.831  1.00 32.18           O  
ATOM     65  OD2 ASP A   7      35.858  18.890   7.598  1.00 35.29           O  
ATOM     66  N   LYS A   8      30.911  17.584   9.136  1.00 15.32           N  
ATOM     67  CA  LYS A   8      29.714  16.773   9.066  1.00  6.79           C  
ATOM     68  C   LYS A   8      28.481  17.604   9.342  1.00 13.70           C  
ATOM     69  O   LYS A   8      27.466  17.458   8.679  1.00 14.67           O  
ATOM     70  CB  LYS A   8      29.793  15.666  10.055  1.00 13.82           C  
ATOM     71  CG  LYS A   8      28.684  14.726   9.758  1.00 12.01           C  
ATOM     72  CD  LYS A   8      29.109  13.708   8.745  1.00 28.04           C  
ATOM     73  CE  LYS A   8      27.965  12.797   8.393  1.00 57.68           C  
ATOM     74  NZ  LYS A   8      27.772  12.684   6.944  1.00 72.06           N  
ATOM     75  N   VAL A   9      28.592  18.513  10.326  1.00 11.44           N  
ATOM     76  CA  VAL A   9      27.517  19.463  10.669  1.00 18.85           C  
ATOM     77  C   VAL A   9      27.179  20.374   9.433  1.00 12.10           C  
ATOM     78  O   VAL A   9      25.991  20.519   9.043  1.00 17.43           O  
ATOM     79  CB  VAL A   9      27.758  20.281  12.002  1.00 18.74           C  
ATOM     80  CG1 VAL A   9      26.726  21.386  12.216  1.00 13.03           C  
ATOM     81  CG2 VAL A   9      27.750  19.406  13.261  1.00 11.31           C  
ATOM     82  N   GLU A  10      28.239  20.961   8.817  1.00  9.65           N  
ATOM     83  CA  GLU A  10      28.153  21.876   7.674  1.00 19.22           C  
ATOM     84  C   GLU A  10      27.513  21.208   6.465  1.00  8.11           C  
ATOM     85  O   GLU A  10      26.657  21.739   5.763  1.00 11.47           O  
ATOM     86  CB  GLU A  10      29.542  22.470   7.407  1.00 18.99           C  
ATOM     87  CG  GLU A  10      30.079  23.270   8.632  1.00 19.23           C  
ATOM     88  CD  GLU A  10      31.529  23.665   8.413  1.00 47.00           C  
ATOM     89  OE1 GLU A  10      32.186  23.223   7.495  1.00 53.27           O  
ATOM     90  OE2 GLU A  10      32.014  24.539   9.265  1.00 45.58           O  
ATOM     91  N   GLU A  11      27.889  19.970   6.297  1.00 11.85           N  
ATOM     92  CA  GLU A  11      27.355  19.150   5.237  1.00  9.29           C  
ATOM     93  C   GLU A  11      25.921  18.827   5.431  1.00 25.12           C  
ATOM     94  O   GLU A  11      25.231  18.837   4.430  1.00 13.96           O  
ATOM     95  CB  GLU A  11      28.092  17.819   5.028  1.00  9.28           C  
ATOM     96  CG  GLU A  11      27.313  16.745   4.213  1.00 16.24           C  
ATOM     97  CD  GLU A  11      28.113  15.460   4.232  1.00 30.59           C  
ATOM     98  OE1 GLU A  11      28.883  15.228   5.116  1.00 36.12           O  
ATOM     99  OE2 GLU A  11      28.041  14.694   3.171  1.00 33.70           O  
ATOM    100  N   LEU A  12      25.516  18.443   6.673  1.00 19.39           N  
ATOM    101  CA  LEU A  12      24.139  18.084   6.963  1.00 12.11           C  
ATOM    102  C   LEU A  12      23.279  19.279   6.875  1.00 12.19           C  
ATOM    103  O   LEU A  12      22.186  19.189   6.384  1.00 12.07           O  
ATOM    104  CB  LEU A  12      23.901  17.347   8.299  1.00 11.79           C  
ATOM    105  CG  LEU A  12      24.408  15.918   8.203  1.00 13.37           C  
ATOM    106  CD1 LEU A  12      24.580  15.300   9.560  1.00  8.52           C  
ATOM    107  CD2 LEU A  12      23.332  15.098   7.556  1.00 13.04           C  
ATOM    108  N   LEU A  13      23.765  20.415   7.323  1.00  8.82           N  
ATOM    109  CA  LEU A  13      22.953  21.628   7.228  1.00 16.32           C  
ATOM    110  C   LEU A  13      22.604  22.010   5.740  1.00 15.04           C  
ATOM    111  O   LEU A  13      21.470  22.358   5.332  1.00 13.86           O  
ATOM    112  CB  LEU A  13      23.716  22.736   7.946  1.00 19.58           C  
ATOM    113  CG  LEU A  13      22.928  23.994   7.907  1.00 25.83           C  
ATOM    114  CD1 LEU A  13      21.708  23.797   8.794  1.00  7.41           C  
ATOM    115  CD2 LEU A  13      23.809  25.215   8.210  1.00 25.48           C  
ATOM    116  N   SER A  14      23.646  21.917   4.934  1.00 14.93           N  
ATOM    117  CA  SER A  14      23.635  22.121   3.513  1.00 22.23           C  
ATOM    118  C   SER A  14      22.646  21.127   2.832  1.00  9.42           C  
ATOM    119  O   SER A  14      21.785  21.529   2.057  1.00 21.36           O  
ATOM    120  CB  SER A  14      25.053  21.978   3.015  1.00 26.13           C  
ATOM    121  OG  SER A  14      25.028  22.417   1.696  1.00 48.76           O  
ATOM    122  N   LYS A  15      22.683  19.813   3.160  1.00  8.11           N  
ATOM    123  CA  LYS A  15      21.673  18.905   2.595  1.00  8.59           C  
ATOM    124  C   LYS A  15      20.294  19.295   3.079  1.00 35.47           C  
ATOM    125  O   LYS A  15      19.328  19.265   2.308  1.00 12.56           O  
ATOM    126  CB  LYS A  15      21.790  17.483   3.008  1.00 16.11           C  
ATOM    127  CG  LYS A  15      23.038  16.816   2.568  1.00 28.23           C  
ATOM    128  CD  LYS A  15      22.765  15.344   2.585  1.00 46.58           C  
ATOM    129  CE  LYS A  15      23.758  14.586   3.423  1.00 37.62           C  
ATOM    130  NZ  LYS A  15      23.747  13.146   3.130  1.00 55.20           N  
ATOM    131  N   ASN A  16      20.197  19.618   4.379  1.00 14.67           N  
ATOM    132  CA  ASN A  16      18.920  20.029   4.916  1.00  6.32           C  
ATOM    133  C   ASN A  16      18.309  21.239   4.222  1.00 17.97           C  
ATOM    134  O   ASN A  16      17.156  21.194   3.870  1.00 12.96           O  
ATOM    135  CB  ASN A  16      18.758  20.059   6.426  1.00 18.75           C  
ATOM    136  CG  ASN A  16      18.773  18.704   7.105  1.00 33.50           C  
ATOM    137  OD1 ASN A  16      18.912  17.604   6.512  1.00 18.75           O  
ATOM    138  ND2 ASN A  16      18.717  18.820   8.413  1.00 27.81           N  
ATOM    139  N   TYR A  17      19.061  22.299   4.002  1.00 16.51           N  
ATOM    140  CA  TYR A  17      18.583  23.458   3.271  1.00 14.91           C  
ATOM    141  C   TYR A  17      18.128  23.043   1.844  1.00 19.73           C  
ATOM    142  O   TYR A  17      17.125  23.509   1.347  1.00 15.25           O  
ATOM    143  CB  TYR A  17      19.767  24.427   3.221  1.00 10.10           C  
ATOM    144  CG  TYR A  17      19.852  25.203   4.516  1.00 12.89           C  
ATOM    145  CD1 TYR A  17      18.732  25.309   5.312  1.00 15.38           C  
ATOM    146  CD2 TYR A  17      21.034  25.849   4.940  1.00 16.37           C  
ATOM    147  CE1 TYR A  17      18.760  26.031   6.522  1.00 28.29           C  
ATOM    148  CE2 TYR A  17      21.070  26.603   6.098  1.00 22.84           C  
ATOM    149  CZ  TYR A  17      19.922  26.660   6.918  1.00 19.78           C  
ATOM    150  OH  TYR A  17      19.958  27.387   8.081  1.00 29.32           O  
ATOM    151  N   HIS A  18      18.860  22.130   1.184  1.00 12.04           N  
ATOM    152  CA  HIS A  18      18.464  21.654  -0.143  1.00 15.97           C  
ATOM    153  C   HIS A  18      17.085  21.019  -0.057  1.00 26.66           C  
ATOM    154  O   HIS A  18      16.234  21.259  -0.906  1.00 21.63           O  
ATOM    155  CB  HIS A  18      19.420  20.613  -0.782  1.00 19.80           C  
ATOM    156  CG  HIS A  18      18.811  20.081  -2.061  1.00 31.36           C  
ATOM    157  ND1 HIS A  18      18.302  18.787  -2.186  1.00 33.41           N  
ATOM    158  CD2 HIS A  18      18.570  20.721  -3.238  1.00 18.37           C  
ATOM    159  CE1 HIS A  18      17.794  18.680  -3.415  1.00 42.35           C  
ATOM    160  NE2 HIS A  18      17.929  19.832  -4.065  1.00 31.42           N  
ATOM    161  N   LEU A  19      16.864  20.173   0.967  1.00 12.73           N  
ATOM    162  CA  LEU A  19      15.562  19.515   1.148  1.00 10.65           C  
ATOM    163  C   LEU A  19      14.448  20.469   1.537  1.00 12.26           C  
ATOM    164  O   LEU A  19      13.294  20.298   1.171  1.00 20.26           O  
ATOM    165  CB  LEU A  19      15.569  18.356   2.134  1.00 18.62           C  
ATOM    166  CG  LEU A  19      16.384  17.163   1.675  1.00 21.64           C  
ATOM    167  CD1 LEU A  19      16.709  16.315   2.883  1.00 12.89           C  
ATOM    168  CD2 LEU A  19      15.594  16.277   0.731  1.00 13.75           C  
ATOM    169  N   GLU A  20      14.762  21.483   2.300  1.00 13.79           N  
ATOM    170  CA  GLU A  20      13.734  22.442   2.621  1.00 17.12           C  
ATOM    171  C   GLU A  20      13.382  23.262   1.357  1.00 21.67           C  
ATOM    172  O   GLU A  20      12.257  23.689   1.201  1.00 27.46           O  
ATOM    173  CB  GLU A  20      14.172  23.409   3.730  1.00 24.95           C  
ATOM    174  CG  GLU A  20      14.123  22.844   5.175  1.00 29.07           C  
ATOM    175  CD  GLU A  20      14.912  23.638   6.227  1.00 39.49           C  
ATOM    176  OE1 GLU A  20      14.944  24.867   6.317  1.00 40.67           O  
ATOM    177  OE2 GLU A  20      15.543  22.856   7.072  1.00 55.44           O  
ATOM    178  N   ASN A  21      14.350  23.531   0.462  1.00 20.65           N  
ATOM    179  CA  ASN A  21      14.082  24.250  -0.792  1.00 20.82           C  
ATOM    180  C   ASN A  21      13.093  23.412  -1.614  1.00 22.26           C  
ATOM    181  O   ASN A  21      12.058  23.904  -2.029  1.00 26.98           O  
ATOM    182  CB  ASN A  21      15.371  24.586  -1.597  1.00 16.22           C  
ATOM    183  CG  ASN A  21      16.196  25.650  -0.906  1.00 17.67           C  
ATOM    184  OD1 ASN A  21      15.673  26.347  -0.032  1.00 27.56           O  
ATOM    185  ND2 ASN A  21      17.494  25.722  -1.216  1.00 21.97           N  
ATOM    186  N   GLU A  22      13.371  22.115  -1.777  1.00 13.18           N  
ATOM    187  CA  GLU A  22      12.464  21.235  -2.495  1.00 16.50           C  
ATOM    188  C   GLU A  22      11.028  21.230  -1.953  1.00 39.27           C  
ATOM    189  O   GLU A  22      10.067  21.224  -2.727  1.00 31.15           O  
ATOM    190  CB  GLU A  22      12.980  19.798  -2.449  1.00 16.65           C  
ATOM    191  CG  GLU A  22      14.167  19.591  -3.386  1.00 50.82           C  
ATOM    192  CD  GLU A  22      13.732  19.647  -4.820  1.00 63.07           C  
ATOM    193  OE1 GLU A  22      13.137  18.715  -5.309  1.00 49.23           O  
ATOM    194  OE2 GLU A  22      14.023  20.778  -5.467  1.00 48.43           O  
ATOM    195  N   VAL A  23      10.885  21.144  -0.615  1.00 27.31           N  
ATOM    196  CA  VAL A  23       9.567  21.098   0.055  1.00 46.08           C  
ATOM    197  C   VAL A  23       8.693  22.337  -0.258  1.00 39.62           C  
ATOM    198  O   VAL A  23       7.471  22.279  -0.331  1.00 27.84           O  
ATOM    199  CB  VAL A  23       9.673  20.849   1.599  1.00 39.84           C  
ATOM    200  CG1 VAL A  23       8.345  21.088   2.316  1.00 30.49           C  
ATOM    201  CG2 VAL A  23      10.167  19.442   1.954  1.00 25.37           C  
ATOM    202  N   ALA A  24       9.339  23.476  -0.392  1.00 23.03           N  
ATOM    203  CA  ALA A  24       8.696  24.740  -0.647  1.00 27.70           C  
ATOM    204  C   ALA A  24       8.274  24.857  -2.089  1.00 46.31           C  
ATOM    205  O   ALA A  24       7.348  25.560  -2.458  1.00 42.29           O  
ATOM    206  CB  ALA A  24       9.749  25.784  -0.402  1.00 19.88           C  
ATOM    207  N   ARG A  25       9.023  24.199  -2.915  1.00 43.10           N  
ATOM    208  CA  ARG A  25       8.757  24.218  -4.310  1.00 38.52           C  
ATOM    209  C   ARG A  25       7.617  23.282  -4.527  1.00 41.72           C  
ATOM    210  O   ARG A  25       6.727  23.570  -5.329  1.00 56.08           O  
ATOM    211  CB  ARG A  25      10.014  23.740  -5.010  1.00 48.85           C  
ATOM    212  CG  ARG A  25       9.894  23.276  -6.443  1.00 49.08           C  
ATOM    213  CD  ARG A  25      10.867  22.151  -6.769  1.00 39.86           C  
ATOM    214  NE  ARG A  25      10.165  21.277  -7.661  1.00 53.10           N  
ATOM    215  CZ  ARG A  25      10.132  19.966  -7.720  1.00 34.18           C  
ATOM    216  NH1 ARG A  25      10.852  19.185  -6.915  1.00 37.91           N  
ATOM    217  NH2 ARG A  25       9.364  19.415  -8.631  1.00 51.57           N  
ATOM    218  N   LEU A  26       7.652  22.156  -3.780  1.00 31.20           N  
ATOM    219  CA  LEU A  26       6.581  21.183  -3.911  1.00 29.09           C  
ATOM    220  C   LEU A  26       5.314  21.638  -3.285  1.00 28.88           C  
ATOM    221  O   LEU A  26       4.262  21.231  -3.717  1.00 44.76           O  
ATOM    222  CB  LEU A  26       6.845  19.727  -3.578  1.00 17.06           C  
ATOM    223  CG  LEU A  26       7.913  19.102  -4.402  1.00 24.50           C  
ATOM    224  CD1 LEU A  26       8.753  18.277  -3.443  1.00 30.25           C  
ATOM    225  CD2 LEU A  26       7.178  18.174  -5.340  1.00 27.51           C  
ATOM    226  N   LYS A  27       5.442  22.526  -2.316  1.00 24.49           N  
ATOM    227  CA  LYS A  27       4.334  23.132  -1.617  1.00 52.37           C  
ATOM    228  C   LYS A  27       3.522  24.052  -2.531  1.00 50.39           C  
ATOM    229  O   LYS A  27       2.278  24.009  -2.547  1.00 46.45           O  
ATOM    230  CB  LYS A  27       4.805  23.734  -0.299  1.00 50.66           C  
ATOM    231  CG  LYS A  27       4.842  22.606   0.719  1.00 54.11           C  
ATOM    232  CD  LYS A  27       4.832  22.957   2.193  1.00 48.87           C  
ATOM    233  CE  LYS A  27       4.752  21.638   2.957  1.00 64.92           C  
ATOM    234  NZ  LYS A  27       4.815  21.721   4.424  1.00 70.42           N  
ATOM    235  N   LYS A  28       4.293  24.835  -3.302  1.00 52.73           N  
ATOM    236  CA  LYS A  28       3.872  25.752  -4.340  1.00 36.62           C  
ATOM    237  C   LYS A  28       3.127  24.938  -5.434  1.00 56.63           C  
ATOM    238  O   LYS A  28       2.077  25.324  -5.942  1.00 39.08           O  
ATOM    239  CB  LYS A  28       5.106  26.474  -4.846  1.00 43.37           C  
ATOM    240  CG  LYS A  28       4.792  27.465  -5.937  1.00 64.56           C  
ATOM    241  CD  LYS A  28       5.940  27.568  -6.929  1.00 82.96           C  
ATOM    242  CE  LYS A  28       5.568  27.375  -8.400  1.00 73.57           C  
ATOM    243  NZ  LYS A  28       6.746  27.234  -9.285  1.00 77.03           N  
ATOM    244  N   LEU A  29       3.617  23.731  -5.731  1.00 46.49           N  
ATOM    245  CA  LEU A  29       2.917  22.842  -6.655  1.00 30.55           C  
ATOM    246  C   LEU A  29       1.523  22.471  -6.133  1.00 49.37           C  
ATOM    247  O   LEU A  29       0.595  22.391  -6.906  1.00 62.30           O  
ATOM    248  CB  LEU A  29       3.601  21.478  -6.794  1.00 33.85           C  
ATOM    249  CG  LEU A  29       4.849  21.471  -7.638  1.00 45.83           C  
ATOM    250  CD1 LEU A  29       4.879  20.209  -8.470  1.00 30.97           C  
ATOM    251  CD2 LEU A  29       4.944  22.693  -8.533  1.00 45.20           C  
ATOM    252  N   VAL A  30       1.411  22.161  -4.828  1.00 55.80           N  
ATOM    253  CA  VAL A  30       0.184  21.709  -4.154  1.00 36.38           C  
ATOM    254  C   VAL A  30      -0.970  22.690  -4.228  1.00 34.24           C  
ATOM    255  O   VAL A  30      -2.127  22.345  -4.499  1.00 65.62           O  
ATOM    256  CB  VAL A  30       0.489  21.291  -2.708  1.00 62.71           C  
ATOM    257  CG1 VAL A  30      -0.783  21.014  -1.924  1.00 50.33           C  
ATOM    258  CG2 VAL A  30       1.285  20.000  -2.739  1.00 64.69           C  
ATOM    259  N   GLY A  31      -0.649  23.935  -3.979  1.00 46.40           N  
ATOM    260  CA  GLY A  31      -1.672  24.948  -4.007  1.00 64.51           C  
ATOM    261  C   GLY A  31      -1.510  25.860  -5.212  1.00 77.07           C  
ATOM    262  O   GLY A  31      -2.491  26.329  -5.797  1.00 82.18           O  
TER     263      GLY A  31                                                      
HETATM  264  C   ACE B   0      31.745  22.760  21.754  1.00 61.48           C  
HETATM  265  O   ACE B   0      32.585  23.508  21.271  1.00 88.04           O  
HETATM  266  CH3 ACE B   0      30.346  23.290  22.008  1.00 62.37           C  
ATOM    267  N   ARG B   1      31.979  21.505  22.051  1.00 69.61           N  
ATOM    268  CA  ARG B   1      32.954  20.476  22.253  1.00 20.02           C  
ATOM    269  C   ARG B   1      32.530  19.142  21.613  1.00 15.62           C  
ATOM    270  O   ARG B   1      31.426  18.994  21.108  1.00 58.45           O  
ATOM    271  CB  ARG B   1      33.484  20.438  23.689  1.00 57.02           C  
ATOM    272  CG  ARG B   1      32.988  19.262  24.480  1.00 48.41           C  
ATOM    273  CD  ARG B   1      31.497  19.365  24.411  1.00 27.25           C  
ATOM    274  NE  ARG B   1      30.731  18.684  25.417  1.00 65.60           N  
ATOM    275  CZ  ARG B   1      29.900  19.248  26.292  1.00 54.01           C  
ATOM    276  NH1 ARG B   1      29.726  20.569  26.460  1.00 41.34           N  
ATOM    277  NH2 ARG B   1      29.241  18.419  27.073  1.00 65.44           N  
ATOM    278  N   MET B   2      33.417  18.177  21.577  1.00 24.54           N  
ATOM    279  CA  MET B   2      33.142  16.905  20.930  1.00 32.76           C  
ATOM    280  C   MET B   2      31.738  16.342  21.063  1.00 21.13           C  
ATOM    281  O   MET B   2      31.116  15.927  20.085  1.00 15.77           O  
ATOM    282  CB  MET B   2      34.172  15.858  21.361  1.00 31.50           C  
ATOM    283  CG  MET B   2      34.306  14.670  20.426  1.00 56.49           C  
ATOM    284  SD  MET B   2      35.754  13.637  20.782  1.00 50.83           S  
ATOM    285  CE  MET B   2      35.522  12.378  19.499  1.00 47.99           C  
ATOM    286  N   LYS B   3      31.278  16.274  22.285  1.00 16.60           N  
ATOM    287  CA  LYS B   3      29.997  15.701  22.554  1.00 22.15           C  
ATOM    288  C   LYS B   3      28.787  16.537  22.118  1.00 19.85           C  
ATOM    289  O   LYS B   3      27.752  16.000  21.786  1.00 21.76           O  
ATOM    290  CB  LYS B   3      29.919  15.159  23.959  1.00 17.35           C  
ATOM    291  CG  LYS B   3      30.700  13.862  24.217  1.00 25.32           C  
ATOM    292  CD  LYS B   3      31.110  13.743  25.711  1.00 64.44           C  
ATOM    293  CE  LYS B   3      30.390  12.690  26.602  1.00 61.11           C  
ATOM    294  NZ  LYS B   3      30.081  13.095  28.015  1.00 40.96           N  
ATOM    295  N   GLN B   4      28.917  17.849  22.086  1.00 23.86           N  
ATOM    296  CA  GLN B   4      27.846  18.716  21.617  1.00 21.12           C  
ATOM    297  C   GLN B   4      27.733  18.647  20.069  1.00 13.78           C  
ATOM    298  O   GLN B   4      26.643  18.631  19.496  1.00 22.41           O  
ATOM    299  CB  GLN B   4      28.164  20.129  22.097  1.00 23.35           C  
ATOM    300  CG  GLN B   4      27.757  20.263  23.570  1.00 40.66           C  
ATOM    301  CD  GLN B   4      27.464  21.684  24.021  1.00 68.75           C  
ATOM    302  OE1 GLN B   4      26.806  22.478  23.338  1.00 47.87           O  
ATOM    303  NE2 GLN B   4      27.942  22.014  25.207  1.00 57.42           N  
ATOM    304  N   LEU B   5      28.895  18.587  19.406  1.00 23.30           N  
ATOM    305  CA  LEU B   5      28.993  18.455  17.966  1.00 17.57           C  
ATOM    306  C   LEU B   5      28.373  17.089  17.581  1.00 16.75           C  
ATOM    307  O   LEU B   5      27.575  17.010  16.656  1.00 16.50           O  
ATOM    308  CB  LEU B   5      30.459  18.668  17.427  1.00 20.06           C  
ATOM    309  CG  LEU B   5      31.045  20.115  17.486  1.00 29.47           C  
ATOM    310  CD1 LEU B   5      32.538  20.142  17.182  1.00 21.59           C  
ATOM    311  CD2 LEU B   5      30.427  21.023  16.451  1.00 19.90           C  
ATOM    312  N   GLU B   6      28.655  16.004  18.333  1.00 14.22           N  
ATOM    313  CA  GLU B   6      28.047  14.698  17.988  1.00 12.12           C  
ATOM    314  C   GLU B   6      26.525  14.744  18.021  1.00 14.89           C  
ATOM    315  O   GLU B   6      25.798  14.174  17.180  1.00 17.17           O  
ATOM    316  CB  GLU B   6      28.596  13.519  18.826  1.00 10.18           C  
ATOM    317  CG  GLU B   6      30.132  13.372  18.716  1.00 11.35           C  
ATOM    318  CD  GLU B   6      30.729  12.584  19.860  1.00 17.92           C  
ATOM    319  OE1 GLU B   6      30.067  12.113  20.764  1.00 12.07           O  
ATOM    320  OE2 GLU B   6      32.016  12.382  19.742  1.00 26.67           O  
ATOM    321  N   ASP B   7      26.064  15.456  19.043  1.00 16.41           N  
ATOM    322  CA  ASP B   7      24.653  15.646  19.293  1.00 11.14           C  
ATOM    323  C   ASP B   7      23.990  16.432  18.192  1.00 12.44           C  
ATOM    324  O   ASP B   7      22.891  16.104  17.824  1.00 16.90           O  
ATOM    325  CB  ASP B   7      24.307  16.280  20.662  1.00 14.95           C  
ATOM    326  CG  ASP B   7      24.639  15.433  21.863  1.00 23.13           C  
ATOM    327  OD1 ASP B   7      24.822  14.213  21.835  1.00 18.30           O  
ATOM    328  OD2 ASP B   7      24.831  16.185  22.920  1.00 23.33           O  
ATOM    329  N   LYS B   8      24.643  17.487  17.716  1.00 13.05           N  
ATOM    330  CA  LYS B   8      24.160  18.326  16.627  1.00 12.56           C  
ATOM    331  C   LYS B   8      24.048  17.468  15.350  1.00 14.74           C  
ATOM    332  O   LYS B   8      23.037  17.468  14.655  1.00 14.72           O  
ATOM    333  CB  LYS B   8      25.208  19.411  16.453  1.00 12.49           C  
ATOM    334  CG  LYS B   8      24.875  20.453  15.448  1.00 13.22           C  
ATOM    335  CD  LYS B   8      23.607  21.098  15.875  1.00 16.86           C  
ATOM    336  CE  LYS B   8      23.570  22.521  15.433  1.00 27.77           C  
ATOM    337  NZ  LYS B   8      22.612  23.272  16.228  1.00 65.43           N  
ATOM    338  N   VAL B   9      25.090  16.679  15.038  1.00  9.40           N  
ATOM    339  CA  VAL B   9      25.022  15.779  13.851  1.00 22.53           C  
ATOM    340  C   VAL B   9      23.775  14.878  13.993  1.00 16.77           C  
ATOM    341  O   VAL B   9      22.997  14.726  13.063  1.00 10.18           O  
ATOM    342  CB  VAL B   9      26.336  14.944  13.536  1.00 13.45           C  
ATOM    343  CG1 VAL B   9      26.186  13.720  12.597  1.00  5.27           C  
ATOM    344  CG2 VAL B   9      27.541  15.796  13.117  1.00  5.00           C  
ATOM    345  N   GLU B  10      23.554  14.299  15.190  1.00  9.66           N  
ATOM    346  CA  GLU B  10      22.418  13.406  15.440  1.00 18.04           C  
ATOM    347  C   GLU B  10      21.058  14.052  15.218  1.00  8.95           C  
ATOM    348  O   GLU B  10      20.092  13.449  14.708  1.00 15.59           O  
ATOM    349  CB  GLU B  10      22.571  12.775  16.829  1.00 14.27           C  
ATOM    350  CG  GLU B  10      23.958  12.065  16.941  1.00 14.73           C  
ATOM    351  CD  GLU B  10      24.179  11.567  18.345  1.00 55.06           C  
ATOM    352  OE1 GLU B  10      23.427  11.872  19.202  1.00 27.31           O  
ATOM    353  OE2 GLU B  10      25.146  10.707  18.561  1.00 23.22           O  
ATOM    354  N   GLU B  11      21.016  15.299  15.626  1.00 11.51           N  
ATOM    355  CA  GLU B  11      19.857  16.105  15.505  1.00 15.38           C  
ATOM    356  C   GLU B  11      19.599  16.444  14.053  1.00 12.70           C  
ATOM    357  O   GLU B  11      18.436  16.384  13.672  1.00 17.81           O  
ATOM    358  CB  GLU B  11      19.990  17.394  16.341  1.00  6.80           C  
ATOM    359  CG  GLU B  11      19.810  17.122  17.863  1.00 56.66           C  
ATOM    360  CD  GLU B  11      20.296  18.194  18.846  1.00 64.19           C  
ATOM    361  OE1 GLU B  11      20.702  19.301  18.518  1.00 50.53           O  
ATOM    362  OE2 GLU B  11      20.218  17.813  20.114  1.00 40.77           O  
ATOM    363  N   LEU B  12      20.661  16.824  13.266  1.00 15.10           N  
ATOM    364  CA  LEU B  12      20.537  17.187  11.822  1.00 10.05           C  
ATOM    365  C   LEU B  12      20.136  15.963  10.996  1.00 15.33           C  
ATOM    366  O   LEU B  12      19.286  16.008  10.072  1.00 17.88           O  
ATOM    367  CB  LEU B  12      21.825  17.848  11.224  1.00 16.92           C  
ATOM    368  CG  LEU B  12      21.999  19.291  11.694  1.00 20.74           C  
ATOM    369  CD1 LEU B  12      23.309  19.983  11.275  1.00 17.94           C  
ATOM    370  CD2 LEU B  12      20.780  20.092  11.305  1.00 24.36           C  
ATOM    371  N   LEU B  13      20.769  14.841  11.367  1.00 14.28           N  
ATOM    372  CA  LEU B  13      20.506  13.546  10.735  1.00 13.72           C  
ATOM    373  C   LEU B  13      19.010  13.192  10.771  1.00 28.94           C  
ATOM    374  O   LEU B  13      18.440  12.849   9.725  1.00 18.43           O  
ATOM    375  CB  LEU B  13      21.359  12.378  11.302  1.00 14.41           C  
ATOM    376  CG  LEU B  13      21.198  11.121  10.452  1.00 22.36           C  
ATOM    377  CD1 LEU B  13      21.590  11.418   8.997  1.00 16.75           C  
ATOM    378  CD2 LEU B  13      21.886   9.878  11.052  1.00 27.88           C  
ATOM    379  N   SER B  14      18.401  13.293  11.993  1.00 16.28           N  
ATOM    380  CA  SER B  14      16.977  13.025  12.308  1.00 15.37           C  
ATOM    381  C   SER B  14      16.040  13.944  11.486  1.00 11.46           C  
ATOM    382  O   SER B  14      15.068  13.552  10.836  1.00 16.68           O  
ATOM    383  CB  SER B  14      16.790  13.235  13.801  1.00 20.27           C  
ATOM    384  OG  SER B  14      15.457  12.993  14.111  1.00 41.10           O  
ATOM    385  N   LYS B  15      16.418  15.203  11.477  1.00 12.23           N  
ATOM    386  CA  LYS B  15      15.768  16.242  10.722  1.00 24.74           C  
ATOM    387  C   LYS B  15      15.793  15.973   9.221  1.00 18.90           C  
ATOM    388  O   LYS B  15      14.795  16.034   8.541  1.00 16.63           O  
ATOM    389  CB  LYS B  15      16.472  17.520  10.958  1.00 11.04           C  
ATOM    390  CG  LYS B  15      15.594  18.559  10.372  1.00 20.60           C  
ATOM    391  CD  LYS B  15      15.965  19.924  10.847  1.00 33.04           C  
ATOM    392  CE  LYS B  15      15.380  20.966   9.920  1.00 45.72           C  
ATOM    393  NZ  LYS B  15      14.910  22.169  10.619  1.00 62.56           N  
ATOM    394  N   ASN B  16      16.958  15.654   8.708  1.00 16.30           N  
ATOM    395  CA  ASN B  16      17.148  15.287   7.314  1.00 14.97           C  
ATOM    396  C   ASN B  16      16.213  14.127   6.887  1.00 20.68           C  
ATOM    397  O   ASN B  16      15.625  14.173   5.818  1.00 15.77           O  
ATOM    398  CB  ASN B  16      18.628  14.868   7.155  1.00 13.67           C  
ATOM    399  CG  ASN B  16      19.120  14.552   5.751  1.00 36.65           C  
ATOM    400  OD1 ASN B  16      19.236  13.376   5.377  1.00 31.44           O  
ATOM    401  ND2 ASN B  16      19.580  15.576   5.036  1.00 26.61           N  
ATOM    402  N   TYR B  17      16.070  13.075   7.714  1.00 13.06           N  
ATOM    403  CA  TYR B  17      15.212  11.918   7.396  1.00 19.29           C  
ATOM    404  C   TYR B  17      13.743  12.321   7.363  1.00 19.78           C  
ATOM    405  O   TYR B  17      12.948  11.905   6.514  1.00 14.31           O  
ATOM    406  CB  TYR B  17      15.426  10.776   8.407  1.00 20.19           C  
ATOM    407  CG  TYR B  17      16.710  10.044   8.203  1.00 22.51           C  
ATOM    408  CD1 TYR B  17      17.335  10.084   6.967  1.00 18.62           C  
ATOM    409  CD2 TYR B  17      17.295   9.331   9.258  1.00 16.55           C  
ATOM    410  CE1 TYR B  17      18.527   9.390   6.729  1.00 17.59           C  
ATOM    411  CE2 TYR B  17      18.458   8.617   9.039  1.00 16.95           C  
ATOM    412  CZ  TYR B  17      19.063   8.652   7.771  1.00 32.29           C  
ATOM    413  OH  TYR B  17      20.240   7.999   7.615  1.00 35.08           O  
ATOM    414  N   HIS B  18      13.384  13.163   8.307  1.00 13.82           N  
ATOM    415  CA  HIS B  18      12.044  13.664   8.319  1.00 22.63           C  
ATOM    416  C   HIS B  18      11.755  14.441   6.996  1.00 24.23           C  
ATOM    417  O   HIS B  18      10.705  14.282   6.365  1.00 22.62           O  
ATOM    418  CB  HIS B  18      11.818  14.546   9.560  1.00 28.91           C  
ATOM    419  CG  HIS B  18      10.602  15.373   9.383  1.00 56.59           C  
ATOM    420  ND1 HIS B  18      10.656  16.761   9.270  1.00 32.85           N  
ATOM    421  CD2 HIS B  18       9.307  14.967   9.261  1.00 27.64           C  
ATOM    422  CE1 HIS B  18       9.401  17.154   9.072  1.00 48.73           C  
ATOM    423  NE2 HIS B  18       8.569  16.104   9.075  1.00 31.79           N  
ATOM    424  N   LEU B  19      12.695  15.308   6.568  1.00 19.17           N  
ATOM    425  CA  LEU B  19      12.542  16.087   5.334  1.00 19.24           C  
ATOM    426  C   LEU B  19      12.510  15.174   4.125  1.00 26.76           C  
ATOM    427  O   LEU B  19      11.711  15.347   3.246  1.00 30.57           O  
ATOM    428  CB  LEU B  19      13.622  17.152   5.139  1.00 16.66           C  
ATOM    429  CG  LEU B  19      13.501  18.332   6.097  1.00 17.20           C  
ATOM    430  CD1 LEU B  19      14.723  19.256   5.994  1.00 23.94           C  
ATOM    431  CD2 LEU B  19      12.203  19.099   5.877  1.00 13.14           C  
ATOM    432  N   GLU B  20      13.354  14.165   4.083  1.00 25.39           N  
ATOM    433  CA  GLU B  20      13.319  13.222   2.974  1.00 21.46           C  
ATOM    434  C   GLU B  20      11.933  12.571   2.811  1.00 34.04           C  
ATOM    435  O   GLU B  20      11.393  12.450   1.697  1.00 27.83           O  
ATOM    436  CB  GLU B  20      14.365  12.119   3.203  1.00 16.34           C  
ATOM    437  CG  GLU B  20      15.779  12.685   3.263  1.00 17.08           C  
ATOM    438  CD  GLU B  20      16.387  12.591   1.915  1.00 55.11           C  
ATOM    439  OE1 GLU B  20      15.689  12.585   0.902  1.00 43.83           O  
ATOM    440  OE2 GLU B  20      17.703  12.458   1.957  1.00 40.92           O  
ATOM    441  N   ASN B  21      11.386  12.117   3.956  1.00 31.40           N  
ATOM    442  CA  ASN B  21      10.096  11.435   4.006  1.00 42.09           C  
ATOM    443  C   ASN B  21       9.000  12.345   3.440  1.00 42.49           C  
ATOM    444  O   ASN B  21       8.193  11.958   2.574  1.00 46.27           O  
ATOM    445  CB  ASN B  21       9.762  10.767   5.402  1.00 39.41           C  
ATOM    446  CG  ASN B  21      10.846   9.879   6.091  1.00 41.40           C  
ATOM    447  OD1 ASN B  21      11.946   9.569   5.582  1.00 41.10           O  
ATOM    448  ND2 ASN B  21      10.538   9.478   7.314  1.00 59.29           N  
ATOM    449  N   GLU B  22       9.074  13.590   3.926  1.00 21.28           N  
ATOM    450  CA  GLU B  22       8.192  14.685   3.595  1.00 24.79           C  
ATOM    451  C   GLU B  22       8.199  14.988   2.143  1.00 53.53           C  
ATOM    452  O   GLU B  22       7.144  15.306   1.624  1.00 30.30           O  
ATOM    453  CB  GLU B  22       8.549  15.985   4.356  1.00 22.82           C  
ATOM    454  CG  GLU B  22       7.565  17.187   4.184  1.00 34.36           C  
ATOM    455  CD  GLU B  22       8.016  18.411   5.000  1.00 54.92           C  
ATOM    456  OE1 GLU B  22       8.942  18.366   5.777  1.00 53.72           O  
ATOM    457  OE2 GLU B  22       7.337  19.528   4.817  1.00 43.80           O  
ATOM    458  N   VAL B  23       9.407  14.936   1.552  1.00 27.07           N  
ATOM    459  CA  VAL B  23       9.669  15.232   0.157  1.00 17.94           C  
ATOM    460  C   VAL B  23       9.107  14.128  -0.696  1.00 32.43           C  
ATOM    461  O   VAL B  23       8.509  14.366  -1.741  1.00 47.71           O  
ATOM    462  CB  VAL B  23      11.153  15.505  -0.104  1.00 30.41           C  
ATOM    463  CG1 VAL B  23      11.506  15.201  -1.554  1.00 24.62           C  
ATOM    464  CG2 VAL B  23      11.430  16.974   0.179  1.00 22.76           C  
ATOM    465  N   ALA B  24       9.250  12.912  -0.192  1.00 44.93           N  
ATOM    466  CA  ALA B  24       8.701  11.725  -0.835  1.00 23.79           C  
ATOM    467  C   ALA B  24       7.137  11.759  -0.840  1.00 57.33           C  
ATOM    468  O   ALA B  24       6.499  11.550  -1.872  1.00 49.99           O  
ATOM    469  CB  ALA B  24       9.236  10.518  -0.105  1.00 30.03           C  
ATOM    470  N   ARG B  25       6.514  12.068   0.321  1.00 36.23           N  
ATOM    471  CA  ARG B  25       5.052  12.229   0.462  1.00 45.98           C  
ATOM    472  C   ARG B  25       4.486  13.289  -0.520  1.00 42.49           C  
ATOM    473  O   ARG B  25       3.572  13.015  -1.286  1.00 51.32           O  
ATOM    474  CB  ARG B  25       4.666  12.607   1.898  1.00 43.17           C  
ATOM    475  CG  ARG B  25       4.742  11.434   2.881  1.00 44.53           C  
ATOM    476  CD  ARG B  25       3.944  11.647   4.179  1.00 56.01           C  
ATOM    477  NE  ARG B  25       4.790  12.048   5.310  1.00 67.04           N  
ATOM    478  CZ  ARG B  25       4.757  13.214   5.978  1.00 69.68           C  
ATOM    479  NH1 ARG B  25       3.869  14.156   5.643  1.00 59.35           N  
ATOM    480  NH2 ARG B  25       5.611  13.455   6.983  1.00 76.94           N  
ATOM    481  N   LEU B  26       5.034  14.512  -0.495  1.00 38.48           N  
ATOM    482  CA  LEU B  26       4.613  15.619  -1.371  1.00 29.20           C  
ATOM    483  C   LEU B  26       4.835  15.331  -2.869  1.00 28.88           C  
ATOM    484  O   LEU B  26       4.112  15.802  -3.730  1.00 38.26           O  
ATOM    485  CB  LEU B  26       5.357  16.949  -1.034  1.00 36.46           C  
ATOM    486  CG  LEU B  26       4.935  17.729   0.229  1.00 40.04           C  
ATOM    487  CD1 LEU B  26       5.716  19.032   0.369  1.00 37.09           C  
ATOM    488  CD2 LEU B  26       3.495  18.160   0.132  1.00 46.76           C  
ATOM    489  N   LYS B  27       5.867  14.601  -3.219  1.00 35.47           N  
ATOM    490  CA  LYS B  27       6.086  14.333  -4.631  1.00 45.63           C  
ATOM    491  C   LYS B  27       4.977  13.425  -5.176  1.00 73.07           C  
ATOM    492  O   LYS B  27       4.390  13.691  -6.248  1.00 57.08           O  
ATOM    493  CB  LYS B  27       7.445  13.675  -4.847  1.00 30.25           C  
ATOM    494  CG  LYS B  27       8.562  14.638  -5.223  1.00 36.89           C  
ATOM    495  CD  LYS B  27       9.948  14.001  -5.201  1.00 47.83           C  
ATOM    496  CE  LYS B  27      10.793  14.340  -6.426  1.00 53.65           C  
ATOM    497  NZ  LYS B  27      11.577  15.578  -6.283  1.00 57.45           N  
ATOM    498  N   LYS B  28       4.727  12.332  -4.397  1.00 54.80           N  
ATOM    499  CA  LYS B  28       3.731  11.297  -4.703  1.00 56.44           C  
ATOM    500  C   LYS B  28       2.399  11.981  -4.964  1.00 69.42           C  
ATOM    501  O   LYS B  28       1.815  11.989  -6.061  1.00 50.91           O  
ATOM    502  CB  LYS B  28       3.682  10.178  -3.632  1.00 35.53           C  
ATOM    503  CG  LYS B  28       2.817   8.988  -4.033  1.00 58.49           C  
ATOM    504  CD  LYS B  28       3.201   7.636  -3.433  1.00 62.36           C  
ATOM    505  CE  LYS B  28       3.947   7.660  -2.113  1.00 60.19           C  
ATOM    506  NZ  LYS B  28       4.214   6.285  -1.669  1.00 69.46           N  
ATOM    507  N   LEU B  29       1.994  12.661  -3.936  1.00 54.85           N  
ATOM    508  CA  LEU B  29       0.800  13.434  -3.964  1.00 46.72           C  
ATOM    509  C   LEU B  29       0.765  14.432  -5.123  1.00 45.33           C  
ATOM    510  O   LEU B  29      -0.216  14.561  -5.839  1.00 61.07           O  
ATOM    511  CB  LEU B  29       0.692  14.170  -2.631  1.00 41.66           C  
ATOM    512  CG  LEU B  29      -0.499  15.081  -2.588  1.00 34.91           C  
ATOM    513  CD1 LEU B  29      -1.573  14.266  -1.909  1.00 48.11           C  
ATOM    514  CD2 LEU B  29      -0.185  16.360  -1.801  1.00 39.14           C  
ATOM    515  N   VAL B  30       1.829  15.171  -5.310  1.00 60.26           N  
ATOM    516  CA  VAL B  30       1.817  16.156  -6.362  1.00 48.03           C  
ATOM    517  C   VAL B  30       1.998  15.616  -7.770  1.00 51.09           C  
ATOM    518  O   VAL B  30       1.144  15.759  -8.636  1.00 78.03           O  
ATOM    519  CB  VAL B  30       2.757  17.322  -6.056  1.00 38.50           C  
ATOM    520  CG1 VAL B  30       3.265  17.998  -7.320  1.00 48.34           C  
ATOM    521  CG2 VAL B  30       2.024  18.359  -5.224  1.00 57.91           C  
ATOM    522  N   GLY B  31       3.133  15.035  -8.049  1.00 75.79           N  
ATOM    523  CA  GLY B  31       3.330  14.592  -9.406  1.00 59.28           C  
ATOM    524  C   GLY B  31       3.209  13.105  -9.535  1.00 50.95           C  
ATOM    525  O   GLY B  31       2.816  12.648 -10.594  1.00 55.77           O  
TER     526      GLY B  31                                                      
HETATM  527  O   HOH A  34      26.014  18.453   1.507  1.00 22.59           O  
HETATM  528  O   HOH A  35      27.011  24.083   5.578  1.00 25.53           O  
HETATM  529  O   HOH A  36      21.970  23.276  -0.173  1.00 29.54           O  
HETATM  530  O   HOH A  37      22.694  25.603   1.137  1.00 37.33           O  
HETATM  531  O   HOH A  38      33.859  23.616  17.150  1.00 52.93           O  
HETATM  532  O   HOH A  39      17.418  27.568  10.044  1.00 34.45           O  
HETATM  533  O   HOH A  40      23.720  11.802   5.210  1.00 36.08           O  
HETATM  534  O   HOH A  41      18.334  21.520   9.016  1.00 46.36           O  
HETATM  535  O   HOH A  42      38.975  15.901  12.521  1.00 35.90           O  
HETATM  536  O   HOH A  43      33.301  15.026   7.867  1.00 38.17           O  
HETATM  537  O   HOH A  44      19.543  23.299  -3.443  1.00 45.61           O  
HETATM  538  O   HOH A  45      19.870  16.923   0.190  1.00 38.81           O  
HETATM  539  O   HOH A  46      18.479  20.176  -8.051  1.00 51.24           O  
HETATM  540  O   HOH A  47       8.878  25.939   2.908  1.00 57.58           O  
HETATM  541  O   HOH A  48       8.512  17.246  -8.942  1.00 55.41           O  
HETATM  542  O   HOH A  49       8.802  20.195 -11.888  1.00 68.75           O  
HETATM  543  O   HOH A  50       6.539  16.730  -7.820  1.00 64.10           O  
HETATM  544  O   HOH A  51      21.270  26.550  -3.280  1.00 45.98           O  
HETATM  545  O   HOH A  52      36.349  11.717  11.830  1.00 51.75           O  
HETATM  546  O   HOH A  53      38.974  15.704   7.987  1.00 68.46           O  
HETATM  547  O   HOH A  54       0.001  21.012 -10.775  1.00 69.43           O  
HETATM  548  O   HOH A  55      -0.133  20.987  -8.554  0.50 45.03           O  
HETATM  549  O   HOH A  56       6.310  27.391  -1.110  1.00 61.01           O  
HETATM  550  O   HOH B  34      20.787  14.715  19.622  1.00 40.88           O  
HETATM  551  O   HOH B  35      19.941  10.683  14.960  1.00 33.80           O  
HETATM  552  O   HOH B  36       9.031  11.161   9.424  1.00 60.70           O  
HETATM  553  O   HOH B  37      22.496  19.749  21.800  1.00 32.74           O  
HETATM  554  O   HOH B  38      13.055  11.798  11.516  1.00 45.68           O  
HETATM  555  O   HOH B  39      21.813   8.396   5.836  1.00 29.58           O  
HETATM  556  O   HOH B  40      33.723  15.778  25.267  1.00 47.85           O  
HETATM  557  O   HOH B  41      13.939  14.604  14.534  1.00 49.00           O  
HETATM  558  O   HOH B  42      31.910  22.060  27.748  1.00 43.91           O  
HETATM  559  O   HOH B  43      24.412  21.511  20.371  1.00 42.66           O  
HETATM  560  O   HOH B  44      21.293  12.821  20.715  1.00 41.33           O  
HETATM  561  O   HOH B  45      34.378  23.222  19.933  1.00 56.18           O  
HETATM  562  O   HOH B  46      10.589  22.829   5.859  1.00 40.46           O  
HETATM  563  O   HOH B  47       7.730  11.998  -9.704  1.00 52.83           O  
HETATM  564  O   HOH B  48       1.605   8.620   3.087  1.00 56.62           O  
HETATM  565  O   HOH B  49      23.834  24.991  13.784  1.00 54.80           O  
HETATM  566  O   HOH B  50       6.074   7.089   1.150  1.00 78.67           O  
HETATM  567  O   HOH B  51       7.019   8.418   3.344  1.00 61.06           O  
HETATM  568  O   HOH B  52       3.230  18.984 -11.564  1.00 61.40           O  
HETATM  569  O   HOH B  53      29.573  24.384  18.584  1.00 58.60           O  
HETATM  570  O   HOH B  54      27.533  22.593  18.039  1.00 45.62           O  
HETATM  571  O   HOH B  55      22.129  25.436  18.110  1.00 60.00           O  
HETATM  572  O   HOH B  56      15.772  16.822  14.872  1.00 57.53           O  
HETATM  573  O   HOH B  57       6.458   7.731   6.534  1.00 63.92           O  
HETATM  574  O   HOH B  58      34.130  11.754  26.524  1.00 57.76           O  
HETATM  575  O   HOH B  59      24.088  24.293  18.367  1.00 69.58           O  
HETATM  576  O   HOH B  60      19.954  20.325  15.959  1.00 41.49           O  
HETATM  577  O   HOH B  61      37.329  23.574  19.718  1.00 51.20           O  
HETATM  578  O   HOH B  62      13.122  12.085  -0.555  1.00 61.26           O  
CONECT    1    2    3    4                                                      
CONECT    2    1                                                                
CONECT    3    1                                                                
CONECT    4    1                                                                
CONECT  264  265  266  267                                                      
CONECT  265  264                                                                
CONECT  266  264                                                                
CONECT  267  264                                                                
MASTER      305    0    2    2    0    0    0    6  576    2    8    6          
END                                                                             
