# Supplementary material for: Self-assembly and regulation of protein cages from pre-organised coiled-coil modules
Source: Nat Commun. 2021 Feb 11;12:939. doi: 10.1038/s41467-021-21184-6 (PMC7878516; doi:10.1038/s41467-021-21184-6)
Supplement: Supplementary file 3 — Supplementary Software 1 [file 41467_2021_21184_MOESM3_ESM.zip › building_blocks/GCN-4DMD_dimer_novejsi.pdb]

HEADER    PROTEIN BINDING                         07-FEB-12   4DMD              
TITLE     GCN4 LEUCINE ZIPPER DOMAIN IN A DIMERIC OLIGOMERIZATION STATE         
COMPND    MOL_ID: 1;                                                            
COMPND   2 MOLECULE: GCN4-P1 LEUCINE ZIPPER DOMAIN;                             
COMPND   3 CHAIN: A, B;                                                         
COMPND   4 ENGINEERED: YES                                                      
SOURCE    MOL_ID: 1;                                                            
SOURCE   2 SYNTHETIC: YES;                                                      
SOURCE   3 ORGANISM_SCIENTIFIC: SYNTHETIC CONSTRUCT;                            
SOURCE   4 ORGANISM_TAXID: 32630                                                
KEYWDS    PROTEIN BINDING                                                       
EXPDTA    X-RAY DIFFRACTION                                                     
AUTHOR    K.M.OSHABEN,R.SALARI,L.T.CHONG,W.S.HORNE                              
REVDAT   2   12-DEC-12 4DMD    1       JRNL                                     
REVDAT   1   14-NOV-12 4DMD    0                                                
JRNL        AUTH   K.M.OSHABEN,R.SALARI,D.R.MCCASLIN,L.T.CHONG,W.S.HORNE        
JRNL        TITL   THE NATIVE GCN4 LEUCINE-ZIPPER DOMAIN DOES NOT UNIQUELY      
JRNL        TITL 2 SPECIFY A DIMERIC OLIGOMERIZATION STATE.                     
JRNL        REF    BIOCHEMISTRY                  V.  51  9581 2012              
JRNL        REFN                   ISSN 0006-2960                               
JRNL        PMID   23116373                                                     
JRNL        DOI    10.1021/BI301132K                                            
REMARK   2                                                                      
REMARK   2 RESOLUTION.    2.00 ANGSTROMS.                                       
REMARK   3                                                                      
REMARK   3 REFINEMENT.                                                          
REMARK   3   PROGRAM     : REFMAC 5.6.0117                                      
REMARK   3   AUTHORS     : MURSHUDOV,VAGIN,DODSON                               
REMARK   3                                                                      
REMARK   3    REFINEMENT TARGET : MAXIMUM LIKELIHOOD                            
REMARK   3                                                                      
REMARK   3  DATA USED IN REFINEMENT.                                            
REMARK   3   RESOLUTION RANGE HIGH (ANGSTROMS) : 2.00                           
REMARK   3   RESOLUTION RANGE LOW  (ANGSTROMS) : 40.40                          
REMARK   3   DATA CUTOFF            (SIGMA(F)) : NULL                           
REMARK   3   COMPLETENESS FOR RANGE        (%) : 98.8                           
REMARK   3   NUMBER OF REFLECTIONS             : 4432                           
REMARK   3                                                                      
REMARK   3  FIT TO DATA USED IN REFINEMENT.                                     
REMARK   3   CROSS-VALIDATION METHOD          : THROUGHOUT                      
REMARK   3   FREE R VALUE TEST SET SELECTION  : RANDOM                          
REMARK   3   R VALUE     (WORKING + TEST SET) : 0.237                           
REMARK   3   R VALUE            (WORKING SET) : 0.235                           
REMARK   3   FREE R VALUE                     : 0.265                           
REMARK   3   FREE R VALUE TEST SET SIZE   (%) : 4.700                           
REMARK   3   FREE R VALUE TEST SET COUNT      : 218                             
REMARK   3                                                                      
REMARK   3  FIT IN THE HIGHEST RESOLUTION BIN.                                  
REMARK   3   TOTAL NUMBER OF BINS USED           : 20                           
REMARK   3   BIN RESOLUTION RANGE HIGH       (A) : 2.00                         
REMARK   3   BIN RESOLUTION RANGE LOW        (A) : 2.05                         
REMARK   3   REFLECTION IN BIN     (WORKING SET) : 264                          
REMARK   3   BIN COMPLETENESS (WORKING+TEST) (%) : 86.73                        
REMARK   3   BIN R VALUE           (WORKING SET) : 0.3070                       
REMARK   3   BIN FREE R VALUE SET COUNT          : 17                           
REMARK   3   BIN FREE R VALUE                    : 0.4580                       
REMARK   3                                                                      
REMARK   3  NUMBER OF NON-HYDROGEN ATOMS USED IN REFINEMENT.                    
REMARK   3   PROTEIN ATOMS            : 529                                     
REMARK   3   NUCLEIC ACID ATOMS       : 0                                       
REMARK   3   HETEROGEN ATOMS          : 0                                       
REMARK   3   SOLVENT ATOMS            : 30                                      
REMARK   3                                                                      
REMARK   3  B VALUES.                                                           
REMARK   3   FROM WILSON PLOT           (A**2) : NULL                           
REMARK   3   MEAN B VALUE      (OVERALL, A**2) : 23.88                          
REMARK   3   OVERALL ANISOTROPIC B VALUE.                                       
REMARK   3    B11 (A**2) : 0.74000                                              
REMARK   3    B22 (A**2) : -0.48000                                             
REMARK   3    B33 (A**2) : -0.05000                                             
REMARK   3    B12 (A**2) : 0.00000                                              
REMARK   3    B13 (A**2) : 0.43000                                              
REMARK   3    B23 (A**2) : 0.00000                                              
REMARK   3                                                                      
REMARK   3  ESTIMATED OVERALL COORDINATE ERROR.                                 
REMARK   3   ESU BASED ON R VALUE                            (A): 0.246         
REMARK   3   ESU BASED ON FREE R VALUE                       (A): 0.193         
REMARK   3   ESU BASED ON MAXIMUM LIKELIHOOD                 (A): 0.144         
REMARK   3   ESU FOR B VALUES BASED ON MAXIMUM LIKELIHOOD (A**2): 5.360         
REMARK   3                                                                      
REMARK   3 CORRELATION COEFFICIENTS.                                            
REMARK   3   CORRELATION COEFFICIENT FO-FC      : 0.931                         
REMARK   3   CORRELATION COEFFICIENT FO-FC FREE : 0.927                         
REMARK   3                                                                      
REMARK   3  RMS DEVIATIONS FROM IDEAL VALUES        COUNT    RMS    WEIGHT      
REMARK   3   BOND LENGTHS REFINED ATOMS        (A):   540 ; 0.016 ; 0.019       
REMARK   3   BOND LENGTHS OTHERS               (A):   389 ; 0.006 ; 0.020       
REMARK   3   BOND ANGLES REFINED ATOMS   (DEGREES):   719 ; 1.817 ; 2.001       
REMARK   3   BOND ANGLES OTHERS          (DEGREES):   949 ; 1.055 ; 3.000       
REMARK   3   TORSION ANGLES, PERIOD 1    (DEGREES):    66 ; 5.540 ; 5.000       
REMARK   3   TORSION ANGLES, PERIOD 2    (DEGREES):    28 ;40.721 ;24.286       
REMARK   3   TORSION ANGLES, PERIOD 3    (DEGREES):   119 ;15.772 ;15.000       
REMARK   3   TORSION ANGLES, PERIOD 4    (DEGREES):     6 ;27.579 ;15.000       
REMARK   3   CHIRAL-CENTER RESTRAINTS       (A**3):    81 ; 0.100 ; 0.200       
REMARK   3   GENERAL PLANES REFINED ATOMS      (A):   585 ; 0.007 ; 0.020       
REMARK   3   GENERAL PLANES OTHERS             (A):   101 ; 0.001 ; 0.020       
REMARK   3   NON-BONDED CONTACTS REFINED ATOMS (A):  NULL ;  NULL ;  NULL       
REMARK   3   NON-BONDED CONTACTS OTHERS        (A):  NULL ;  NULL ;  NULL       
REMARK   3   NON-BONDED TORSION REFINED ATOMS  (A):  NULL ;  NULL ;  NULL       
REMARK   3   NON-BONDED TORSION OTHERS         (A):  NULL ;  NULL ;  NULL       
REMARK   3   H-BOND (X...Y) REFINED ATOMS      (A):  NULL ;  NULL ;  NULL       
REMARK   3   H-BOND (X...Y) OTHERS             (A):  NULL ;  NULL ;  NULL       
REMARK   3   POTENTIAL METAL-ION REFINED ATOMS (A):  NULL ;  NULL ;  NULL       
REMARK   3   POTENTIAL METAL-ION OTHERS        (A):  NULL ;  NULL ;  NULL       
REMARK   3   SYMMETRY VDW REFINED ATOMS        (A):  NULL ;  NULL ;  NULL       
REMARK   3   SYMMETRY VDW OTHERS               (A):  NULL ;  NULL ;  NULL       
REMARK   3   SYMMETRY H-BOND REFINED ATOMS     (A):  NULL ;  NULL ;  NULL       
REMARK   3   SYMMETRY H-BOND OTHERS            (A):  NULL ;  NULL ;  NULL       
REMARK   3   SYMMETRY METAL-ION REFINED ATOMS  (A):  NULL ;  NULL ;  NULL       
REMARK   3   SYMMETRY METAL-ION OTHERS         (A):  NULL ;  NULL ;  NULL       
REMARK   3                                                                      
REMARK   3  ISOTROPIC THERMAL FACTOR RESTRAINTS.     COUNT   RMS    WEIGHT      
REMARK   3   MAIN-CHAIN BOND REFINED ATOMS  (A**2):  NULL ;  NULL ;  NULL       
REMARK   3   MAIN-CHAIN BOND OTHER ATOMS    (A**2):  NULL ;  NULL ;  NULL       
REMARK   3   MAIN-CHAIN ANGLE REFINED ATOMS (A**2):  NULL ;  NULL ;  NULL       
REMARK   3   SIDE-CHAIN BOND REFINED ATOMS  (A**2):  NULL ;  NULL ;  NULL       
REMARK   3   SIDE-CHAIN ANGLE REFINED ATOMS (A**2):  NULL ;  NULL ;  NULL       
REMARK   3                                                                      
REMARK   3 ANISOTROPIC THERMAL FACTOR RESTRAINTS.    COUNT   RMS   WEIGHT       
REMARK   3   RIGID-BOND RESTRAINTS          (A**2):  NULL ;  NULL ;  NULL       
REMARK   3   SPHERICITY; FREE ATOMS         (A**2):  NULL ;  NULL ;  NULL       
REMARK   3   SPHERICITY; BONDED ATOMS       (A**2):  NULL ;  NULL ;  NULL       
REMARK   3                                                                      
REMARK   3  NCS RESTRAINTS STATISTICS                                           
REMARK   3   NUMBER OF DIFFERENT NCS GROUPS : NULL                              
REMARK   3                                                                      
REMARK   3  TLS DETAILS                                                         
REMARK   3   NUMBER OF TLS GROUPS  : NULL                                       
REMARK   3                                                                      
REMARK   3  BULK SOLVENT MODELLING.                                             
REMARK   3   METHOD USED : MASK                                                 
REMARK   3   PARAMETERS FOR MASK CALCULATION                                    
REMARK   3   VDW PROBE RADIUS   : 1.20                                          
REMARK   3   ION PROBE RADIUS   : 0.80                                          
REMARK   3   SHRINKAGE RADIUS   : 0.80                                          
REMARK   3                                                                      
REMARK   3  OTHER REFINEMENT REMARKS: HYDROGENS HAVE BEEN ADDED IN THE RIDING   
REMARK   3  POSITIONS                                                           
REMARK   4                                                                      
REMARK   4 4DMD COMPLIES WITH FORMAT V. 3.30, 13-JUL-11                         
REMARK 100                                                                      
REMARK 100 THIS ENTRY HAS BEEN PROCESSED BY RCSB ON 10-FEB-12.                  
REMARK 100 THE RCSB ID CODE IS RCSB070510.                                      
REMARK 200                                                                      
REMARK 200 EXPERIMENTAL DETAILS                                                 
REMARK 200  EXPERIMENT TYPE                : X-RAY DIFFRACTION                  
REMARK 200  DATE OF DATA COLLECTION        : 19-SEP-11                          
REMARK 200  TEMPERATURE           (KELVIN) : 100                                
REMARK 200  PH                             : 5.6                                
REMARK 200  NUMBER OF CRYSTALS USED        : 1                                  
REMARK 200                                                                      
REMARK 200  SYNCHROTRON              (Y/N) : N                                  
REMARK 200  RADIATION SOURCE               : ROTATING ANODE                     
REMARK 200  BEAMLINE                       : NULL                               
REMARK 200  X-RAY GENERATOR MODEL          : RIGAKU FR-E SUPERBRIGHT            
REMARK 200  MONOCHROMATIC OR LAUE    (M/L) : M                                  
REMARK 200  WAVELENGTH OR RANGE        (A) : 1.5418                             
REMARK 200  MONOCHROMATOR                  : RIGAKU VARIMAX OPTICS              
REMARK 200  OPTICS                         : NULL                               
REMARK 200                                                                      
REMARK 200  DETECTOR TYPE                  : CCD                                
REMARK 200  DETECTOR MANUFACTURER          : RIGAKU SATURN 944                  
REMARK 200  INTENSITY-INTEGRATION SOFTWARE : D*TREK                             
REMARK 200  DATA SCALING SOFTWARE          : D*TREK                             
REMARK 200                                                                      
REMARK 200  NUMBER OF UNIQUE REFLECTIONS   : 4757                               
REMARK 200  RESOLUTION RANGE HIGH      (A) : 2.000                              
REMARK 200  RESOLUTION RANGE LOW       (A) : 40.400                             
REMARK 200  REJECTION CRITERIA  (SIGMA(I)) : NULL                               
REMARK 200                                                                      
REMARK 200 OVERALL.                                                             
REMARK 200  COMPLETENESS FOR RANGE     (%) : 99.8                               
REMARK 200  DATA REDUNDANCY                : 3.760                              
REMARK 200  R MERGE                    (I) : 0.05800                            
REMARK 200  R SYM                      (I) : NULL                               
REMARK 200  <I/SIGMA(I)> FOR THE DATA SET  : 15.5000                            
REMARK 200                                                                      
REMARK 200 IN THE HIGHEST RESOLUTION SHELL.                                     
REMARK 200  HIGHEST RESOLUTION SHELL, RANGE HIGH (A) : NULL                     
REMARK 200  HIGHEST RESOLUTION SHELL, RANGE LOW  (A) : NULL                     
REMARK 200  COMPLETENESS FOR SHELL     (%) : NULL                               
REMARK 200  DATA REDUNDANCY IN SHELL       : NULL                               
REMARK 200  R MERGE FOR SHELL          (I) : NULL                               
REMARK 200  R SYM FOR SHELL            (I) : NULL                               
REMARK 200  <I/SIGMA(I)> FOR SHELL         : NULL                               
REMARK 200                                                                      
REMARK 200 DIFFRACTION PROTOCOL: SINGLE WAVELENGTH                              
REMARK 200 METHOD USED TO DETERMINE THE STRUCTURE: MOLECULAR REPLACEMENT        
REMARK 200 SOFTWARE USED: PHASER                                                
REMARK 200 STARTING MODEL: PDB ENTRY 2ZTA                                       
REMARK 200                                                                      
REMARK 200 REMARK: NULL                                                         
REMARK 280                                                                      
REMARK 280 CRYSTAL                                                              
REMARK 280 SOLVENT CONTENT, VS   (%): 42.08                                     
REMARK 280 MATTHEWS COEFFICIENT, VM (ANGSTROMS**3/DA): 2.12                     
REMARK 280                                                                      
REMARK 280 CRYSTALLIZATION CONDITIONS: 0.1M SODIUM ACETATE, 0.1M SODIUM         
REMARK 280  CITRATE TRIBASIC DIHYDRATE, 30% W/V PEG 4000, PH 5.6, VAPOR         
REMARK 280  DIFFUSION, HANGING DROP, TEMPERATURE 298K                           
REMARK 290                                                                      
REMARK 290 CRYSTALLOGRAPHIC SYMMETRY                                            
REMARK 290 SYMMETRY OPERATORS FOR SPACE GROUP: C 1 2 1                          
REMARK 290                                                                      
REMARK 290      SYMOP   SYMMETRY                                                
REMARK 290     NNNMMM   OPERATOR                                                
REMARK 290       1555   X,Y,Z                                                   
REMARK 290       2555   -X,Y,-Z                                                 
REMARK 290       3555   X+1/2,Y+1/2,Z                                           
REMARK 290       4555   -X+1/2,Y+1/2,-Z                                         
REMARK 290                                                                      
REMARK 290     WHERE NNN -> OPERATOR NUMBER                                     
REMARK 290           MMM -> TRANSLATION VECTOR                                  
REMARK 290                                                                      
REMARK 290 CRYSTALLOGRAPHIC SYMMETRY TRANSFORMATIONS                            
REMARK 290 THE FOLLOWING TRANSFORMATIONS OPERATE ON THE ATOM/HETATM             
REMARK 290 RECORDS IN THIS ENTRY TO PRODUCE CRYSTALLOGRAPHICALLY                
REMARK 290 RELATED MOLECULES.                                                   
REMARK 290   SMTRY1   1  1.000000  0.000000  0.000000        0.00000            
REMARK 290   SMTRY2   1  0.000000  1.000000  0.000000        0.00000            
REMARK 290   SMTRY3   1  0.000000  0.000000  1.000000        0.00000            
REMARK 290   SMTRY1   2 -1.000000  0.000000  0.000000        0.00000            
REMARK 290   SMTRY2   2  0.000000  1.000000  0.000000        0.00000            
REMARK 290   SMTRY3   2  0.000000  0.000000 -1.000000        0.00000            
REMARK 290   SMTRY1   3  1.000000  0.000000  0.000000       41.72450            
REMARK 290   SMTRY2   3  0.000000  1.000000  0.000000       15.23900            
REMARK 290   SMTRY3   3  0.000000  0.000000  1.000000        0.00000            
REMARK 290   SMTRY1   4 -1.000000  0.000000  0.000000       41.72450            
REMARK 290   SMTRY2   4  0.000000  1.000000  0.000000       15.23900            
REMARK 290   SMTRY3   4  0.000000  0.000000 -1.000000        0.00000            
REMARK 290                                                                      
REMARK 290 REMARK: NULL                                                         
REMARK 300                                                                      
REMARK 300 BIOMOLECULE: 1                                                       
REMARK 300 SEE REMARK 350 FOR THE AUTHOR PROVIDED AND/OR PROGRAM                
REMARK 300 GENERATED ASSEMBLY INFORMATION FOR THE STRUCTURE IN                  
REMARK 300 THIS ENTRY. THE REMARK MAY ALSO PROVIDE INFORMATION ON               
REMARK 300 BURIED SURFACE AREA.                                                 
REMARK 350                                                                      
REMARK 350 COORDINATES FOR A COMPLETE MULTIMER REPRESENTING THE KNOWN           
REMARK 350 BIOLOGICALLY SIGNIFICANT OLIGOMERIZATION STATE OF THE                
REMARK 350 MOLECULE CAN BE GENERATED BY APPLYING BIOMT TRANSFORMATIONS          
REMARK 350 GIVEN BELOW.  BOTH NON-CRYSTALLOGRAPHIC AND                          
REMARK 350 CRYSTALLOGRAPHIC OPERATIONS ARE GIVEN.                               
REMARK 350                                                                      
REMARK 350 BIOMOLECULE: 1                                                       
REMARK 350 AUTHOR DETERMINED BIOLOGICAL UNIT: DIMERIC                           
REMARK 350 SOFTWARE DETERMINED QUATERNARY STRUCTURE: DIMERIC                    
REMARK 350 SOFTWARE USED: PISA                                                  
REMARK 350 TOTAL BURIED SURFACE AREA: 2100 ANGSTROM**2                          
REMARK 350 SURFACE AREA OF THE COMPLEX: 4860 ANGSTROM**2                        
REMARK 350 CHANGE IN SOLVENT FREE ENERGY: -19.0 KCAL/MOL                        
REMARK 350 APPLY THE FOLLOWING TO CHAINS: A, B                                  
REMARK 350   BIOMT1   1  1.000000  0.000000  0.000000        0.00000            
REMARK 350   BIOMT2   1  0.000000  1.000000  0.000000        0.00000            
REMARK 350   BIOMT3   1  0.000000  0.000000  1.000000        0.00000            
REMARK 465                                                                      
REMARK 465 MISSING RESIDUES                                                     
REMARK 465 THE FOLLOWING RESIDUES WERE NOT LOCATED IN THE                       
REMARK 465 EXPERIMENT. (M=MODEL NUMBER; RES=RESIDUE NAME; C=CHAIN               
REMARK 465 IDENTIFIER; SSSEQ=SEQUENCE NUMBER; I=INSERTION CODE.)                
REMARK 465                                                                      
REMARK 465   M RES C SSSEQI                                                     
REMARK 465     GLU A    32                                                      
REMARK 465     ARG A    33                                                      
REMARK 470                                                                      
REMARK 470 MISSING ATOM                                                         
REMARK 470 THE FOLLOWING RESIDUES HAVE MISSING ATOMS (M=MODEL NUMBER;           
REMARK 470 RES=RESIDUE NAME; C=CHAIN IDENTIFIER; SSEQ=SEQUENCE NUMBER;          
REMARK 470 I=INSERTION CODE):                                                   
REMARK 470   M RES CSSEQI  ATOMS                                                
REMARK 470     LYS A   3    CG   CD   CE   NZ                                   
REMARK 470     ASP A   7    CG   OD1  OD2                                       
REMARK 470     LYS A   8    CE   NZ                                             
REMARK 470     LYS A  28    CD   CE   NZ                                        
REMARK 470     LYS B  28    CD   CE   NZ                                        
REMARK 500                                                                      
REMARK 500 GEOMETRY AND STEREOCHEMISTRY                                         
REMARK 500 SUBTOPIC: CLOSE CONTACTS IN SAME ASYMMETRIC UNIT                     
REMARK 500                                                                      
REMARK 500 THE FOLLOWING ATOMS ARE IN CLOSE CONTACT.                            
REMARK 500                                                                      
REMARK 500  ATM1  RES C  SSEQI   ATM2  RES C  SSEQI           DISTANCE          
REMARK 500   OE2  GLU A     6    HH11  ARG B     1              1.52            
REMARK 500   NH2  ARG A     1     OE2  GLU B     6              2.01            
REMARK 500   OE2  GLU A     6     NH1  ARG B     1              2.02            
REMARK 500   O    HOH A   110     O    HOH A   113              2.19            
REMARK 500                                                                      
REMARK 500 REMARK: NULL                                                         
REMARK 900                                                                      
REMARK 900 RELATED ENTRIES                                                      
REMARK 900 RELATED ID: 2ZTA   RELATED DB: PDB                                   
REMARK 900 GCN4-P1 DIMER, DIFFERENT CRYSTAL FORM                                
REMARK 900 RELATED ID: 4DME   RELATED DB: PDB                                   
DBREF  4DMD A    0    33  PDB    4DMD     4DMD             0     33             
DBREF  4DMD B    0    33  PDB    4DMD     4DMD             0     33             
SEQRES   1 A   34  ACE ARG MET LYS GLN LEU GLU ASP LYS VAL GLU GLU LEU          
SEQRES   2 A   34  LEU SER LYS ASN TYR HIS LEU GLU ASN GLU VAL ALA ARG          
SEQRES   3 A   34  LEU LYS LYS LEU VAL GLY GLU ARG                              
SEQRES   1 B   34  ACE ARG MET LYS GLN LEU GLU ASP LYS VAL GLU GLU LEU          
SEQRES   2 B   34  LEU SER LYS ASN TYR HIS LEU GLU ASN GLU VAL ALA ARG          
SEQRES   3 B   34  LEU LYS LYS LEU VAL GLY GLU ARG                              
HET    ACE  A   0       3                                                       
HET    ACE  B   0       3                                                       
HETNAM     ACE ACETYL GROUP                                                     
FORMUL   1  ACE    2(C2 H4 O)                                                   
FORMUL   3  HOH   *30(H2 O)                                                     
HELIX    1   1 ARG A    1  LEU A   29  1                                  29    
HELIX    2   2 ARG B    1  GLY B   31  1                                  31    
LINK         C   ACE A   0                 N   ARG A   1     1555   1555  1.33  
LINK         C   ACE B   0                 N   ARG B   1     1555   1555  1.33  
CRYST1   83.449   30.478   27.816  90.00 104.48  90.00 C 1 2 1       8          
ORIGX1      1.000000  0.000000  0.000000        0.00000                         
ORIGX2      0.000000  1.000000  0.000000        0.00000                         
ORIGX3      0.000000  0.000000  1.000000        0.00000                         
SCALE1      0.011983  0.000000  0.003095        0.00000                         
SCALE2      0.000000  0.032810  0.000000        0.00000                         
SCALE3      0.000000  0.000000  0.037129        0.00000                         
HETATM    1  C   ACE A   0      39.815  -0.155 -16.394  1.00 63.65           C  
HETATM    2  O   ACE A   0      39.143  -0.823 -15.630  1.00 39.59           O  
HETATM    3  CH3 ACE A   0      41.317  -0.025 -16.163  1.00 61.41           C  
ATOM      4  N   ARG A   1      39.312   0.439 -17.476  1.00 47.98           N  
ATOM      5  CA  ARG A   1      37.864   0.685 -17.646  1.00 42.58           C  
ATOM      6  C   ARG A   1      36.944  -0.553 -17.775  1.00 32.23           C  
ATOM      7  O   ARG A   1      35.801  -0.502 -17.383  1.00 33.11           O  
ATOM      8  CB  ARG A   1      37.669   1.598 -18.838  1.00 39.89           C  
ATOM      9  CG  ARG A   1      36.312   2.266 -18.930  1.00 51.47           C  
ATOM     10  CD  ARG A   1      36.347   3.371 -20.005  1.00 64.02           C  
ATOM     11  NE  ARG A   1      35.104   3.523 -20.775  1.00 40.76           N  
ATOM     12  CZ  ARG A   1      33.895   3.733 -20.247  1.00 41.73           C  
ATOM     13  NH1 ARG A   1      33.707   3.784 -18.935  1.00 40.88           N  
ATOM     14  NH2 ARG A   1      32.851   3.878 -21.047  1.00 53.54           N  
ATOM     15  H   ARG A   1      39.805   0.718 -18.142  1.00 49.94           H  
ATOM     16  HA  ARG A   1      37.554   1.180 -16.859  1.00  5.91           H  
ATOM     17  HB2 ARG A   1      38.336   2.302 -18.796  1.00 43.27           H  
ATOM     18  HB3 ARG A   1      37.796   1.080 -19.648  1.00 42.81           H  
ATOM     19  HG2 ARG A   1      35.639   1.613 -19.178  1.00 50.51           H  
ATOM     20  HG3 ARG A   1      36.105   2.667 -18.072  1.00 50.21           H  
ATOM     21  HD2 ARG A   1      36.526   4.219 -19.569  1.00 53.72           H  
ATOM     22  HD3 ARG A   1      37.058   3.174 -20.635  1.00 53.21           H  
ATOM     23  HE  ARG A   1      35.201   3.663 -21.750  1.00 45.42           H  
ATOM     24 HH11 ARG A   1      34.360   3.705 -18.389  1.00 42.43           H  
ATOM     25 HH12 ARG A   1      32.917   3.917 -18.622  1.00 42.20           H  
ATOM     26 HH21 ARG A   1      32.952   3.841 -21.899  1.00 48.12           H  
ATOM     27 HH22 ARG A   1      32.069   4.002 -20.715  1.00 48.13           H  
ATOM     28  N   MET A   2      37.449  -1.636 -18.349  1.00 34.04           N  
ATOM     29  CA  MET A   2      36.666  -2.840 -18.582  1.00 38.46           C  
ATOM     30  C   MET A   2      36.315  -3.493 -17.242  1.00 40.00           C  
ATOM     31  O   MET A   2      35.167  -3.839 -17.011  1.00 28.51           O  
ATOM     32  CB  MET A   2      37.457  -3.792 -19.459  1.00 46.12           C  
ATOM     33  CG  MET A   2      36.679  -4.937 -20.051  1.00 41.80           C  
ATOM     34  SD  MET A   2      35.778  -4.416 -21.500  1.00 60.77           S  
ATOM     35  CE  MET A   2      37.103  -4.201 -22.685  1.00 55.99           C  
ATOM     36  H   MET A   2      38.278  -1.695 -18.625  1.00 35.16           H  
ATOM     37  HA  MET A   2      35.840  -2.604 -19.054  1.00 39.40           H  
ATOM     38  HB2 MET A   2      37.838  -3.283 -20.191  1.00 43.58           H  
ATOM     39  HB3 MET A   2      38.174  -4.174 -18.929  1.00 43.13           H  
ATOM     40  HG2 MET A   2      37.296  -5.638 -20.314  1.00 46.26           H  
ATOM     41  HG3 MET A   2      36.046  -5.275 -19.399  1.00 46.17           H  
ATOM     42  N   LYS A   3      37.293  -3.623 -16.352  1.00 37.36           N  
ATOM     43  CA  LYS A   3      37.036  -4.185 -15.037  1.00 37.03           C  
ATOM     44  C   LYS A   3      36.114  -3.348 -14.170  1.00 28.62           C  
ATOM     45  O   LYS A   3      35.459  -3.887 -13.318  1.00 27.65           O  
ATOM     46  CB  LYS A   3      38.343  -4.454 -14.274  1.00 38.77           C  
ATOM     47  H   LYS A   3      38.122  -3.393 -16.490  1.00 37.82           H  
ATOM     48  HA  LYS A   3      36.599  -5.055 -15.161  1.00 35.30           H  
ATOM     49  N   GLN A   4      36.074  -2.029 -14.335  1.00 23.17           N  
ATOM     50  CA  GLN A   4      35.276  -1.221 -13.459  1.00 29.05           C  
ATOM     51  C   GLN A   4      33.819  -1.315 -13.838  1.00 19.75           C  
ATOM     52  O   GLN A   4      32.914  -1.218 -13.014  1.00 20.12           O  
ATOM     53  CB  GLN A   4      35.762   0.230 -13.503  1.00 41.67           C  
ATOM     54  CG  GLN A   4      37.180   0.385 -12.955  1.00 76.80           C  
ATOM     55  CD  GLN A   4      37.671   1.822 -12.863  1.00 64.31           C  
ATOM     56  OE1 GLN A   4      38.182   2.392 -13.842  1.00 45.71           O  
ATOM     57  NE2 GLN A   4      37.561   2.401 -11.664  1.00 78.38           N  
ATOM     58  H   GLN A   4      36.504  -1.592 -14.953  1.00 26.18           H  
ATOM     59  HA  GLN A   4      35.374  -1.536 -12.535  1.00 27.67           H  
ATOM     60  HB2 GLN A   4      35.758   0.538 -14.423  1.00 44.14           H  
ATOM     61  HB3 GLN A   4      35.169   0.779 -12.965  1.00 43.64           H  
ATOM     62  HG2 GLN A   4      37.210   0.005 -12.063  1.00 62.07           H  
ATOM     63  HG3 GLN A   4      37.791  -0.096 -13.533  1.00 59.98           H  
ATOM     64  N   LEU A   5      33.601  -1.457 -15.116  1.00 19.13           N  
ATOM     65  CA  LEU A   5      32.258  -1.695 -15.671  1.00 15.91           C  
ATOM     66  C   LEU A   5      31.731  -3.089 -15.275  1.00 14.23           C  
ATOM     67  O   LEU A   5      30.618  -3.228 -14.818  1.00 19.20           O  
ATOM     68  CB  LEU A   5      32.304  -1.509 -17.172  1.00 17.73           C  
ATOM     69  CG  LEU A   5      32.366  -0.080 -17.762  1.00 19.57           C  
ATOM     70  CD1 LEU A   5      32.616  -0.180 -19.253  1.00 17.37           C  
ATOM     71  CD2 LEU A   5      31.090   0.669 -17.497  1.00 18.14           C  
ATOM     72  H   LEU A   5      34.232  -1.411 -15.720  1.00 18.80           H  
ATOM     73  HA  LEU A   5      31.639  -1.027 -15.306  1.00 16.55           H  
ATOM     74  HB2 LEU A   5      33.078  -1.987 -17.510  1.00 17.73           H  
ATOM     75  HB3 LEU A   5      31.506  -1.916 -17.539  1.00 17.75           H  
ATOM     76  HG  LEU A   5      33.101   0.408 -17.356  1.00 18.48           H  
ATOM     77  N   GLU A   6      32.571  -4.092 -15.408  1.00 20.85           N  
ATOM     78  CA  GLU A   6      32.255  -5.447 -14.953  1.00 20.70           C  
ATOM     79  C   GLU A   6      31.893  -5.463 -13.478  1.00 18.61           C  
ATOM     80  O   GLU A   6      30.836  -6.002 -13.132  1.00 20.06           O  
ATOM     81  CB  GLU A   6      33.392  -6.414 -15.343  1.00 16.45           C  
ATOM     82  CG  GLU A   6      33.558  -6.520 -16.849  1.00 20.68           C  
ATOM     83  CD  GLU A   6      34.738  -7.340 -17.297  1.00 17.95           C  
ATOM     84  OE1 GLU A   6      35.582  -7.544 -16.466  1.00 22.44           O  
ATOM     85  OE2 GLU A   6      34.821  -7.718 -18.494  1.00 30.02           O  
ATOM     86  H   GLU A   6      33.363  -4.008 -15.764  1.00 18.82           H  
ATOM     87  HA  GLU A   6      31.459  -5.746 -15.445  1.00 19.44           H  
ATOM     88  HB2 GLU A   6      34.222  -6.086 -14.963  1.00 18.28           H  
ATOM     89  HB3 GLU A   6      33.191  -7.298 -14.997  1.00 18.24           H  
ATOM     90  HG2 GLU A   6      32.763  -6.940 -17.213  1.00 18.93           H  
ATOM     91  HG3 GLU A   6      33.654  -5.637 -17.231  1.00 19.08           H  
ATOM     92  N   ASP A   7      32.689  -4.794 -12.622  1.00 26.30           N  
ATOM     93  CA  ASP A   7      32.348  -4.584 -11.186  1.00 19.26           C  
ATOM     94  C   ASP A   7      31.066  -3.839 -10.899  1.00 19.29           C  
ATOM     95  O   ASP A   7      30.345  -4.185 -10.001  1.00 19.48           O  
ATOM     96  CB  ASP A   7      33.488  -3.883 -10.429  1.00 28.45           C  
ATOM     97  H   ASP A   7      33.454  -4.439 -12.855  1.00 22.08           H  
ATOM     98  HA  ASP A   7      32.250  -5.471 -10.777  1.00 21.87           H  
ATOM     99  N   LYS A   8      30.794  -2.779 -11.620  1.00 19.84           N  
ATOM    100  CA  LYS A   8      29.558  -2.021 -11.416  1.00 19.85           C  
ATOM    101  C   LYS A   8      28.256  -2.807 -11.773  1.00 17.86           C  
ATOM    102  O   LYS A   8      27.235  -2.647 -11.119  1.00 18.50           O  
ATOM    103  CB  LYS A   8      29.633  -0.710 -12.194  1.00 21.45           C  
ATOM    104  CG  LYS A   8      28.426   0.201 -11.960  1.00 22.98           C  
ATOM    105  CD  LYS A   8      28.051   0.314 -10.492  1.00 23.53           C  
ATOM    106  H   LYS A   8      31.315  -2.465 -12.246  1.00 19.87           H  
ATOM    107  HA  LYS A   8      29.506  -1.793 -10.464  1.00 19.81           H  
ATOM    108  HB2 LYS A   8      30.428  -0.227 -11.919  1.00 21.44           H  
ATOM    109  HB3 LYS A   8      29.679  -0.908 -13.143  1.00 21.44           H  
ATOM    110  HG2 LYS A   8      28.639   1.090 -12.283  1.00 22.81           H  
ATOM    111  HG3 LYS A   8      27.662  -0.150 -12.444  1.00 22.73           H  
ATOM    112  N   VAL A   9      28.318  -3.610 -12.840  1.00 17.46           N  
ATOM    113  CA  VAL A   9      27.256  -4.539 -13.211  1.00 19.73           C  
ATOM    114  C   VAL A   9      26.890  -5.490 -12.072  1.00 21.58           C  
ATOM    115  O   VAL A   9      25.773  -5.576 -11.655  1.00 21.47           O  
ATOM    116  CB  VAL A   9      27.637  -5.308 -14.484  1.00 17.60           C  
ATOM    117  CG1 VAL A   9      26.670  -6.436 -14.729  1.00 18.89           C  
ATOM    118  CG2 VAL A   9      27.761  -4.345 -15.693  1.00 12.99           C  
ATOM    119  H   VAL A   9      29.008  -3.632 -13.378  1.00 18.01           H  
ATOM    120  HA  VAL A   9      26.453  -4.017 -13.422  1.00 19.09           H  
ATOM    121  HB  VAL A   9      28.518  -5.712 -14.345  1.00 17.24           H  
ATOM    122  N   GLU A  10      27.878  -6.181 -11.553  1.00 19.86           N  
ATOM    123  CA  GLU A  10      27.721  -7.112 -10.458  1.00 19.17           C  
ATOM    124  C   GLU A  10      27.138  -6.432  -9.208  1.00 18.87           C  
ATOM    125  O   GLU A  10      26.256  -6.977  -8.592  1.00 17.35           O  
ATOM    126  CB  GLU A  10      29.089  -7.788 -10.219  1.00 29.69           C  
ATOM    127  CG  GLU A  10      29.297  -9.079 -11.021  1.00 26.43           C  
ATOM    128  CD  GLU A  10      28.693 -10.293 -10.275  1.00 41.34           C  
ATOM    129  OE1 GLU A  10      29.363 -11.341 -10.145  1.00 40.89           O  
ATOM    130  OE2 GLU A  10      27.554 -10.183  -9.748  1.00 34.44           O  
ATOM    131  H   GLU A  10      28.696  -6.120 -11.854  1.00 20.25           H  
ATOM    132  HA  GLU A  10      27.090  -7.810 -10.735  1.00 21.18           H  
ATOM    133  HB2 GLU A  10      29.802  -7.174 -10.455  1.00 25.57           H  
ATOM    134  HB3 GLU A  10      29.162  -8.013  -9.278  1.00 25.85           H  
ATOM    135  HG2 GLU A  10      28.856  -8.998 -11.882  1.00 29.81           H  
ATOM    136  HG3 GLU A  10      30.247  -9.235 -11.142  1.00 29.95           H  
ATOM    137  N   GLU A  11      27.558  -5.187  -8.938  1.00 19.57           N  
ATOM    138  CA  GLU A  11      27.085  -4.348  -7.823  1.00 16.69           C  
ATOM    139  C   GLU A  11      25.637  -3.971  -7.924  1.00 17.76           C  
ATOM    140  O   GLU A  11      24.895  -4.059  -6.973  1.00 16.98           O  
ATOM    141  CB  GLU A  11      27.923  -3.065  -7.777  1.00 25.09           C  
ATOM    142  CG  GLU A  11      27.504  -2.084  -6.684  1.00 26.81           C  
ATOM    143  CD  GLU A  11      27.912  -0.669  -7.015  1.00 46.03           C  
ATOM    144  OE1 GLU A  11      29.135  -0.429  -7.246  1.00 42.69           O  
ATOM    145  OE2 GLU A  11      26.991   0.175  -7.067  1.00 59.49           O  
ATOM    146  H   GLU A  11      28.162  -4.782  -9.431  1.00 18.88           H  
ATOM    147  HA  GLU A  11      27.218  -4.829  -6.979  1.00 18.72           H  
ATOM    148  HB2 GLU A  11      28.849  -3.304  -7.618  1.00 23.09           H  
ATOM    149  HB3 GLU A  11      27.844  -2.612  -8.629  1.00 23.27           H  
ATOM    150  HG2 GLU A  11      26.542  -2.094  -6.570  1.00 29.71           H  
ATOM    151  HG3 GLU A  11      27.937  -2.333  -5.853  1.00 29.85           H  
ATOM    152  N   LEU A  12      25.228  -3.531  -9.093  1.00 17.36           N  
ATOM    153  CA  LEU A  12      23.844  -3.124  -9.320  1.00 14.66           C  
ATOM    154  C   LEU A  12      22.935  -4.305  -9.277  1.00 12.21           C  
ATOM    155  O   LEU A  12      21.845  -4.251  -8.743  1.00 13.78           O  
ATOM    156  CB  LEU A  12      23.718  -2.357 -10.615  1.00 15.86           C  
ATOM    157  CG  LEU A  12      24.138  -0.891 -10.557  1.00 15.01           C  
ATOM    158  CD1 LEU A  12      24.207  -0.355 -11.953  1.00 18.18           C  
ATOM    159  CD2 LEU A  12      23.191  -0.115  -9.691  1.00 18.12           C  
ATOM    160  H   LEU A  12      25.751  -3.448  -9.786  1.00 16.91           H  
ATOM    161  HA  LEU A  12      23.572  -2.521  -8.596  1.00 14.98           H  
ATOM    162  HB2 LEU A  12      24.258  -2.794 -11.293  1.00 15.45           H  
ATOM    163  HB3 LEU A  12      22.788  -2.371 -10.888  1.00 15.37           H  
ATOM    164  HG  LEU A  12      25.024  -0.829 -10.166  1.00 16.29           H  
ATOM    165  N   LEU A  13      23.422  -5.433  -9.760  1.00 16.65           N  
ATOM    166  CA  LEU A  13      22.660  -6.650  -9.676  1.00 16.14           C  
ATOM    167  C   LEU A  13      22.334  -7.050  -8.261  1.00 14.37           C  
ATOM    168  O   LEU A  13      21.215  -7.433  -7.966  1.00 15.40           O  
ATOM    169  CB  LEU A  13      23.410  -7.763 -10.402  1.00 17.28           C  
ATOM    170  CG  LEU A  13      22.674  -9.072 -10.536  1.00 22.95           C  
ATOM    171  CD1 LEU A  13      21.400  -8.926 -11.346  1.00 19.63           C  
ATOM    172  CD2 LEU A  13      23.615 -10.094 -11.153  1.00 25.39           C  
ATOM    173  H   LEU A  13      24.197  -5.515 -10.151  1.00 15.35           H  
ATOM    174  HA  LEU A  13      21.811  -6.510 -10.145  1.00 16.10           H  
ATOM    175  HB2 LEU A  13      23.620  -7.456 -11.298  1.00 18.20           H  
ATOM    176  HB3 LEU A  13      24.234  -7.942  -9.921  1.00 18.27           H  
ATOM    177  HG  LEU A  13      22.431  -9.394  -9.655  1.00 21.32           H  
ATOM    178  N   SER A  14      23.321  -7.046  -7.387  1.00 17.25           N  
ATOM    179  CA  SER A  14      23.070  -7.320  -5.982  1.00 18.84           C  
ATOM    180  C   SER A  14      22.160  -6.311  -5.293  1.00 16.03           C  
ATOM    181  O   SER A  14      21.298  -6.694  -4.518  1.00 15.36           O  
ATOM    182  CB  SER A  14      24.384  -7.573  -5.214  1.00 23.63           C  
ATOM    183  OG  SER A  14      25.006  -6.395  -4.739  1.00 51.51           O  
ATOM    184  H   SER A  14      24.155  -6.887  -7.584  1.00 16.85           H  
ATOM    185  HA  SER A  14      22.586  -8.178  -5.946  1.00 18.65           H  
ATOM    186  HB2 SER A  14      24.188  -8.143  -4.454  1.00 26.95           H  
ATOM    187  HB3 SER A  14      25.003  -8.028  -5.807  1.00 26.95           H  
ATOM    188  N   LYS A  15      22.329  -5.011  -5.537  1.00 14.89           N  
ATOM    189  CA  LYS A  15      21.334  -3.991  -5.080  1.00 13.65           C  
ATOM    190  C   LYS A  15      19.899  -4.268  -5.533  1.00 12.97           C  
ATOM    191  O   LYS A  15      18.952  -4.157  -4.776  1.00 13.62           O  
ATOM    192  CB  LYS A  15      21.763  -2.576  -5.552  1.00 15.98           C  
ATOM    193  CG  LYS A  15      23.062  -2.143  -4.923  1.00 24.24           C  
ATOM    194  CD  LYS A  15      23.503  -0.783  -5.403  1.00 26.63           C  
ATOM    195  CE  LYS A  15      24.617  -0.288  -4.506  1.00 35.78           C  
ATOM    196  NZ  LYS A  15      25.368   0.819  -5.149  1.00 39.71           N  
ATOM    197  H   LYS A  15      23.010  -4.687  -5.975  1.00 15.24           H  
ATOM    198  HA  LYS A  15      21.334  -3.986  -4.100  1.00 14.18           H  
ATOM    199  HB2 LYS A  15      21.881  -2.583  -6.515  1.00 16.98           H  
ATOM    200  HB3 LYS A  15      21.079  -1.935  -5.303  1.00 16.92           H  
ATOM    201  HG2 LYS A  15      22.943  -2.099  -3.961  1.00 22.49           H  
ATOM    202  HG3 LYS A  15      23.760  -2.776  -5.139  1.00 21.96           H  
ATOM    203  HD2 LYS A  15      23.838  -0.848  -6.312  1.00 27.87           H  
ATOM    204  HD3 LYS A  15      22.760  -0.161  -5.354  1.00 27.87           H  
ATOM    205  HE2 LYS A  15      24.237   0.042  -3.677  1.00 34.11           H  
ATOM    206  HE3 LYS A  15      25.236  -1.013  -4.330  1.00 33.93           H  
ATOM    207  N   ASN A  16      19.739  -4.653  -6.800  1.00 15.54           N  
ATOM    208  CA  ASN A  16      18.420  -4.976  -7.342  1.00 15.62           C  
ATOM    209  C   ASN A  16      17.779  -6.192  -6.641  1.00 15.30           C  
ATOM    210  O   ASN A  16      16.634  -6.148  -6.231  1.00 16.86           O  
ATOM    211  CB  ASN A  16      18.466  -5.036  -8.867  1.00 16.92           C  
ATOM    212  CG  ASN A  16      18.757  -3.640  -9.527  1.00 24.17           C  
ATOM    213  OD1 ASN A  16      18.902  -2.588  -8.888  1.00 21.08           O  
ATOM    214  ND2 ASN A  16      18.877  -3.664 -10.824  1.00 20.10           N  
ATOM    215  H   ASN A  16      20.394  -4.739  -7.372  1.00 14.88           H  
ATOM    216  HA  ASN A  16      17.830  -4.213  -7.122  1.00 15.99           H  
ATOM    217  HB2 ASN A  16      19.168  -5.648  -9.138  1.00 18.07           H  
ATOM    218  HB3 ASN A  16      17.609  -5.349  -9.196  1.00 18.07           H  
ATOM    219  N   TYR A  17      18.560  -7.237  -6.419  1.00 18.69           N  
ATOM    220  CA  TYR A  17      18.102  -8.405  -5.663  1.00 17.69           C  
ATOM    221  C   TYR A  17      17.673  -8.017  -4.255  1.00 14.67           C  
ATOM    222  O   TYR A  17      16.637  -8.451  -3.807  1.00 14.98           O  
ATOM    223  CB  TYR A  17      19.204  -9.431  -5.639  1.00 18.55           C  
ATOM    224  CG  TYR A  17      19.476 -10.144  -6.969  1.00 21.06           C  
ATOM    225  CD1 TYR A  17      18.493 -10.256  -7.952  1.00 30.26           C  
ATOM    226  CD2 TYR A  17      20.698 -10.772  -7.209  1.00 21.47           C  
ATOM    227  CE1 TYR A  17      18.734 -10.942  -9.122  1.00 27.47           C  
ATOM    228  CE2 TYR A  17      20.928 -11.482  -8.362  1.00 22.64           C  
ATOM    229  CZ  TYR A  17      19.946 -11.567  -9.311  1.00 23.13           C  
ATOM    230  OH  TYR A  17      20.149 -12.222 -10.496  1.00 28.68           O  
ATOM    231  H   TYR A  17      19.383  -7.297  -6.705  1.00 17.51           H  
ATOM    232  HA  TYR A  17      17.318  -8.789  -6.105  1.00 17.66           H  
ATOM    233  HB2 TYR A  17      20.027  -8.989  -5.375  1.00 18.90           H  
ATOM    234  HB3 TYR A  17      18.980 -10.109  -4.985  1.00 18.83           H  
ATOM    235  HD1 TYR A  17      17.661  -9.862  -7.832  1.00 25.84           H  
ATOM    236  HD2 TYR A  17      21.354 -10.739  -6.554  1.00 22.11           H  
ATOM    237  HE1 TYR A  17      18.069 -11.001  -9.768  1.00 26.52           H  
ATOM    238  HE2 TYR A  17      21.754 -11.883  -8.508  1.00 22.82           H  
ATOM    239  N   HIS A  18      18.417  -7.141  -3.582  1.00 15.44           N  
ATOM    240  CA  HIS A  18      17.992  -6.613  -2.292  1.00 16.81           C  
ATOM    241  C   HIS A  18      16.671  -5.899  -2.284  1.00 19.27           C  
ATOM    242  O   HIS A  18      15.811  -6.132  -1.413  1.00 16.82           O  
ATOM    243  CB  HIS A  18      19.043  -5.704  -1.665  1.00 22.41           C  
ATOM    244  CG  HIS A  18      18.544  -4.985  -0.425  1.00 21.04           C  
ATOM    245  ND1 HIS A  18      18.095  -5.639   0.652  1.00 29.32           N  
ATOM    246  CD2 HIS A  18      18.354  -3.631  -0.165  1.00 18.40           C  
ATOM    247  CE1 HIS A  18      17.671  -4.747   1.559  1.00 25.34           C  
ATOM    248  NE2 HIS A  18      17.861  -3.526   1.065  1.00 20.50           N  
ATOM    249  H   HIS A  18      19.185  -6.832  -3.861  1.00 15.68           H  
ATOM    250  HA  HIS A  18      17.881  -7.469  -1.607  1.00 17.95           H  
ATOM    251  HB2 HIS A  18      19.906  -6.308  -1.378  1.00 20.53           H  
ATOM    252  HB3 HIS A  18      19.344  -4.951  -2.393  1.00 20.39           H  
ATOM    253  HD2 HIS A  18      18.610  -2.813  -0.819  1.00 19.85           H  
ATOM    254  HE1 HIS A  18      17.283  -4.980   2.538  1.00 24.57           H  
ATOM    255  N   LEU A  19      16.491  -4.986  -3.227  1.00 20.71           N  
ATOM    256  CA  LEU A  19      15.232  -4.215  -3.332  1.00 16.48           C  
ATOM    257  C   LEU A  19      14.053  -5.096  -3.651  1.00 15.18           C  
ATOM    258  O   LEU A  19      12.963  -4.903  -3.184  1.00 13.52           O  
ATOM    259  CB  LEU A  19      15.387  -3.100  -4.367  1.00 19.07           C  
ATOM    260  CG  LEU A  19      16.353  -2.019  -3.937  1.00 14.77           C  
ATOM    261  CD1 LEU A  19      16.563  -1.087  -5.086  1.00 21.10           C  
ATOM    262  CD2 LEU A  19      15.788  -1.318  -2.715  1.00 25.30           C  
ATOM    263  H   LEU A  19      17.089  -4.779  -3.830  1.00 19.09           H  
ATOM    264  HA  LEU A  19      15.051  -3.799  -2.463  1.00 17.53           H  
ATOM    265  HB2 LEU A  19      15.708  -3.482  -5.200  1.00 17.33           H  
ATOM    266  HB3 LEU A  19      14.522  -2.683  -4.501  1.00 17.23           H  
ATOM    267  HG  LEU A  19      17.205  -2.417  -3.700  1.00 18.04           H  
ATOM    268  N   GLU A  20      14.274  -6.117  -4.447  1.00 16.91           N  
ATOM    269  CA  GLU A  20      13.220  -7.118  -4.635  1.00 14.80           C  
ATOM    270  C   GLU A  20      12.809  -7.934  -3.389  1.00 17.45           C  
ATOM    271  O   GLU A  20      11.648  -8.176  -3.166  1.00 19.60           O  
ATOM    272  CB  GLU A  20      13.584  -8.024  -5.803  1.00 16.86           C  
ATOM    273  CG  GLU A  20      13.335  -7.302  -7.114  1.00 28.78           C  
ATOM    274  CD  GLU A  20      13.783  -8.026  -8.357  1.00 48.52           C  
ATOM    275  OE1 GLU A  20      12.964  -8.097  -9.317  1.00 98.50           O  
ATOM    276  OE2 GLU A  20      14.952  -8.499  -8.401  1.00 57.77           O  
ATOM    277  H   GLU A  20      15.015  -6.263  -4.885  1.00 16.12           H  
ATOM    278  HA  GLU A  20      12.409  -6.638  -4.915  1.00 16.29           H  
ATOM    279  HB2 GLU A  20      14.521  -8.270  -5.753  1.00 18.87           H  
ATOM    280  HB3 GLU A  20      13.025  -8.817  -5.784  1.00 18.56           H  
ATOM    281  HG2 GLU A  20      12.382  -7.139  -7.198  1.00 29.09           H  
ATOM    282  HG3 GLU A  20      13.804  -6.453  -7.088  1.00 28.19           H  
ATOM    283  N   ASN A  21      13.752  -8.293  -2.566  1.00 17.71           N  
ATOM    284  CA  ASN A  21      13.478  -8.858  -1.251  1.00 20.60           C  
ATOM    285  C   ASN A  21      12.744  -7.911  -0.357  1.00 20.00           C  
ATOM    286  O   ASN A  21      11.857  -8.325   0.368  1.00 24.07           O  
ATOM    287  CB  ASN A  21      14.770  -9.327  -0.558  1.00 20.93           C  
ATOM    288  CG  ASN A  21      15.472 -10.460  -1.310  1.00 24.74           C  
ATOM    289  OD1 ASN A  21      14.853 -11.260  -1.993  1.00 33.04           O  
ATOM    290  ND2 ASN A  21      16.789 -10.499  -1.205  1.00 25.62           N  
ATOM    291  H   ASN A  21      14.603  -8.215  -2.751  1.00 18.37           H  
ATOM    292  HA  ASN A  21      12.911  -9.651  -1.370  1.00 20.27           H  
ATOM    293  HB2 ASN A  21      15.385  -8.577  -0.503  1.00 21.68           H  
ATOM    294  HB3 ASN A  21      14.557  -9.644   0.332  1.00 21.86           H  
ATOM    295  N   GLU A  22      13.062  -6.625  -0.379  1.00 20.52           N  
ATOM    296  CA  GLU A  22      12.265  -5.632   0.404  1.00 14.63           C  
ATOM    297  C   GLU A  22      10.820  -5.473   0.014  1.00 18.42           C  
ATOM    298  O   GLU A  22       9.970  -5.340   0.862  1.00 17.20           O  
ATOM    299  CB  GLU A  22      12.881  -4.235   0.328  1.00 19.11           C  
ATOM    300  CG  GLU A  22      14.122  -4.080   1.107  1.00 27.59           C  
ATOM    301  CD  GLU A  22      13.824  -3.964   2.566  1.00 24.60           C  
ATOM    302  OE1 GLU A  22      13.391  -2.872   3.016  1.00 51.57           O  
ATOM    303  OE2 GLU A  22      13.984  -5.001   3.228  1.00 35.54           O  
ATOM    304  H   GLU A  22      13.730  -6.286  -0.825  1.00 18.75           H  
ATOM    305  HA  GLU A  22      12.278  -5.909   1.345  1.00 17.46           H  
ATOM    306  HB2 GLU A  22      13.091  -4.039  -0.599  1.00 19.60           H  
ATOM    307  HB3 GLU A  22      12.240  -3.585   0.660  1.00 19.65           H  
ATOM    308  HG2 GLU A  22      14.686  -4.857   0.968  1.00 24.24           H  
ATOM    309  HG3 GLU A  22      14.584  -3.278   0.822  1.00 24.39           H  
ATOM    310  N   VAL A  23      10.555  -5.411  -1.284  1.00 22.35           N  
ATOM    311  CA  VAL A  23       9.212  -5.361  -1.801  1.00 19.22           C  
ATOM    312  C   VAL A  23       8.390  -6.548  -1.279  1.00 17.20           C  
ATOM    313  O   VAL A  23       7.284  -6.358  -0.807  1.00 20.89           O  
ATOM    314  CB  VAL A  23       9.221  -5.332  -3.335  1.00 22.52           C  
ATOM    315  CG1 VAL A  23       7.812  -5.416  -3.850  1.00 24.24           C  
ATOM    316  CG2 VAL A  23       9.879  -4.046  -3.876  1.00 20.29           C  
ATOM    317  H   VAL A  23      11.178  -5.399  -1.896  1.00 20.42           H  
ATOM    318  HA  VAL A  23       8.783  -4.536  -1.488  1.00 19.97           H  
ATOM    319  HB  VAL A  23       9.723  -6.103  -3.674  1.00 21.71           H  
ATOM    320  N   ALA A  24       8.968  -7.753  -1.335  1.00 22.52           N  
ATOM    321  CA  ALA A  24       8.327  -9.012  -0.910  1.00 26.29           C  
ATOM    322  C   ALA A  24       8.070  -8.974   0.585  1.00 31.35           C  
ATOM    323  O   ALA A  24       7.060  -9.435   1.048  1.00 30.72           O  
ATOM    324  CB  ALA A  24       9.198 -10.200  -1.263  1.00 25.02           C  
ATOM    325  H   ALA A  24       9.782  -7.871  -1.638  1.00 21.92           H  
ATOM    326  HA  ALA A  24       7.468  -9.112  -1.371  1.00 26.18           H  
ATOM    327  N   ARG A  25       8.985  -8.382   1.332  1.00 27.14           N  
ATOM    328  CA  ARG A  25       8.816  -8.196   2.752  1.00 23.31           C  
ATOM    329  C   ARG A  25       7.717  -7.245   3.077  1.00 20.54           C  
ATOM    330  O   ARG A  25       6.894  -7.521   3.925  1.00 31.44           O  
ATOM    331  CB  ARG A  25      10.115  -7.698   3.411  1.00 23.60           C  
ATOM    332  CG  ARG A  25       9.867  -7.285   4.853  1.00 28.74           C  
ATOM    333  CD  ARG A  25      11.129  -6.765   5.463  1.00 27.91           C  
ATOM    334  NE  ARG A  25      11.416  -5.410   5.013  1.00 25.81           N  
ATOM    335  CZ  ARG A  25      10.796  -4.294   5.438  1.00 30.72           C  
ATOM    336  NH1 ARG A  25      11.224  -3.115   4.988  1.00 25.49           N  
ATOM    337  NH2 ARG A  25       9.766  -4.334   6.299  1.00 25.23           N  
ATOM    338  H   ARG A  25       9.742  -8.071   1.024  1.00 26.99           H  
ATOM    339  HA  ARG A  25       8.594  -9.061   3.158  1.00 23.72           H  
ATOM    340  HB2 ARG A  25      10.771  -8.413   3.406  1.00 24.67           H  
ATOM    341  HB3 ARG A  25      10.452  -6.930   2.925  1.00 24.51           H  
ATOM    342  HG2 ARG A  25       9.206  -6.579   4.891  1.00 27.18           H  
ATOM    343  HG3 ARG A  25       9.573  -8.055   5.365  1.00 27.23           H  
ATOM    344  HD2 ARG A  25      11.049  -6.758   6.428  1.00 27.76           H  
ATOM    345  HD3 ARG A  25      11.870  -7.332   5.198  1.00 27.51           H  
ATOM    346  HE  ARG A  25      12.114  -5.311   4.348  1.00 27.26           H  
ATOM    347 HH11 ARG A  25      11.872  -3.075   4.426  1.00 26.91           H  
ATOM    348 HH12 ARG A  25      10.823  -2.393   5.222  1.00 27.13           H  
ATOM    349 HH21 ARG A  25       9.487  -5.082   6.616  1.00 26.80           H  
ATOM    350 HH22 ARG A  25       9.383  -3.604   6.543  1.00 26.93           H  
ATOM    351  N   LEU A  26       7.708  -6.097   2.413  1.00 29.47           N  
ATOM    352  CA  LEU A  26       6.728  -5.059   2.690  1.00 16.79           C  
ATOM    353  C   LEU A  26       5.351  -5.486   2.207  1.00 22.25           C  
ATOM    354  O   LEU A  26       4.330  -5.080   2.734  1.00 26.79           O  
ATOM    355  CB  LEU A  26       7.193  -3.722   2.076  1.00 17.21           C  
ATOM    356  CG  LEU A  26       8.258  -2.878   2.779  1.00 21.25           C  
ATOM    357  CD1 LEU A  26       8.940  -1.880   1.854  1.00 18.22           C  
ATOM    358  CD2 LEU A  26       7.609  -2.182   3.958  1.00 18.63           C  
ATOM    359  H   LEU A  26       8.279  -5.896   1.784  1.00 22.61           H  
ATOM    360  HA  LEU A  26       6.672  -4.927   3.661  1.00 19.77           H  
ATOM    361  HB2 LEU A  26       7.529  -3.906   1.185  1.00 18.07           H  
ATOM    362  HB3 LEU A  26       6.410  -3.156   1.997  1.00 18.11           H  
ATOM    363  HG  LEU A  26       8.944  -3.470   3.127  1.00 19.23           H  
ATOM    364  N   LYS A  27       5.335  -6.360   1.217  1.00 28.99           N  
ATOM    365  CA  LYS A  27       4.098  -6.890   0.705  1.00 27.29           C  
ATOM    366  C   LYS A  27       3.492  -7.877   1.700  1.00 29.92           C  
ATOM    367  O   LYS A  27       2.293  -7.895   1.866  1.00 43.55           O  
ATOM    368  CB  LYS A  27       4.342  -7.511  -0.655  1.00 30.77           C  
ATOM    369  CG  LYS A  27       4.473  -6.468  -1.765  1.00 30.70           C  
ATOM    370  CD  LYS A  27       4.782  -7.104  -3.101  1.00 35.98           C  
ATOM    371  CE  LYS A  27       4.752  -6.040  -4.194  1.00 42.26           C  
ATOM    372  NZ  LYS A  27       5.129  -6.598  -5.523  1.00 42.23           N  
ATOM    373  H   LYS A  27       6.050  -6.661   0.815  1.00 26.54           H  
ATOM    374  HA  LYS A  27       3.458  -6.158   0.582  1.00 28.60           H  
ATOM    375  HB2 LYS A  27       5.159  -8.034  -0.633  1.00 29.64           H  
ATOM    376  HB3 LYS A  27       3.592  -8.085  -0.877  1.00 29.86           H  
ATOM    377  HG2 LYS A  27       3.631  -5.994  -1.850  1.00 31.98           H  
ATOM    378  HG3 LYS A  27       5.180  -5.843  -1.550  1.00 31.66           H  
ATOM    379  HD2 LYS A  27       5.666  -7.501  -3.077  1.00 36.03           H  
ATOM    380  HD3 LYS A  27       4.112  -7.775  -3.304  1.00 36.03           H  
ATOM    381  HE2 LYS A  27       3.862  -5.671  -4.259  1.00 40.62           H  
ATOM    382  HE3 LYS A  27       5.373  -5.333  -3.971  1.00 40.28           H  
ATOM    383  N   LYS A  28       4.331  -8.632   2.397  1.00 40.17           N  
ATOM    384  CA  LYS A  28       3.912  -9.473   3.532  1.00 33.58           C  
ATOM    385  C   LYS A  28       3.284  -8.657   4.681  1.00 40.13           C  
ATOM    386  O   LYS A  28       2.225  -9.016   5.147  1.00 35.35           O  
ATOM    387  CB  LYS A  28       5.059 -10.357   4.026  1.00 32.89           C  
ATOM    388  CG  LYS A  28       4.644 -11.781   4.392  1.00 54.08           C  
ATOM    389  H   LYS A  28       5.185  -8.686   2.221  1.00 35.26           H  
ATOM    390  HA  LYS A  28       3.213 -10.081   3.204  1.00 35.96           H  
ATOM    391  HB2 LYS A  28       5.751 -10.413   3.343  1.00 37.01           H  
ATOM    392  HB3 LYS A  28       5.429  -9.958   4.832  1.00 36.96           H  
ATOM    393  N   LEU A  29       3.903  -7.557   5.112  1.00 43.99           N  
ATOM    394  CA  LEU A  29       3.314  -6.648   6.143  1.00 45.79           C  
ATOM    395  C   LEU A  29       1.972  -5.986   5.786  1.00 44.52           C  
ATOM    396  O   LEU A  29       1.337  -5.392   6.656  1.00 52.43           O  
ATOM    397  CB  LEU A  29       4.266  -5.483   6.450  1.00 40.76           C  
ATOM    398  CG  LEU A  29       5.352  -5.632   7.492  1.00 41.52           C  
ATOM    399  CD1 LEU A  29       6.131  -4.338   7.581  1.00 35.89           C  
ATOM    400  CD2 LEU A  29       4.697  -5.943   8.813  1.00 42.83           C  
ATOM    401  H   LEU A  29       4.685  -7.302   4.819  1.00 43.14           H  
ATOM    402  HA  LEU A  29       3.178  -7.161   6.967  1.00 44.18           H  
ATOM    403  HB2 LEU A  29       4.712  -5.240   5.624  1.00 41.96           H  
ATOM    404  HB3 LEU A  29       3.734  -4.725   6.740  1.00 42.11           H  
ATOM    405  HG  LEU A  29       5.953  -6.355   7.251  1.00 40.48           H  
ATOM    406  N   VAL A  30       1.607  -5.976   4.509  1.00 46.32           N  
ATOM    407  CA  VAL A  30       0.342  -5.383   4.058  1.00 33.17           C  
ATOM    408  C   VAL A  30      -0.782  -6.434   4.258  1.00 40.46           C  
ATOM    409  O   VAL A  30      -1.879  -6.076   4.659  1.00 53.12           O  
ATOM    410  CB  VAL A  30       0.446  -4.844   2.578  1.00 37.32           C  
ATOM    411  CG1 VAL A  30      -0.896  -4.335   2.048  1.00 28.69           C  
ATOM    412  CG2 VAL A  30       1.511  -3.746   2.456  1.00 29.62           C  
ATOM    413  H   VAL A  30       2.087  -6.308   3.860  1.00 42.28           H  
ATOM    414  HA  VAL A  30       0.128  -4.609   4.624  1.00 37.56           H  
ATOM    415  HB  VAL A  30       0.725  -5.584   2.000  1.00 32.94           H  
ATOM    416  N   GLY A  31      -0.480  -7.716   4.000  1.00 45.38           N  
ATOM    417  CA  GLY A  31      -1.342  -8.877   4.335  1.00 49.92           C  
ATOM    418  C   GLY A  31      -1.899  -8.943   5.758  1.00 51.72           C  
ATOM    419  O   GLY A  31      -1.206  -9.321   6.722  1.00 54.43           O  
ATOM    420  H   GLY A  31       0.265  -7.955   3.599  1.00 44.91           H  
ATOM    421  HA2 GLY A  31      -2.098  -8.885   3.727  1.00 49.28           H  
ATOM    422  HA3 GLY A  31      -0.836  -9.691   4.183  1.00 49.28           H  
TER     423      GLY A  31                                                      
HETATM  424  C   ACE B   0      31.891  -4.249 -27.253  1.00 39.42           C  
HETATM  425  O   ACE B   0      30.740  -4.423 -26.866  1.00 45.00           O  
HETATM  426  CH3 ACE B   0      32.166  -3.541 -28.577  1.00 38.62           C  
ATOM    427  N   ARG B   1      32.954  -4.685 -26.579  1.00 42.50           N  
ATOM    428  CA AARG B   1      32.793  -5.236 -25.234  0.50 29.45           C  
ATOM    429  CA BARG B   1      32.909  -5.211 -25.218  0.50 28.25           C  
ATOM    430  C   ARG B   1      32.476  -4.124 -24.228  1.00 30.61           C  
ATOM    431  O   ARG B   1      31.737  -4.357 -23.262  1.00 25.05           O  
ATOM    432  CB AARG B   1      33.995  -6.071 -24.773  0.50 34.85           C  
ATOM    433  CB BARG B   1      34.315  -5.675 -24.835  0.50 33.51           C  
ATOM    434  CG AARG B   1      33.727  -6.792 -23.453  0.50 44.61           C  
ATOM    435  CG BARG B   1      34.365  -6.994 -24.125  0.50 41.91           C  
ATOM    436  CD AARG B   1      34.643  -7.995 -23.205  0.50 47.13           C  
ATOM    437  CD BARG B   1      35.461  -7.840 -24.735  0.50 33.74           C  
ATOM    438  NE AARG B   1      34.714  -8.329 -21.779  0.50 29.90           N  
ATOM    439  NE BARG B   1      36.798  -7.495 -24.266  0.50 29.42           N  
ATOM    440  CZ AARG B   1      33.665  -8.662 -21.041  0.50 25.70           C  
ATOM    441  CZ BARG B   1      37.277  -7.929 -23.118  0.50 16.10           C  
ATOM    442  NH1AARG B   1      33.821  -8.927 -19.766  0.50 19.89           N  
ATOM    443  NH1BARG B   1      38.491  -7.640 -22.716  0.50 20.95           N  
ATOM    444  NH2AARG B   1      32.461  -8.706 -21.568  0.50 17.38           N  
ATOM    445  NH2BARG B   1      36.500  -8.656 -22.364  0.50 17.62           N  
ATOM    446  H   ARG B   1      33.758  -4.673 -26.903  1.00 35.30           H  
ATOM    447  HA AARG B   1      32.025  -5.847 -25.240  0.50  5.82           H  
ATOM    448  HA BARG B   1      32.287  -5.967 -25.163  0.50  5.81           H  
ATOM    449  HB2AARG B   1      34.194  -6.740 -25.446  0.50 35.57           H  
ATOM    450  HB2BARG B   1      34.855  -5.771 -25.635  0.50 34.18           H  
ATOM    451  HB3AARG B   1      34.758  -5.486 -24.647  0.50 35.57           H  
ATOM    452  HB3BARG B   1      34.721  -5.015 -24.253  0.50 34.11           H  
ATOM    453  HG2AARG B   1      33.849  -6.170 -22.720  0.50 42.66           H  
ATOM    454  HG2BARG B   1      34.565  -6.854 -23.186  0.50 37.58           H  
ATOM    455  HG3AARG B   1      32.812  -7.116 -23.456  0.50 42.65           H  
ATOM    456  HG3BARG B   1      33.518  -7.457 -24.231  0.50 37.58           H  
ATOM    457  HD2AARG B   1      34.296  -8.765 -23.681  0.50 41.30           H  
ATOM    458  HD2BARG B   1      35.300  -8.770 -24.512  0.50 34.41           H  
ATOM    459  HD3AARG B   1      35.539  -7.784 -23.513  0.50 41.30           H  
ATOM    460  HD3BARG B   1      35.446  -7.725 -25.698  0.50 34.41           H  
ATOM    461  HE AARG B   1      35.582  -8.294 -21.347  0.50 32.16           H  
ATOM    462  HE BARG B   1      37.350  -6.916 -24.815  0.50 25.96           H  
ATOM    463 HH11AARG B   1      34.607  -8.904 -19.421  0.50 21.88           H  
ATOM    464 HH11BARG B   1      39.001  -7.152 -23.207  0.50 19.65           H  
ATOM    465 HH12AARG B   1      33.148  -9.144 -19.286  0.50 21.80           H  
ATOM    466 HH12BARG B   1      38.770  -7.922 -21.953  0.50 19.62           H  
ATOM    467 HH21AARG B   1      32.350  -8.525 -22.401  0.50 20.21           H  
ATOM    468 HH21BARG B   1      35.706  -8.853 -22.630  0.50 17.92           H  
ATOM    469 HH22AARG B   1      31.786  -8.920 -21.080  0.50 20.21           H  
ATOM    470 HH22BARG B   1      36.783  -8.946 -21.607  0.50 17.92           H  
ATOM    471  N   MET B   2      32.977  -2.915 -24.451  1.00 24.21           N  
ATOM    472  CA  MET B   2      32.724  -1.827 -23.504  1.00 26.84           C  
ATOM    473  C   MET B   2      31.312  -1.308 -23.601  1.00 18.83           C  
ATOM    474  O   MET B   2      30.643  -1.092 -22.620  1.00 22.76           O  
ATOM    475  CB  MET B   2      33.716  -0.703 -23.722  1.00 29.29           C  
ATOM    476  CG  MET B   2      35.097  -1.085 -23.256  1.00 47.72           C  
ATOM    477  SD  MET B   2      35.574  -0.280 -21.749  1.00 43.91           S  
ATOM    478  CE  MET B   2      36.324   1.141 -22.525  1.00 43.01           C  
ATOM    479  H   MET B   2      33.466  -2.695 -25.139  1.00 26.53           H  
ATOM    480  HA  MET B   2      32.865  -2.161 -22.592  1.00 25.53           H  
ATOM    481  HB2 MET B   2      33.763  -0.499 -24.669  1.00 32.09           H  
ATOM    482  HB3 MET B   2      33.429   0.080 -23.226  1.00 31.99           H  
ATOM    483  HG2 MET B   2      35.134  -2.041 -23.106  1.00 40.06           H  
ATOM    484  HG3 MET B   2      35.737  -0.839 -23.943  1.00 40.87           H  
ATOM    485  N   LYS B   3      30.872  -1.093 -24.828  1.00 29.93           N  
ATOM    486  CA  LYS B   3      29.502  -0.736 -25.102  1.00 24.09           C  
ATOM    487  C   LYS B   3      28.517  -1.720 -24.445  1.00 26.96           C  
ATOM    488  O   LYS B   3      27.529  -1.329 -23.875  1.00 23.16           O  
ATOM    489  CB  LYS B   3      29.268  -0.653 -26.611  1.00 22.42           C  
ATOM    490  CG  LYS B   3      27.837  -0.323 -26.830  1.00 19.97           C  
ATOM    491  CD  LYS B   3      27.445  -0.163 -28.238  1.00 27.41           C  
ATOM    492  CE  LYS B   3      25.951   0.092 -28.198  1.00 28.03           C  
ATOM    493  NZ  LYS B   3      25.626   1.134 -27.177  1.00 32.48           N  
ATOM    494  H   LYS B   3      31.379  -1.142 -25.537  1.00 25.09           H  
ATOM    495  HA  LYS B   3      29.329   0.154 -24.727  1.00 25.18           H  
ATOM    496  HB2 LYS B   3      29.818   0.049 -26.993  1.00 22.21           H  
ATOM    497  HB3 LYS B   3      29.462  -1.509 -27.024  1.00 22.21           H  
ATOM    498  HG2 LYS B   3      27.287  -1.035 -26.468  1.00 22.30           H  
ATOM    499  HG3 LYS B   3      27.653   0.508 -26.365  1.00 22.33           H  
ATOM    500  HD2 LYS B   3      27.894   0.604 -28.626  1.00 25.52           H  
ATOM    501  HD3 LYS B   3      27.646  -0.970 -28.727  1.00 25.58           H  
ATOM    502  HE2 LYS B   3      25.652   0.403 -29.063  1.00 28.86           H  
ATOM    503  HE3 LYS B   3      25.486  -0.721 -27.955  1.00 28.76           H  
ATOM    504  N   GLN B   4      28.795  -3.006 -24.496  1.00 17.12           N  
ATOM    505  CA  GLN B   4      27.934  -3.968 -23.874  1.00 16.08           C  
ATOM    506  C   GLN B   4      27.835  -3.799 -22.346  1.00 14.08           C  
ATOM    507  O   GLN B   4      26.760  -3.820 -21.769  1.00 20.94           O  
ATOM    508  CB  GLN B   4      28.462  -5.330 -24.239  1.00 21.88           C  
ATOM    509  CG  GLN B   4      27.630  -6.499 -23.757  1.00 49.39           C  
ATOM    510  CD  GLN B   4      28.069  -7.812 -24.386  1.00 94.18           C  
ATOM    511  OE1 GLN B   4      29.008  -7.840 -25.204  1.00 65.79           O  
ATOM    512  NE2 GLN B   4      27.382  -8.906 -24.025  1.00 80.54           N  
ATOM    513  H   GLN B   4      29.498  -3.340 -24.892  1.00 19.04           H  
ATOM    514  HA  GLN B   4      27.034  -3.883 -24.249  1.00 16.92           H  
ATOM    515  HB2 GLN B   4      28.516  -5.382 -25.206  1.00 25.75           H  
ATOM    516  HB3 GLN B   4      29.349  -5.430 -23.858  1.00 24.89           H  
ATOM    517  HG2 GLN B   4      27.719  -6.585 -22.794  1.00 45.76           H  
ATOM    518  HG3 GLN B   4      26.702  -6.348 -23.995  1.00 46.79           H  
ATOM    519  N   LEU B   5      28.962  -3.636 -21.674  1.00 19.51           N  
ATOM    520  CA  LEU B   5      28.967  -3.424 -20.243  1.00 17.24           C  
ATOM    521  C   LEU B   5      28.302  -2.085 -19.821  1.00 17.43           C  
ATOM    522  O   LEU B   5      27.554  -2.040 -18.852  1.00 17.32           O  
ATOM    523  CB  LEU B   5      30.405  -3.490 -19.738  1.00 21.82           C  
ATOM    524  CG  LEU B   5      31.044  -4.875 -19.902  1.00 21.47           C  
ATOM    525  CD1 LEU B   5      32.534  -4.733 -19.893  1.00 17.09           C  
ATOM    526  CD2 LEU B   5      30.531  -5.730 -18.783  1.00 20.04           C  
ATOM    527  H   LEU B   5      29.750  -3.637 -22.048  1.00 17.50           H  
ATOM    528  HA  LEU B   5      28.467  -4.150 -19.812  1.00 18.54           H  
ATOM    529  HB2 LEU B   5      30.940  -2.844 -20.229  1.00 20.46           H  
ATOM    530  HB3 LEU B   5      30.407  -3.271 -18.794  1.00 20.42           H  
ATOM    531  HG  LEU B   5      30.776  -5.270 -20.747  1.00 20.27           H  
ATOM    532  N   GLU B   6      28.578  -1.029 -20.567  1.00 17.38           N  
ATOM    533  CA  GLU B   6      27.970   0.297 -20.316  1.00 19.35           C  
ATOM    534  C   GLU B   6      26.464   0.183 -20.447  1.00 15.12           C  
ATOM    535  O   GLU B   6      25.717   0.673 -19.620  1.00 16.06           O  
ATOM    536  CB  GLU B   6      28.516   1.294 -21.327  1.00 22.47           C  
ATOM    537  CG  GLU B   6      29.983   1.749 -21.179  1.00 27.27           C  
ATOM    538  CD  GLU B   6      30.529   2.519 -22.415  1.00 28.97           C  
ATOM    539  OE1 GLU B   6      29.837   2.744 -23.440  1.00 32.39           O  
ATOM    540  OE2 GLU B   6      31.706   2.890 -22.376  1.00 34.88           O  
ATOM    541  H   GLU B   6      29.132  -1.044 -21.243  1.00 17.96           H  
ATOM    542  HA  GLU B   6      28.191   0.604 -19.411  1.00 18.60           H  
ATOM    543  HB2 GLU B   6      28.430   0.896 -22.208  1.00 22.92           H  
ATOM    544  HB3 GLU B   6      27.968   2.094 -21.288  1.00 22.59           H  
ATOM    545  HG2 GLU B   6      30.049   2.340 -20.412  1.00 26.42           H  
ATOM    546  HG3 GLU B   6      30.544   0.971 -21.040  1.00 26.36           H  
ATOM    547  N   ASP B   7      25.992  -0.522 -21.463  1.00 15.40           N  
ATOM    548  CA  ASP B   7      24.563  -0.789 -21.608  1.00 16.04           C  
ATOM    549  C   ASP B   7      23.947  -1.574 -20.445  1.00 14.30           C  
ATOM    550  O   ASP B   7      22.819  -1.316 -20.083  1.00 16.47           O  
ATOM    551  CB  ASP B   7      24.230  -1.567 -22.881  1.00 19.02           C  
ATOM    552  CG  ASP B   7      24.338  -0.745 -24.142  1.00 29.77           C  
ATOM    553  OD1 ASP B   7      24.627   0.471 -24.043  1.00 29.56           O  
ATOM    554  OD2 ASP B   7      24.139  -1.326 -25.242  1.00 31.03           O  
ATOM    555  H   ASP B   7      26.488  -0.865 -22.096  1.00 15.60           H  
ATOM    556  HA  ASP B   7      24.091   0.069 -21.651  1.00 16.44           H  
ATOM    557  HB2 ASP B   7      24.843  -2.315 -22.960  1.00 20.28           H  
ATOM    558  HB3 ASP B   7      23.318  -1.895 -22.824  1.00 20.18           H  
ATOM    559  N   LYS B   8      24.655  -2.554 -19.910  1.00 15.19           N  
ATOM    560  CA  LYS B   8      24.198  -3.323 -18.758  1.00 13.77           C  
ATOM    561  C   LYS B   8      24.069  -2.454 -17.487  1.00 12.76           C  
ATOM    562  O   LYS B   8      23.082  -2.550 -16.793  1.00 14.40           O  
ATOM    563  CB  LYS B   8      25.108  -4.577 -18.572  1.00 11.92           C  
ATOM    564  CG  LYS B   8      24.578  -5.649 -17.626  1.00 16.54           C  
ATOM    565  CD  LYS B   8      23.136  -6.104 -17.732  1.00 18.13           C  
ATOM    566  CE  LYS B   8      22.843  -7.015 -18.957  1.00 29.66           C  
ATOM    567  NZ  LYS B   8      21.403  -7.217 -19.393  1.00 24.26           N  
ATOM    568  H   LYS B   8      25.434  -2.807 -20.216  1.00 14.61           H  
ATOM    569  HA  LYS B   8      23.298  -3.653 -18.969  1.00 13.67           H  
ATOM    570  HB2 LYS B   8      25.234  -4.993 -19.439  1.00 13.24           H  
ATOM    571  HB3 LYS B   8      25.966  -4.284 -18.228  1.00 13.24           H  
ATOM    572  HG2 LYS B   8      25.124  -6.443 -17.748  1.00 15.81           H  
ATOM    573  HG3 LYS B   8      24.702  -5.325 -16.718  1.00 15.65           H  
ATOM    574  HD2 LYS B   8      22.919  -6.615 -16.935  1.00 19.84           H  
ATOM    575  HD3 LYS B   8      22.553  -5.332 -17.785  1.00 19.79           H  
ATOM    576  HE2 LYS B   8      23.316  -6.645 -19.721  1.00 24.68           H  
ATOM    577  HE3 LYS B   8      23.202  -7.896 -18.764  1.00 24.68           H  
ATOM    578  N   VAL B   9      25.054  -1.607 -17.205  1.00 16.61           N  
ATOM    579  CA  VAL B   9      24.979  -0.629 -16.114  1.00 21.33           C  
ATOM    580  C   VAL B   9      23.727   0.283 -16.208  1.00 19.22           C  
ATOM    581  O   VAL B   9      22.906   0.377 -15.320  1.00 14.36           O  
ATOM    582  CB  VAL B   9      26.247   0.250 -16.094  1.00 19.37           C  
ATOM    583  CG1 VAL B   9      26.119   1.373 -15.060  1.00 18.68           C  
ATOM    584  CG2 VAL B   9      27.513  -0.604 -15.909  1.00 12.90           C  
ATOM    585  H   VAL B   9      25.798  -1.578 -17.661  1.00 16.45           H  
ATOM    586  HA  VAL B   9      24.935  -1.110 -15.260  1.00 19.51           H  
ATOM    587  HB  VAL B   9      26.323   0.683 -16.971  1.00 18.10           H  
ATOM    588  N   GLU B  10      23.554   0.909 -17.350  1.00 21.23           N  
ATOM    589  CA  GLU B  10      22.400   1.718 -17.585  1.00 20.68           C  
ATOM    590  C   GLU B  10      21.100   0.948 -17.328  1.00 20.45           C  
ATOM    591  O   GLU B  10      20.185   1.465 -16.707  1.00 14.37           O  
ATOM    592  CB  GLU B  10      22.482   2.291 -19.015  1.00 23.99           C  
ATOM    593  CG  GLU B  10      23.601   3.337 -19.145  1.00 30.58           C  
ATOM    594  CD  GLU B  10      23.912   3.756 -20.578  1.00 39.81           C  
ATOM    595  OE1 GLU B  10      22.996   3.763 -21.419  1.00 65.54           O  
ATOM    596  OE2 GLU B  10      25.081   4.092 -20.859  1.00 46.44           O  
ATOM    597  H   GLU B  10      24.118   0.865 -18.013  1.00 20.85           H  
ATOM    598  HA  GLU B  10      22.420   2.478 -16.966  1.00 21.48           H  
ATOM    599  HB2 GLU B  10      22.666   1.570 -19.637  1.00 24.53           H  
ATOM    600  HB3 GLU B  10      21.639   2.718 -19.236  1.00 24.46           H  
ATOM    601  HG2 GLU B  10      23.337   4.133 -18.658  1.00 30.70           H  
ATOM    602  HG3 GLU B  10      24.418   2.979 -18.764  1.00 30.56           H  
ATOM    603  N   GLU B  11      20.997  -0.286 -17.805  1.00 17.15           N  
ATOM    604  CA  GLU B  11      19.798  -1.146 -17.584  1.00 11.88           C  
ATOM    605  C   GLU B  11      19.496  -1.485 -16.109  1.00 14.17           C  
ATOM    606  O   GLU B  11      18.366  -1.374 -15.620  1.00 16.14           O  
ATOM    607  CB  GLU B  11      20.052  -2.441 -18.342  1.00 17.84           C  
ATOM    608  CG  GLU B  11      19.034  -3.514 -18.175  1.00 19.29           C  
ATOM    609  CD  GLU B  11      19.534  -4.849 -18.628  1.00 28.47           C  
ATOM    610  OE1 GLU B  11      18.996  -5.858 -18.119  1.00 35.80           O  
ATOM    611  OE2 GLU B  11      20.460  -4.886 -19.463  1.00 34.53           O  
ATOM    612  H   GLU B  11      21.626  -0.669 -18.278  1.00 16.55           H  
ATOM    613  HA  GLU B  11      19.007  -0.710 -17.969  1.00 14.08           H  
ATOM    614  HB2 GLU B  11      20.104  -2.235 -19.288  1.00 16.74           H  
ATOM    615  HB3 GLU B  11      20.902  -2.797 -18.042  1.00 16.81           H  
ATOM    616  HG2 GLU B  11      18.790  -3.598 -17.241  1.00 20.80           H  
ATOM    617  HG3 GLU B  11      18.251  -3.291 -18.702  1.00 20.76           H  
ATOM    618  N   LEU B  12      20.499  -1.948 -15.402  1.00 14.48           N  
ATOM    619  CA  LEU B  12      20.354  -2.236 -13.991  1.00 16.58           C  
ATOM    620  C   LEU B  12      20.122  -0.978 -13.096  1.00 13.66           C  
ATOM    621  O   LEU B  12      19.394  -1.033 -12.157  1.00 12.25           O  
ATOM    622  CB  LEU B  12      21.592  -3.007 -13.539  1.00 17.73           C  
ATOM    623  CG  LEU B  12      21.808  -4.397 -14.179  1.00 18.85           C  
ATOM    624  CD1 LEU B  12      23.158  -4.951 -13.783  1.00 17.25           C  
ATOM    625  CD2 LEU B  12      20.706  -5.359 -13.843  1.00 20.25           C  
ATOM    626  H   LEU B  12      21.290  -2.110 -15.731  1.00 15.02           H  
ATOM    627  HA  LEU B  12      19.581  -2.826 -13.868  1.00 15.80           H  
ATOM    628  HB2 LEU B  12      22.376  -2.471 -13.737  1.00 17.69           H  
ATOM    629  HB3 LEU B  12      21.527  -3.144 -12.581  1.00 17.59           H  
ATOM    630  HG  LEU B  12      21.814  -4.292 -15.143  1.00 18.50           H  
ATOM    631  N   LEU B  13      20.709   0.145 -13.428  1.00 14.17           N  
ATOM    632  CA  LEU B  13      20.395   1.412 -12.744  1.00 15.96           C  
ATOM    633  C   LEU B  13      18.908   1.807 -12.823  1.00 14.90           C  
ATOM    634  O   LEU B  13      18.280   2.164 -11.828  1.00 16.46           O  
ATOM    635  CB  LEU B  13      21.321   2.535 -13.294  1.00 15.66           C  
ATOM    636  CG  LEU B  13      21.244   3.908 -12.687  1.00 21.19           C  
ATOM    637  CD1 LEU B  13      21.396   3.679 -11.212  1.00 18.84           C  
ATOM    638  CD2 LEU B  13      22.271   4.890 -13.233  1.00 21.52           C  
ATOM    639  H   LEU B  13      21.308   0.214 -14.060  1.00 14.52           H  
ATOM    640  HA  LEU B  13      20.608   1.292 -11.793  1.00 15.32           H  
ATOM    641  HB2 LEU B  13      22.239   2.236 -13.189  1.00 16.89           H  
ATOM    642  HB3 LEU B  13      21.131   2.637 -14.240  1.00 16.86           H  
ATOM    643  HG  LEU B  13      20.363   4.280 -12.847  1.00 19.43           H  
ATOM    644  N   SER B  14      18.341   1.774 -14.009  1.00 12.67           N  
ATOM    645  CA  SER B  14      16.957   2.005 -14.210  1.00 10.69           C  
ATOM    646  C   SER B  14      16.034   1.061 -13.414  1.00 19.73           C  
ATOM    647  O   SER B  14      15.073   1.490 -12.810  1.00 17.05           O  
ATOM    648  CB  SER B  14      16.643   1.957 -15.681  1.00 19.13           C  
ATOM    649  OG  SER B  14      15.259   2.157 -15.917  1.00 24.17           O  
ATOM    650  H   SER B  14      18.787   1.608 -14.742  1.00 12.85           H  
ATOM    651  HA  SER B  14      16.758   2.917 -13.907  1.00 13.55           H  
ATOM    652  HB2 SER B  14      17.139   2.657 -16.131  1.00 17.44           H  
ATOM    653  HB3 SER B  14      16.902   1.090 -16.032  1.00 17.44           H  
ATOM    654  N   LYS B  15      16.323  -0.236 -13.428  1.00 16.57           N  
ATOM    655  CA  LYS B  15      15.600  -1.215 -12.629  1.00 15.70           C  
ATOM    656  C   LYS B  15      15.654  -0.832 -11.141  1.00 10.99           C  
ATOM    657  O   LYS B  15      14.649  -0.864 -10.468  1.00 18.09           O  
ATOM    658  CB  LYS B  15      16.144  -2.605 -12.947  1.00 17.50           C  
ATOM    659  CG  LYS B  15      15.613  -3.731 -12.089  1.00 30.87           C  
ATOM    660  CD  LYS B  15      14.121  -3.758 -12.108  1.00 31.95           C  
ATOM    661  CE  LYS B  15      13.601  -5.041 -11.534  1.00 44.31           C  
ATOM    662  NZ  LYS B  15      12.131  -5.006 -11.746  1.00 42.12           N  
ATOM    663  H   LYS B  15      16.961  -0.579 -13.918  1.00 16.81           H  
ATOM    664  HA  LYS B  15      14.657  -1.195 -12.902  1.00 15.53           H  
ATOM    665  HB2 LYS B  15      15.925  -2.815 -13.869  1.00 19.47           H  
ATOM    666  HB3 LYS B  15      17.108  -2.589 -12.840  1.00 19.47           H  
ATOM    667  HG2 LYS B  15      15.938  -4.575 -12.438  1.00 27.22           H  
ATOM    668  HG3 LYS B  15      15.907  -3.613 -11.172  1.00 26.35           H  
ATOM    669  HD2 LYS B  15      13.772  -3.029 -11.574  1.00 32.17           H  
ATOM    670  HD3 LYS B  15      13.809  -3.685 -13.024  1.00 33.54           H  
ATOM    671  HE2 LYS B  15      13.977  -5.800 -12.008  1.00 39.81           H  
ATOM    672  HE3 LYS B  15      13.790  -5.088 -10.584  1.00 39.16           H  
ATOM    673  N   ASN B  16      16.816  -0.418 -10.682  1.00 14.95           N  
ATOM    674  CA  ASN B  16      17.048  -0.009  -9.327  1.00 16.84           C  
ATOM    675  C   ASN B  16      16.148   1.103  -8.890  1.00 13.51           C  
ATOM    676  O   ASN B  16      15.498   1.055  -7.828  1.00 14.49           O  
ATOM    677  CB  ASN B  16      18.488   0.412  -9.218  1.00 17.59           C  
ATOM    678  CG  ASN B  16      18.916   0.635  -7.798  1.00 29.73           C  
ATOM    679  OD1 ASN B  16      18.979   1.770  -7.327  1.00 35.51           O  
ATOM    680  ND2 ASN B  16      19.192  -0.438  -7.094  1.00 29.54           N  
ATOM    681  H   ASN B  16      17.525  -0.360 -11.192  1.00 14.59           H  
ATOM    682  HA  ASN B  16      16.904  -0.772  -8.729  1.00 16.16           H  
ATOM    683  HB2 ASN B  16      19.060  -0.270  -9.600  1.00 19.38           H  
ATOM    684  HB3 ASN B  16      18.613   1.247  -9.690  1.00 19.62           H  
ATOM    685  N   TYR B  17      16.057   2.097  -9.750  1.00 20.32           N  
ATOM    686  CA  TYR B  17      15.240   3.272  -9.509  1.00 18.71           C  
ATOM    687  C   TYR B  17      13.758   2.913  -9.385  1.00 18.15           C  
ATOM    688  O   TYR B  17      13.055   3.417  -8.545  1.00 18.62           O  
ATOM    689  CB  TYR B  17      15.536   4.368 -10.560  1.00 18.29           C  
ATOM    690  CG  TYR B  17      16.877   5.121 -10.410  1.00 20.87           C  
ATOM    691  CD1 TYR B  17      17.471   5.263  -9.180  1.00 20.86           C  
ATOM    692  CD2 TYR B  17      17.542   5.710 -11.520  1.00 22.77           C  
ATOM    693  CE1 TYR B  17      18.662   5.950  -9.023  1.00 29.12           C  
ATOM    694  CE2 TYR B  17      18.710   6.453 -11.359  1.00 29.09           C  
ATOM    695  CZ  TYR B  17      19.273   6.567 -10.097  1.00 24.18           C  
ATOM    696  OH  TYR B  17      20.437   7.201  -9.818  1.00 27.55           O  
ATOM    697  H   TYR B  17      16.486   2.120 -10.512  1.00 17.85           H  
ATOM    698  HA  TYR B  17      15.493   3.635  -8.633  1.00 18.95           H  
ATOM    699  HB2 TYR B  17      15.535   3.956 -11.439  1.00 18.96           H  
ATOM    700  HB3 TYR B  17      14.830   5.031 -10.516  1.00 18.95           H  
ATOM    701  HD1 TYR B  17      17.082   4.884  -8.429  1.00 22.58           H  
ATOM    702  HD2 TYR B  17      17.145   5.665 -12.364  1.00 23.69           H  
ATOM    703  HE1 TYR B  17      19.033   6.034  -8.175  1.00 25.20           H  
ATOM    704  HE2 TYR B  17      19.133   6.831 -12.097  1.00 25.67           H  
ATOM    705  N   HIS B  18      13.265   2.033 -10.224  1.00 15.74           N  
ATOM    706  CA  HIS B  18      11.917   1.568 -10.123  1.00 16.05           C  
ATOM    707  C   HIS B  18      11.600   0.757  -8.859  1.00 17.33           C  
ATOM    708  O   HIS B  18      10.548   0.912  -8.250  1.00 26.71           O  
ATOM    709  CB  HIS B  18      11.511   0.789 -11.378  1.00 20.87           C  
ATOM    710  CG  HIS B  18      11.420   1.664 -12.652  1.00 38.31           C  
ATOM    711  ND1 HIS B  18      10.443   2.568 -12.847  1.00 43.84           N  
ATOM    712  CD2 HIS B  18      12.229   1.722 -13.796  1.00 34.40           C  
ATOM    713  CE1 HIS B  18      10.631   3.181 -14.039  1.00 56.37           C  
ATOM    714  NE2 HIS B  18      11.715   2.654 -14.615  1.00 29.87           N  
ATOM    715  H   HIS B  18      13.719   1.682 -10.883  1.00 16.54           H  
ATOM    716  HA  HIS B  18      11.259   2.450 -10.095  1.00 17.31           H  
ATOM    717  HB2 HIS B  18      12.250   0.006 -11.561  1.00 22.61           H  
ATOM    718  HB3 HIS B  18      10.530   0.339 -11.212  1.00 22.53           H  
ATOM    719  HD2 HIS B  18      13.107   1.123 -13.984  1.00 33.80           H  
ATOM    720  HE1 HIS B  18      10.000   3.953 -14.463  1.00 42.43           H  
ATOM    721  N   LEU B  19      12.497  -0.106  -8.451  1.00 20.21           N  
ATOM    722  CA  LEU B  19      12.324  -0.842  -7.222  1.00 16.88           C  
ATOM    723  C   LEU B  19      12.338   0.128  -6.059  1.00 15.55           C  
ATOM    724  O   LEU B  19      11.551   0.025  -5.181  1.00 15.74           O  
ATOM    725  CB  LEU B  19      13.414  -1.882  -7.097  1.00 17.07           C  
ATOM    726  CG  LEU B  19      13.337  -3.079  -8.058  1.00 15.59           C  
ATOM    727  CD1 LEU B  19      14.651  -3.816  -8.145  1.00 13.40           C  
ATOM    728  CD2 LEU B  19      12.171  -3.962  -7.657  1.00 22.79           C  
ATOM    729  H   LEU B  19      13.230  -0.292  -8.888  1.00 18.46           H  
ATOM    730  HA  LEU B  19      11.459  -1.304  -7.231  1.00 17.46           H  
ATOM    731  HB2 LEU B  19      14.272  -1.449  -7.236  1.00 16.61           H  
ATOM    732  HB3 LEU B  19      13.375  -2.243  -6.200  1.00 16.69           H  
ATOM    733  HG  LEU B  19      13.145  -2.737  -8.948  1.00 16.53           H  
ATOM    734  N   GLU B  20      13.231   1.099  -6.091  1.00 20.06           N  
ATOM    735  CA  GLU B  20      13.256   2.092  -5.034  1.00 19.90           C  
ATOM    736  C   GLU B  20      11.968   2.868  -4.879  1.00 19.66           C  
ATOM    737  O   GLU B  20      11.558   3.174  -3.773  1.00 17.48           O  
ATOM    738  CB  GLU B  20      14.428   3.053  -5.180  1.00 19.32           C  
ATOM    739  CG  GLU B  20      15.761   2.560  -4.598  1.00 22.98           C  
ATOM    740  CD  GLU B  20      15.747   2.248  -3.080  1.00 43.44           C  
ATOM    741  OE1 GLU B  20      14.677   2.233  -2.416  1.00 75.78           O  
ATOM    742  OE2 GLU B  20      16.841   2.005  -2.518  1.00 90.13           O  
ATOM    743  H   GLU B  20      13.834   1.205  -6.712  1.00 18.83           H  
ATOM    744  HA  GLU B  20      13.380   1.603  -4.193  1.00 20.53           H  
ATOM    745  HB2 GLU B  20      14.569   3.234  -6.122  1.00 20.22           H  
ATOM    746  HB3 GLU B  20      14.209   3.882  -4.725  1.00 20.23           H  
ATOM    747  HG2 GLU B  20      16.017   1.747  -5.061  1.00 25.52           H  
ATOM    748  HG3 GLU B  20      16.433   3.244  -4.749  1.00 25.59           H  
ATOM    749  N   ASN B  21      11.327   3.202  -5.985  1.00 22.67           N  
ATOM    750  CA  ASN B  21      10.113   3.948  -5.916  1.00 18.30           C  
ATOM    751  C   ASN B  21       9.005   3.100  -5.329  1.00 20.80           C  
ATOM    752  O   ASN B  21       8.245   3.566  -4.502  1.00 25.12           O  
ATOM    753  CB  ASN B  21       9.757   4.506  -7.304  1.00 21.26           C  
ATOM    754  CG  ASN B  21      10.812   5.497  -7.858  1.00 26.47           C  
ATOM    755  OD1 ASN B  21      11.550   6.137  -7.129  1.00 35.32           O  
ATOM    756  ND2 ASN B  21      10.868   5.607  -9.175  1.00 25.52           N  
ATOM    757  H   ASN B  21      11.588   2.996  -6.789  1.00 20.82           H  
ATOM    758  HA  ASN B  21      10.239   4.718  -5.320  1.00 20.16           H  
ATOM    759  HB2 ASN B  21       9.683   3.769  -7.929  1.00 21.63           H  
ATOM    760  HB3 ASN B  21       8.910   4.975  -7.245  1.00 21.63           H  
ATOM    761  N   GLU B  22       8.908   1.848  -5.755  1.00 20.34           N  
ATOM    762  CA  GLU B  22       7.957   0.888  -5.164  1.00 17.95           C  
ATOM    763  C   GLU B  22       8.153   0.617  -3.673  1.00 15.92           C  
ATOM    764  O   GLU B  22       7.207   0.540  -2.921  1.00 21.87           O  
ATOM    765  CB  GLU B  22       8.052  -0.432  -5.925  1.00 26.73           C  
ATOM    766  CG  GLU B  22       7.282  -1.592  -5.331  1.00 32.27           C  
ATOM    767  CD  GLU B  22       7.033  -2.675  -6.355  1.00 53.09           C  
ATOM    768  OE1 GLU B  22       7.871  -2.804  -7.292  1.00 49.47           O  
ATOM    769  OE2 GLU B  22       5.991  -3.373  -6.226  1.00 64.70           O  
ATOM    770  H   GLU B  22       9.402   1.514  -6.396  1.00 20.00           H  
ATOM    771  HA  GLU B  22       7.049   1.236  -5.285  1.00 19.38           H  
ATOM    772  HB2 GLU B  22       7.715  -0.280  -6.823  1.00 26.07           H  
ATOM    773  HB3 GLU B  22       8.985  -0.694  -5.971  1.00 25.51           H  
ATOM    774  HG2 GLU B  22       7.795  -1.982  -4.606  1.00 34.17           H  
ATOM    775  HG3 GLU B  22       6.424  -1.277  -5.008  1.00 34.17           H  
ATOM    776  N   VAL B  23       9.376   0.431  -3.237  1.00 17.21           N  
ATOM    777  CA  VAL B  23       9.628   0.266  -1.822  1.00 15.80           C  
ATOM    778  C   VAL B  23       9.185   1.518  -1.014  1.00 18.30           C  
ATOM    779  O   VAL B  23       8.721   1.418   0.051  1.00 19.63           O  
ATOM    780  CB  VAL B  23      11.115  -0.006  -1.565  1.00 16.47           C  
ATOM    781  CG1 VAL B  23      11.386   0.020  -0.105  1.00 21.79           C  
ATOM    782  CG2 VAL B  23      11.593  -1.330  -2.171  1.00 16.52           C  
ATOM    783  H   VAL B  23      10.078   0.398  -3.750  1.00 16.64           H  
ATOM    784  HA  VAL B  23       9.121  -0.506  -1.491  1.00 16.70           H  
ATOM    785  HB  VAL B  23      11.639   0.713  -1.976  1.00 17.26           H  
ATOM    786  N   ALA B  24       9.393   2.699  -1.517  1.00 20.36           N  
ATOM    787  CA  ALA B  24       9.014   3.943  -0.853  1.00 19.25           C  
ATOM    788  C   ALA B  24       7.545   3.997  -0.647  1.00 23.69           C  
ATOM    789  O   ALA B  24       7.076   4.345   0.436  1.00 23.53           O  
ATOM    790  CB  ALA B  24       9.439   5.122  -1.701  1.00 22.12           C  
ATOM    791  H   ALA B  24       9.781   2.824  -2.292  1.00 19.51           H  
ATOM    792  HA  ALA B  24       9.459   4.005   0.018  1.00 20.79           H  
ATOM    793  N   ARG B  25       6.806   3.647  -1.693  1.00 24.31           N  
ATOM    794  CA  ARG B  25       5.363   3.579  -1.613  1.00 27.03           C  
ATOM    795  C   ARG B  25       4.784   2.550  -0.611  1.00 25.42           C  
ATOM    796  O   ARG B  25       3.806   2.843   0.074  1.00 24.37           O  
ATOM    797  CB  ARG B  25       4.791   3.332  -2.984  1.00 27.24           C  
ATOM    798  CG  ARG B  25       4.978   4.548  -3.871  1.00 38.68           C  
ATOM    799  CD  ARG B  25       4.196   4.435  -5.157  1.00 46.77           C  
ATOM    800  NE  ARG B  25       4.242   3.092  -5.766  1.00 48.78           N  
ATOM    801  CZ  ARG B  25       4.984   2.739  -6.831  1.00 76.80           C  
ATOM    802  NH1 ARG B  25       5.803   3.612  -7.446  1.00 40.95           N  
ATOM    803  NH2 ARG B  25       4.910   1.482  -7.296  1.00 90.75           N  
ATOM    804  H   ARG B  25       7.135   3.442  -2.475  1.00 24.56           H  
ATOM    805  HA  ARG B  25       5.040   4.458  -1.321  1.00 26.51           H  
ATOM    806  HB2 ARG B  25       5.250   2.579  -3.389  1.00 29.64           H  
ATOM    807  HB3 ARG B  25       3.840   3.149  -2.913  1.00 29.38           H  
ATOM    808  HG2 ARG B  25       4.666   5.338  -3.402  1.00 36.67           H  
ATOM    809  HG3 ARG B  25       5.916   4.641  -4.094  1.00 36.64           H  
ATOM    810  HD2 ARG B  25       3.265   4.632  -4.965  1.00 45.24           H  
ATOM    811  HD3 ARG B  25       4.535   5.087  -5.789  1.00 45.61           H  
ATOM    812  HE  ARG B  25       3.668   2.412  -5.378  1.00 53.76           H  
ATOM    813 HH11 ARG B  25       5.869   4.424  -7.176  1.00 50.03           H  
ATOM    814 HH12 ARG B  25       6.269   3.356  -8.123  1.00 50.10           H  
ATOM    815 HH21 ARG B  25       4.397   0.909  -6.913  1.00 78.77           H  
ATOM    816 HH22 ARG B  25       5.388   1.243  -7.970  1.00 79.48           H  
ATOM    817  N   LEU B  26       5.373   1.362  -0.546  1.00 28.29           N  
ATOM    818  CA  LEU B  26       4.857   0.285   0.307  1.00 25.21           C  
ATOM    819  C   LEU B  26       5.128   0.642   1.739  1.00 20.87           C  
ATOM    820  O   LEU B  26       4.319   0.345   2.585  1.00 32.71           O  
ATOM    821  CB  LEU B  26       5.436  -1.090  -0.078  1.00 20.78           C  
ATOM    822  CG  LEU B  26       4.840  -1.726  -1.324  1.00 24.32           C  
ATOM    823  CD1 LEU B  26       5.757  -2.835  -1.804  1.00 25.55           C  
ATOM    824  CD2 LEU B  26       3.471  -2.310  -1.022  1.00 37.19           C  
ATOM    825  H   LEU B  26       6.091   1.146  -0.996  1.00 26.77           H  
ATOM    826  HA  LEU B  26       3.884   0.233   0.191  1.00 24.26           H  
ATOM    827  HB2 LEU B  26       6.390  -0.990  -0.224  1.00 22.51           H  
ATOM    828  HB3 LEU B  26       5.283  -1.702   0.659  1.00 22.53           H  
ATOM    829  HG  LEU B  26       4.753  -1.060  -2.025  1.00 25.85           H  
ATOM    830  N   LYS B  27       6.240   1.311   2.010  1.00 26.13           N  
ATOM    831  CA  LYS B  27       6.632   1.701   3.384  1.00 24.73           C  
ATOM    832  C   LYS B  27       5.655   2.713   3.940  1.00 35.38           C  
ATOM    833  O   LYS B  27       5.330   2.631   5.091  1.00 37.73           O  
ATOM    834  CB  LYS B  27       8.033   2.328   3.435  1.00 22.45           C  
ATOM    835  CG  LYS B  27       9.233   1.392   3.403  1.00 25.14           C  
ATOM    836  CD  LYS B  27      10.536   2.181   3.344  1.00 24.29           C  
ATOM    837  CE  LYS B  27      11.712   1.229   3.393  1.00 27.30           C  
ATOM    838  NZ  LYS B  27      12.938   1.806   2.795  1.00 40.84           N  
ATOM    839  H   LYS B  27       6.814   1.567   1.400  1.00 24.51           H  
ATOM    840  HA  LYS B  27       6.625   0.910   3.962  1.00 26.41           H  
ATOM    841  HB2 LYS B  27       8.121   2.928   2.678  1.00 23.62           H  
ATOM    842  HB3 LYS B  27       8.105   2.842   4.256  1.00 23.74           H  
ATOM    843  HG2 LYS B  27       9.238   0.847   4.204  1.00 24.38           H  
ATOM    844  HG3 LYS B  27       9.180   0.832   2.613  1.00 24.17           H  
ATOM    845  HD2 LYS B  27      10.577   2.683   2.515  1.00 25.17           H  
ATOM    846  HD3 LYS B  27      10.589   2.778   4.108  1.00 25.17           H  
ATOM    847  HE2 LYS B  27      11.899   1.016   4.319  1.00 29.21           H  
ATOM    848  HE3 LYS B  27      11.492   0.421   2.902  1.00 29.07           H  
ATOM    849  N   LYS B  28       5.211   3.681   3.137  1.00 29.53           N  
ATOM    850  CA  LYS B  28       4.127   4.575   3.547  1.00 32.13           C  
ATOM    851  C   LYS B  28       2.804   3.797   3.827  1.00 37.75           C  
ATOM    852  O   LYS B  28       2.189   3.948   4.886  1.00 41.47           O  
ATOM    853  CB  LYS B  28       3.948   5.731   2.542  1.00 34.71           C  
ATOM    854  CG  LYS B  28       4.976   6.839   2.702  1.00 42.31           C  
ATOM    855  H   LYS B  28       5.531   3.847   2.342  1.00 31.11           H  
ATOM    856  HA  LYS B  28       4.391   4.992   4.397  1.00 33.26           H  
ATOM    857  HB2 LYS B  28       4.030   5.379   1.642  1.00 35.68           H  
ATOM    858  HB3 LYS B  28       3.070   6.123   2.666  1.00 35.71           H  
ATOM    859  N   LEU B  29       2.390   2.921   2.921  1.00 40.31           N  
ATOM    860  CA  LEU B  29       1.224   2.051   3.171  1.00 34.89           C  
ATOM    861  C   LEU B  29       1.211   1.341   4.538  1.00 45.65           C  
ATOM    862  O   LEU B  29       0.251   1.467   5.280  1.00 52.95           O  
ATOM    863  CB  LEU B  29       1.074   1.002   2.057  1.00 46.33           C  
ATOM    864  CG  LEU B  29      -0.178   0.128   2.125  1.00 36.10           C  
ATOM    865  CD1 LEU B  29      -1.436   0.929   1.847  1.00 29.99           C  
ATOM    866  CD2 LEU B  29      -0.044  -1.052   1.191  1.00 47.51           C  
ATOM    867  H   LEU B  29       2.769   2.803   2.144  1.00 37.96           H  
ATOM    868  HA  LEU B  29       0.421   2.615   3.141  1.00 39.44           H  
ATOM    869  HB2 LEU B  29       1.058   1.463   1.203  1.00 40.49           H  
ATOM    870  HB3 LEU B  29       1.839   0.409   2.088  1.00 40.44           H  
ATOM    871  HG  LEU B  29      -0.262  -0.233   3.021  1.00 38.56           H  
ATOM    872  N   VAL B  30       2.253   0.575   4.849  1.00 51.62           N  
ATOM    873  CA  VAL B  30       2.327  -0.183   6.107  1.00 37.96           C  
ATOM    874  C   VAL B  30       2.544   0.732   7.325  1.00 52.42           C  
ATOM    875  O   VAL B  30       2.205   0.367   8.445  1.00 58.70           O  
ATOM    876  CB  VAL B  30       3.431  -1.273   6.073  1.00 27.37           C  
ATOM    877  CG1 VAL B  30       3.260  -2.172   4.866  1.00 41.54           C  
ATOM    878  CG2 VAL B  30       4.823  -0.674   6.093  1.00 26.24           C  
ATOM    879  H   VAL B  30       2.947   0.479   4.328  1.00 45.75           H  
ATOM    880  HA  VAL B  30       1.473  -0.647   6.240  1.00 40.33           H  
ATOM    881  HB  VAL B  30       3.340  -1.833   6.873  1.00 31.09           H  
ATOM    882  N   GLY B  31       3.082   1.926   7.096  1.00 36.79           N  
ATOM    883  CA  GLY B  31       3.358   2.858   8.153  1.00 38.77           C  
ATOM    884  C   GLY B  31       4.785   2.778   8.598  1.00 29.33           C  
ATOM    885  O   GLY B  31       5.088   3.120   9.712  1.00 42.96           O  
ATOM    886  H   GLY B  31       3.301   2.223   6.303  1.00 40.41           H  
ATOM    887  HA2 GLY B  31       3.188   3.760   7.836  1.00 35.85           H  
ATOM    888  HA3 GLY B  31       2.784   2.692   8.917  1.00 36.34           H  
ATOM    889  N   GLU B  32       5.668   2.327   7.718  1.00 33.11           N  
ATOM    890  CA  GLU B  32       7.093   2.233   7.998  1.00 35.02           C  
ATOM    891  C   GLU B  32       7.713   3.561   7.604  1.00 34.71           C  
ATOM    892  O   GLU B  32       7.015   4.530   7.346  1.00 57.38           O  
ATOM    893  CB  GLU B  32       7.697   1.046   7.208  1.00 34.51           C  
ATOM    894  CG  GLU B  32       9.122   0.646   7.542  1.00 42.89           C  
ATOM    895  CD  GLU B  32       9.525  -0.721   6.995  1.00 41.97           C  
ATOM    896  OE1 GLU B  32      10.306  -0.705   6.022  1.00 31.42           O  
ATOM    897  OE2 GLU B  32       9.088  -1.788   7.520  1.00 33.44           O  
ATOM    898  H   GLU B  32       5.462   2.056   6.912  1.00 32.95           H  
ATOM    899  HA  GLU B  32       7.242   2.077   8.950  1.00 34.53           H  
ATOM    900  HB2 GLU B  32       7.142   0.267   7.368  1.00 36.21           H  
ATOM    901  HB3 GLU B  32       7.674   1.267   6.264  1.00 36.30           H  
ATOM    902  HG2 GLU B  32       9.732   1.283   7.142  1.00 40.74           H  
ATOM    903  HG3 GLU B  32       9.235   0.636   8.505  1.00 40.69           H  
ATOM    904  N   ARG B  33       9.033   3.622   7.586  1.00 57.03           N  
ATOM    905  CA  ARG B  33       9.728   4.785   7.060  1.00 49.62           C  
ATOM    906  C   ARG B  33       9.138   5.289   5.732  1.00 38.67           C  
ATOM    907  O   ARG B  33       8.402   6.289   5.684  1.00 56.12           O  
ATOM    908  CB  ARG B  33      11.196   4.452   6.866  1.00 58.40           C  
ATOM    909  CG  ARG B  33      11.986   5.607   6.303  1.00 50.10           C  
ATOM    910  CD  ARG B  33      13.334   5.135   5.769  1.00 62.18           C  
ATOM    911  NE  ARG B  33      13.717   5.795   4.521  1.00 57.57           N  
ATOM    912  CZ  ARG B  33      13.614   7.104   4.249  1.00107.40           C  
ATOM    913  NH1 ARG B  33      13.171   7.992   5.149  1.00 68.34           N  
ATOM    914  NH2 ARG B  33      13.983   7.542   3.047  1.00119.77           N  
ATOM    915  H   ARG B  33       9.558   3.014   7.917  1.00 47.11           H  
ATOM    916  HA  ARG B  33       9.666   5.514   7.712  1.00 50.14           H  
ATOM    917  HB2 ARG B  33      11.582   4.215   7.723  1.00 54.09           H  
ATOM    918  HB3 ARG B  33      11.264   3.703   6.253  1.00 54.27           H  
ATOM    919  HG2 ARG B  33      11.492   6.014   5.576  1.00 55.33           H  
ATOM    920  HG3 ARG B  33      12.142   6.247   7.015  1.00 55.06           H  
ATOM    921  HD2 ARG B  33      14.018   5.328   6.429  1.00 57.91           H  
ATOM    922  HD3 ARG B  33      13.304   4.181   5.597  1.00 57.87           H  
ATOM    923  HE  ARG B  33      14.069   5.223   3.820  1.00 68.11           H  
ATOM    924 HH11 ARG B  33      12.929   7.755   5.933  1.00 76.73           H  
ATOM    925 HH12 ARG B  33      13.132   8.826   4.938  1.00 77.89           H  
ATOM    926 HH21 ARG B  33      14.274   6.990   2.455  1.00106.45           H  
ATOM    927 HH22 ARG B  33      13.938   8.380   2.860  1.00107.57           H  
TER     928      ARG B  33                                                      
HETATM  929  O   HOH A 101      14.979  -4.303   5.537  1.00 26.90           O  
HETATM  930  O   HOH A 102      12.253 -12.600  -1.374  1.00 36.62           O  
HETATM  931  O   HOH A 103       7.152  -8.948   6.550  1.00 32.39           O  
HETATM  932  O   HOH A 104      18.303  -6.542 -11.838  1.00 34.40           O  
HETATM  933  O   HOH A 105      31.549  -1.236  -8.405  1.00 37.68           O  
HETATM  934  O   HOH A 106      17.747  -8.461   1.141  1.00 38.33           O  
HETATM  935  O   HOH A 107      18.550 -12.061 -12.041  1.00 35.94           O  
HETATM  936  O   HOH A 108      33.267   0.379 -10.900  1.00 37.20           O  
HETATM  937  O   HOH A 109      14.435  -7.441   3.151  1.00 36.42           O  
HETATM  938  O   HOH A 110      11.544 -10.662   1.742  1.00 30.21           O  
HETATM  939  O   HOH A 111      14.424  -9.697   2.954  1.00 38.83           O  
HETATM  940  O   HOH A 112      11.399 -12.061  -3.649  1.00 38.64           O  
HETATM  941  O   HOH A 113       9.776 -11.678   2.538  1.00 43.34           O  
HETATM  942  O   HOH A 114       9.977 -11.455   5.250  1.00 48.91           O  
HETATM  943  O   HOH A 115       8.908  -6.525   7.745  1.00 44.35           O  
HETATM  944  O   HOH A 116      15.656 -13.757  -0.378  1.00 43.20           O  
HETATM  945  O   HOH A 117      15.539 -12.947   2.292  1.00 41.00           O  
HETATM  946  O   HOH B 101      24.236  -5.186 -22.189  1.00 23.55           O  
HETATM  947  O   HOH B 102      26.752  -2.348 -29.690  1.00 29.59           O  
HETATM  948  O   HOH B 103      28.878  -3.830 -28.457  1.00 27.99           O  
HETATM  949  O   HOH B 104      13.874  -0.239 -15.883  1.00 25.59           O  
HETATM  950  O   HOH B 105      20.643  -0.544 -21.729  1.00 29.97           O  
HETATM  951  O   HOH B 106       1.998   5.348  -0.114  1.00 35.75           O  
HETATM  952  O   HOH B 107       3.559   5.901  10.585  1.00 39.46           O  
HETATM  953  O   HOH B 108       8.562   4.270 -10.748  1.00 36.40           O  
HETATM  954  O   HOH B 109      21.819  -0.774 -26.148  1.00 34.62           O  
HETATM  955  O   HOH B 110      19.821   0.447  -4.267  1.00 32.99           O  
HETATM  956  O   HOH B 111       7.609   6.527  -4.924  1.00 41.82           O  
HETATM  957  O   HOH B 112       6.369   7.631  -2.444  1.00 32.04           O  
HETATM  958  O   HOH B 113       8.091   1.809  -9.569  1.00 31.35           O  
CONECT    1    2    3    4                                                      
CONECT    2    1                                                                
CONECT    3    1                                                                
CONECT    4    1                                                                
CONECT  424  425  426  427                                                      
CONECT  425  424                                                                
CONECT  426  424                                                                
CONECT  427  424                                                                
MASTER      272    0    2    2    0    0    0    6  559    2    8    6          
END                                                                             
