# Supplementary material for: Self-assembly and regulation of protein cages from pre-organised coiled-coil modules
Source: Nat Commun. 2021 Feb 11;12:939. doi: 10.1038/s41467-021-21184-6 (PMC7878516; doi:10.1038/s41467-021-21184-6)
Supplement: Supplementary file 3 — Supplementary Software 1 [file 41467_2021_21184_MOESM3_ESM.zip › building_blocks/GCN-4DME_trimer.pdb]

HEADER    PROTEIN BINDING                         07-FEB-12   4DME              
TITLE     GCN4 LEUCINE ZIPPER DOMAIN IN A TRIMERIC OLIGOMERIZATION STATE        
COMPND    MOL_ID: 1;                                                            
COMPND   2 MOLECULE: GCN4-P1 LEUCINE ZIPPER DOMAIN;                             
COMPND   3 CHAIN: A, B, C;                                                      
COMPND   4 ENGINEERED: YES                                                      
SOURCE    MOL_ID: 1;                                                            
SOURCE   2 SYNTHETIC: YES;                                                      
SOURCE   3 ORGANISM_SCIENTIFIC: SYNTHETIC CONSTRUCT;                            
SOURCE   4 ORGANISM_TAXID: 32630                                                
KEYWDS    PROTEIN BINDING                                                       
EXPDTA    X-RAY DIFFRACTION                                                     
AUTHOR    K.M.OSHABEN,R.SALARI,L.T.CHONG,W.S.HORNE                              
REVDAT   2   12-DEC-12 4DME    1       JRNL                                     
REVDAT   1   14-NOV-12 4DME    0                                                
JRNL        AUTH   K.M.OSHABEN,R.SALARI,D.R.MCCASLIN,L.T.CHONG,W.S.HORNE        
JRNL        TITL   THE NATIVE GCN4 LEUCINE-ZIPPER DOMAIN DOES NOT UNIQUELY      
JRNL        TITL 2 SPECIFY A DIMERIC OLIGOMERIZATION STATE.                     
JRNL        REF    BIOCHEMISTRY                  V.  51  9581 2012              
JRNL        REFN                   ISSN 0006-2960                               
JRNL        PMID   23116373                                                     
JRNL        DOI    10.1021/BI301132K                                            
REMARK   2                                                                      
REMARK   2 RESOLUTION.    2.20 ANGSTROMS.                                       
REMARK   3                                                                      
REMARK   3 REFINEMENT.                                                          
REMARK   3   PROGRAM     : REFMAC 5.6.0117                                      
REMARK   3   AUTHORS     : MURSHUDOV,VAGIN,DODSON                               
REMARK   3                                                                      
REMARK   3    REFINEMENT TARGET : MAXIMUM LIKELIHOOD                            
REMARK   3                                                                      
REMARK   3  DATA USED IN REFINEMENT.                                            
REMARK   3   RESOLUTION RANGE HIGH (ANGSTROMS) : 2.20                           
REMARK   3   RESOLUTION RANGE LOW  (ANGSTROMS) : 50.54                          
REMARK   3   DATA CUTOFF            (SIGMA(F)) : NULL                           
REMARK   3   COMPLETENESS FOR RANGE        (%) : 99.3                           
REMARK   3   NUMBER OF REFLECTIONS             : 5198                           
REMARK   3                                                                      
REMARK   3  FIT TO DATA USED IN REFINEMENT.                                     
REMARK   3   CROSS-VALIDATION METHOD          : THROUGHOUT                      
REMARK   3   FREE R VALUE TEST SET SELECTION  : RANDOM                          
REMARK   3   R VALUE     (WORKING + TEST SET) : 0.229                           
REMARK   3   R VALUE            (WORKING SET) : 0.226                           
REMARK   3   FREE R VALUE                     : 0.287                           
REMARK   3   FREE R VALUE TEST SET SIZE   (%) : 4.500                           
REMARK   3   FREE R VALUE TEST SET COUNT      : 244                             
REMARK   3                                                                      
REMARK   3  FIT IN THE HIGHEST RESOLUTION BIN.                                  
REMARK   3   TOTAL NUMBER OF BINS USED           : 20                           
REMARK   3   BIN RESOLUTION RANGE HIGH       (A) : 2.20                         
REMARK   3   BIN RESOLUTION RANGE LOW        (A) : 2.26                         
REMARK   3   REFLECTION IN BIN     (WORKING SET) : 376                          
REMARK   3   BIN COMPLETENESS (WORKING+TEST) (%) : 100.00                       
REMARK   3   BIN R VALUE           (WORKING SET) : 0.2650                       
REMARK   3   BIN FREE R VALUE SET COUNT          : 18                           
REMARK   3   BIN FREE R VALUE                    : 0.3130                       
REMARK   3                                                                      
REMARK   3  NUMBER OF NON-HYDROGEN ATOMS USED IN REFINEMENT.                    
REMARK   3   PROTEIN ATOMS            : 828                                     
REMARK   3   NUCLEIC ACID ATOMS       : 0                                       
REMARK   3   HETEROGEN ATOMS          : 15                                      
REMARK   3   SOLVENT ATOMS            : 48                                      
REMARK   3                                                                      
REMARK   3  B VALUES.                                                           
REMARK   3   FROM WILSON PLOT           (A**2) : NULL                           
REMARK   3   MEAN B VALUE      (OVERALL, A**2) : 24.68                          
REMARK   3   OVERALL ANISOTROPIC B VALUE.                                       
REMARK   3    B11 (A**2) : -1.70000                                             
REMARK   3    B22 (A**2) : 0.93000                                              
REMARK   3    B33 (A**2) : -1.93000                                             
REMARK   3    B12 (A**2) : 0.00000                                              
REMARK   3    B13 (A**2) : -1.78000                                             
REMARK   3    B23 (A**2) : 0.00000                                              
REMARK   3                                                                      
REMARK   3  ESTIMATED OVERALL COORDINATE ERROR.                                 
REMARK   3   ESU BASED ON R VALUE                            (A): 0.381         
REMARK   3   ESU BASED ON FREE R VALUE                       (A): 0.268         
REMARK   3   ESU BASED ON MAXIMUM LIKELIHOOD                 (A): NULL          
REMARK   3   ESU FOR B VALUES BASED ON MAXIMUM LIKELIHOOD (A**2): NULL          
REMARK   3                                                                      
REMARK   3 CORRELATION COEFFICIENTS.                                            
REMARK   3   CORRELATION COEFFICIENT FO-FC      : 0.928                         
REMARK   3   CORRELATION COEFFICIENT FO-FC FREE : 0.891                         
REMARK   3                                                                      
REMARK   3  RMS DEVIATIONS FROM IDEAL VALUES        COUNT    RMS    WEIGHT      
REMARK   3   BOND LENGTHS REFINED ATOMS        (A):   857 ; 0.010 ; 0.019       
REMARK   3   BOND LENGTHS OTHERS               (A):   612 ; 0.000 ; 0.020       
REMARK   3   BOND ANGLES REFINED ATOMS   (DEGREES):  1145 ; 1.387 ; 2.015       
REMARK   3   BOND ANGLES OTHERS          (DEGREES):  1491 ; 4.042 ; 3.000       
REMARK   3   TORSION ANGLES, PERIOD 1    (DEGREES):   103 ; 4.211 ; 5.000       
REMARK   3   TORSION ANGLES, PERIOD 2    (DEGREES):    45 ;38.965 ;24.667       
REMARK   3   TORSION ANGLES, PERIOD 3    (DEGREES):   188 ;14.310 ;15.000       
REMARK   3   TORSION ANGLES, PERIOD 4    (DEGREES):     9 ;18.803 ;15.000       
REMARK   3   CHIRAL-CENTER RESTRAINTS       (A**3):   128 ; 0.072 ; 0.200       
REMARK   3   GENERAL PLANES REFINED ATOMS      (A):   926 ; 0.005 ; 0.020       
REMARK   3   GENERAL PLANES OTHERS             (A):   155 ; 0.004 ; 0.020       
REMARK   3   NON-BONDED CONTACTS REFINED ATOMS (A):  NULL ;  NULL ;  NULL       
REMARK   3   NON-BONDED CONTACTS OTHERS        (A):  NULL ;  NULL ;  NULL       
REMARK   3   NON-BONDED TORSION REFINED ATOMS  (A):  NULL ;  NULL ;  NULL       
REMARK   3   NON-BONDED TORSION OTHERS         (A):  NULL ;  NULL ;  NULL       
REMARK   3   H-BOND (X...Y) REFINED ATOMS      (A):  NULL ;  NULL ;  NULL       
REMARK   3   H-BOND (X...Y) OTHERS             (A):  NULL ;  NULL ;  NULL       
REMARK   3   POTENTIAL METAL-ION REFINED ATOMS (A):  NULL ;  NULL ;  NULL       
REMARK   3   POTENTIAL METAL-ION OTHERS        (A):  NULL ;  NULL ;  NULL       
REMARK   3   SYMMETRY VDW REFINED ATOMS        (A):  NULL ;  NULL ;  NULL       
REMARK   3   SYMMETRY VDW OTHERS               (A):  NULL ;  NULL ;  NULL       
REMARK   3   SYMMETRY H-BOND REFINED ATOMS     (A):  NULL ;  NULL ;  NULL       
REMARK   3   SYMMETRY H-BOND OTHERS            (A):  NULL ;  NULL ;  NULL       
REMARK   3   SYMMETRY METAL-ION REFINED ATOMS  (A):  NULL ;  NULL ;  NULL       
REMARK   3   SYMMETRY METAL-ION OTHERS         (A):  NULL ;  NULL ;  NULL       
REMARK   3                                                                      
REMARK   3  ISOTROPIC THERMAL FACTOR RESTRAINTS.     COUNT   RMS    WEIGHT      
REMARK   3   MAIN-CHAIN BOND REFINED ATOMS  (A**2):  NULL ;  NULL ;  NULL       
REMARK   3   MAIN-CHAIN BOND OTHER ATOMS    (A**2):  NULL ;  NULL ;  NULL       
REMARK   3   MAIN-CHAIN ANGLE REFINED ATOMS (A**2):  NULL ;  NULL ;  NULL       
REMARK   3   SIDE-CHAIN BOND REFINED ATOMS  (A**2):  NULL ;  NULL ;  NULL       
REMARK   3   SIDE-CHAIN ANGLE REFINED ATOMS (A**2):  NULL ;  NULL ;  NULL       
REMARK   3                                                                      
REMARK   3 ANISOTROPIC THERMAL FACTOR RESTRAINTS.    COUNT   RMS   WEIGHT       
REMARK   3   RIGID-BOND RESTRAINTS          (A**2):  NULL ;  NULL ;  NULL       
REMARK   3   SPHERICITY; FREE ATOMS         (A**2):  NULL ;  NULL ;  NULL       
REMARK   3   SPHERICITY; BONDED ATOMS       (A**2):  NULL ;  NULL ;  NULL       
REMARK   3                                                                      
REMARK   3  NCS RESTRAINTS STATISTICS                                           
REMARK   3   NUMBER OF DIFFERENT NCS GROUPS : NULL                              
REMARK   3                                                                      
REMARK   3  TLS DETAILS                                                         
REMARK   3   NUMBER OF TLS GROUPS  : NULL                                       
REMARK   3                                                                      
REMARK   3  BULK SOLVENT MODELLING.                                             
REMARK   3   METHOD USED : MASK                                                 
REMARK   3   PARAMETERS FOR MASK CALCULATION                                    
REMARK   3   VDW PROBE RADIUS   : 1.20                                          
REMARK   3   ION PROBE RADIUS   : 0.80                                          
REMARK   3   SHRINKAGE RADIUS   : 0.80                                          
REMARK   3                                                                      
REMARK   3  OTHER REFINEMENT REMARKS: HYDROGENS HAVE BEEN ADDED IN THE RIDING   
REMARK   3  POSITIONS                                                           
REMARK   4                                                                      
REMARK   4 4DME COMPLIES WITH FORMAT V. 3.30, 13-JUL-11                         
REMARK 100                                                                      
REMARK 100 THIS ENTRY HAS BEEN PROCESSED BY RCSB ON 10-FEB-12.                  
REMARK 100 THE RCSB ID CODE IS RCSB070511.                                      
REMARK 200                                                                      
REMARK 200 EXPERIMENTAL DETAILS                                                 
REMARK 200  EXPERIMENT TYPE                : X-RAY DIFFRACTION                  
REMARK 200  DATE OF DATA COLLECTION        : 02-SEP-11                          
REMARK 200  TEMPERATURE           (KELVIN) : 100                                
REMARK 200  PH                             : 6.5                                
REMARK 200  NUMBER OF CRYSTALS USED        : 1                                  
REMARK 200                                                                      
REMARK 200  SYNCHROTRON              (Y/N) : N                                  
REMARK 200  RADIATION SOURCE               : ROTATING ANODE                     
REMARK 200  BEAMLINE                       : NULL                               
REMARK 200  X-RAY GENERATOR MODEL          : RIGAKU FR-E SUPERBRIGHT            
REMARK 200  MONOCHROMATIC OR LAUE    (M/L) : M                                  
REMARK 200  WAVELENGTH OR RANGE        (A) : 1.5418                             
REMARK 200  MONOCHROMATOR                  : RIGAKU VARIMAX OPTICS              
REMARK 200  OPTICS                         : NULL                               
REMARK 200                                                                      
REMARK 200  DETECTOR TYPE                  : CCD                                
REMARK 200  DETECTOR MANUFACTURER          : RIGAKU SATURN 944                  
REMARK 200  INTENSITY-INTEGRATION SOFTWARE : D*TREK                             
REMARK 200  DATA SCALING SOFTWARE          : D*TREK                             
REMARK 200                                                                      
REMARK 200  NUMBER OF UNIQUE REFLECTIONS   : 5443                               
REMARK 200  RESOLUTION RANGE HIGH      (A) : 2.200                              
REMARK 200  RESOLUTION RANGE LOW       (A) : 50.540                             
REMARK 200  REJECTION CRITERIA  (SIGMA(I)) : NULL                               
REMARK 200                                                                      
REMARK 200 OVERALL.                                                             
REMARK 200  COMPLETENESS FOR RANGE     (%) : 99.5                               
REMARK 200  DATA REDUNDANCY                : 2.710                              
REMARK 200  R MERGE                    (I) : 0.09400                            
REMARK 200  R SYM                      (I) : NULL                               
REMARK 200  <I/SIGMA(I)> FOR THE DATA SET  : 9.7000                             
REMARK 200                                                                      
REMARK 200 IN THE HIGHEST RESOLUTION SHELL.                                     
REMARK 200  HIGHEST RESOLUTION SHELL, RANGE HIGH (A) : NULL                     
REMARK 200  HIGHEST RESOLUTION SHELL, RANGE LOW  (A) : NULL                     
REMARK 200  COMPLETENESS FOR SHELL     (%) : NULL                               
REMARK 200  DATA REDUNDANCY IN SHELL       : NULL                               
REMARK 200  R MERGE FOR SHELL          (I) : NULL                               
REMARK 200  R SYM FOR SHELL            (I) : NULL                               
REMARK 200  <I/SIGMA(I)> FOR SHELL         : NULL                               
REMARK 200                                                                      
REMARK 200 DIFFRACTION PROTOCOL: SINGLE WAVELENGTH                              
REMARK 200 METHOD USED TO DETERMINE THE STRUCTURE: MOLECULAR REPLACEMENT        
REMARK 200 SOFTWARE USED: PHASER                                                
REMARK 200 STARTING MODEL: PDB ENTRY 1IJ2                                       
REMARK 200                                                                      
REMARK 200 REMARK: NULL                                                         
REMARK 280                                                                      
REMARK 280 CRYSTAL                                                              
REMARK 280 SOLVENT CONTENT, VS   (%): 44.05                                     
REMARK 280 MATTHEWS COEFFICIENT, VM (ANGSTROMS**3/DA): 2.20                     
REMARK 280                                                                      
REMARK 280 CRYSTALLIZATION CONDITIONS: 0.2 M AMMONIUM SULFATE, 0.1 M MES        
REMARK 280  BUFFER, 30% (W/V) PEG MME 5000, PH 6.5, VAPOR DIFFUSION, HANGING    
REMARK 280  DROP, TEMPERATURE 298K                                              
REMARK 290                                                                      
REMARK 290 CRYSTALLOGRAPHIC SYMMETRY                                            
REMARK 290 SYMMETRY OPERATORS FOR SPACE GROUP: C 1 2 1                          
REMARK 290                                                                      
REMARK 290      SYMOP   SYMMETRY                                                
REMARK 290     NNNMMM   OPERATOR                                                
REMARK 290       1555   X,Y,Z                                                   
REMARK 290       2555   -X,Y,-Z                                                 
REMARK 290       3555   X+1/2,Y+1/2,Z                                           
REMARK 290       4555   -X+1/2,Y+1/2,-Z                                         
REMARK 290                                                                      
REMARK 290     WHERE NNN -> OPERATOR NUMBER                                     
REMARK 290           MMM -> TRANSLATION VECTOR                                  
REMARK 290                                                                      
REMARK 290 CRYSTALLOGRAPHIC SYMMETRY TRANSFORMATIONS                            
REMARK 290 THE FOLLOWING TRANSFORMATIONS OPERATE ON THE ATOM/HETATM             
REMARK 290 RECORDS IN THIS ENTRY TO PRODUCE CRYSTALLOGRAPHICALLY                
REMARK 290 RELATED MOLECULES.                                                   
REMARK 290   SMTRY1   1  1.000000  0.000000  0.000000        0.00000            
REMARK 290   SMTRY2   1  0.000000  1.000000  0.000000        0.00000            
REMARK 290   SMTRY3   1  0.000000  0.000000  1.000000        0.00000            
REMARK 290   SMTRY1   2 -1.000000  0.000000  0.000000        0.00000            
REMARK 290   SMTRY2   2  0.000000  1.000000  0.000000        0.00000            
REMARK 290   SMTRY3   2  0.000000  0.000000 -1.000000        0.00000            
REMARK 290   SMTRY1   3  1.000000  0.000000  0.000000       30.58950            
REMARK 290   SMTRY2   3  0.000000  1.000000  0.000000       17.18950            
REMARK 290   SMTRY3   3  0.000000  0.000000  1.000000        0.00000            
REMARK 290   SMTRY1   4 -1.000000  0.000000  0.000000       30.58950            
REMARK 290   SMTRY2   4  0.000000  1.000000  0.000000       17.18950            
REMARK 290   SMTRY3   4  0.000000  0.000000 -1.000000        0.00000            
REMARK 290                                                                      
REMARK 290 REMARK: NULL                                                         
REMARK 300                                                                      
REMARK 300 BIOMOLECULE: 1                                                       
REMARK 300 SEE REMARK 350 FOR THE AUTHOR PROVIDED AND/OR PROGRAM                
REMARK 300 GENERATED ASSEMBLY INFORMATION FOR THE STRUCTURE IN                  
REMARK 300 THIS ENTRY. THE REMARK MAY ALSO PROVIDE INFORMATION ON               
REMARK 300 BURIED SURFACE AREA.                                                 
REMARK 350                                                                      
REMARK 350 COORDINATES FOR A COMPLETE MULTIMER REPRESENTING THE KNOWN           
REMARK 350 BIOLOGICALLY SIGNIFICANT OLIGOMERIZATION STATE OF THE                
REMARK 350 MOLECULE CAN BE GENERATED BY APPLYING BIOMT TRANSFORMATIONS          
REMARK 350 GIVEN BELOW.  BOTH NON-CRYSTALLOGRAPHIC AND                          
REMARK 350 CRYSTALLOGRAPHIC OPERATIONS ARE GIVEN.                               
REMARK 350                                                                      
REMARK 350 BIOMOLECULE: 1                                                       
REMARK 350 AUTHOR DETERMINED BIOLOGICAL UNIT: TRIMERIC                          
REMARK 350 SOFTWARE DETERMINED QUATERNARY STRUCTURE: TRIMERIC                   
REMARK 350 SOFTWARE USED: PISA                                                  
REMARK 350 TOTAL BURIED SURFACE AREA: 4810 ANGSTROM**2                          
REMARK 350 SURFACE AREA OF THE COMPLEX: 7200 ANGSTROM**2                        
REMARK 350 CHANGE IN SOLVENT FREE ENERGY: -79.0 KCAL/MOL                        
REMARK 350 APPLY THE FOLLOWING TO CHAINS: A, B, C                               
REMARK 350   BIOMT1   1  1.000000  0.000000  0.000000        0.00000            
REMARK 350   BIOMT2   1  0.000000  1.000000  0.000000        0.00000            
REMARK 350   BIOMT3   1  0.000000  0.000000  1.000000        0.00000            
REMARK 470                                                                      
REMARK 470 MISSING ATOM                                                         
REMARK 470 THE FOLLOWING RESIDUES HAVE MISSING ATOMS (M=MODEL NUMBER;           
REMARK 470 RES=RESIDUE NAME; C=CHAIN IDENTIFIER; SSEQ=SEQUENCE NUMBER;          
REMARK 470 I=INSERTION CODE):                                                   
REMARK 470   M RES CSSEQI  ATOMS                                                
REMARK 470     LYS A   3    NZ                                                  
REMARK 470     LYS A   8    NZ                                                  
REMARK 470     LYS A  27    NZ                                                  
REMARK 470     GLU A  32    CG   CD   OE1  OE2                                  
REMARK 470     LYS B   3    CE   NZ                                             
REMARK 470     LYS B  15    CG   CD   CE   NZ                                   
REMARK 470     LYS B  27    NZ                                                  
REMARK 470     GLU B  32    CG   CD   OE1  OE2                                  
REMARK 470     LYS C   3    NZ                                                  
REMARK 470     LYS C   8    CE   NZ                                             
REMARK 500                                                                      
REMARK 500 GEOMETRY AND STEREOCHEMISTRY                                         
REMARK 500 SUBTOPIC: CLOSE CONTACTS IN SAME ASYMMETRIC UNIT                     
REMARK 500                                                                      
REMARK 500 THE FOLLOWING ATOMS ARE IN CLOSE CONTACT.                            
REMARK 500                                                                      
REMARK 500  ATM1  RES C  SSEQI   ATM2  RES C  SSEQI           DISTANCE          
REMARK 500   OG   SER B    14     O    HOH B   211              2.10            
REMARK 500                                                                      
REMARK 500 REMARK: NULL                                                         
REMARK 800                                                                      
REMARK 800 SITE                                                                 
REMARK 800 SITE_IDENTIFIER: AC1                                                 
REMARK 800 EVIDENCE_CODE: SOFTWARE                                              
REMARK 800 SITE_DESCRIPTION: BINDING SITE FOR RESIDUE SO4 A 101                 
REMARK 800                                                                      
REMARK 800 SITE_IDENTIFIER: AC2                                                 
REMARK 800 EVIDENCE_CODE: SOFTWARE                                              
REMARK 800 SITE_DESCRIPTION: BINDING SITE FOR RESIDUE SO4 B 101                 
REMARK 800                                                                      
REMARK 800 SITE_IDENTIFIER: AC3                                                 
REMARK 800 EVIDENCE_CODE: SOFTWARE                                              
REMARK 800 SITE_DESCRIPTION: BINDING SITE FOR RESIDUE SO4 C 101                 
REMARK 900                                                                      
REMARK 900 RELATED ENTRIES                                                      
REMARK 900 RELATED ID: 4DMD   RELATED DB: PDB                                   
REMARK 900 RELATED ID: 2ZTA   RELATED DB: PDB                                   
DBREF  4DME A    0    34  PDB    4DME     4DME             0     34             
DBREF  4DME B    0    34  PDB    4DME     4DME             0     34             
DBREF  4DME C    0    34  PDB    4DME     4DME             0     34             
SEQRES   1 A   35  ACE ARG MET LYS GLN LEU GLU ASP LYS VAL GLU GLU LEU          
SEQRES   2 A   35  LEU SER LYS ASN TYR HIS LEU GLU ASN GLU VAL ALA ARG          
SEQRES   3 A   35  LEU LYS LYS LEU VAL GLY GLU ARG NH2                          
SEQRES   1 B   35  ACE ARG MET LYS GLN LEU GLU ASP LYS VAL GLU GLU LEU          
SEQRES   2 B   35  LEU SER LYS ASN TYR HIS LEU GLU ASN GLU VAL ALA ARG          
SEQRES   3 B   35  LEU LYS LYS LEU VAL GLY GLU ARG NH2                          
SEQRES   1 C   35  ACE ARG MET LYS GLN LEU GLU ASP LYS VAL GLU GLU LEU          
SEQRES   2 C   35  LEU SER LYS ASN TYR HIS LEU GLU ASN GLU VAL ALA ARG          
SEQRES   3 C   35  LEU LYS LYS LEU VAL GLY GLU ARG NH2                          
HET    ACE  A   0       3                                                       
HET    NH2  A  34       2                                                       
HET    ACE  B   0       3                                                       
HET    NH2  B  34       2                                                       
HET    ACE  C   0       3                                                       
HET    NH2  C  34       2                                                       
HET    SO4  A 101       5                                                       
HET    SO4  B 101       5                                                       
HET    SO4  C 101       5                                                       
HETNAM     ACE ACETYL GROUP                                                     
HETNAM     NH2 AMINO GROUP                                                      
HETNAM     SO4 SULFATE ION                                                      
FORMUL   1  ACE    3(C2 H4 O)                                                   
FORMUL   1  NH2    3(H2 N)                                                      
FORMUL   4  SO4    3(O4 S 2-)                                                   
FORMUL   7  HOH   *48(H2 O)                                                     
HELIX    1   1 ARG A    1  GLY A   31  1                                  31    
HELIX    2   2 ARG B    1  GLY B   31  1                                  31    
HELIX    3   3 ARG C    1  ARG C   33  1                                  33    
LINK         C   ACE A   0                 N   ARG A   1     1555   1555  1.32  
LINK         C   ARG A  33                 N   NH2 A  34     1555   1555  1.34  
LINK         C   ACE B   0                 N   ARG B   1     1555   1555  1.33  
LINK         C   ARG B  33                 N   NH2 B  34     1555   1555  1.33  
LINK         C   ACE C   0                 N   ARG C   1     1555   1555  1.33  
LINK         C   ARG C  33                 N   NH2 C  34     1555   1555  1.33  
SITE     1 AC1  5 ACE A   0  ARG A   1  MET A   2  HOH A 206                    
SITE     2 AC1  5 LYS C  28                                                     
SITE     1 AC2  6 ARG A   1  ACE B   0  MET B   2  LYS B   3                    
SITE     2 AC2  6 NH2 C  34  HOH C 213                                          
SITE     1 AC3 11 MET A   2  ARG A  25  LYS A  28  HOH A 215                    
SITE     2 AC3 11 ARG B  33  NH2 B  34  ACE C   0  ARG C   1                    
SITE     3 AC3 11 MET C   2  ARG C  33  HOH C 206                               
CRYST1   61.179   34.379   78.117  90.00 139.68  90.00 C 1 2 1      12          
ORIGX1      1.000000  0.000000  0.000000        0.00000                         
ORIGX2      0.000000  1.000000  0.000000        0.00000                         
ORIGX3      0.000000  0.000000  1.000000        0.00000                         
SCALE1      0.016346  0.000000  0.019263        0.00000                         
SCALE2      0.000000  0.029087  0.000000        0.00000                         
SCALE3      0.000000  0.000000  0.019785        0.00000                         
HETATM    1  C   ACE A   0       7.933 -22.947 -41.885  1.00 24.66           C  
HETATM    2  O   ACE A   0       7.746 -23.170 -40.698  1.00 25.82           O  
HETATM    3  CH3 ACE A   0       7.318 -23.832 -42.966  1.00 37.41           C  
ATOM      4  N   ARG A   1       8.668 -21.941 -42.316  1.00 23.24           N  
ATOM      5  CA  ARG A   1       9.341 -21.015 -41.410  1.00 24.41           C  
ATOM      6  C   ARG A   1       8.389 -20.146 -40.611  1.00 22.62           C  
ATOM      7  O   ARG A   1       8.632 -19.845 -39.438  1.00 25.45           O  
ATOM      8  CB  ARG A   1      10.202 -20.063 -42.218  1.00 22.72           C  
ATOM      9  CG  ARG A   1      11.611 -20.499 -42.451  1.00 23.83           C  
ATOM     10  CD  ARG A   1      12.226 -19.394 -43.249  1.00 20.86           C  
ATOM     11  NE  ARG A   1      13.027 -18.469 -42.463  1.00 25.56           N  
ATOM     12  CZ  ARG A   1      13.798 -17.541 -43.008  1.00 17.93           C  
ATOM     13  NH1 ARG A   1      13.858 -17.415 -44.323  1.00 21.71           N  
ATOM     14  NH2 ARG A   1      14.524 -16.748 -42.241  1.00 21.17           N  
ATOM     15  H   ARG A   1       8.705 -21.893 -43.174  1.00 23.24           H  
ATOM     16  HA  ARG A   1       9.885 -21.513 -40.765  1.00  2.00           H  
ATOM     17  HB2 ARG A   1       9.796 -19.932 -43.089  1.00 22.72           H  
ATOM     18  HB3 ARG A   1      10.239 -19.207 -41.762  1.00 22.72           H  
ATOM     19  HG2 ARG A   1      12.055 -20.601 -41.595  1.00 23.83           H  
ATOM     20  HG3 ARG A   1      11.605 -21.330 -42.951  1.00 23.83           H  
ATOM     21  HD2 ARG A   1      12.813 -19.777 -43.919  1.00 20.86           H  
ATOM     22  HD3 ARG A   1      11.520 -18.874 -43.664  1.00 20.86           H  
ATOM     23  HE  ARG A   1      12.988 -18.543 -41.496  1.00 25.56           H  
ATOM     24 HH11 ARG A   1      13.395 -17.936 -44.826  1.00 21.71           H  
ATOM     25 HH12 ARG A   1      14.359 -16.811 -44.674  1.00 21.71           H  
ATOM     26 HH21 ARG A   1      14.496 -16.834 -41.385  1.00 21.17           H  
ATOM     27 HH22 ARG A   1      15.024 -16.146 -42.596  1.00 21.17           H  
ATOM     28  N   MET A   2       7.347 -19.675 -41.286  1.00 24.49           N  
ATOM     29  CA  MET A   2       6.364 -18.778 -40.685  1.00 19.60           C  
ATOM     30  C   MET A   2       5.555 -19.488 -39.608  1.00 21.07           C  
ATOM     31  O   MET A   2       5.350 -18.941 -38.536  1.00 27.20           O  
ATOM     32  CB  MET A   2       5.430 -18.219 -41.766  1.00 22.22           C  
ATOM     33  CG  MET A   2       4.438 -17.166 -41.267  1.00 37.38           C  
ATOM     34  SD  MET A   2       5.240 -15.686 -40.605  1.00 40.66           S  
ATOM     35  CE  MET A   2       5.740 -14.874 -42.112  1.00 17.12           C  
ATOM     36  H   MET A   2       7.317 -19.952 -42.100  1.00 24.49           H  
ATOM     37  HA  MET A   2       6.814 -17.995 -40.304  1.00 19.60           H  
ATOM     38  HB2 MET A   2       5.965 -17.813 -42.466  1.00 22.22           H  
ATOM     39  HB3 MET A   2       4.919 -18.948 -42.149  1.00 22.22           H  
ATOM     40  HG2 MET A   2       3.873 -16.890 -42.005  1.00 37.38           H  
ATOM     41  HG3 MET A   2       3.899 -17.551 -40.558  1.00 37.38           H  
ATOM     42  N   LYS A   3       5.114 -20.712 -39.885  1.00 24.68           N  
ATOM     43  CA  LYS A   3       4.389 -21.513 -38.894  1.00 22.96           C  
ATOM     44  C   LYS A   3       5.234 -21.699 -37.654  1.00 17.66           C  
ATOM     45  O   LYS A   3       4.731 -21.590 -36.553  1.00 27.97           O  
ATOM     46  CB  LYS A   3       4.014 -22.871 -39.500  1.00 27.18           C  
ATOM     47  CG  LYS A   3       3.396 -23.877 -38.558  1.00 29.87           C  
ATOM     48  CD  LYS A   3       2.029 -23.458 -38.039  1.00 41.84           C  
ATOM     49  CE  LYS A   3       1.327 -24.643 -37.379  1.00 41.05           C  
ATOM     50  H   LYS A   3       5.294 -20.976 -40.684  1.00 24.68           H  
ATOM     51  HA  LYS A   3       3.549 -21.069 -38.654  1.00 22.96           H  
ATOM     52  HB2 LYS A   3       3.378 -22.731 -40.218  1.00 27.18           H  
ATOM     53  HB3 LYS A   3       4.811 -23.283 -39.868  1.00 27.18           H  
ATOM     54  HG2 LYS A   3       3.275 -24.717 -39.028  1.00 29.87           H  
ATOM     55  HG3 LYS A   3       3.973 -23.981 -37.784  1.00 29.87           H  
ATOM     56  HD2 LYS A   3       2.144 -22.760 -37.375  1.00 41.84           H  
ATOM     57  HD3 LYS A   3       1.488 -23.155 -38.784  1.00 41.84           H  
ATOM     58  N   GLN A   4       6.514 -22.008 -37.839  1.00 24.45           N  
ATOM     59  CA  GLN A   4       7.489 -22.180 -36.737  1.00 24.51           C  
ATOM     60  C   GLN A   4       7.654 -20.912 -35.888  1.00 23.65           C  
ATOM     61  O   GLN A   4       7.640 -20.970 -34.663  1.00 20.47           O  
ATOM     62  CB  GLN A   4       8.839 -22.571 -37.351  1.00 31.15           C  
ATOM     63  CG  GLN A   4      10.071 -22.592 -36.438  1.00 44.10           C  
ATOM     64  CD  GLN A   4      10.196 -23.781 -35.526  1.00 43.20           C  
ATOM     65  OE1 GLN A   4       9.446 -24.745 -35.624  1.00 58.20           O  
ATOM     66  NE2 GLN A   4      11.174 -23.720 -34.632  1.00 41.03           N  
ATOM     67  H   GLN A   4       6.705 -22.095 -38.673  1.00 24.45           H  
ATOM     68  HA  GLN A   4       7.203 -22.908 -36.147  1.00 24.51           H  
ATOM     69  HB2 GLN A   4       8.770 -23.464 -37.723  1.00 31.15           H  
ATOM     70  HB3 GLN A   4       9.051 -21.952 -38.067  1.00 31.15           H  
ATOM     71  HG2 GLN A   4      10.871 -22.585 -36.986  1.00 44.10           H  
ATOM     72  HG3 GLN A   4      10.052 -21.810 -35.863  1.00 44.10           H  
ATOM     73  N   LEU A   5       7.822 -19.771 -36.546  1.00 25.97           N  
ATOM     74  CA  LEU A   5       7.864 -18.475 -35.854  1.00 24.91           C  
ATOM     75  C   LEU A   5       6.575 -18.164 -35.105  1.00 16.53           C  
ATOM     76  O   LEU A   5       6.615 -17.667 -33.989  1.00 19.72           O  
ATOM     77  CB  LEU A   5       8.164 -17.358 -36.845  1.00 20.62           C  
ATOM     78  CG  LEU A   5       8.447 -15.968 -36.284  1.00 27.71           C  
ATOM     79  CD1 LEU A   5       9.713 -15.957 -35.435  1.00 21.63           C  
ATOM     80  CD2 LEU A   5       8.553 -14.969 -37.429  1.00 29.39           C  
ATOM     81  H   LEU A   5       7.901 -19.869 -37.397  1.00 25.97           H  
ATOM     82  HA  LEU A   5       8.602 -18.463 -35.209  1.00 24.91           H  
ATOM     83  HB2 LEU A   5       8.929 -17.611 -37.384  1.00 20.62           H  
ATOM     84  HB3 LEU A   5       7.418 -17.273 -37.460  1.00 20.62           H  
ATOM     85  HG  LEU A   5       7.708 -15.701 -35.714  1.00 27.71           H  
ATOM     86  N   GLU A   6       5.430 -18.443 -35.728  1.00 23.28           N  
ATOM     87  CA  GLU A   6       4.123 -18.255 -35.081  1.00 19.06           C  
ATOM     88  C   GLU A   6       4.004 -19.061 -33.815  1.00 20.08           C  
ATOM     89  O   GLU A   6       3.521 -18.562 -32.804  1.00 20.19           O  
ATOM     90  CB  GLU A   6       2.987 -18.710 -35.994  1.00 24.44           C  
ATOM     91  CG  GLU A   6       2.437 -17.672 -36.941  1.00 29.41           C  
ATOM     92  CD  GLU A   6       1.052 -18.065 -37.476  1.00 41.86           C  
ATOM     93  OE1 GLU A   6       0.018 -17.680 -36.829  1.00 25.19           O  
ATOM     94  OE2 GLU A   6       1.012 -18.784 -38.517  1.00 34.40           O  
ATOM     95  H   GLU A   6       5.536 -18.737 -36.529  1.00 23.28           H  
ATOM     96  HA  GLU A   6       3.989 -17.309 -34.864  1.00 19.06           H  
ATOM     97  HB2 GLU A   6       3.296 -19.452 -36.537  1.00 24.44           H  
ATOM     98  HB3 GLU A   6       2.245 -19.014 -35.447  1.00 24.44           H  
ATOM     99  HG2 GLU A   6       2.356 -16.827 -36.471  1.00 29.41           H  
ATOM    100  HG3 GLU A   6       3.042 -17.580 -37.694  1.00 29.41           H  
ATOM    101  N   ASP A   7       4.425 -20.325 -33.894  1.00 21.93           N  
ATOM    102  CA  ASP A   7       4.413 -21.234 -32.758  1.00 19.62           C  
ATOM    103  C   ASP A   7       5.322 -20.715 -31.648  1.00 21.69           C  
ATOM    104  O   ASP A   7       4.946 -20.734 -30.479  1.00 29.46           O  
ATOM    105  CB  ASP A   7       4.914 -22.626 -33.173  1.00 23.00           C  
ATOM    106  CG  ASP A   7       3.898 -23.427 -33.971  1.00 28.29           C  
ATOM    107  OD1 ASP A   7       2.707 -23.053 -34.045  1.00 21.04           O  
ATOM    108  OD2 ASP A   7       4.319 -24.479 -34.495  1.00 41.04           O  
ATOM    109  H   ASP A   7       4.700 -20.537 -34.681  1.00 21.93           H  
ATOM    110  HA  ASP A   7       3.500 -21.327 -32.413  1.00 19.62           H  
ATOM    111  HB2 ASP A   7       5.704 -22.525 -33.726  1.00 23.00           H  
ATOM    112  HB3 ASP A   7       5.125 -23.136 -32.375  1.00 23.00           H  
ATOM    113  N   LYS A   8       6.516 -20.264 -32.030  1.00 23.48           N  
ATOM    114  CA  LYS A   8       7.507 -19.743 -31.076  1.00 23.99           C  
ATOM    115  C   LYS A   8       7.058 -18.418 -30.422  1.00 18.47           C  
ATOM    116  O   LYS A   8       7.201 -18.232 -29.220  1.00 21.87           O  
ATOM    117  CB  LYS A   8       8.891 -19.675 -31.772  1.00 25.08           C  
ATOM    118  CG  LYS A   8       9.520 -21.053 -31.899  1.00 23.05           C  
ATOM    119  CD  LYS A   8      10.990 -20.996 -32.238  1.00 30.00           C  
ATOM    120  CE  LYS A   8      11.688 -22.302 -31.877  1.00 30.31           C  
ATOM    121  H   LYS A   8       6.639 -20.311 -32.880  1.00 23.48           H  
ATOM    122  HA  LYS A   8       7.665 -20.399 -30.365  1.00 23.99           H  
ATOM    123  HB2 LYS A   8       8.782 -19.289 -32.655  1.00 25.08           H  
ATOM    124  HB3 LYS A   8       9.477 -19.101 -31.254  1.00 25.08           H  
ATOM    125  HG2 LYS A   8       9.438 -21.517 -31.051  1.00 23.05           H  
ATOM    126  HG3 LYS A   8       9.078 -21.537 -32.614  1.00 23.05           H  
ATOM    127  HD2 LYS A   8      11.089 -20.855 -33.192  1.00 30.00           H  
ATOM    128  HD3 LYS A   8      11.404 -20.282 -31.728  1.00 30.00           H  
ATOM    129  N   VAL A   9       6.409 -17.539 -31.182  1.00 27.97           N  
ATOM    130  CA  VAL A   9       5.881 -16.284 -30.614  1.00 22.37           C  
ATOM    131  C   VAL A   9       4.716 -16.561 -29.651  1.00 16.93           C  
ATOM    132  O   VAL A   9       4.575 -15.915 -28.607  1.00 15.90           O  
ATOM    133  CB  VAL A   9       5.460 -15.304 -31.724  1.00 24.54           C  
ATOM    134  CG1 VAL A   9       4.903 -14.025 -31.097  1.00 21.78           C  
ATOM    135  CG2 VAL A   9       6.636 -14.962 -32.637  1.00 14.06           C  
ATOM    136  H   VAL A   9       6.331 -17.768 -32.007  1.00 27.97           H  
ATOM    137  HA  VAL A   9       6.590 -15.810 -30.131  1.00 22.37           H  
ATOM    138  HB  VAL A   9       4.769 -15.725 -32.276  1.00 24.54           H  
ATOM    139  N   GLU A  10       3.906 -17.564 -29.973  1.00 17.26           N  
ATOM    140  CA  GLU A  10       2.844 -18.013 -29.078  1.00 18.50           C  
ATOM    141  C   GLU A  10       3.389 -18.565 -27.779  1.00 16.81           C  
ATOM    142  O   GLU A  10       2.875 -18.276 -26.702  1.00 18.05           O  
ATOM    143  CB  GLU A  10       2.008 -19.088 -29.751  1.00 21.05           C  
ATOM    144  CG  GLU A  10       0.718 -19.341 -29.015  1.00 27.80           C  
ATOM    145  CD  GLU A  10      -0.001 -20.554 -29.556  1.00 31.93           C  
ATOM    146  OE1 GLU A  10      -0.601 -21.279 -28.739  1.00 36.40           O  
ATOM    147  OE2 GLU A  10       0.062 -20.795 -30.787  1.00 53.19           O  
ATOM    148  H   GLU A  10       4.070 -17.910 -30.743  1.00 17.26           H  
ATOM    149  HA  GLU A  10       2.242 -17.267 -28.871  1.00 18.50           H  
ATOM    150  HB2 GLU A  10       1.807 -18.810 -30.658  1.00 21.05           H  
ATOM    151  HB3 GLU A  10       2.520 -19.911 -29.786  1.00 21.05           H  
ATOM    152  HG2 GLU A  10       0.914 -19.492 -28.077  1.00 27.80           H  
ATOM    153  HG3 GLU A  10       0.139 -18.569 -29.117  1.00 27.80           H  
ATOM    154  N   GLU A  11       4.434 -19.377 -27.888  1.00 23.28           N  
ATOM    155  CA  GLU A  11       5.111 -19.968 -26.740  1.00 22.12           C  
ATOM    156  C   GLU A  11       5.600 -18.868 -25.814  1.00 21.43           C  
ATOM    157  O   GLU A  11       5.363 -18.888 -24.604  1.00 26.60           O  
ATOM    158  CB  GLU A  11       6.297 -20.810 -27.264  1.00 33.91           C  
ATOM    159  CG  GLU A  11       6.930 -21.730 -26.242  1.00 35.43           C  
ATOM    160  CD  GLU A  11       8.245 -22.257 -26.715  1.00 42.57           C  
ATOM    161  OE1 GLU A  11       9.149 -22.435 -25.871  1.00 40.42           O  
ATOM    162  OE2 GLU A  11       8.356 -22.482 -27.939  1.00 45.67           O  
ATOM    163  H   GLU A  11       4.661 -19.511 -28.707  1.00 23.28           H  
ATOM    164  HA  GLU A  11       4.497 -20.560 -26.257  1.00 22.12           H  
ATOM    165  HB2 GLU A  11       5.992 -21.360 -28.002  1.00 33.91           H  
ATOM    166  HB3 GLU A  11       6.989 -20.213 -27.588  1.00 33.91           H  
ATOM    167  HG2 GLU A  11       7.074 -21.236 -25.419  1.00 35.43           H  
ATOM    168  HG3 GLU A  11       6.337 -22.481 -26.083  1.00 35.43           H  
ATOM    169  N   LEU A  12       6.273 -17.889 -26.400  1.00 27.71           N  
ATOM    170  CA  LEU A  12       6.827 -16.778 -25.632  1.00 23.64           C  
ATOM    171  C   LEU A  12       5.724 -15.906 -25.027  1.00 19.45           C  
ATOM    172  O   LEU A  12       5.794 -15.490 -23.870  1.00 21.91           O  
ATOM    173  CB  LEU A  12       7.714 -15.961 -26.578  1.00 27.68           C  
ATOM    174  CG  LEU A  12       8.550 -14.837 -26.014  1.00 34.90           C  
ATOM    175  CD1 LEU A  12       9.627 -15.391 -25.091  1.00 34.29           C  
ATOM    176  CD2 LEU A  12       9.121 -14.029 -27.177  1.00 35.68           C  
ATOM    177  H   LEU A  12       6.347 -17.973 -27.253  1.00 27.71           H  
ATOM    178  HA  LEU A  12       7.392 -17.120 -24.908  1.00 23.64           H  
ATOM    179  HB2 LEU A  12       8.328 -16.560 -27.031  1.00 27.68           H  
ATOM    180  HB3 LEU A  12       7.160 -15.570 -27.271  1.00 27.68           H  
ATOM    181  HG  LEU A  12       7.980 -14.249 -25.495  1.00 34.90           H  
ATOM    182  N   LEU A  13       4.683 -15.658 -25.792  1.00 26.39           N  
ATOM    183  CA  LEU A  13       3.522 -14.931 -25.289  1.00 26.88           C  
ATOM    184  C   LEU A  13       2.865 -15.591 -24.081  1.00 22.53           C  
ATOM    185  O   LEU A  13       2.597 -14.923 -23.089  1.00 20.83           O  
ATOM    186  CB  LEU A  13       2.529 -14.754 -26.435  1.00 31.08           C  
ATOM    187  CG  LEU A  13       1.133 -14.200 -26.281  1.00 39.91           C  
ATOM    188  CD1 LEU A  13       0.817 -13.296 -27.466  1.00 40.44           C  
ATOM    189  CD2 LEU A  13       0.184 -15.393 -26.250  1.00 52.51           C  
ATOM    190  H   LEU A  13       4.756 -15.960 -26.594  1.00 26.39           H  
ATOM    191  HA  LEU A  13       3.782 -14.023 -25.028  1.00 26.88           H  
ATOM    192  HB2 LEU A  13       2.925 -14.181 -27.110  1.00 31.08           H  
ATOM    193  HB3 LEU A  13       2.384 -15.612 -26.862  1.00 31.08           H  
ATOM    194  HG  LEU A  13       1.090 -13.673 -25.468  1.00 39.91           H  
ATOM    195  N   SER A  14       2.620 -16.894 -24.145  1.00 20.25           N  
ATOM    196  CA  SER A  14       2.033 -17.600 -23.005  1.00 19.25           C  
ATOM    197  C   SER A  14       3.004 -17.744 -21.821  1.00 18.65           C  
ATOM    198  O   SER A  14       2.581 -17.657 -20.678  1.00 18.08           O  
ATOM    199  CB  SER A  14       1.485 -18.949 -23.428  1.00 27.96           C  
ATOM    200  OG  SER A  14       2.527 -19.870 -23.548  1.00 39.02           O  
ATOM    201  H   SER A  14       2.831 -17.268 -24.890  1.00 20.25           H  
ATOM    202  HA  SER A  14       1.238 -17.123 -22.688  1.00 19.25           H  
ATOM    203  HB2 SER A  14       0.854 -19.257 -22.759  1.00 27.96           H  
ATOM    204  HB3 SER A  14       1.036 -18.853 -24.282  1.00 27.96           H  
ATOM    205  N   LYS A  15       4.293 -17.954 -22.085  1.00 23.41           N  
ATOM    206  CA  LYS A  15       5.310 -17.947 -21.015  1.00 24.25           C  
ATOM    207  C   LYS A  15       5.416 -16.590 -20.317  1.00 22.69           C  
ATOM    208  O   LYS A  15       5.515 -16.506 -19.087  1.00 28.10           O  
ATOM    209  CB  LYS A  15       6.677 -18.352 -21.577  1.00 24.51           C  
ATOM    210  CG  LYS A  15       6.778 -19.841 -21.858  1.00 35.79           C  
ATOM    211  CD  LYS A  15       8.050 -20.225 -22.587  1.00 39.34           C  
ATOM    212  CE  LYS A  15       8.217 -21.739 -22.494  1.00 48.91           C  
ATOM    213  NZ  LYS A  15       9.216 -22.253 -23.453  1.00 39.95           N  
ATOM    214  H   LYS A  15       4.465 -18.090 -22.917  1.00 23.41           H  
ATOM    215  HA  LYS A  15       5.092 -18.624 -20.341  1.00 24.25           H  
ATOM    216  HB2 LYS A  15       6.835 -17.868 -22.402  1.00 24.51           H  
ATOM    217  HB3 LYS A  15       7.366 -18.108 -20.939  1.00 24.51           H  
ATOM    218  HG2 LYS A  15       6.776 -20.322 -21.016  1.00 35.79           H  
ATOM    219  HG3 LYS A  15       6.035 -20.107 -22.422  1.00 35.79           H  
ATOM    220  HD2 LYS A  15       7.971 -19.965 -23.518  1.00 39.34           H  
ATOM    221  HD3 LYS A  15       8.804 -19.790 -22.158  1.00 39.34           H  
ATOM    222  HE2 LYS A  15       8.518 -21.969 -21.601  1.00 48.91           H  
ATOM    223  HE3 LYS A  15       7.368 -22.163 -22.694  1.00 48.91           H  
ATOM    224  N   ASN A  16       5.375 -15.526 -21.108  1.00 27.30           N  
ATOM    225  CA  ASN A  16       5.387 -14.159 -20.578  1.00 29.83           C  
ATOM    226  C   ASN A  16       4.178 -13.898 -19.689  1.00 18.60           C  
ATOM    227  O   ASN A  16       4.319 -13.344 -18.621  1.00 16.56           O  
ATOM    228  CB  ASN A  16       5.427 -13.149 -21.749  1.00 37.99           C  
ATOM    229  CG  ASN A  16       5.518 -11.697 -21.311  1.00 43.40           C  
ATOM    230  OD1 ASN A  16       6.601 -11.195 -20.991  1.00 63.83           O  
ATOM    231  ND2 ASN A  16       4.394 -10.992 -21.384  1.00 31.56           N  
ATOM    232  H   ASN A  16       5.341 -15.721 -21.945  1.00 27.30           H  
ATOM    233  HA  ASN A  16       6.208 -14.005 -20.065  1.00 29.83           H  
ATOM    234  HB2 ASN A  16       6.205 -13.333 -22.298  1.00 37.99           H  
ATOM    235  HB3 ASN A  16       4.616 -13.241 -22.273  1.00 37.99           H  
ATOM    236  N   TYR A  17       2.989 -14.266 -20.155  1.00 18.43           N  
ATOM    237  CA  TYR A  17       1.758 -14.150 -19.372  1.00 18.96           C  
ATOM    238  C   TYR A  17       1.885 -14.865 -18.054  1.00 15.21           C  
ATOM    239  O   TYR A  17       1.557 -14.298 -17.040  1.00 19.03           O  
ATOM    240  CB  TYR A  17       0.577 -14.680 -20.204  1.00 25.25           C  
ATOM    241  CG  TYR A  17      -0.678 -15.065 -19.471  1.00 18.93           C  
ATOM    242  CD1 TYR A  17      -1.653 -14.120 -19.167  1.00 18.75           C  
ATOM    243  CD2 TYR A  17      -0.910 -16.393 -19.121  1.00 18.10           C  
ATOM    244  CE1 TYR A  17      -2.800 -14.474 -18.486  1.00 16.48           C  
ATOM    245  CE2 TYR A  17      -2.050 -16.760 -18.435  1.00 18.39           C  
ATOM    246  CZ  TYR A  17      -2.995 -15.791 -18.128  1.00 17.48           C  
ATOM    247  OH  TYR A  17      -4.125 -16.146 -17.452  1.00 17.65           O  
ATOM    248  H   TYR A  17       3.026 -14.575 -20.957  1.00 18.43           H  
ATOM    249  HA  TYR A  17       1.555 -13.206 -19.205  1.00 18.96           H  
ATOM    250  HB2 TYR A  17       0.314 -14.002 -20.846  1.00 25.25           H  
ATOM    251  HB3 TYR A  17       0.860 -15.474 -20.684  1.00 25.25           H  
ATOM    252  HD1 TYR A  17      -1.526 -13.235 -19.422  1.00 18.75           H  
ATOM    253  HD2 TYR A  17      -0.287 -17.044 -19.353  1.00 18.10           H  
ATOM    254  HE1 TYR A  17      -3.444 -13.832 -18.289  1.00 16.48           H  
ATOM    255  HE2 TYR A  17      -2.191 -17.646 -18.189  1.00 18.39           H  
ATOM    256  N   HIS A  18       2.393 -16.089 -18.049  1.00 19.47           N  
ATOM    257  CA  HIS A  18       2.592 -16.818 -16.781  1.00 26.47           C  
ATOM    258  C   HIS A  18       3.528 -16.124 -15.814  1.00 23.66           C  
ATOM    259  O   HIS A  18       3.208 -15.976 -14.630  1.00 13.69           O  
ATOM    260  CB  HIS A  18       3.042 -18.260 -17.036  1.00 35.35           C  
ATOM    261  CG  HIS A  18       1.924 -19.153 -17.486  1.00 51.88           C  
ATOM    262  ND1 HIS A  18       0.725 -19.171 -16.869  1.00 42.23           N  
ATOM    263  CD2 HIS A  18       1.842 -20.056 -18.542  1.00 51.76           C  
ATOM    264  CE1 HIS A  18      -0.079 -20.045 -17.490  1.00 54.96           C  
ATOM    265  NE2 HIS A  18       0.606 -20.589 -18.515  1.00 55.96           N  
ATOM    266  H   HIS A  18       2.588 -16.404 -18.825  1.00 19.47           H  
ATOM    267  HA  HIS A  18       1.629 -16.954 -16.270  1.00 26.47           H  
ATOM    268  HB2 HIS A  18       3.815 -18.260 -17.807  1.00 35.35           H  
ATOM    269  HB3 HIS A  18       3.461 -18.670 -16.114  1.00 35.35           H  
ATOM    270  HD2 HIS A  18       2.626 -20.287 -19.252  1.00 51.76           H  
ATOM    271  HE1 HIS A  18      -1.102 -20.270 -17.215  1.00 54.96           H  
ATOM    272  N   LEU A  19       4.665 -15.651 -16.321  1.00 22.48           N  
ATOM    273  CA  LEU A  19       5.650 -14.912 -15.501  1.00 25.35           C  
ATOM    274  C   LEU A  19       5.108 -13.619 -14.930  1.00 20.64           C  
ATOM    275  O   LEU A  19       5.384 -13.290 -13.776  1.00 22.20           O  
ATOM    276  CB  LEU A  19       6.902 -14.560 -16.312  1.00 22.23           C  
ATOM    277  CG  LEU A  19       7.955 -15.623 -16.530  1.00 34.45           C  
ATOM    278  CD1 LEU A  19       9.065 -15.019 -17.384  1.00 27.64           C  
ATOM    279  CD2 LEU A  19       8.499 -16.095 -15.188  1.00 37.14           C  
ATOM    280  H   LEU A  19       4.761 -15.819 -17.159  1.00 22.48           H  
ATOM    281  HA  LEU A  19       5.947 -15.469 -14.752  1.00 25.35           H  
ATOM    282  HB2 LEU A  19       6.632 -14.253 -17.192  1.00 22.23           H  
ATOM    283  HB3 LEU A  19       7.349 -13.809 -15.891  1.00 22.23           H  
ATOM    284  HG  LEU A  19       7.550 -16.381 -16.980  1.00 34.45           H  
ATOM    285  N   GLU A  20       4.367 -12.866 -15.742  1.00 21.04           N  
ATOM    286  CA  GLU A  20       3.797 -11.609 -15.260  1.00 25.22           C  
ATOM    287  C   GLU A  20       2.778 -11.852 -14.155  1.00 21.93           C  
ATOM    288  O   GLU A  20       2.731 -11.084 -13.199  1.00 24.21           O  
ATOM    289  CB  GLU A  20       3.292 -10.653 -16.366  1.00 31.90           C  
ATOM    290  CG  GLU A  20       2.359 -11.184 -17.431  1.00 46.53           C  
ATOM    291  CD  GLU A  20       2.120 -10.152 -18.536  1.00 41.18           C  
ATOM    292  OE1 GLU A  20       0.958  -9.908 -18.945  1.00 44.06           O  
ATOM    293  OE2 GLU A  20       3.124  -9.585 -18.995  1.00 37.52           O  
ATOM    294  H   GLU A  20       4.260 -13.173 -16.538  1.00 21.04           H  
ATOM    295  HA  GLU A  20       4.508 -11.029 -14.915  1.00 25.22           H  
ATOM    296  HB2 GLU A  20       2.816  -9.916 -15.953  1.00 31.90           H  
ATOM    297  HB3 GLU A  20       4.055 -10.297 -16.848  1.00 31.90           H  
ATOM    298  HG2 GLU A  20       2.753 -11.976 -17.829  1.00 46.53           H  
ATOM    299  HG3 GLU A  20       1.506 -11.402 -17.023  1.00 46.53           H  
ATOM    300  N   ASN A  21       1.997 -12.927 -14.252  1.00 25.26           N  
ATOM    301  CA  ASN A  21       1.049 -13.281 -13.187  1.00 19.33           C  
ATOM    302  C   ASN A  21       1.769 -13.661 -11.918  1.00 18.64           C  
ATOM    303  O   ASN A  21       1.378 -13.253 -10.829  1.00 21.58           O  
ATOM    304  CB  ASN A  21       0.148 -14.444 -13.624  1.00 22.82           C  
ATOM    305  CG  ASN A  21      -0.822 -14.049 -14.726  1.00 22.45           C  
ATOM    306  OD1 ASN A  21      -1.033 -12.871 -14.988  1.00 21.81           O  
ATOM    307  ND2 ASN A  21      -1.427 -15.036 -15.359  1.00 23.65           N  
ATOM    308  H   ASN A  21       2.101 -13.377 -14.977  1.00 25.26           H  
ATOM    309  HA  ASN A  21       0.449 -12.527 -13.009  1.00 19.33           H  
ATOM    310  HB2 ASN A  21       0.704 -15.165 -13.958  1.00 22.82           H  
ATOM    311  HB3 ASN A  21      -0.370 -14.745 -12.862  1.00 22.82           H  
ATOM    312  N   GLU A  22       2.819 -14.460 -12.047  1.00 21.01           N  
ATOM    313  CA  GLU A  22       3.611 -14.822 -10.883  1.00 21.70           C  
ATOM    314  C   GLU A  22       4.319 -13.629 -10.265  1.00 21.57           C  
ATOM    315  O   GLU A  22       4.349 -13.497  -9.061  1.00 24.31           O  
ATOM    316  CB  GLU A  22       4.616 -15.901 -11.218  1.00 35.60           C  
ATOM    317  CG  GLU A  22       5.252 -16.477  -9.943  1.00 59.34           C  
ATOM    318  CD  GLU A  22       4.210 -16.919  -8.915  1.00 65.20           C  
ATOM    319  OE1 GLU A  22       4.301 -16.415  -7.774  1.00 30.26           O  
ATOM    320  OE2 GLU A  22       3.311 -17.740  -9.242  1.00 41.70           O  
ATOM    321  H   GLU A  22       2.981 -14.732 -12.847  1.00 21.01           H  
ATOM    322  HA  GLU A  22       3.037 -15.226 -10.199  1.00 21.70           H  
ATOM    323  HB2 GLU A  22       4.168 -16.609 -11.706  1.00 35.60           H  
ATOM    324  HB3 GLU A  22       5.307 -15.524 -11.784  1.00 35.60           H  
ATOM    325  HG2 GLU A  22       5.787 -17.251 -10.179  1.00 59.34           H  
ATOM    326  HG3 GLU A  22       5.808 -15.796  -9.532  1.00 59.34           H  
ATOM    327  N   VAL A  23       4.892 -12.760 -11.085  1.00 22.71           N  
ATOM    328  CA  VAL A  23       5.586 -11.570 -10.584  1.00 29.70           C  
ATOM    329  C   VAL A  23       4.607 -10.616  -9.867  1.00 28.78           C  
ATOM    330  O   VAL A  23       4.933 -10.081  -8.821  1.00 22.84           O  
ATOM    331  CB  VAL A  23       6.363 -10.855 -11.724  1.00 27.89           C  
ATOM    332  CG1 VAL A  23       6.921  -9.520 -11.244  1.00 32.36           C  
ATOM    333  CG2 VAL A  23       7.466 -11.759 -12.270  1.00 18.68           C  
ATOM    334  H   VAL A  23       4.816 -12.962 -11.917  1.00 22.71           H  
ATOM    335  HA  VAL A  23       6.292 -11.833  -9.958  1.00 29.70           H  
ATOM    336  HB  VAL A  23       5.743 -10.658 -12.457  1.00 27.89           H  
ATOM    337  N   ALA A  24       3.400 -10.460 -10.410  1.00 20.30           N  
ATOM    338  CA  ALA A  24       2.340  -9.662  -9.793  1.00 24.34           C  
ATOM    339  C   ALA A  24       1.940 -10.247  -8.437  1.00 24.91           C  
ATOM    340  O   ALA A  24       1.797  -9.529  -7.442  1.00 21.84           O  
ATOM    341  CB  ALA A  24       1.136  -9.572 -10.729  1.00 27.73           C  
ATOM    342  H   ALA A  24       3.319 -10.879 -11.157  1.00 20.30           H  
ATOM    343  HA  ALA A  24       2.644  -8.739  -9.669  1.00 24.34           H  
ATOM    344  N   ARG A  25       1.816 -11.563  -8.387  1.00 18.87           N  
ATOM    345  CA  ARG A  25       1.566 -12.252  -7.131  1.00 22.43           C  
ATOM    346  C   ARG A  25       2.691 -12.040  -6.109  1.00 24.44           C  
ATOM    347  O   ARG A  25       2.420 -11.783  -4.952  1.00 20.09           O  
ATOM    348  CB  ARG A  25       1.366 -13.746  -7.400  1.00 25.44           C  
ATOM    349  CG  ARG A  25       1.099 -14.637  -6.212  1.00 29.52           C  
ATOM    350  CD  ARG A  25       0.056 -14.104  -5.242  1.00 32.32           C  
ATOM    351  NE  ARG A  25      -0.255 -15.101  -4.218  1.00 43.49           N  
ATOM    352  CZ  ARG A  25      -1.142 -14.919  -3.248  1.00 32.58           C  
ATOM    353  NH1 ARG A  25      -1.794 -13.769  -3.154  1.00 34.23           N  
ATOM    354  NH2 ARG A  25      -1.371 -15.889  -2.367  1.00 32.72           N  
ATOM    355  H   ARG A  25       1.896 -11.956  -9.148  1.00 18.87           H  
ATOM    356  HA  ARG A  25       0.727 -11.934  -6.735  1.00 22.43           H  
ATOM    357  HB2 ARG A  25       0.612 -13.861  -8.000  1.00 25.44           H  
ATOM    358  HB3 ARG A  25       2.160 -14.098  -7.830  1.00 25.44           H  
ATOM    359  HG2 ARG A  25       0.767 -15.492  -6.527  1.00 29.52           H  
ATOM    360  HG3 ARG A  25       1.918 -14.738  -5.703  1.00 29.52           H  
ATOM    361  HD2 ARG A  25       0.406 -13.311  -4.807  1.00 32.32           H  
ATOM    362  HD3 ARG A  25      -0.756 -13.899  -5.732  1.00 32.32           H  
ATOM    363  HE  ARG A  25       0.217 -15.948  -4.251  1.00 43.49           H  
ATOM    364 HH11 ARG A  25      -1.642 -13.141  -3.722  1.00 34.23           H  
ATOM    365 HH12 ARG A  25      -2.369 -13.651  -2.525  1.00 34.23           H  
ATOM    366 HH21 ARG A  25      -0.944 -16.633  -2.426  1.00 32.72           H  
ATOM    367 HH22 ARG A  25      -1.946 -15.772  -1.738  1.00 32.72           H  
ATOM    368  N   LEU A  26       3.942 -12.158  -6.540  1.00 25.53           N  
ATOM    369  CA  LEU A  26       5.093 -12.002  -5.636  1.00 26.69           C  
ATOM    370  C   LEU A  26       5.244 -10.575  -5.114  1.00 23.28           C  
ATOM    371  O   LEU A  26       5.592 -10.387  -3.953  1.00 27.85           O  
ATOM    372  CB  LEU A  26       6.397 -12.418  -6.317  1.00 29.11           C  
ATOM    373  CG  LEU A  26       6.589 -13.900  -6.577  1.00 21.81           C  
ATOM    374  CD1 LEU A  26       7.805 -14.092  -7.465  1.00 25.39           C  
ATOM    375  CD2 LEU A  26       6.728 -14.649  -5.255  1.00 27.69           C  
ATOM    376  H   LEU A  26       4.005 -12.330  -7.380  1.00 25.53           H  
ATOM    377  HA  LEU A  26       4.998 -12.601  -4.866  1.00 26.69           H  
ATOM    378  HB2 LEU A  26       6.470 -11.957  -7.167  1.00 29.11           H  
ATOM    379  HB3 LEU A  26       7.145 -12.112  -5.780  1.00 29.11           H  
ATOM    380  HG  LEU A  26       5.809 -14.243  -7.041  1.00 21.81           H  
ATOM    381  N   LYS A  27       5.003  -9.588  -5.973  1.00 24.59           N  
ATOM    382  CA  LYS A  27       4.988  -8.180  -5.566  1.00 26.36           C  
ATOM    383  C   LYS A  27       4.069  -7.974  -4.376  1.00 30.55           C  
ATOM    384  O   LYS A  27       4.439  -7.313  -3.407  1.00 31.91           O  
ATOM    385  CB  LYS A  27       4.532  -7.271  -6.715  1.00 32.04           C  
ATOM    386  CG  LYS A  27       5.649  -6.838  -7.659  1.00 29.38           C  
ATOM    387  CD  LYS A  27       5.123  -6.090  -8.888  1.00 29.33           C  
ATOM    388  CE  LYS A  27       4.770  -4.622  -8.640  1.00 35.93           C  
ATOM    389  H   LYS A  27       4.860  -9.862  -6.776  1.00 24.59           H  
ATOM    390  HA  LYS A  27       5.893  -7.890  -5.329  1.00 26.36           H  
ATOM    391  HB2 LYS A  27       3.863  -7.738  -7.241  1.00 32.04           H  
ATOM    392  HB3 LYS A  27       4.130  -6.470  -6.344  1.00 32.04           H  
ATOM    393  HG2 LYS A  27       6.246  -6.236  -7.187  1.00 29.38           H  
ATOM    394  HG3 LYS A  27       6.116  -7.626  -7.978  1.00 29.38           H  
ATOM    395  HD2 LYS A  27       5.806  -6.093  -9.576  1.00 29.33           H  
ATOM    396  HD3 LYS A  27       4.308  -6.518  -9.193  1.00 29.33           H  
ATOM    397  N   LYS A  28       2.877  -8.558  -4.447  1.00 32.15           N  
ATOM    398  CA  LYS A  28       1.909  -8.461  -3.366  1.00 29.40           C  
ATOM    399  C   LYS A  28       2.333  -9.226  -2.118  1.00 25.36           C  
ATOM    400  O   LYS A  28       2.143  -8.728  -1.011  1.00 30.14           O  
ATOM    401  CB  LYS A  28       0.546  -8.959  -3.833  1.00 40.00           C  
ATOM    402  CG  LYS A  28      -0.570  -8.743  -2.836  1.00 44.09           C  
ATOM    403  CD  LYS A  28      -1.923  -9.082  -3.422  1.00 34.92           C  
ATOM    404  CE  LYS A  28      -3.016  -8.865  -2.407  1.00 40.84           C  
ATOM    405  NZ  LYS A  28      -4.335  -9.285  -2.970  1.00 32.18           N  
ATOM    406  H   LYS A  28       2.743  -8.987  -5.180  1.00 32.15           H  
ATOM    407  HA  LYS A  28       1.777  -7.522  -3.117  1.00 29.40           H  
ATOM    408  HB2 LYS A  28       0.306  -8.500  -4.653  1.00 40.00           H  
ATOM    409  HB3 LYS A  28       0.603  -9.910  -4.016  1.00 40.00           H  
ATOM    410  HG2 LYS A  28      -0.427  -9.322  -2.071  1.00 44.09           H  
ATOM    411  HG3 LYS A  28      -0.586  -7.808  -2.578  1.00 44.09           H  
ATOM    412  HD2 LYS A  28      -2.093  -8.501  -4.180  1.00 34.92           H  
ATOM    413  HD3 LYS A  28      -1.930 -10.017  -3.680  1.00 34.92           H  
ATOM    414  HE2 LYS A  28      -2.827  -9.400  -1.620  1.00 40.84           H  
ATOM    415  HE3 LYS A  28      -3.057  -7.922  -2.184  1.00 40.84           H  
ATOM    416  N   LEU A  29       2.863 -10.440  -2.292  1.00 22.96           N  
ATOM    417  CA  LEU A  29       3.317 -11.265  -1.165  1.00 30.69           C  
ATOM    418  C   LEU A  29       4.543 -10.661  -0.462  1.00 33.71           C  
ATOM    419  O   LEU A  29       4.657 -10.739   0.762  1.00 36.09           O  
ATOM    420  CB  LEU A  29       3.670 -12.678  -1.620  1.00 29.50           C  
ATOM    421  CG  LEU A  29       2.544 -13.625  -2.025  1.00 31.70           C  
ATOM    422  CD1 LEU A  29       3.139 -14.949  -2.465  1.00 21.11           C  
ATOM    423  CD2 LEU A  29       1.545 -13.825  -0.900  1.00 34.06           C  
ATOM    424  H   LEU A  29       2.908 -10.679  -3.117  1.00 22.96           H  
ATOM    425  HA  LEU A  29       2.597 -11.360  -0.507  1.00 30.69           H  
ATOM    426  HB2 LEU A  29       4.273 -12.624  -2.378  1.00 29.50           H  
ATOM    427  HB3 LEU A  29       4.165 -13.122  -0.914  1.00 29.50           H  
ATOM    428  HG  LEU A  29       2.059 -13.238  -2.771  1.00 31.70           H  
ATOM    429  N   VAL A  30       5.437 -10.053  -1.242  1.00 28.23           N  
ATOM    430  CA  VAL A  30       6.639  -9.417  -0.705  1.00 31.43           C  
ATOM    431  C   VAL A  30       6.267  -8.113   0.010  1.00 34.01           C  
ATOM    432  O   VAL A  30       6.742  -7.852   1.117  1.00 57.53           O  
ATOM    433  CB  VAL A  30       7.695  -9.166  -1.819  1.00 33.23           C  
ATOM    434  CG1 VAL A  30       8.762  -8.187  -1.369  1.00 34.81           C  
ATOM    435  CG2 VAL A  30       8.337 -10.477  -2.249  1.00 31.00           C  
ATOM    436  H   VAL A  30       5.233 -10.076  -2.077  1.00 28.23           H  
ATOM    437  HA  VAL A  30       7.086 -10.021  -0.076  1.00 31.43           H  
ATOM    438  HB  VAL A  30       7.249  -8.775  -2.599  1.00 33.23           H  
ATOM    439  N   GLY A  31       5.401  -7.311  -0.613  1.00 47.44           N  
ATOM    440  CA  GLY A  31       5.014  -6.016  -0.060  1.00 54.66           C  
ATOM    441  C   GLY A  31       6.138  -5.005  -0.217  1.00 55.90           C  
ATOM    442  O   GLY A  31       7.039  -5.189  -1.033  1.00 55.17           O  
ATOM    443  H   GLY A  31       5.104  -7.630  -1.354  1.00 47.44           H  
ATOM    444  HA2 GLY A  31       4.214  -5.692  -0.503  1.00 54.66           H  
ATOM    445  HA3 GLY A  31       4.784  -6.111   0.877  1.00 54.66           H  
ATOM    446  N   GLU A  32       6.106  -3.946   0.583  1.00 47.40           N  
ATOM    447  CA  GLU A  32       7.060  -2.844   0.432  1.00 41.75           C  
ATOM    448  C   GLU A  32       8.476  -3.194   0.929  1.00 45.55           C  
ATOM    449  O   GLU A  32       9.441  -2.591   0.479  1.00 48.59           O  
ATOM    450  CB  GLU A  32       6.544  -1.582   1.149  1.00 43.57           C  
ATOM    451  H   GLU A  32       5.487  -3.973   1.180  1.00 47.40           H  
ATOM    452  HA  GLU A  32       7.127  -2.585  -0.511  1.00 41.75           H  
ATOM    453  N   ARG A  33       8.593  -4.159   1.844  1.00 45.27           N  
ATOM    454  CA  ARG A  33       9.833  -4.377   2.606  1.00 43.20           C  
ATOM    455  C   ARG A  33      10.517  -5.756   2.456  1.00 61.04           C  
ATOM    456  O   ARG A  33      11.473  -6.059   3.188  1.00 61.44           O  
ATOM    457  CB  ARG A  33       9.533  -4.045   4.079  1.00 48.89           C  
ATOM    458  CG  ARG A  33       9.024  -2.616   4.257  1.00 54.46           C  
ATOM    459  CD  ARG A  33       8.535  -2.254   5.656  1.00 63.55           C  
ATOM    460  NE  ARG A  33       9.585  -1.758   6.554  1.00 77.55           N  
ATOM    461  CZ  ARG A  33       9.727  -0.491   6.982  1.00 76.16           C  
ATOM    462  NH1 ARG A  33       8.893   0.486   6.614  1.00 63.74           N  
ATOM    463  NH2 ARG A  33      10.729  -0.191   7.809  1.00 84.70           N  
ATOM    464  H   ARG A  33       7.879  -4.629   1.936  1.00 45.27           H  
ATOM    465  HA  ARG A  33      10.507  -3.714   2.347  1.00 43.20           H  
ATOM    466  HB2 ARG A  33       8.863  -4.662   4.412  1.00 48.89           H  
ATOM    467  HB3 ARG A  33      10.344  -4.158   4.600  1.00 48.89           H  
ATOM    468  HG2 ARG A  33       9.746  -1.997   4.063  1.00 54.46           H  
ATOM    469  HG3 ARG A  33       8.266  -2.475   3.668  1.00 54.46           H  
ATOM    470  HD2 ARG A  33       7.870  -1.551   5.586  1.00 63.55           H  
ATOM    471  HD3 ARG A  33       8.158  -3.045   6.073  1.00 63.55           H  
ATOM    472  HE  ARG A  33      10.244  -2.393   6.876  1.00 77.55           H  
ATOM    473 HH11 ARG A  33       8.236   0.315   6.085  1.00 63.74           H  
ATOM    474 HH12 ARG A  33       9.012   1.286   6.906  1.00 63.74           H  
ATOM    475 HH21 ARG A  33      11.275  -0.805   8.063  1.00 84.70           H  
ATOM    476 HH22 ARG A  33      10.828   0.616   8.089  1.00 84.70           H  
HETATM  477  N   NH2 A  34      10.069  -6.559   1.488  1.00 38.15           N  
HETATM  478  HN1 NH2 A  34       9.430  -6.358   0.949  1.00 38.15           H  
TER     479      NH2 A  34                                                      
HETATM  480  C   ACE B   0      15.248  -9.853 -42.892  1.00 17.83           C  
HETATM  481  O   ACE B   0      15.791 -10.150 -41.846  1.00 26.27           O  
HETATM  482  CH3 ACE B   0      16.001  -9.928 -44.208  1.00 28.70           C  
ATOM    483  N   ARG B   1      13.979  -9.481 -42.978  1.00 19.71           N  
ATOM    484  CA  ARG B   1      13.141  -9.243 -41.821  1.00 22.52           C  
ATOM    485  C   ARG B   1      12.824 -10.506 -41.035  1.00 22.23           C  
ATOM    486  O   ARG B   1      12.743 -10.476 -39.805  1.00 23.74           O  
ATOM    487  CB  ARG B   1      11.788  -8.657 -42.257  1.00 27.99           C  
ATOM    488  CG  ARG B   1      11.682  -7.143 -42.254  1.00 32.89           C  
ATOM    489  CD  ARG B   1      10.219  -6.707 -42.396  1.00 40.35           C  
ATOM    490  NE  ARG B   1       9.620  -7.091 -43.670  1.00 35.42           N  
ATOM    491  CZ  ARG B   1       8.310  -7.058 -43.902  1.00 52.39           C  
ATOM    492  NH1 ARG B   1       7.456  -6.652 -42.964  1.00 50.38           N  
ATOM    493  NH2 ARG B   1       7.846  -7.433 -45.082  1.00 62.73           N  
ATOM    494  H   ARG B   1      13.715  -9.399 -43.792  1.00 19.71           H  
ATOM    495  HA  ARG B   1      13.587  -8.623 -41.206  1.00  2.00           H  
ATOM    496  HB2 ARG B   1      11.592  -8.952 -43.160  1.00 27.99           H  
ATOM    497  HB3 ARG B   1      11.094  -8.990 -41.665  1.00 27.99           H  
ATOM    498  HG2 ARG B   1      12.021  -6.804 -41.411  1.00 32.89           H  
ATOM    499  HG3 ARG B   1      12.181  -6.790 -43.007  1.00 32.89           H  
ATOM    500  HD2 ARG B   1       9.695  -7.124 -41.694  1.00 40.35           H  
ATOM    501  HD3 ARG B   1      10.170  -5.740 -42.334  1.00 40.35           H  
ATOM    502  HE  ARG B   1      10.213  -7.384 -44.379  1.00 35.42           H  
ATOM    503 HH11 ARG B   1       7.749  -6.406 -42.193  1.00 50.38           H  
ATOM    504 HH12 ARG B   1       6.612  -6.636 -43.128  1.00 50.38           H  
ATOM    505 HH21 ARG B   1       8.390  -7.696 -45.694  1.00 62.73           H  
ATOM    506 HH22 ARG B   1       7.001  -7.414 -45.237  1.00 62.73           H  
ATOM    507  N   MET B   2      12.568 -11.590 -41.760  1.00 21.41           N  
ATOM    508  CA  MET B   2      12.209 -12.873 -41.152  1.00 21.56           C  
ATOM    509  C   MET B   2      13.345 -13.456 -40.318  1.00 17.81           C  
ATOM    510  O   MET B   2      13.112 -13.868 -39.186  1.00 21.03           O  
ATOM    511  CB  MET B   2      11.774 -13.855 -42.233  1.00 22.63           C  
ATOM    512  CG  MET B   2      11.213 -15.178 -41.736  1.00 29.75           C  
ATOM    513  SD  MET B   2       9.627 -15.071 -40.897  1.00 35.62           S  
ATOM    514  CE  MET B   2       9.263 -16.799 -40.663  1.00 21.09           C  
ATOM    515  H   MET B   2      12.635 -11.457 -42.607  1.00 21.41           H  
ATOM    516  HA  MET B   2      11.413 -12.766 -40.589  1.00 21.56           H  
ATOM    517  HB2 MET B   2      11.087 -13.440 -42.778  1.00 22.63           H  
ATOM    518  HB3 MET B   2      12.535 -14.061 -42.797  1.00 22.63           H  
ATOM    519  HG2 MET B   2      11.088 -15.772 -42.492  1.00 29.75           H  
ATOM    520  HG3 MET B   2      11.837 -15.568 -41.104  1.00 29.75           H  
ATOM    521  N   LYS B   3      14.560 -13.483 -40.860  1.00 21.51           N  
ATOM    522  CA  LYS B   3      15.747 -13.948 -40.108  1.00 18.08           C  
ATOM    523  C   LYS B   3      15.930 -13.134 -38.851  1.00 16.37           C  
ATOM    524  O   LYS B   3      16.172 -13.705 -37.805  1.00 25.89           O  
ATOM    525  CB  LYS B   3      17.022 -13.844 -40.964  1.00 22.72           C  
ATOM    526  CG  LYS B   3      18.360 -14.089 -40.238  1.00 23.75           C  
ATOM    527  CD  LYS B   3      19.377 -14.736 -41.163  1.00 36.46           C  
ATOM    528  H   LYS B   3      14.580 -13.208 -41.674  1.00 21.51           H  
ATOM    529  HA  LYS B   3      15.644 -14.893 -39.870  1.00 18.08           H  
ATOM    530  HB2 LYS B   3      16.972 -14.491 -41.684  1.00 22.72           H  
ATOM    531  HB3 LYS B   3      17.072 -12.955 -41.349  1.00 22.72           H  
ATOM    532  HG2 LYS B   3      18.720 -13.238 -39.943  1.00 23.75           H  
ATOM    533  HG3 LYS B   3      18.209 -14.689 -39.491  1.00 23.75           H  
ATOM    534  N   GLN B   4      15.788 -11.814 -38.959  1.00 23.02           N  
ATOM    535  CA  GLN B   4      15.888 -10.884 -37.823  1.00 25.44           C  
ATOM    536  C   GLN B   4      14.850 -11.169 -36.717  1.00 21.11           C  
ATOM    537  O   GLN B   4      15.198 -11.223 -35.533  1.00 22.20           O  
ATOM    538  CB  GLN B   4      15.774  -9.414 -38.302  1.00 35.15           C  
ATOM    539  CG  GLN B   4      17.085  -8.836 -38.857  1.00 55.64           C  
ATOM    540  CD  GLN B   4      16.914  -7.505 -39.609  1.00 47.31           C  
ATOM    541  OE1 GLN B   4      17.652  -7.225 -40.561  1.00 49.47           O  
ATOM    542  NE2 GLN B   4      15.929  -6.696 -39.201  1.00 45.12           N  
ATOM    543  H   GLN B   4      15.632 -11.574 -39.770  1.00 23.02           H  
ATOM    544  HA  GLN B   4      16.781 -10.938 -37.422  1.00 25.44           H  
ATOM    545  HB2 GLN B   4      15.102  -9.360 -38.999  1.00 35.15           H  
ATOM    546  HB3 GLN B   4      15.492  -8.860 -37.557  1.00 35.15           H  
ATOM    547  HG2 GLN B   4      17.695  -8.674 -38.120  1.00 55.64           H  
ATOM    548  HG3 GLN B   4      17.471  -9.471 -39.480  1.00 55.64           H  
ATOM    549  N   LEU B   5      13.586 -11.350 -37.102  1.00 18.01           N  
ATOM    550  CA  LEU B   5      12.537 -11.772 -36.160  1.00 20.64           C  
ATOM    551  C   LEU B   5      12.833 -13.109 -35.475  1.00 19.30           C  
ATOM    552  O   LEU B   5      12.628 -13.273 -34.258  1.00 18.73           O  
ATOM    553  CB  LEU B   5      11.194 -11.926 -36.874  1.00 23.95           C  
ATOM    554  CG  LEU B   5      10.339 -10.733 -37.211  1.00 33.05           C  
ATOM    555  CD1 LEU B   5       9.187 -11.300 -38.034  1.00 25.93           C  
ATOM    556  CD2 LEU B   5       9.860 -10.048 -35.936  1.00 26.07           C  
ATOM    557  H   LEU B   5      13.454 -11.197 -37.938  1.00 18.01           H  
ATOM    558  HA  LEU B   5      12.423 -11.096 -35.460  1.00 20.64           H  
ATOM    559  HB2 LEU B   5      11.335 -12.382 -37.718  1.00 23.95           H  
ATOM    560  HB3 LEU B   5      10.621 -12.506 -36.348  1.00 23.95           H  
ATOM    561  HG  LEU B   5      10.862 -10.107 -37.736  1.00 33.05           H  
ATOM    562  N   GLU B   6      13.269 -14.071 -36.273  1.00 17.80           N  
ATOM    563  CA  GLU B   6      13.635 -15.389 -35.770  1.00 17.09           C  
ATOM    564  C   GLU B   6      14.742 -15.301 -34.726  1.00 14.57           C  
ATOM    565  O   GLU B   6      14.670 -15.948 -33.689  1.00 12.96           O  
ATOM    566  CB  GLU B   6      14.104 -16.260 -36.938  1.00 16.99           C  
ATOM    567  CG  GLU B   6      12.972 -16.741 -37.808  1.00 16.42           C  
ATOM    568  CD  GLU B   6      13.419 -17.540 -39.002  1.00 20.28           C  
ATOM    569  OE1 GLU B   6      14.525 -17.305 -39.515  1.00 19.41           O  
ATOM    570  OE2 GLU B   6      12.635 -18.395 -39.442  1.00 17.51           O  
ATOM    571  H   GLU B   6      13.312 -13.839 -37.100  1.00 17.80           H  
ATOM    572  HA  GLU B   6      12.854 -15.823 -35.367  1.00 17.09           H  
ATOM    573  HB2 GLU B   6      14.718 -15.748 -37.486  1.00 16.99           H  
ATOM    574  HB3 GLU B   6      14.573 -17.033 -36.587  1.00 16.99           H  
ATOM    575  HG2 GLU B   6      12.388 -17.309 -37.281  1.00 16.42           H  
ATOM    576  HG3 GLU B   6      12.481 -15.973 -38.140  1.00 16.42           H  
ATOM    577  N   ASP B   7      15.765 -14.502 -35.030  1.00 20.92           N  
ATOM    578  CA  ASP B   7      16.895 -14.272 -34.142  1.00 18.66           C  
ATOM    579  C   ASP B   7      16.438 -13.620 -32.852  1.00 22.06           C  
ATOM    580  O   ASP B   7      16.857 -14.025 -31.767  1.00 24.22           O  
ATOM    581  CB  ASP B   7      17.939 -13.361 -34.803  1.00 21.03           C  
ATOM    582  CG  ASP B   7      18.768 -14.066 -35.875  1.00 21.28           C  
ATOM    583  OD1 ASP B   7      18.726 -15.302 -35.999  1.00 23.19           O  
ATOM    584  OD2 ASP B   7      19.489 -13.343 -36.587  1.00 29.78           O  
ATOM    585  H   ASP B   7      15.678 -14.142 -35.806  1.00 20.92           H  
ATOM    586  HA  ASP B   7      17.338 -15.122 -33.935  1.00 18.66           H  
ATOM    587  HB2 ASP B   7      17.485 -12.616 -35.226  1.00 21.03           H  
ATOM    588  HB3 ASP B   7      18.552 -13.038 -34.123  1.00 21.03           H  
ATOM    589  N   LYS B   8      15.567 -12.617 -32.965  1.00 21.44           N  
ATOM    590  CA  LYS B   8      15.028 -11.950 -31.766  1.00 22.25           C  
ATOM    591  C   LYS B   8      14.155 -12.843 -30.889  1.00 15.94           C  
ATOM    592  O   LYS B   8      14.222 -12.778 -29.674  1.00 16.70           O  
ATOM    593  CB  LYS B   8      14.260 -10.683 -32.143  1.00 24.05           C  
ATOM    594  CG  LYS B   8      14.085  -9.662 -31.020  1.00 28.33           C  
ATOM    595  CD  LYS B   8      15.317  -9.413 -30.128  1.00 30.97           C  
ATOM    596  CE  LYS B   8      15.940  -8.038 -30.319  1.00 37.34           C  
ATOM    597  NZ  LYS B   8      17.138  -7.851 -29.443  1.00 34.25           N  
ATOM    598  H   LYS B   8      15.359 -12.406 -33.772  1.00 21.44           H  
ATOM    599  HA  LYS B   8      15.763 -11.620 -31.207  1.00 22.25           H  
ATOM    600  HB2 LYS B   8      14.724 -10.237 -32.868  1.00 24.05           H  
ATOM    601  HB3 LYS B   8      13.373 -10.930 -32.448  1.00 24.05           H  
ATOM    602  HG2 LYS B   8      13.867  -8.800 -31.408  1.00 28.33           H  
ATOM    603  HG3 LYS B   8      13.388  -9.969 -30.419  1.00 28.33           H  
ATOM    604  HD2 LYS B   8      15.051  -9.474 -29.197  1.00 30.97           H  
ATOM    605  HD3 LYS B   8      16.002 -10.064 -30.346  1.00 30.97           H  
ATOM    606  HE2 LYS B   8      16.223  -7.945 -31.242  1.00 37.34           H  
ATOM    607  HE3 LYS B   8      15.287  -7.360 -30.086  1.00 37.34           H  
ATOM    608  N   VAL B   9      13.334 -13.680 -31.496  1.00 19.41           N  
ATOM    609  CA  VAL B   9      12.472 -14.604 -30.723  1.00 19.02           C  
ATOM    610  C   VAL B   9      13.308 -15.669 -30.005  1.00 18.65           C  
ATOM    611  O   VAL B   9      13.000 -16.065 -28.885  1.00 26.49           O  
ATOM    612  CB  VAL B   9      11.417 -15.239 -31.644  1.00 14.62           C  
ATOM    613  CG1 VAL B   9      10.629 -16.331 -30.959  1.00 21.23           C  
ATOM    614  CG2 VAL B   9      10.473 -14.142 -32.122  1.00 15.46           C  
ATOM    615  H   VAL B   9      13.350 -13.636 -32.355  1.00 19.41           H  
ATOM    616  HA  VAL B   9      11.954 -14.103 -30.059  1.00 19.02           H  
ATOM    617  HB  VAL B   9      11.867 -15.633 -32.420  1.00 14.62           H  
ATOM    618  N   GLU B  10      14.394 -16.092 -30.637  1.00 19.64           N  
ATOM    619  CA  GLU B  10      15.375 -16.996 -30.016  1.00 19.63           C  
ATOM    620  C   GLU B  10      16.003 -16.381 -28.768  1.00 19.54           C  
ATOM    621  O   GLU B  10      16.100 -17.046 -27.742  1.00 23.64           O  
ATOM    622  CB  GLU B  10      16.459 -17.308 -31.048  1.00 23.38           C  
ATOM    623  CG  GLU B  10      17.462 -18.392 -30.739  1.00 34.27           C  
ATOM    624  CD  GLU B  10      18.520 -18.494 -31.843  1.00 36.02           C  
ATOM    625  OE1 GLU B  10      19.715 -18.593 -31.508  1.00 47.46           O  
ATOM    626  OE2 GLU B  10      18.169 -18.463 -33.050  1.00 34.26           O  
ATOM    627  H   GLU B  10      14.458 -15.783 -31.437  1.00 19.64           H  
ATOM    628  HA  GLU B  10      14.943 -17.839 -29.766  1.00 19.63           H  
ATOM    629  HB2 GLU B  10      16.036 -17.573 -31.879  1.00 23.38           H  
ATOM    630  HB3 GLU B  10      16.982 -16.507 -31.208  1.00 23.38           H  
ATOM    631  HG2 GLU B  10      17.904 -18.183 -29.901  1.00 34.27           H  
ATOM    632  HG3 GLU B  10      16.999 -19.241 -30.671  1.00 34.27           H  
ATOM    633  N   GLU B  11      16.412 -15.111 -28.868  1.00 20.26           N  
ATOM    634  CA AGLU B  11      17.009 -14.389 -27.745  0.50 22.11           C  
ATOM    635  CA BGLU B  11      17.000 -14.358 -27.749  0.50 21.02           C  
ATOM    636  C   GLU B  11      16.005 -14.236 -26.600  1.00 19.14           C  
ATOM    637  O   GLU B  11      16.335 -14.433 -25.413  1.00 19.52           O  
ATOM    638  CB AGLU B  11      17.472 -13.001 -28.199  0.50 24.25           C  
ATOM    639  CB BGLU B  11      17.407 -12.946 -28.229  0.50 21.46           C  
ATOM    640  CG AGLU B  11      18.629 -12.957 -29.192  0.50 25.69           C  
ATOM    641  CG BGLU B  11      18.197 -12.098 -27.229  0.50 20.84           C  
ATOM    642  CD AGLU B  11      18.846 -11.542 -29.744  0.50 31.63           C  
ATOM    643  CD BGLU B  11      18.054 -10.602 -27.475  0.50 24.20           C  
ATOM    644  OE1AGLU B  11      18.852 -10.623 -28.906  0.50 34.69           O  
ATOM    645  OE1BGLU B  11      18.320 -10.164 -28.612  0.50 28.12           O  
ATOM    646  OE2AGLU B  11      19.014 -11.323 -30.976  0.50 28.24           O  
ATOM    647  OE2BGLU B  11      17.671  -9.858 -26.539  0.50 25.15           O  
ATOM    648  H   GLU B  11      16.287 -14.774 -29.649  1.00 20.26           H  
ATOM    649  HA AGLU B  11      17.818 -14.852 -27.441  0.50 22.11           H  
ATOM    650  HA BGLU B  11      17.809 -14.809 -27.429  0.50 21.02           H  
ATOM    651  HB2AGLU B  11      16.728 -12.541 -28.618  0.50 24.25           H  
ATOM    652  HB2BGLU B  11      17.955 -13.029 -29.025  0.50 21.46           H  
ATOM    653  HB3AGLU B  11      17.753 -12.492 -27.422  0.50 24.25           H  
ATOM    654  HB3BGLU B  11      16.607 -12.446 -28.454  0.50 21.46           H  
ATOM    655  HG2AGLU B  11      19.441 -13.240 -28.743  0.50 25.69           H  
ATOM    656  HG2BGLU B  11      17.875 -12.284 -26.333  0.50 20.84           H  
ATOM    657  HG3AGLU B  11      18.432 -13.550 -29.934  0.50 25.69           H  
ATOM    658  HG3BGLU B  11      19.139 -12.322 -27.299  0.50 20.84           H  
ATOM    659  N   LEU B  12      14.782 -13.876 -26.952  1.00 20.98           N  
ATOM    660  CA  LEU B  12      13.707 -13.695 -25.971  1.00 19.04           C  
ATOM    661  C   LEU B  12      13.319 -15.015 -25.287  1.00 21.13           C  
ATOM    662  O   LEU B  12      13.027 -15.038 -24.084  1.00 22.55           O  
ATOM    663  CB  LEU B  12      12.491 -13.036 -26.634  1.00 18.86           C  
ATOM    664  CG  LEU B  12      12.605 -11.537 -26.971  1.00 26.09           C  
ATOM    665  CD1 LEU B  12      11.291 -11.079 -27.599  1.00 21.05           C  
ATOM    666  CD2 LEU B  12      12.925 -10.681 -25.748  1.00 19.90           C  
ATOM    667  H   LEU B  12      14.689 -13.762 -27.799  1.00 20.98           H  
ATOM    668  HA  LEU B  12      13.987 -13.057 -25.281  1.00 19.04           H  
ATOM    669  HB2 LEU B  12      12.286 -13.507 -27.456  1.00 18.86           H  
ATOM    670  HB3 LEU B  12      11.718 -13.150 -26.059  1.00 18.86           H  
ATOM    671  HG  LEU B  12      13.329 -11.410 -27.604  1.00 26.09           H  
ATOM    672  N   LEU B  13      13.311 -16.108 -26.057  1.00 19.84           N  
ATOM    673  CA  LEU B  13      13.041 -17.441 -25.494  1.00 22.23           C  
ATOM    674  C   LEU B  13      14.068 -17.826 -24.399  1.00 22.21           C  
ATOM    675  O   LEU B  13      13.692 -18.217 -23.286  1.00 27.76           O  
ATOM    676  CB  LEU B  13      12.893 -18.501 -26.614  1.00 16.96           C  
ATOM    677  CG  LEU B  13      11.551 -18.483 -27.375  1.00 16.82           C  
ATOM    678  CD1 LEU B  13      11.656 -19.359 -28.607  1.00 14.07           C  
ATOM    679  CD2 LEU B  13      10.410 -18.934 -26.488  1.00 18.46           C  
ATOM    680  H   LEU B  13      13.474 -15.957 -26.888  1.00 19.84           H  
ATOM    681  HA  LEU B  13      12.143 -17.464 -25.102  1.00 22.23           H  
ATOM    682  HB2 LEU B  13      13.611 -18.384 -27.256  1.00 16.96           H  
ATOM    683  HB3 LEU B  13      13.016 -19.384 -26.231  1.00 16.96           H  
ATOM    684  HG  LEU B  13      11.362 -17.575 -27.660  1.00 16.82           H  
ATOM    685  N   SER B  14      15.348 -17.609 -24.669  1.00 22.43           N  
ATOM    686  CA  SER B  14      16.407 -17.780 -23.632  1.00 27.08           C  
ATOM    687  C   SER B  14      16.333 -16.806 -22.425  1.00 25.81           C  
ATOM    688  O   SER B  14      16.522 -17.208 -21.264  1.00 36.03           O  
ATOM    689  CB  SER B  14      17.794 -17.717 -24.284  1.00 22.48           C  
ATOM    690  OG  SER B  14      17.929 -18.760 -25.235  1.00 33.24           O  
ATOM    691  H   SER B  14      15.499 -17.367 -25.480  1.00 22.43           H  
ATOM    692  HA  SER B  14      16.371 -18.687 -23.262  1.00 27.08           H  
ATOM    693  HB2 SER B  14      17.896 -16.859 -24.725  1.00 22.48           H  
ATOM    694  HB3 SER B  14      18.471 -17.814 -23.596  1.00 22.48           H  
ATOM    695  N   LYS B  15      16.052 -15.534 -22.689  1.00 28.03           N  
ATOM    696  CA  LYS B  15      15.816 -14.559 -21.599  1.00 33.02           C  
ATOM    697  C   LYS B  15      14.610 -14.945 -20.711  1.00 34.27           C  
ATOM    698  O   LYS B  15      14.637 -14.817 -19.470  1.00 28.26           O  
ATOM    699  CB  LYS B  15      15.595 -13.156 -22.183  1.00 34.50           C  
ATOM    700  H   LYS B  15      16.022 -15.341 -23.527  1.00 28.03           H  
ATOM    701  HA  LYS B  15      16.610 -14.495 -21.029  1.00 33.02           H  
ATOM    702  N   ASN B  16      13.542 -15.398 -21.357  1.00 34.76           N  
ATOM    703  CA  ASN B  16      12.348 -15.856 -20.645  1.00 29.12           C  
ATOM    704  C   ASN B  16      12.651 -17.043 -19.758  1.00 22.38           C  
ATOM    705  O   ASN B  16      12.229 -17.084 -18.610  1.00 29.01           O  
ATOM    706  CB  ASN B  16      11.229 -16.199 -21.617  1.00 25.99           C  
ATOM    707  CG  ASN B  16       9.978 -16.634 -20.895  1.00 40.51           C  
ATOM    708  OD1 ASN B  16       9.081 -15.831 -20.649  1.00 49.65           O  
ATOM    709  ND2 ASN B  16       9.942 -17.895 -20.487  1.00 44.36           N  
ATOM    710  H   ASN B  16      13.624 -15.394 -22.213  1.00 34.76           H  
ATOM    711  HA  ASN B  16      11.984 -15.128 -20.099  1.00 29.12           H  
ATOM    712  HB2 ASN B  16      11.021 -15.414 -22.148  1.00 25.99           H  
ATOM    713  HB3 ASN B  16      11.521 -16.924 -22.191  1.00 25.99           H  
ATOM    714  N   TYR B  17      13.389 -18.016 -20.275  1.00 28.44           N  
ATOM    715  CA  TYR B  17      13.856 -19.132 -19.437  1.00 24.04           C  
ATOM    716  C   TYR B  17      14.631 -18.688 -18.190  1.00 30.15           C  
ATOM    717  O   TYR B  17      14.398 -19.190 -17.100  1.00 26.58           O  
ATOM    718  CB  TYR B  17      14.666 -20.128 -20.270  1.00 44.14           C  
ATOM    719  CG  TYR B  17      15.207 -21.296 -19.458  1.00 28.06           C  
ATOM    720  CD1 TYR B  17      16.577 -21.465 -19.235  1.00 30.88           C  
ATOM    721  CD2 TYR B  17      14.333 -22.227 -18.918  1.00 24.93           C  
ATOM    722  CE1 TYR B  17      17.057 -22.542 -18.499  1.00 28.58           C  
ATOM    723  CE2 TYR B  17      14.803 -23.300 -18.175  1.00 36.25           C  
ATOM    724  CZ  TYR B  17      16.167 -23.452 -17.971  1.00 24.97           C  
ATOM    725  OH  TYR B  17      16.630 -24.508 -17.224  1.00 37.56           O  
ATOM    726  H   TYR B  17      13.561 -17.935 -21.114  1.00 28.44           H  
ATOM    727  HA  TYR B  17      13.092 -19.668 -19.136  1.00 24.04           H  
ATOM    728  HB2 TYR B  17      14.101 -20.483 -20.974  1.00 44.14           H  
ATOM    729  HB3 TYR B  17      15.416 -19.665 -20.674  1.00 44.14           H  
ATOM    730  HD1 TYR B  17      17.176 -20.849 -19.590  1.00 30.88           H  
ATOM    731  HD2 TYR B  17      13.418 -22.132 -19.055  1.00 24.93           H  
ATOM    732  HE1 TYR B  17      17.971 -22.642 -18.358  1.00 28.58           H  
ATOM    733  HE2 TYR B  17      14.205 -23.916 -17.817  1.00 36.25           H  
ATOM    734  N   HIS B  18      15.557 -17.753 -18.345  1.00 30.36           N  
ATOM    735  CA  HIS B  18      16.295 -17.209 -17.188  1.00 26.54           C  
ATOM    736  C   HIS B  18      15.411 -16.553 -16.153  1.00 23.03           C  
ATOM    737  O   HIS B  18      15.550 -16.796 -14.953  1.00 21.16           O  
ATOM    738  CB  HIS B  18      17.350 -16.225 -17.668  1.00 37.61           C  
ATOM    739  CG  HIS B  18      18.313 -15.798 -16.590  1.00 39.66           C  
ATOM    740  ND1 HIS B  18      19.293 -16.603 -16.130  1.00 38.07           N  
ATOM    741  CD2 HIS B  18      18.406 -14.615 -15.873  1.00 29.67           C  
ATOM    742  CE1 HIS B  18      19.975 -15.966 -15.166  1.00 42.05           C  
ATOM    743  NE2 HIS B  18      19.430 -14.749 -15.007  1.00 44.27           N  
ATOM    744  H   HIS B  18      15.680 -17.504 -19.159  1.00 30.36           H  
ATOM    745  HA  HIS B  18      16.853 -18.012 -16.687  1.00 26.54           H  
ATOM    746  HB2 HIS B  18      17.925 -16.686 -18.473  1.00 37.61           H  
ATOM    747  HB3 HIS B  18      16.854 -15.331 -18.053  1.00 37.61           H  
ATOM    748  HD2 HIS B  18      17.772 -13.745 -15.989  1.00 29.67           H  
ATOM    749  HE1 HIS B  18      20.817 -16.367 -14.615  1.00 42.05           H  
ATOM    750  N   LEU B  19      14.457 -15.748 -16.606  1.00 28.04           N  
ATOM    751  CA  LEU B  19      13.492 -15.102 -15.698  1.00 26.56           C  
ATOM    752  C   LEU B  19      12.608 -16.117 -14.953  1.00 28.70           C  
ATOM    753  O   LEU B  19      12.268 -15.914 -13.789  1.00 32.81           O  
ATOM    754  CB  LEU B  19      12.588 -14.129 -16.472  1.00 28.25           C  
ATOM    755  CG  LEU B  19      13.149 -12.772 -16.892  1.00 29.43           C  
ATOM    756  CD1 LEU B  19      12.203 -12.089 -17.873  1.00 30.37           C  
ATOM    757  CD2 LEU B  19      13.431 -11.895 -15.680  1.00 28.80           C  
ATOM    758  H   LEU B  19      14.462 -15.647 -17.460  1.00 28.04           H  
ATOM    759  HA  LEU B  19      13.967 -14.563 -15.032  1.00 26.56           H  
ATOM    760  HB2 LEU B  19      12.278 -14.562 -17.283  1.00 28.25           H  
ATOM    761  HB3 LEU B  19      11.794 -13.948 -15.944  1.00 28.25           H  
ATOM    762  HG  LEU B  19      13.987 -12.908 -17.360  1.00 29.43           H  
ATOM    763  N   GLU B  20      12.206 -17.183 -15.635  1.00 25.81           N  
ATOM    764  CA  GLU B  20      11.429 -18.249 -15.007  1.00 28.95           C  
ATOM    765  C   GLU B  20      12.175 -18.913 -13.860  1.00 23.49           C  
ATOM    766  O   GLU B  20      11.598 -19.192 -12.825  1.00 25.94           O  
ATOM    767  CB  GLU B  20      11.044 -19.317 -16.048  1.00 29.44           C  
ATOM    768  CG  GLU B  20       9.919 -18.888 -16.975  1.00 40.78           C  
ATOM    769  CD  GLU B  20       9.635 -19.872 -18.099  1.00 41.85           C  
ATOM    770  OE1 GLU B  20      10.399 -20.849 -18.281  1.00 33.66           O  
ATOM    771  OE2 GLU B  20       8.634 -19.657 -18.816  1.00 31.54           O  
ATOM    772  H   GLU B  20      12.445 -17.179 -16.461  1.00 25.81           H  
ATOM    773  HA  GLU B  20      10.586 -17.889 -14.659  1.00 28.95           H  
ATOM    774  HB2 GLU B  20      11.821 -19.524 -16.590  1.00 29.44           H  
ATOM    775  HB3 GLU B  20      10.765 -20.123 -15.585  1.00 29.44           H  
ATOM    776  HG2 GLU B  20       9.102 -18.796 -16.459  1.00 40.78           H  
ATOM    777  HG3 GLU B  20      10.153 -18.041 -17.385  1.00 40.78           H  
ATOM    778  N   ASN B  21      13.456 -19.177 -14.052  1.00 23.13           N  
ATOM    779  CA  ASN B  21      14.298 -19.723 -12.985  1.00 22.57           C  
ATOM    780  C   ASN B  21      14.419 -18.764 -11.804  1.00 23.01           C  
ATOM    781  O   ASN B  21      14.341 -19.172 -10.658  1.00 33.35           O  
ATOM    782  CB  ASN B  21      15.693 -20.041 -13.520  1.00 31.03           C  
ATOM    783  CG  ASN B  21      15.695 -21.189 -14.490  1.00 33.58           C  
ATOM    784  OD1 ASN B  21      14.786 -22.025 -14.490  1.00 30.72           O  
ATOM    785  ND2 ASN B  21      16.720 -21.228 -15.345  1.00 37.61           N  
ATOM    786  H   ASN B  21      13.734 -18.999 -14.846  1.00 23.13           H  
ATOM    787  HA  ASN B  21      13.929 -20.574 -12.670  1.00 22.57           H  
ATOM    788  HB2 ASN B  21      16.040 -19.261 -13.980  1.00 31.03           H  
ATOM    789  HB3 ASN B  21      16.270 -20.277 -12.777  1.00 31.03           H  
ATOM    790  N   GLU B  22      14.607 -17.486 -12.088  1.00 22.39           N  
ATOM    791  CA  GLU B  22      14.654 -16.471 -11.029  1.00 24.97           C  
ATOM    792  C   GLU B  22      13.320 -16.359 -10.271  1.00 22.19           C  
ATOM    793  O   GLU B  22      13.285 -16.298  -9.040  1.00 23.37           O  
ATOM    794  CB  GLU B  22      15.047 -15.114 -11.642  1.00 25.54           C  
ATOM    795  CG  GLU B  22      16.452 -15.038 -12.200  1.00 33.03           C  
ATOM    796  CD  GLU B  22      17.542 -14.636 -11.202  1.00 44.55           C  
ATOM    797  OE1 GLU B  22      17.545 -15.019  -9.992  1.00 40.54           O  
ATOM    798  OE2 GLU B  22      18.445 -13.921 -11.682  1.00 53.46           O  
ATOM    799  H   GLU B  22      14.696 -17.316 -12.926  1.00 22.39           H  
ATOM    800  HA  GLU B  22      15.359 -16.691 -10.385  1.00 24.97           H  
ATOM    801  HB2 GLU B  22      14.436 -14.906 -12.366  1.00 25.54           H  
ATOM    802  HB3 GLU B  22      14.968 -14.426 -10.963  1.00 25.54           H  
ATOM    803  HG2 GLU B  22      16.703 -15.910 -12.543  1.00 33.03           H  
ATOM    804  HG3 GLU B  22      16.474 -14.378 -12.911  1.00 33.03           H  
ATOM    805  N   VAL B  23      12.216 -16.327 -11.012  1.00 25.94           N  
ATOM    806  CA  VAL B  23      10.883 -16.247 -10.402  1.00 24.48           C  
ATOM    807  C   VAL B  23      10.581 -17.509  -9.570  1.00 24.31           C  
ATOM    808  O   VAL B  23      10.007 -17.424  -8.496  1.00 30.43           O  
ATOM    809  CB  VAL B  23       9.796 -15.990 -11.485  1.00 24.76           C  
ATOM    810  CG1 VAL B  23       8.383 -16.141 -10.919  1.00 22.82           C  
ATOM    811  CG2 VAL B  23       9.985 -14.612 -12.103  1.00 21.43           C  
ATOM    812  H   VAL B  23      12.360 -16.357 -11.859  1.00 25.94           H  
ATOM    813  HA  VAL B  23      10.826 -15.459  -9.822  1.00 24.48           H  
ATOM    814  HB  VAL B  23       9.890 -16.658 -12.196  1.00 24.76           H  
ATOM    815  N   ALA B  24      10.990 -18.668 -10.071  1.00 23.38           N  
ATOM    816  CA  ALA B  24      10.830 -19.944  -9.380  1.00 26.86           C  
ATOM    817  C   ALA B  24      11.579 -19.921  -8.066  1.00 29.13           C  
ATOM    818  O   ALA B  24      11.083 -20.366  -7.026  1.00 28.45           O  
ATOM    819  CB  ALA B  24      11.356 -21.077 -10.254  1.00 17.41           C  
ATOM    820  H   ALA B  24      11.357 -18.578 -10.844  1.00 23.38           H  
ATOM    821  HA  ALA B  24       9.880 -20.118  -9.213  1.00 26.86           H  
ATOM    822  N   ARG B  25      12.793 -19.407  -8.107  1.00 29.01           N  
ATOM    823  CA  ARG B  25      13.561 -19.241  -6.891  1.00 29.15           C  
ATOM    824  C   ARG B  25      12.877 -18.320  -5.872  1.00 27.30           C  
ATOM    825  O   ARG B  25      12.885 -18.610  -4.690  1.00 31.62           O  
ATOM    826  CB  ARG B  25      14.944 -18.698  -7.220  1.00 33.98           C  
ATOM    827  CG  ARG B  25      15.779 -18.497  -5.968  1.00 36.60           C  
ATOM    828  CD  ARG B  25      17.196 -18.192  -6.358  1.00 39.03           C  
ATOM    829  NE  ARG B  25      18.022 -18.127  -5.166  1.00 46.28           N  
ATOM    830  CZ  ARG B  25      18.068 -17.101  -4.320  1.00 51.00           C  
ATOM    831  NH1 ARG B  25      17.322 -16.013  -4.509  1.00 71.99           N  
ATOM    832  NH2 ARG B  25      18.872 -17.171  -3.262  1.00 51.43           N  
ATOM    833  H   ARG B  25      13.073 -19.189  -8.891  1.00 29.01           H  
ATOM    834  HA  ARG B  25      13.706 -20.111  -6.465  1.00 29.15           H  
ATOM    835  HB2 ARG B  25      15.396 -19.321  -7.809  1.00 33.98           H  
ATOM    836  HB3 ARG B  25      14.849 -17.850  -7.681  1.00 33.98           H  
ATOM    837  HG2 ARG B  25      15.422 -17.747  -5.467  1.00 36.60           H  
ATOM    838  HG3 ARG B  25      15.766 -19.313  -5.445  1.00 36.60           H  
ATOM    839  HD2 ARG B  25      17.524 -18.898  -6.936  1.00 39.03           H  
ATOM    840  HD3 ARG B  25      17.221 -17.335  -6.812  1.00 39.03           H  
ATOM    841  HE  ARG B  25      18.588 -18.888  -4.964  1.00 46.28           H  
ATOM    842 HH11 ARG B  25      16.798 -15.964  -5.189  1.00 71.99           H  
ATOM    843 HH12 ARG B  25      17.366 -15.360  -3.951  1.00 71.99           H  
ATOM    844 HH21 ARG B  25      19.353 -17.872  -3.133  1.00 51.43           H  
ATOM    845 HH22 ARG B  25      18.912 -16.515  -2.707  1.00 51.43           H  
ATOM    846  N   LEU B  26      12.352 -17.184  -6.329  1.00 31.87           N  
ATOM    847  CA  LEU B  26      11.718 -16.205  -5.431  1.00 21.77           C  
ATOM    848  C   LEU B  26      10.434 -16.742  -4.820  1.00 21.02           C  
ATOM    849  O   LEU B  26      10.156 -16.505  -3.644  1.00 26.78           O  
ATOM    850  CB  LEU B  26      11.425 -14.900  -6.170  1.00 25.99           C  
ATOM    851  CG  LEU B  26      12.627 -14.028  -6.562  1.00 26.25           C  
ATOM    852  CD1 LEU B  26      12.204 -12.876  -7.459  1.00 29.65           C  
ATOM    853  CD2 LEU B  26      13.372 -13.513  -5.351  1.00 22.87           C  
ATOM    854  H   LEU B  26      12.421 -17.087  -7.181  1.00 31.87           H  
ATOM    855  HA  LEU B  26      12.334 -15.967  -4.706  1.00 21.77           H  
ATOM    856  HB2 LEU B  26      10.934 -15.100  -6.982  1.00 25.99           H  
ATOM    857  HB3 LEU B  26      10.835 -14.355  -5.626  1.00 25.99           H  
ATOM    858  HG  LEU B  26      13.250 -14.562  -7.079  1.00 26.25           H  
ATOM    859  N   LYS B  27       9.650 -17.460  -5.614  1.00 22.03           N  
ATOM    860  CA  LYS B  27       8.464 -18.174  -5.101  1.00 31.67           C  
ATOM    861  C   LYS B  27       8.816 -19.050  -3.893  1.00 34.86           C  
ATOM    862  O   LYS B  27       8.109 -19.036  -2.888  1.00 28.34           O  
ATOM    863  CB  LYS B  27       7.845 -19.065  -6.178  1.00 28.30           C  
ATOM    864  CG  LYS B  27       6.890 -18.364  -7.122  1.00 32.63           C  
ATOM    865  CD  LYS B  27       6.337 -19.328  -8.167  1.00 46.57           C  
ATOM    866  CE  LYS B  27       5.199 -20.180  -7.602  1.00 39.20           C  
ATOM    867  H   LYS B  27       9.900 -17.465  -6.437  1.00 22.03           H  
ATOM    868  HA  LYS B  27       7.774 -17.530  -4.836  1.00 31.67           H  
ATOM    869  HB2 LYS B  27       8.555 -19.450  -6.715  1.00 28.30           H  
ATOM    870  HB3 LYS B  27       7.355 -19.784  -5.750  1.00 28.30           H  
ATOM    871  HG2 LYS B  27       6.143 -18.013  -6.612  1.00 32.63           H  
ATOM    872  HG3 LYS B  27       7.366 -17.659  -7.587  1.00 32.63           H  
ATOM    873  HD2 LYS B  27       5.984 -18.817  -8.912  1.00 46.57           H  
ATOM    874  HD3 LYS B  27       7.045 -19.928  -8.449  1.00 46.57           H  
ATOM    875  N   LYS B  28       9.919 -19.793  -4.007  1.00 37.71           N  
ATOM    876  CA  LYS B  28      10.413 -20.662  -2.934  1.00 35.63           C  
ATOM    877  C   LYS B  28      10.911 -19.886  -1.717  1.00 33.66           C  
ATOM    878  O   LYS B  28      10.612 -20.259  -0.585  1.00 38.11           O  
ATOM    879  CB  LYS B  28      11.528 -21.614  -3.436  1.00 41.09           C  
ATOM    880  CG  LYS B  28      10.978 -22.817  -4.221  1.00 50.28           C  
ATOM    881  CD  LYS B  28      10.640 -23.966  -3.289  1.00 41.39           C  
ATOM    882  CE  LYS B  28       9.998 -25.110  -4.042  1.00 50.80           C  
ATOM    883  NZ  LYS B  28       9.554 -26.195  -3.128  1.00 49.53           N  
ATOM    884  H   LYS B  28      10.300 -19.704  -4.773  1.00 37.71           H  
ATOM    885  HA  LYS B  28       9.701 -21.266  -2.637  1.00 35.63           H  
ATOM    886  HB2 LYS B  28      12.132 -21.118  -4.011  1.00 41.09           H  
ATOM    887  HB3 LYS B  28      12.029 -21.944  -2.673  1.00 41.09           H  
ATOM    888  HG2 LYS B  28      10.166 -22.550  -4.679  1.00 50.28           H  
ATOM    889  HG3 LYS B  28      11.655 -23.123  -4.845  1.00 50.28           H  
ATOM    890  HD2 LYS B  28      11.458 -24.294  -2.883  1.00 41.39           H  
ATOM    891  HD3 LYS B  28      10.010 -23.655  -2.620  1.00 41.39           H  
ATOM    892  HE2 LYS B  28       9.219 -24.779  -4.515  1.00 50.80           H  
ATOM    893  HE3 LYS B  28      10.646 -25.484  -4.660  1.00 50.80           H  
ATOM    894  N   LEU B  29      11.666 -18.816  -1.953  1.00 39.01           N  
ATOM    895  CA  LEU B  29      12.176 -17.979  -0.870  1.00 36.61           C  
ATOM    896  C   LEU B  29      11.057 -17.244  -0.140  1.00 42.15           C  
ATOM    897  O   LEU B  29      11.115 -17.055   1.074  1.00 45.97           O  
ATOM    898  CB  LEU B  29      13.171 -16.952  -1.400  1.00 34.59           C  
ATOM    899  CG  LEU B  29      14.540 -17.449  -1.825  1.00 30.43           C  
ATOM    900  CD1 LEU B  29      15.326 -16.241  -2.283  1.00 34.08           C  
ATOM    901  CD2 LEU B  29      15.253 -18.120  -0.665  1.00 28.72           C  
ATOM    902  H   LEU B  29      11.817 -18.674  -2.788  1.00 39.01           H  
ATOM    903  HA  LEU B  29      12.663 -18.529  -0.222  1.00 36.61           H  
ATOM    904  HB2 LEU B  29      12.781 -16.499  -2.163  1.00 34.59           H  
ATOM    905  HB3 LEU B  29      13.311 -16.269  -0.725  1.00 34.59           H  
ATOM    906  HG  LEU B  29      14.436 -18.071  -2.562  1.00 30.43           H  
ATOM    907  N   VAL B  30      10.058 -16.802  -0.892  1.00 41.58           N  
ATOM    908  CA  VAL B  30       8.934 -16.066  -0.322  1.00 42.97           C  
ATOM    909  C   VAL B  30       7.988 -17.005   0.453  1.00 50.31           C  
ATOM    910  O   VAL B  30       7.578 -16.687   1.570  1.00 51.57           O  
ATOM    911  CB  VAL B  30       8.216 -15.261  -1.419  1.00 31.06           C  
ATOM    912  CG1 VAL B  30       6.956 -14.622  -0.860  1.00 31.30           C  
ATOM    913  CG2 VAL B  30       9.170 -14.188  -1.964  1.00 21.06           C  
ATOM    914  H   VAL B  30      10.141 -16.990  -1.727  1.00 41.58           H  
ATOM    915  HA  VAL B  30       9.262 -15.371   0.286  1.00 42.97           H  
ATOM    916  HB  VAL B  30       7.974 -15.865  -2.152  1.00 31.06           H  
ATOM    917  N   GLY B  31       7.705 -18.178  -0.111  1.00 45.59           N  
ATOM    918  CA  GLY B  31       6.876 -19.186   0.557  1.00 45.58           C  
ATOM    919  C   GLY B  31       5.381 -18.928   0.571  1.00 55.31           C  
ATOM    920  O   GLY B  31       4.904 -18.017  -0.105  1.00 46.26           O  
ATOM    921  H   GLY B  31       8.054 -18.277  -0.891  1.00 45.59           H  
ATOM    922  HA2 GLY B  31       7.009 -20.052   0.142  1.00 45.58           H  
ATOM    923  HA3 GLY B  31       7.154 -19.284   1.481  1.00 45.58           H  
ATOM    924  N   GLU B  32       4.666 -19.758   1.347  1.00 50.27           N  
ATOM    925  CA  GLU B  32       3.191 -19.735   1.494  1.00 48.55           C  
ATOM    926  C   GLU B  32       2.590 -19.011   2.731  1.00 51.02           C  
ATOM    927  O   GLU B  32       1.390 -18.700   2.727  1.00 37.50           O  
ATOM    928  CB  GLU B  32       2.663 -21.180   1.456  1.00 61.77           C  
ATOM    929  H   GLU B  32       5.185 -20.311   1.752  1.00 50.27           H  
ATOM    930  HA  GLU B  32       2.784 -19.300   0.716  1.00 48.55           H  
ATOM    931  N   ARG B  33       3.391 -18.754   3.774  1.00 51.62           N  
ATOM    932  CA  ARG B  33       2.894 -18.178   5.039  1.00 54.55           C  
ATOM    933  C   ARG B  33       3.438 -16.794   5.456  1.00 49.74           C  
ATOM    934  O   ARG B  33       3.132 -16.298   6.553  1.00 42.64           O  
ATOM    935  CB  ARG B  33       3.114 -19.204   6.153  1.00 56.47           C  
ATOM    936  CG  ARG B  33       2.414 -20.523   5.877  1.00 59.53           C  
ATOM    937  CD  ARG B  33       2.695 -21.587   6.927  1.00 61.45           C  
ATOM    938  NE  ARG B  33       1.887 -21.361   8.132  1.00 58.86           N  
ATOM    939  CZ  ARG B  33       2.217 -20.538   9.135  1.00 71.23           C  
ATOM    940  NH1 ARG B  33       3.362 -19.856   9.122  1.00 74.06           N  
ATOM    941  NH2 ARG B  33       1.396 -20.404  10.177  1.00 44.14           N  
ATOM    942  H   ARG B  33       4.213 -18.959   3.625  1.00 51.62           H  
ATOM    943  HA  ARG B  33       1.920 -18.078   5.002  1.00 54.55           H  
ATOM    944  HB2 ARG B  33       4.066 -19.369   6.247  1.00 56.47           H  
ATOM    945  HB3 ARG B  33       2.779 -18.841   6.988  1.00 56.47           H  
ATOM    946  HG2 ARG B  33       1.455 -20.376   5.872  1.00 59.53           H  
ATOM    947  HG3 ARG B  33       2.726 -20.874   5.028  1.00 59.53           H  
ATOM    948  HD2 ARG B  33       2.469 -22.457   6.563  1.00 61.45           H  
ATOM    949  HD3 ARG B  33       3.633 -21.548   7.173  1.00 61.45           H  
ATOM    950  HE  ARG B  33       1.049 -21.842   8.213  1.00 58.86           H  
ATOM    951 HH11 ARG B  33       3.906 -19.940   8.460  1.00 74.06           H  
ATOM    952 HH12 ARG B  33       3.558 -19.332   9.775  1.00 74.06           H  
ATOM    953 HH21 ARG B  33       0.659 -20.845  10.203  1.00 44.14           H  
ATOM    954 HH22 ARG B  33       1.605 -19.876  10.823  1.00 44.14           H  
HETATM  955  N   NH2 B  34       4.177 -16.143   4.563  1.00 39.23           N  
HETATM  956  HN1 NH2 B  34       4.367 -16.443   3.780  1.00 39.23           H  
TER     957      NH2 B  34                                                      
HETATM  958  C   ACE C   0       0.375  -9.898 -42.020  1.00 24.07           C  
HETATM  959  O   ACE C   0       0.444  -9.217 -40.982  1.00 26.88           O  
HETATM  960  CH3 ACE C   0       0.006  -9.268 -43.350  1.00 21.42           C  
ATOM    961  N   ARG C   1       0.613 -11.204 -42.058  1.00 24.51           N  
ATOM    962  CA  ARG C   1       0.916 -11.984 -40.840  1.00 25.73           C  
ATOM    963  C   ARG C   1       2.294 -11.666 -40.254  1.00 22.05           C  
ATOM    964  O   ARG C   1       2.455 -11.596 -39.032  1.00 20.14           O  
ATOM    965  CB  ARG C   1       0.708 -13.482 -41.070  1.00 29.50           C  
ATOM    966  CG  ARG C   1       1.238 -14.443 -40.012  1.00 28.99           C  
ATOM    967  CD  ARG C   1       1.083 -15.908 -40.460  1.00 32.90           C  
ATOM    968  NE  ARG C   1      -0.292 -16.419 -40.324  1.00 34.26           N  
ATOM    969  CZ  ARG C   1      -1.080 -16.910 -41.287  1.00 33.33           C  
ATOM    970  NH1 ARG C   1      -0.684 -16.999 -42.551  1.00 48.73           N  
ATOM    971  NH2 ARG C   1      -2.297 -17.342 -40.973  1.00 40.34           N  
ATOM    972  H   ARG C   1       0.572 -11.538 -42.850  1.00 24.51           H  
ATOM    973  HA  ARG C   1       0.251 -11.793 -40.146  1.00  2.00           H  
ATOM    974  HB2 ARG C   1      -0.242 -13.661 -41.143  1.00 29.50           H  
ATOM    975  HB3 ARG C   1       1.137 -13.736 -41.902  1.00 29.50           H  
ATOM    976  HG2 ARG C   1       2.183 -14.270 -39.873  1.00 28.99           H  
ATOM    977  HG3 ARG C   1       0.730 -14.324 -39.194  1.00 28.99           H  
ATOM    978  HD2 ARG C   1       1.326 -15.979 -41.396  1.00 32.90           H  
ATOM    979  HD3 ARG C   1       1.655 -16.468 -39.911  1.00 32.90           H  
ATOM    980  HE  ARG C   1      -0.695 -16.408 -39.441  1.00 34.26           H  
ATOM    981 HH11 ARG C   1       0.104 -16.736 -42.774  1.00 48.73           H  
ATOM    982 HH12 ARG C   1      -1.215 -17.320 -43.146  1.00 48.73           H  
ATOM    983 HH21 ARG C   1      -2.570 -17.304 -40.158  1.00 40.34           H  
ATOM    984 HH22 ARG C   1      -2.811 -17.659 -41.584  1.00 40.34           H  
ATOM    985  N   MET C   2       3.265 -11.389 -41.117  1.00 20.49           N  
ATOM    986  CA  MET C   2       4.610 -11.017 -40.687  1.00 22.74           C  
ATOM    987  C   MET C   2       4.687  -9.666 -39.946  1.00 21.21           C  
ATOM    988  O   MET C   2       5.319  -9.573 -38.904  1.00 23.88           O  
ATOM    989  CB  MET C   2       5.537 -11.020 -41.898  1.00 25.47           C  
ATOM    990  CG  MET C   2       6.998 -10.942 -41.520  1.00 32.21           C  
ATOM    991  SD  MET C   2       8.137 -11.158 -42.882  1.00 37.59           S  
ATOM    992  CE  MET C   2       9.605 -11.161 -41.884  1.00 33.44           C  
ATOM    993  H   MET C   2       3.019 -11.452 -41.939  1.00 20.49           H  
ATOM    994  HA  MET C   2       4.979 -11.711 -40.102  1.00 22.74           H  
ATOM    995  HB2 MET C   2       5.392 -11.834 -42.405  1.00 25.47           H  
ATOM    996  HB3 MET C   2       5.322 -10.261 -42.462  1.00 25.47           H  
ATOM    997  HG2 MET C   2       7.179 -10.070 -41.136  1.00 32.21           H  
ATOM    998  HG3 MET C   2       7.195 -11.638 -40.873  1.00 32.21           H  
ATOM    999  N   LYS C   3       4.039  -8.626 -40.469  1.00 21.61           N  
ATOM   1000  CA  LYS C   3       3.946  -7.318 -39.769  1.00 23.73           C  
ATOM   1001  C   LYS C   3       3.336  -7.458 -38.382  1.00 18.28           C  
ATOM   1002  O   LYS C   3       3.773  -6.832 -37.422  1.00 30.18           O  
ATOM   1003  CB  LYS C   3       3.113  -6.316 -40.588  1.00 30.52           C  
ATOM   1004  CG  LYS C   3       2.791  -4.990 -39.898  1.00 31.54           C  
ATOM   1005  CD  LYS C   3       4.023  -4.158 -39.561  1.00 35.44           C  
ATOM   1006  CE  LYS C   3       3.662  -2.763 -39.051  1.00 26.18           C  
ATOM   1007  H   LYS C   3       3.689  -8.791 -41.237  1.00 21.61           H  
ATOM   1008  HA  LYS C   3       4.838  -6.921 -39.680  1.00 23.73           H  
ATOM   1009  HB2 LYS C   3       3.590  -6.102 -41.405  1.00 30.52           H  
ATOM   1010  HB3 LYS C   3       2.266  -6.727 -40.822  1.00 30.52           H  
ATOM   1011  HG2 LYS C   3       2.243  -4.451 -40.489  1.00 31.54           H  
ATOM   1012  HG3 LYS C   3       2.339  -5.172 -39.059  1.00 31.54           H  
ATOM   1013  HD2 LYS C   3       4.523  -4.604 -38.859  1.00 35.44           H  
ATOM   1014  HD3 LYS C   3       4.558  -4.045 -40.362  1.00 35.44           H  
ATOM   1015  N   GLN C   4       2.282  -8.252 -38.305  1.00 17.20           N  
ATOM   1016  CA  GLN C   4       1.596  -8.528 -37.062  1.00 18.40           C  
ATOM   1017  C   GLN C   4       2.511  -9.218 -36.037  1.00 20.01           C  
ATOM   1018  O   GLN C   4       2.515  -8.872 -34.856  1.00 21.98           O  
ATOM   1019  CB  GLN C   4       0.389  -9.395 -37.401  1.00 21.01           C  
ATOM   1020  CG  GLN C   4      -0.429  -9.829 -36.232  1.00 20.39           C  
ATOM   1021  CD  GLN C   4      -1.029  -8.638 -35.527  1.00 26.72           C  
ATOM   1022  OE1 GLN C   4      -1.097  -8.617 -34.305  1.00 28.97           O  
ATOM   1023  NE2 GLN C   4      -1.435  -7.622 -36.290  1.00 24.11           N  
ATOM   1024  H   GLN C   4       2.055  -8.580 -39.067  1.00 17.20           H  
ATOM   1025  HA  GLN C   4       1.264  -7.693 -36.670  1.00 18.40           H  
ATOM   1026  HB2 GLN C   4      -0.195  -8.903 -37.998  1.00 21.01           H  
ATOM   1027  HB3 GLN C   4       0.694 -10.196 -37.856  1.00 21.01           H  
ATOM   1028  HG2 GLN C   4      -1.145 -10.404 -36.543  1.00 20.39           H  
ATOM   1029  HG3 GLN C   4       0.140 -10.309 -35.609  1.00 20.39           H  
ATOM   1030  N   LEU C   5       3.239 -10.234 -36.481  1.00 23.57           N  
ATOM   1031  CA  LEU C   5       4.251 -10.902 -35.639  1.00 18.63           C  
ATOM   1032  C   LEU C   5       5.350  -9.950 -35.191  1.00 15.60           C  
ATOM   1033  O   LEU C   5       5.797  -9.992 -34.049  1.00 27.38           O  
ATOM   1034  CB  LEU C   5       4.863 -12.086 -36.386  1.00 19.57           C  
ATOM   1035  CG  LEU C   5       4.000 -13.362 -36.447  1.00 21.32           C  
ATOM   1036  CD1 LEU C   5       4.750 -14.478 -37.164  1.00 25.83           C  
ATOM   1037  CD2 LEU C   5       3.505 -13.839 -35.077  1.00 19.14           C  
ATOM   1038  H   LEU C   5       3.061 -10.455 -37.293  1.00 23.57           H  
ATOM   1039  HA  LEU C   5       3.826 -11.281 -34.841  1.00 18.63           H  
ATOM   1040  HB2 LEU C   5       5.067 -11.814 -37.294  1.00 19.57           H  
ATOM   1041  HB3 LEU C   5       5.712 -12.313 -35.976  1.00 19.57           H  
ATOM   1042  HG  LEU C   5       3.208 -13.183 -36.978  1.00 21.32           H  
ATOM   1043  N   GLU C   6       5.787  -9.089 -36.094  1.00 18.29           N  
ATOM   1044  CA  GLU C   6       6.778  -8.050 -35.772  1.00 22.07           C  
ATOM   1045  C   GLU C   6       6.305  -7.124 -34.659  1.00 16.81           C  
ATOM   1046  O   GLU C   6       7.060  -6.795 -33.758  1.00 15.96           O  
ATOM   1047  CB  GLU C   6       7.086  -7.232 -37.022  1.00 20.50           C  
ATOM   1048  CG  GLU C   6       7.943  -7.964 -38.039  1.00 29.85           C  
ATOM   1049  CD  GLU C   6       8.319  -7.050 -39.179  1.00 31.03           C  
ATOM   1050  OE1 GLU C   6       7.418  -6.409 -39.750  1.00 32.16           O  
ATOM   1051  OE2 GLU C   6       9.531  -6.940 -39.463  1.00 40.65           O  
ATOM   1052  H   GLU C   6       5.437  -9.200 -36.872  1.00 18.29           H  
ATOM   1053  HA  GLU C   6       7.620  -8.465 -35.492  1.00 22.07           H  
ATOM   1054  HB2 GLU C   6       6.252  -6.986 -37.451  1.00 20.50           H  
ATOM   1055  HB3 GLU C   6       7.551  -6.422 -36.762  1.00 20.50           H  
ATOM   1056  HG2 GLU C   6       8.752  -8.274 -37.604  1.00 29.85           H  
ATOM   1057  HG3 GLU C   6       7.442  -8.716 -38.391  1.00 29.85           H  
ATOM   1058  N   ASP C   7       5.052  -6.700 -34.755  1.00 18.87           N  
ATOM   1059  CA  ASP C   7       4.421  -5.826 -33.755  1.00 18.38           C  
ATOM   1060  C   ASP C   7       4.357  -6.558 -32.428  1.00 22.08           C  
ATOM   1061  O   ASP C   7       4.646  -5.988 -31.382  1.00 21.95           O  
ATOM   1062  CB  ASP C   7       2.999  -5.448 -34.181  1.00 20.79           C  
ATOM   1063  CG  ASP C   7       2.959  -4.411 -35.276  1.00 23.26           C  
ATOM   1064  OD1 ASP C   7       3.995  -3.779 -35.597  1.00 28.34           O  
ATOM   1065  OD2 ASP C   7       1.863  -4.221 -35.834  1.00 25.13           O  
ATOM   1066  H   ASP C   7       4.658  -6.992 -35.461  1.00 18.87           H  
ATOM   1067  HA  ASP C   7       4.937  -4.999 -33.659  1.00 18.38           H  
ATOM   1068  HB2 ASP C   7       2.546  -6.240 -34.510  1.00 20.79           H  
ATOM   1069  HB3 ASP C   7       2.526  -5.085 -33.415  1.00 20.79           H  
ATOM   1070  N   LYS C   8       3.971  -7.827 -32.470  1.00 25.37           N  
ATOM   1071  CA  LYS C   8       3.884  -8.624 -31.243  1.00 21.40           C  
ATOM   1072  C   LYS C   8       5.260  -8.890 -30.602  1.00 14.45           C  
ATOM   1073  O   LYS C   8       5.374  -8.911 -29.395  1.00 14.80           O  
ATOM   1074  CB  LYS C   8       3.134  -9.935 -31.503  1.00 23.43           C  
ATOM   1075  CG  LYS C   8       2.236 -10.403 -30.343  1.00 32.96           C  
ATOM   1076  CD  LYS C   8       0.858  -9.732 -30.405  1.00 32.98           C  
ATOM   1077  H   LYS C   8       3.784  -8.124 -33.255  1.00 25.37           H  
ATOM   1078  HA  LYS C   8       3.324  -8.163 -30.583  1.00 21.40           H  
ATOM   1079  HB2 LYS C   8       2.572  -9.827 -32.286  1.00 23.43           H  
ATOM   1080  HB3 LYS C   8       3.778 -10.638 -31.679  1.00 23.43           H  
ATOM   1081  HG2 LYS C   8       2.107 -11.362 -30.410  1.00 32.96           H  
ATOM   1082  HG3 LYS C   8       2.653 -10.158 -29.502  1.00 32.96           H  
ATOM   1083  N   VAL C   9       6.290  -9.133 -31.403  1.00 18.41           N  
ATOM   1084  CA  VAL C   9       7.648  -9.371 -30.868  1.00 16.23           C  
ATOM   1085  C   VAL C   9       8.174  -8.095 -30.214  1.00 18.98           C  
ATOM   1086  O   VAL C   9       8.870  -8.135 -29.197  1.00 29.46           O  
ATOM   1087  CB  VAL C   9       8.644  -9.826 -31.961  1.00 14.20           C  
ATOM   1088  CG1 VAL C   9      10.083  -9.724 -31.465  1.00 15.78           C  
ATOM   1089  CG2 VAL C   9       8.296 -11.226 -32.480  1.00 18.37           C  
ATOM   1090  H   VAL C   9       6.091  -9.137 -32.240  1.00 18.41           H  
ATOM   1091  HA  VAL C   9       7.626 -10.097 -30.209  1.00 16.23           H  
ATOM   1092  HB  VAL C   9       8.591  -9.207 -32.719  1.00 14.20           H  
ATOM   1093  N   GLU C  10       7.830  -6.956 -30.795  1.00 19.86           N  
ATOM   1094  CA  GLU C  10       8.191  -5.663 -30.218  1.00 18.85           C  
ATOM   1095  C   GLU C  10       7.560  -5.451 -28.850  1.00 19.06           C  
ATOM   1096  O   GLU C  10       8.215  -5.006 -27.902  1.00 14.03           O  
ATOM   1097  CB  GLU C  10       7.765  -4.563 -31.182  1.00 29.99           C  
ATOM   1098  CG  GLU C  10       8.399  -3.212 -30.917  1.00 43.75           C  
ATOM   1099  CD  GLU C  10       8.279  -2.253 -32.079  1.00 49.86           C  
ATOM   1100  OE1 GLU C  10       7.680  -1.181 -31.879  1.00 67.20           O  
ATOM   1101  OE2 GLU C  10       8.809  -2.572 -33.173  1.00 35.74           O  
ATOM   1102  H   GLU C  10       7.386  -7.054 -31.525  1.00 19.86           H  
ATOM   1103  HA  GLU C  10       9.164  -5.597 -30.125  1.00 18.85           H  
ATOM   1104  HB2 GLU C  10       7.998  -4.827 -32.085  1.00 29.99           H  
ATOM   1105  HB3 GLU C  10       6.803  -4.453 -31.130  1.00 29.99           H  
ATOM   1106  HG2 GLU C  10       7.963  -2.803 -30.153  1.00 43.75           H  
ATOM   1107  HG3 GLU C  10       9.344  -3.337 -30.736  1.00 43.75           H  
ATOM   1108  N   GLU C  11       6.288  -5.794 -28.705  1.00 16.72           N  
ATOM   1109  CA  GLU C  11       5.693  -5.655 -27.373  1.00 17.83           C  
ATOM   1110  C   GLU C  11       6.180  -6.694 -26.378  1.00 14.98           C  
ATOM   1111  O   GLU C  11       6.237  -6.418 -25.193  1.00 16.39           O  
ATOM   1112  CB  GLU C  11       4.159  -5.584 -27.370  1.00 31.66           C  
ATOM   1113  CG  GLU C  11       3.485  -6.419 -28.425  1.00 38.71           C  
ATOM   1114  CD  GLU C  11       1.983  -6.603 -28.201  1.00 51.79           C  
ATOM   1115  OE1 GLU C  11       1.563  -7.199 -27.171  1.00 33.31           O  
ATOM   1116  OE2 GLU C  11       1.223  -6.157 -29.092  1.00 36.45           O  
ATOM   1117  H   GLU C  11       5.791  -6.092 -29.340  1.00 16.72           H  
ATOM   1118  HA  GLU C  11       5.898  -4.770 -27.005  1.00 17.83           H  
ATOM   1119  HB2 GLU C  11       3.831  -5.881 -26.507  1.00 31.66           H  
ATOM   1120  HB3 GLU C  11       3.885  -4.663 -27.505  1.00 31.66           H  
ATOM   1121  HG2 GLU C  11       3.599  -5.990 -29.287  1.00 38.71           H  
ATOM   1122  HG3 GLU C  11       3.887  -7.302 -28.433  1.00 38.71           H  
ATOM   1123  N   LEU C  12       6.479  -7.905 -26.842  1.00 15.48           N  
ATOM   1124  CA  LEU C  12       7.040  -8.954 -25.968  1.00 14.61           C  
ATOM   1125  C   LEU C  12       8.457  -8.555 -25.509  1.00 15.13           C  
ATOM   1126  O   LEU C  12       8.859  -8.778 -24.357  1.00 16.32           O  
ATOM   1127  CB  LEU C  12       7.018 -10.317 -26.676  1.00 18.10           C  
ATOM   1128  CG  LEU C  12       5.665 -11.044 -26.912  1.00 18.38           C  
ATOM   1129  CD1 LEU C  12       5.850 -12.233 -27.864  1.00 20.12           C  
ATOM   1130  CD2 LEU C  12       4.995 -11.478 -25.605  1.00 20.20           C  
ATOM   1131  H   LEU C  12       6.316  -8.009 -27.680  1.00 15.48           H  
ATOM   1132  HA  LEU C  12       6.464  -9.082 -25.185  1.00 14.61           H  
ATOM   1133  HB2 LEU C  12       7.430 -10.226 -27.549  1.00 18.10           H  
ATOM   1134  HB3 LEU C  12       7.574 -10.939 -26.181  1.00 18.10           H  
ATOM   1135  HG  LEU C  12       5.054 -10.437 -27.357  1.00 18.38           H  
ATOM   1136  N   LEU C  13       9.210  -7.940 -26.406  1.00 19.87           N  
ATOM   1137  CA  LEU C  13      10.516  -7.409 -26.048  1.00 18.32           C  
ATOM   1138  C   LEU C  13      10.405  -6.374 -24.937  1.00 15.01           C  
ATOM   1139  O   LEU C  13      11.172  -6.394 -23.996  1.00 15.96           O  
ATOM   1140  CB  LEU C  13      11.200  -6.838 -27.293  1.00 19.70           C  
ATOM   1141  CG  LEU C  13      12.548  -6.157 -26.934  1.00 32.25           C  
ATOM   1142  CD1 LEU C  13      13.567  -7.209 -26.498  1.00 34.00           C  
ATOM   1143  CD2 LEU C  13      13.143  -5.291 -28.043  1.00 32.98           C  
ATOM   1144  H   LEU C  13       8.864  -7.887 -27.192  1.00 19.87           H  
ATOM   1145  HA  LEU C  13      11.103  -8.135 -25.749  1.00 18.32           H  
ATOM   1146  HB2 LEU C  13      11.338  -7.553 -27.933  1.00 19.70           H  
ATOM   1147  HB3 LEU C  13      10.601  -6.206 -27.720  1.00 19.70           H  
ATOM   1148  HG  LEU C  13      12.412  -5.565 -26.177  1.00 32.25           H  
ATOM   1149  N   SER C  14       9.469  -5.448 -25.070  1.00 20.34           N  
ATOM   1150  CA  SER C  14       9.241  -4.428 -24.057  1.00 16.63           C  
ATOM   1151  C   SER C  14       8.731  -4.993 -22.744  1.00 17.78           C  
ATOM   1152  O   SER C  14       9.162  -4.563 -21.681  1.00 18.46           O  
ATOM   1153  CB  SER C  14       8.268  -3.398 -24.610  1.00 18.09           C  
ATOM   1154  OG  SER C  14       7.802  -2.564 -23.585  1.00 27.11           O  
ATOM   1155  H   SER C  14       9.022  -5.513 -25.802  1.00 20.34           H  
ATOM   1156  HA  SER C  14      10.074  -3.945 -23.874  1.00 16.63           H  
ATOM   1157  HB2 SER C  14       8.722  -2.862 -25.278  1.00 18.09           H  
ATOM   1158  HB3 SER C  14       7.517  -3.859 -25.015  1.00 18.09           H  
ATOM   1159  N   LYS C  15       7.823  -5.961 -22.810  1.00 23.11           N  
ATOM   1160  CA  LYS C  15       7.347  -6.661 -21.606  1.00 19.34           C  
ATOM   1161  C   LYS C  15       8.481  -7.401 -20.902  1.00 14.31           C  
ATOM   1162  O   LYS C  15       8.560  -7.410 -19.694  1.00 18.28           O  
ATOM   1163  CB  LYS C  15       6.207  -7.632 -21.962  1.00 26.42           C  
ATOM   1164  CG  LYS C  15       4.870  -6.928 -22.231  1.00 31.48           C  
ATOM   1165  CD  LYS C  15       3.808  -7.874 -22.778  1.00 37.31           C  
ATOM   1166  CE  LYS C  15       2.382  -7.383 -22.605  1.00 36.93           C  
ATOM   1167  NZ  LYS C  15       2.211  -5.985 -23.045  1.00 32.70           N  
ATOM   1168  H   LYS C  15       7.551  -6.130 -23.608  1.00 23.11           H  
ATOM   1169  HA  LYS C  15       6.952  -6.019 -20.979  1.00 19.34           H  
ATOM   1170  HB2 LYS C  15       6.455  -8.132 -22.755  1.00 26.42           H  
ATOM   1171  HB3 LYS C  15       6.083  -8.255 -21.229  1.00 26.42           H  
ATOM   1172  HG2 LYS C  15       4.532  -6.564 -21.398  1.00 31.48           H  
ATOM   1173  HG3 LYS C  15       5.007  -6.233 -22.894  1.00 31.48           H  
ATOM   1174  HD2 LYS C  15       3.946  -7.986 -23.731  1.00 37.31           H  
ATOM   1175  HD3 LYS C  15       3.866  -8.720 -22.307  1.00 37.31           H  
ATOM   1176  HE2 LYS C  15       1.791  -7.936 -23.139  1.00 36.93           H  
ATOM   1177  HE3 LYS C  15       2.144  -7.428 -21.665  1.00 36.93           H  
ATOM   1178  N   ASN C  16       9.353  -8.033 -21.671  1.00 17.01           N  
ATOM   1179  CA  ASN C  16      10.523  -8.727 -21.133  1.00 17.92           C  
ATOM   1180  C   ASN C  16      11.478  -7.784 -20.413  1.00 16.32           C  
ATOM   1181  O   ASN C  16      11.903  -8.083 -19.307  1.00 22.09           O  
ATOM   1182  CB  ASN C  16      11.253  -9.483 -22.253  1.00 28.74           C  
ATOM   1183  CG  ASN C  16      12.467 -10.247 -21.755  1.00 28.90           C  
ATOM   1184  OD1 ASN C  16      12.365 -11.408 -21.335  1.00 57.25           O  
ATOM   1185  ND2 ASN C  16      13.635  -9.603 -21.822  1.00 36.32           N  
ATOM   1186  H   ASN C  16       9.157  -7.990 -22.507  1.00 17.01           H  
ATOM   1187  HA  ASN C  16      10.240  -9.428 -20.509  1.00 17.92           H  
ATOM   1188  HB2 ASN C  16      10.643 -10.122 -22.652  1.00 28.74           H  
ATOM   1189  HB3 ASN C  16      11.555  -8.846 -22.919  1.00 28.74           H  
ATOM   1190  N   TYR C  17      11.787  -6.644 -21.025  1.00 15.45           N  
ATOM   1191  CA  TYR C  17      12.567  -5.580 -20.340  1.00 17.92           C  
ATOM   1192  C   TYR C  17      11.945  -5.158 -18.998  1.00 17.47           C  
ATOM   1193  O   TYR C  17      12.626  -5.090 -17.962  1.00 24.36           O  
ATOM   1194  CB  TYR C  17      12.800  -4.350 -21.268  1.00 17.27           C  
ATOM   1195  CG  TYR C  17      13.832  -4.607 -22.344  1.00 21.37           C  
ATOM   1196  CD1 TYR C  17      15.049  -5.205 -22.018  1.00 27.20           C  
ATOM   1197  CD2 TYR C  17      13.608  -4.256 -23.679  1.00 20.45           C  
ATOM   1198  CE1 TYR C  17      16.016  -5.465 -22.983  1.00 28.00           C  
ATOM   1199  CE2 TYR C  17      14.570  -4.511 -24.658  1.00 25.08           C  
ATOM   1200  CZ  TYR C  17      15.771  -5.108 -24.306  1.00 28.54           C  
ATOM   1201  OH  TYR C  17      16.731  -5.330 -25.266  1.00 27.57           O  
ATOM   1202  H   TYR C  17      11.497  -6.589 -21.833  1.00 15.45           H  
ATOM   1203  HA  TYR C  17      13.480  -5.891 -20.169  1.00 17.92           H  
ATOM   1204  HB2 TYR C  17      11.963  -4.114 -21.696  1.00 17.27           H  
ATOM   1205  HB3 TYR C  17      13.099  -3.600 -20.729  1.00 17.27           H  
ATOM   1206  HD1 TYR C  17      15.218  -5.443 -21.135  1.00 27.20           H  
ATOM   1207  HD2 TYR C  17      12.809  -3.847 -23.920  1.00 20.45           H  
ATOM   1208  HE1 TYR C  17      16.820  -5.865 -22.743  1.00 28.00           H  
ATOM   1209  HE2 TYR C  17      14.408  -4.273 -25.542  1.00 25.08           H  
ATOM   1210  N   HIS C  18      10.636  -4.936 -18.995  1.00 23.40           N  
ATOM   1211  CA  HIS C  18       9.937  -4.614 -17.759  1.00 16.61           C  
ATOM   1212  C   HIS C  18      10.043  -5.680 -16.707  1.00 19.94           C  
ATOM   1213  O   HIS C  18      10.240  -5.366 -15.539  1.00 21.99           O  
ATOM   1214  CB  HIS C  18       8.472  -4.340 -18.036  1.00 20.78           C  
ATOM   1215  CG  HIS C  18       7.726  -3.841 -16.840  1.00 25.40           C  
ATOM   1216  ND1 HIS C  18       8.012  -2.666 -16.257  1.00 34.50           N  
ATOM   1217  CD2 HIS C  18       6.691  -4.413 -16.099  1.00 31.21           C  
ATOM   1218  CE1 HIS C  18       7.194  -2.484 -15.201  1.00 34.97           C  
ATOM   1219  NE2 HIS C  18       6.392  -3.557 -15.104  1.00 28.64           N  
ATOM   1220  H   HIS C  18      10.257  -4.999 -19.764  1.00 23.40           H  
ATOM   1221  HA  HIS C  18      10.337  -3.684 -17.332  1.00 16.61           H  
ATOM   1222  HB2 HIS C  18       8.394  -3.589 -18.825  1.00 20.78           H  
ATOM   1223  HB3 HIS C  18       7.996  -5.262 -18.376  1.00 20.78           H  
ATOM   1224  HD2 HIS C  18       6.216  -5.368 -16.289  1.00 31.21           H  
ATOM   1225  HE1 HIS C  18       7.193  -1.626 -14.540  1.00 34.97           H  
ATOM   1226  N   LEU C  19       9.835  -6.940 -17.096  1.00 23.06           N  
ATOM   1227  CA  LEU C  19       9.866  -8.069 -16.160  1.00 22.52           C  
ATOM   1228  C   LEU C  19      11.228  -8.223 -15.529  1.00 19.59           C  
ATOM   1229  O   LEU C  19      11.326  -8.565 -14.356  1.00 18.80           O  
ATOM   1230  CB  LEU C  19       9.498  -9.397 -16.838  1.00 24.28           C  
ATOM   1231  CG  LEU C  19       8.016  -9.740 -17.011  1.00 30.12           C  
ATOM   1232  CD1 LEU C  19       7.875 -11.016 -17.821  1.00 26.04           C  
ATOM   1233  CD2 LEU C  19       7.318  -9.874 -15.665  1.00 25.94           C  
ATOM   1234  H   LEU C  19       9.684  -7.014 -17.939  1.00 23.06           H  
ATOM   1235  HA  LEU C  19       9.201  -7.936 -15.452  1.00 22.52           H  
ATOM   1236  HB2 LEU C  19       9.897  -9.422 -17.721  1.00 24.28           H  
ATOM   1237  HB3 LEU C  19       9.899 -10.127 -16.341  1.00 24.28           H  
ATOM   1238  HG  LEU C  19       7.580  -9.023 -17.499  1.00 30.12           H  
ATOM   1239  N   GLU C  20      12.275  -8.005 -16.316  1.00 16.86           N  
ATOM   1240  CA  GLU C  20      13.633  -8.055 -15.792  1.00 17.50           C  
ATOM   1241  C   GLU C  20      13.865  -7.029 -14.685  1.00 16.70           C  
ATOM   1242  O   GLU C  20      14.484  -7.332 -13.672  1.00 17.38           O  
ATOM   1243  CB  GLU C  20      14.645  -7.840 -16.936  1.00 17.25           C  
ATOM   1244  CG  GLU C  20      14.797  -9.037 -17.848  1.00 20.90           C  
ATOM   1245  CD  GLU C  20      15.696  -8.819 -19.050  1.00 30.75           C  
ATOM   1246  OE1 GLU C  20      16.199  -7.699 -19.265  1.00 30.26           O  
ATOM   1247  OE2 GLU C  20      15.899  -9.795 -19.797  1.00 39.21           O  
ATOM   1248  H   GLU C  20      12.078  -7.837 -17.136  1.00 16.86           H  
ATOM   1249  HA  GLU C  20      13.820  -8.947 -15.432  1.00 17.50           H  
ATOM   1250  HB2 GLU C  20      14.358  -7.085 -17.473  1.00 17.25           H  
ATOM   1251  HB3 GLU C  20      15.514  -7.637 -16.555  1.00 17.25           H  
ATOM   1252  HG2 GLU C  20      15.178  -9.772 -17.343  1.00 20.90           H  
ATOM   1253  HG3 GLU C  20      13.924  -9.284 -18.193  1.00 20.90           H  
ATOM   1254  N   ASN C  21      13.401  -5.804 -14.904  1.00 17.86           N  
ATOM   1255  CA  ASN C  21      13.468  -4.767 -13.872  1.00 20.57           C  
ATOM   1256  C   ASN C  21      12.649  -5.141 -12.633  1.00 21.54           C  
ATOM   1257  O   ASN C  21      13.091  -4.947 -11.511  1.00 25.38           O  
ATOM   1258  CB  ASN C  21      12.988  -3.423 -14.422  1.00 21.81           C  
ATOM   1259  CG  ASN C  21      13.956  -2.816 -15.427  1.00 27.07           C  
ATOM   1260  OD1 ASN C  21      15.098  -3.242 -15.533  1.00 26.37           O  
ATOM   1261  ND2 ASN C  21      13.497  -1.826 -16.173  1.00 26.98           N  
ATOM   1262  H   ASN C  21      13.068  -5.686 -15.688  1.00 17.86           H  
ATOM   1263  HA  ASN C  21      14.400  -4.616 -13.608  1.00 20.57           H  
ATOM   1264  HB2 ASN C  21      12.136  -3.550 -14.868  1.00 21.81           H  
ATOM   1265  HB3 ASN C  21      12.891  -2.797 -13.687  1.00 21.81           H  
ATOM   1266  N   GLU C  22      11.453  -5.677 -12.837  1.00 24.32           N  
ATOM   1267  CA  GLU C  22      10.622  -6.144 -11.716  1.00 26.06           C  
ATOM   1268  C   GLU C  22      11.277  -7.285 -10.948  1.00 19.14           C  
ATOM   1269  O   GLU C  22      11.282  -7.280  -9.729  1.00 22.08           O  
ATOM   1270  CB  GLU C  22       9.235  -6.584 -12.224  1.00 31.07           C  
ATOM   1271  CG  GLU C  22       8.373  -5.473 -12.762  1.00 32.76           C  
ATOM   1272  CD  GLU C  22       7.525  -4.843 -11.686  1.00 43.99           C  
ATOM   1273  OE1 GLU C  22       6.308  -4.820 -11.907  1.00 83.42           O  
ATOM   1274  OE2 GLU C  22       8.048  -4.415 -10.625  1.00 42.68           O  
ATOM   1275  H   GLU C  22      11.221  -5.722 -13.664  1.00 24.32           H  
ATOM   1276  HA  GLU C  22      10.455  -5.406 -11.093  1.00 26.06           H  
ATOM   1277  HB2 GLU C  22       9.350  -7.234 -12.934  1.00 31.07           H  
ATOM   1278  HB3 GLU C  22       8.750  -7.003 -11.496  1.00 31.07           H  
ATOM   1279  HG2 GLU C  22       8.943  -4.786 -13.141  1.00 32.76           H  
ATOM   1280  HG3 GLU C  22       7.783  -5.832 -13.443  1.00 32.76           H  
ATOM   1281  N   VAL C  23      11.829  -8.259 -11.662  1.00 18.41           N  
ATOM   1282  CA  VAL C  23      12.474  -9.406 -11.013  1.00 18.57           C  
ATOM   1283  C   VAL C  23      13.687  -8.937 -10.217  1.00 16.98           C  
ATOM   1284  O   VAL C  23      13.906  -9.404  -9.114  1.00 26.28           O  
ATOM   1285  CB  VAL C  23      12.835 -10.524 -12.025  1.00 14.60           C  
ATOM   1286  CG1 VAL C  23      13.815 -11.515 -11.432  1.00 15.96           C  
ATOM   1287  CG2 VAL C  23      11.568 -11.243 -12.475  1.00 14.49           C  
ATOM   1288  H   VAL C  23      11.772  -8.153 -12.514  1.00 18.41           H  
ATOM   1289  HA  VAL C  23      11.839  -9.853 -10.415  1.00 18.57           H  
ATOM   1290  HB  VAL C  23      13.254 -10.118 -12.812  1.00 14.60           H  
ATOM   1291  N   ALA C  24      14.451  -7.993 -10.764  1.00 21.57           N  
ATOM   1292  CA  ALA C  24      15.634  -7.435 -10.069  1.00 16.76           C  
ATOM   1293  C   ALA C  24      15.208  -6.710  -8.802  1.00 19.52           C  
ATOM   1294  O   ALA C  24      15.820  -6.844  -7.742  1.00 22.49           O  
ATOM   1295  CB  ALA C  24      16.411  -6.499 -10.998  1.00 15.65           C  
ATOM   1296  H   ALA C  24      14.188  -7.749 -11.546  1.00 21.57           H  
ATOM   1297  HA  ALA C  24      16.258  -8.155  -9.839  1.00 16.76           H  
ATOM   1298  N   ARG C  25      14.135  -5.941  -8.910  1.00 21.82           N  
ATOM   1299  CA  ARG C  25      13.550  -5.269  -7.754  1.00 18.85           C  
ATOM   1300  C   ARG C  25      13.068  -6.255  -6.675  1.00 18.24           C  
ATOM   1301  O   ARG C  25      13.336  -6.064  -5.497  1.00 22.44           O  
ATOM   1302  CB  ARG C  25      12.401  -4.361  -8.216  1.00 23.12           C  
ATOM   1303  CG  ARG C  25      12.836  -3.175  -9.056  1.00 20.54           C  
ATOM   1304  CD  ARG C  25      11.602  -2.476  -9.619  1.00 24.95           C  
ATOM   1305  NE  ARG C  25      11.969  -1.422 -10.555  1.00 24.58           N  
ATOM   1306  CZ  ARG C  25      11.271  -1.077 -11.629  1.00 33.22           C  
ATOM   1307  NH1 ARG C  25      11.729  -0.099 -12.401  1.00 32.73           N  
ATOM   1308  NH2 ARG C  25      10.136  -1.699 -11.951  1.00 36.61           N  
ATOM   1309  H   ARG C  25      13.829  -5.882  -9.711  1.00 21.82           H  
ATOM   1310  HA  ARG C  25      14.208  -4.668  -7.347  1.00 18.85           H  
ATOM   1311  HB2 ARG C  25      11.777  -4.885  -8.743  1.00 23.12           H  
ATOM   1312  HB3 ARG C  25      11.937  -4.018  -7.436  1.00 23.12           H  
ATOM   1313  HG2 ARG C  25      13.323  -2.552  -8.494  1.00 20.54           H  
ATOM   1314  HG3 ARG C  25      13.382  -3.493  -9.792  1.00 20.54           H  
ATOM   1315  HD2 ARG C  25      11.058  -3.126 -10.090  1.00 24.95           H  
ATOM   1316  HD3 ARG C  25      11.105  -2.075  -8.888  1.00 24.95           H  
ATOM   1317  HE  ARG C  25      12.787  -0.929 -10.386  1.00 24.58           H  
ATOM   1318 HH11 ARG C  25      12.465   0.298 -12.201  1.00 32.73           H  
ATOM   1319 HH12 ARG C  25      11.289   0.138 -13.101  1.00 32.73           H  
ATOM   1320 HH21 ARG C  25       9.841  -2.339 -11.458  1.00 36.61           H  
ATOM   1321 HH22 ARG C  25       9.698  -1.460 -12.652  1.00 36.61           H  
ATOM   1322  N   LEU C  26      12.413  -7.343  -7.079  1.00 24.72           N  
ATOM   1323  CA  LEU C  26      11.912  -8.351  -6.130  1.00 18.30           C  
ATOM   1324  C   LEU C  26      13.015  -9.130  -5.452  1.00 25.48           C  
ATOM   1325  O   LEU C  26      12.911  -9.456  -4.259  1.00 24.93           O  
ATOM   1326  CB  LEU C  26      10.974  -9.342  -6.831  1.00 26.37           C  
ATOM   1327  CG  LEU C  26       9.603  -8.829  -7.267  1.00 29.56           C  
ATOM   1328  CD1 LEU C  26       8.905  -9.869  -8.145  1.00 24.61           C  
ATOM   1329  CD2 LEU C  26       8.771  -8.501  -6.039  1.00 24.82           C  
ATOM   1330  H   LEU C  26      12.317  -7.391  -7.932  1.00 24.72           H  
ATOM   1331  HA  LEU C  26      11.376  -7.918  -5.433  1.00 18.30           H  
ATOM   1332  HB2 LEU C  26      11.416  -9.691  -7.621  1.00 26.37           H  
ATOM   1333  HB3 LEU C  26      10.826 -10.103  -6.248  1.00 26.37           H  
ATOM   1334  HG  LEU C  26       9.720  -8.018  -7.787  1.00 29.56           H  
ATOM   1335  N   LYS C  27      14.053  -9.480  -6.214  1.00 28.99           N  
ATOM   1336  CA  LYS C  27      15.240 -10.132  -5.651  1.00 22.29           C  
ATOM   1337  C   LYS C  27      15.759  -9.336  -4.462  1.00 24.31           C  
ATOM   1338  O   LYS C  27      16.105  -9.900  -3.429  1.00 32.21           O  
ATOM   1339  CB  LYS C  27      16.351 -10.261  -6.698  1.00 23.55           C  
ATOM   1340  CG  LYS C  27      16.256 -11.492  -7.570  1.00 28.21           C  
ATOM   1341  CD  LYS C  27      17.353 -11.549  -8.625  1.00 37.18           C  
ATOM   1342  CE  LYS C  27      18.646 -12.139  -8.079  1.00 40.87           C  
ATOM   1343  NZ  LYS C  27      19.684 -12.235  -9.152  1.00 40.66           N  
ATOM   1344  H   LYS C  27      13.955  -9.288  -7.046  1.00 28.99           H  
ATOM   1345  HA  LYS C  27      15.018 -11.043  -5.365  1.00 22.29           H  
ATOM   1346  HB2 LYS C  27      16.329  -9.485  -7.280  1.00 23.55           H  
ATOM   1347  HB3 LYS C  27      17.209 -10.285  -6.246  1.00 23.55           H  
ATOM   1348  HG2 LYS C  27      16.349 -12.281  -7.013  1.00 28.21           H  
ATOM   1349  HG3 LYS C  27      15.406 -11.483  -8.037  1.00 28.21           H  
ATOM   1350  HD2 LYS C  27      17.059 -12.115  -9.356  1.00 37.18           H  
ATOM   1351  HD3 LYS C  27      17.547 -10.648  -8.927  1.00 37.18           H  
ATOM   1352  HE2 LYS C  27      18.984 -11.563  -7.375  1.00 40.87           H  
ATOM   1353  HE3 LYS C  27      18.469 -13.031  -7.742  1.00 40.87           H  
ATOM   1354  N   LYS C  28      15.847  -8.020  -4.630  1.00 28.91           N  
ATOM   1355  CA  LYS C  28      16.349  -7.142  -3.572  1.00 23.55           C  
ATOM   1356  C   LYS C  28      15.392  -7.043  -2.396  1.00 23.03           C  
ATOM   1357  O   LYS C  28      15.833  -7.035  -1.253  1.00 27.06           O  
ATOM   1358  CB  LYS C  28      16.646  -5.751  -4.128  1.00 24.95           C  
ATOM   1359  CG  LYS C  28      17.343  -4.847  -3.133  1.00 30.96           C  
ATOM   1360  CD  LYS C  28      17.819  -3.553  -3.756  1.00 27.25           C  
ATOM   1361  CE  LYS C  28      18.531  -2.703  -2.721  1.00 26.53           C  
ATOM   1362  NZ  LYS C  28      18.982  -1.399  -3.256  1.00 31.09           N  
ATOM   1363  H   LYS C  28      15.586  -7.747  -5.403  1.00 28.91           H  
ATOM   1364  HA  LYS C  28      17.210  -7.474  -3.242  1.00 23.55           H  
ATOM   1365  HB2 LYS C  28      17.211  -5.838  -4.912  1.00 24.95           H  
ATOM   1366  HB3 LYS C  28      15.812  -5.332  -4.392  1.00 24.95           H  
ATOM   1367  HG2 LYS C  28      16.721  -4.616  -2.426  1.00 30.96           H  
ATOM   1368  HG3 LYS C  28      18.124  -5.304  -2.784  1.00 30.96           H  
ATOM   1369  HD2 LYS C  28      18.444  -3.757  -4.470  1.00 27.25           H  
ATOM   1370  HD3 LYS C  28      17.052  -3.060  -4.085  1.00 27.25           H  
ATOM   1371  HE2 LYS C  28      17.923  -2.522  -1.988  1.00 26.53           H  
ATOM   1372  HE3 LYS C  28      19.318  -3.178  -2.409  1.00 26.53           H  
ATOM   1373  N   LEU C  29      14.089  -6.947  -2.677  1.00 22.62           N  
ATOM   1374  CA  LEU C  29      13.069  -6.872  -1.625  1.00 19.02           C  
ATOM   1375  C   LEU C  29      12.980  -8.181  -0.847  1.00 21.03           C  
ATOM   1376  O   LEU C  29      12.745  -8.169   0.362  1.00 26.18           O  
ATOM   1377  CB  LEU C  29      11.692  -6.525  -2.217  1.00 23.19           C  
ATOM   1378  CG  LEU C  29      11.419  -5.117  -2.766  1.00 23.77           C  
ATOM   1379  CD1 LEU C  29      10.021  -5.026  -3.393  1.00 23.06           C  
ATOM   1380  CD2 LEU C  29      11.588  -4.051  -1.692  1.00 23.47           C  
ATOM   1381  H   LEU C  29      13.918  -6.934  -3.520  1.00 22.62           H  
ATOM   1382  HA  LEU C  29      13.282  -6.145  -1.003  1.00 19.02           H  
ATOM   1383  HB2 LEU C  29      11.499  -7.135  -2.946  1.00 23.19           H  
ATOM   1384  HB3 LEU C  29      11.011  -6.684  -1.545  1.00 23.19           H  
ATOM   1385  HG  LEU C  29      12.068  -4.917  -3.459  1.00 23.77           H  
ATOM   1386  N   VAL C  30      13.144  -9.306  -1.542  1.00 24.01           N  
ATOM   1387  CA  VAL C  30      13.102 -10.629  -0.904  1.00 21.32           C  
ATOM   1388  C   VAL C  30      14.347 -10.802  -0.047  1.00 27.68           C  
ATOM   1389  O   VAL C  30      14.280 -11.334   1.066  1.00 22.85           O  
ATOM   1390  CB  VAL C  30      12.944 -11.787  -1.941  1.00 28.41           C  
ATOM   1391  CG1 VAL C  30      13.364 -13.135  -1.368  1.00 27.49           C  
ATOM   1392  CG2 VAL C  30      11.526 -11.860  -2.476  1.00 23.49           C  
ATOM   1393  H   VAL C  30      13.274  -9.177  -2.382  1.00 24.01           H  
ATOM   1394  HA  VAL C  30      12.297 -10.709  -0.351  1.00 21.32           H  
ATOM   1395  HB  VAL C  30      13.538 -11.617  -2.702  1.00 28.41           H  
ATOM   1396  N   GLY C  31      15.480 -10.338  -0.572  1.00 29.93           N  
ATOM   1397  CA  GLY C  31      16.695 -10.115   0.210  1.00 22.29           C  
ATOM   1398  C   GLY C  31      16.523  -9.405   1.561  1.00 24.13           C  
ATOM   1399  O   GLY C  31      17.053  -9.850   2.594  1.00 27.58           O  
ATOM   1400  H   GLY C  31      15.412 -10.187  -1.416  1.00 29.93           H  
ATOM   1401  HA2 GLY C  31      17.132 -10.961   0.393  1.00 22.29           H  
ATOM   1402  HA3 GLY C  31      17.328  -9.590  -0.303  1.00 22.29           H  
ATOM   1403  N   GLU C  32      15.804  -8.286   1.549  1.00 26.61           N  
ATOM   1404  CA AGLU C  32      15.599  -7.489   2.759  0.50 27.64           C  
ATOM   1405  CA BGLU C  32      15.567  -7.467   2.754  0.50 26.23           C  
ATOM   1406  C   GLU C  32      14.687  -8.210   3.760  1.00 24.60           C  
ATOM   1407  O   GLU C  32      14.783  -7.982   4.955  1.00 25.50           O  
ATOM   1408  CB AGLU C  32      14.975  -6.135   2.407  0.50 32.10           C  
ATOM   1409  CB BGLU C  32      14.912  -6.116   2.385  0.50 28.37           C  
ATOM   1410  CG AGLU C  32      15.774  -5.264   1.451  0.50 33.25           C  
ATOM   1411  CG BGLU C  32      14.481  -5.240   3.575  0.50 25.57           C  
ATOM   1412  CD AGLU C  32      14.892  -4.270   0.715  0.50 25.26           C  
ATOM   1413  CD BGLU C  32      13.622  -4.053   3.171  0.50 20.26           C  
ATOM   1414  OE1AGLU C  32      13.895  -3.804   1.311  0.50 30.78           O  
ATOM   1415  OE1BGLU C  32      13.665  -3.643   2.002  0.50 17.81           O  
ATOM   1416  OE2AGLU C  32      15.195  -3.958  -0.452  0.50 17.05           O  
ATOM   1417  OE2BGLU C  32      12.892  -3.525   4.027  0.50 20.87           O  
ATOM   1418  H   GLU C  32      15.482  -8.087   0.777  1.00 26.61           H  
ATOM   1419  HA AGLU C  32      16.462  -7.274   3.169  0.50 27.64           H  
ATOM   1420  HA BGLU C  32      16.420  -7.243   3.180  0.50 26.23           H  
ATOM   1421  HB2AGLU C  32      14.107  -6.283   1.999  0.50 32.10           H  
ATOM   1422  HB2BGLU C  32      15.537  -5.596   1.857  0.50 28.37           H  
ATOM   1423  HB3AGLU C  32      14.850  -5.623   3.222  0.50 32.10           H  
ATOM   1424  HB3BGLU C  32      14.120  -6.284   1.850  0.50 28.37           H  
ATOM   1425  HG2AGLU C  32      16.437  -4.768   1.955  0.50 33.25           H  
ATOM   1426  HG2BGLU C  32      13.963  -5.779   4.193  0.50 25.57           H  
ATOM   1427  HG3AGLU C  32      16.207  -5.831   0.794  0.50 33.25           H  
ATOM   1428  HG3BGLU C  32      15.272  -4.893   4.015  0.50 25.57           H  
ATOM   1429  N   ARG C  33      13.811  -9.088   3.268  1.00 24.54           N  
ATOM   1430  CA  ARG C  33      12.903  -9.866   4.154  1.00 22.49           C  
ATOM   1431  C   ARG C  33      13.689 -10.920   4.927  1.00 26.74           C  
ATOM   1432  O   ARG C  33      13.207 -11.457   5.906  1.00 29.73           O  
ATOM   1433  CB  ARG C  33      11.850 -10.669   3.392  1.00 24.06           C  
ATOM   1434  CG  ARG C  33      10.741  -9.881   2.737  1.00 38.17           C  
ATOM   1435  CD  ARG C  33       9.888 -10.796   1.861  1.00 47.79           C  
ATOM   1436  NE  ARG C  33       9.259 -11.870   2.632  1.00 40.88           N  
ATOM   1437  CZ  ARG C  33       8.222 -11.730   3.456  1.00 51.59           C  
ATOM   1438  NH1 ARG C  33       7.752 -12.798   4.098  1.00 38.49           N  
ATOM   1439  NH2 ARG C  33       7.649 -10.539   3.651  1.00 43.78           N  
ATOM   1440  H   ARG C  33      13.826  -9.155   2.411  1.00 24.54           H  
ATOM   1441  HA  ARG C  33      12.455  -9.265   4.786  1.00 22.49           H  
ATOM   1442  HB2 ARG C  33      12.286 -11.174   2.688  1.00 24.06           H  
ATOM   1443  HB3 ARG C  33      11.425 -11.292   4.002  1.00 24.06           H  
ATOM   1444  HG2 ARG C  33      10.176  -9.499   3.426  1.00 38.17           H  
ATOM   1445  HG3 ARG C  33      11.132  -9.193   2.175  1.00 38.17           H  
ATOM   1446  HD2 ARG C  33       9.183 -10.272   1.449  1.00 47.79           H  
ATOM   1447  HD3 ARG C  33      10.454 -11.204   1.187  1.00 47.79           H  
ATOM   1448  HE  ARG C  33       9.622 -12.765   2.542  1.00 40.88           H  
ATOM   1449 HH11 ARG C  33       8.118 -13.567   3.978  1.00 38.49           H  
ATOM   1450 HH12 ARG C  33       7.083 -12.718   4.632  1.00 38.49           H  
ATOM   1451 HH21 ARG C  33       7.949  -9.845   3.241  1.00 43.78           H  
ATOM   1452 HH22 ARG C  33       6.980 -10.466   4.187  1.00 43.78           H  
HETATM 1453  N   NH2 C  34      14.862 -11.284   4.424  1.00 21.44           N  
HETATM 1454  HN1 NH2 C  34      15.198 -10.965   3.700  1.00 21.44           H  
TER    1455      NH2 C  34                                                      
HETATM 1456  S   SO4 A 101       7.212 -20.508 -45.246  1.00 46.55           S  
HETATM 1457  O1  SO4 A 101       8.190 -21.624 -45.156  1.00 32.61           O  
HETATM 1458  O2  SO4 A 101       6.782 -20.251 -46.641  1.00 34.45           O  
HETATM 1459  O3  SO4 A 101       6.035 -20.871 -44.423  1.00 43.65           O  
HETATM 1460  O4  SO4 A 101       7.840 -19.246 -44.756  1.00 44.85           O  
HETATM 1461  S   SO4 B 101      15.550 -14.107 -44.638  1.00 31.84           S  
HETATM 1462  O1  SO4 B 101      14.604 -14.242 -45.761  1.00 36.27           O  
HETATM 1463  O2  SO4 B 101      15.034 -13.094 -43.699  1.00 38.88           O  
HETATM 1464  O3  SO4 B 101      15.691 -15.398 -43.938  1.00 36.19           O  
HETATM 1465  O4  SO4 B 101      16.869 -13.663 -45.122  1.00 39.12           O  
HETATM 1466  S   SO4 C 101       2.643 -12.356 -44.883  1.00 30.74           S  
HETATM 1467  O1  SO4 C 101       3.046 -12.980 -46.156  1.00 44.35           O  
HETATM 1468  O2  SO4 C 101       3.381 -11.080 -44.754  1.00 31.69           O  
HETATM 1469  O3  SO4 C 101       1.182 -12.163 -44.939  1.00 35.33           O  
HETATM 1470  O4  SO4 C 101       2.965 -13.287 -43.786  1.00 47.87           O  
HETATM 1471  O   HOH A 201      10.863 -19.775 -38.287  1.00 12.62           O  
HETATM 1472  O   HOH A 202      -0.867 -11.486 -17.389  1.00 32.37           O  
HETATM 1473  O   HOH A 203       2.006 -12.247 -22.882  1.00 17.78           O  
HETATM 1474  O   HOH A 204      -5.232  -6.339  -4.352  1.00 36.44           O  
HETATM 1475  O   HOH A 205       1.273  -6.660  -0.404  1.00 28.18           O  
HETATM 1476  O   HOH A 206       4.455 -21.738 -42.654  1.00 20.68           O  
HETATM 1477  O   HOH A 207       1.368  -7.042  -7.911  1.00 31.03           O  
HETATM 1478  O   HOH A 208       9.971 -23.343 -29.824  1.00 36.93           O  
HETATM 1479  O   HOH A 209      -3.860 -15.756  -1.492  1.00 29.93           O  
HETATM 1480  O   HOH A 210       1.398 -20.988 -33.928  1.00 43.60           O  
HETATM 1481  O   HOH A 211      12.606 -17.750 -47.044  1.00 27.66           O  
HETATM 1482  O   HOH A 212       7.072 -25.321 -39.520  1.00 31.32           O  
HETATM 1483  O   HOH A 213      11.811  -1.666   0.976  1.00 27.62           O  
HETATM 1484  O   HOH A 214       3.536 -22.794 -29.666  1.00 36.48           O  
HETATM 1485  O   HOH A 215       4.437 -13.136   1.762  1.00 32.90           O  
HETATM 1486  O   HOH B 201      19.106 -23.852 -16.363  1.00 23.65           O  
HETATM 1487  O   HOH B 202      14.001 -20.581 -31.967  1.00 29.45           O  
HETATM 1488  O   HOH B 203       9.265 -13.230 -20.808  1.00 30.68           O  
HETATM 1489  O   HOH B 204      11.698 -19.983 -22.768  1.00 28.96           O  
HETATM 1490  O   HOH B 205       9.205 -22.218  -7.086  1.00 24.34           O  
HETATM 1491  O   HOH B 206      12.704 -18.173 -33.334  1.00 33.86           O  
HETATM 1492  O   HOH B 207       6.734 -18.726 -17.841  1.00 28.94           O  
HETATM 1493  O   HOH B 208      20.084 -14.251 -31.623  1.00 40.54           O  
HETATM 1494  O   HOH B 209       9.670 -22.115   0.801  1.00 37.90           O  
HETATM 1495  O   HOH B 210      15.063 -21.748 -10.067  1.00 28.38           O  
HETATM 1496  O   HOH B 211      18.701 -18.292 -27.129  1.00 31.27           O  
HETATM 1497  O   HOH B 212       5.442 -17.670  -3.141  1.00 31.05           O  
HETATM 1498  O   HOH B 213       8.873 -19.610 -13.456  1.00 40.64           O  
HETATM 1499  O   HOH B 214      17.878 -17.637   1.155  1.00 38.92           O  
HETATM 1500  O   HOH B 215      -1.051 -17.954   4.763  1.00 34.98           O  
HETATM 1501  O   HOH B 216      20.741 -16.944 -37.105  1.00 33.56           O  
HETATM 1502  O   HOH B 217       8.723 -22.476 -13.721  1.00 38.76           O  
HETATM 1503  O   HOH C 201       9.235 -11.979 -23.912  1.00 31.52           O  
HETATM 1504  O   HOH C 202      12.935  -4.218   6.400  1.00 33.37           O  
HETATM 1505  O   HOH C 203      13.952  -3.422  -5.062  1.00 18.45           O  
HETATM 1506  O   HOH C 204      17.465  -2.463 -14.993  1.00 30.70           O  
HETATM 1507  O   HOH C 205      10.291  -3.216 -27.862  1.00 21.20           O  
HETATM 1508  O   HOH C 206       3.209  -8.653 -43.585  1.00 24.38           O  
HETATM 1509  O   HOH C 207      17.464 -10.513 -11.612  1.00 33.24           O  
HETATM 1510  O   HOH C 208      11.582  -1.807  -5.589  1.00 25.45           O  
HETATM 1511  O   HOH C 209      19.170  -9.212  -9.983  1.00 27.06           O  
HETATM 1512  O   HOH C 210      18.394  -7.786  -7.932  1.00 27.93           O  
HETATM 1513  O   HOH C 211      19.680  -8.639  -5.638  1.00 25.00           O  
HETATM 1514  O   HOH C 212       9.032  -5.614  -8.566  1.00 40.46           O  
HETATM 1515  O   HOH C 213      19.000 -11.831   3.062  1.00 32.92           O  
HETATM 1516  O   HOH C 214      10.797   0.058  -7.665  1.00 36.46           O  
HETATM 1517  O   HOH C 215       5.670  -7.186 -18.422  1.00 37.62           O  
HETATM 1518  O   HOH C 216       5.216  -4.445 -19.499  1.00 31.64           O  
CONECT    1    2    3    4                                                      
CONECT    2    1                                                                
CONECT    3    1                                                                
CONECT    4    1                                                                
CONECT  455  477                                                                
CONECT  477  455  478                                                           
CONECT  478  477                                                                
CONECT  480  481  482  483                                                      
CONECT  481  480                                                                
CONECT  482  480                                                                
CONECT  483  480                                                                
CONECT  933  955                                                                
CONECT  955  933  956                                                           
CONECT  956  955                                                                
CONECT  958  959  960  961                                                      
CONECT  959  958                                                                
CONECT  960  958                                                                
CONECT  961  958                                                                
CONECT 1431 1453                                                                
CONECT 1453 1431 1454                                                           
CONECT 1454 1453                                                                
CONECT 1456 1457 1458 1459 1460                                                 
CONECT 1457 1456                                                                
CONECT 1458 1456                                                                
CONECT 1459 1456                                                                
CONECT 1460 1456                                                                
CONECT 1461 1462 1463 1464 1465                                                 
CONECT 1462 1461                                                                
CONECT 1463 1461                                                                
CONECT 1464 1461                                                                
CONECT 1465 1461                                                                
CONECT 1466 1467 1468 1469 1470                                                 
CONECT 1467 1466                                                                
CONECT 1468 1466                                                                
CONECT 1469 1466                                                                
CONECT 1470 1466                                                                
MASTER      277    0    9    3    0    0    7    6  891    3   36    9          
END                                                                             
