# Supplementary material for: Self-assembly and regulation of protein cages from pre-organised coiled-coil modules
Source: Nat Commun. 2021 Feb 11;12:939. doi: 10.1038/s41467-021-21184-6 (PMC7878516; doi:10.1038/s41467-021-21184-6)
Supplement: Supplementary file 3 — Supplementary Software 1 [file 41467_2021_21184_MOESM3_ESM.zip › building_blocks/p11_p12.pdb]

MODEL
ATOM      1  N   ASN A   1       0.377   3.624 -21.048  1.00  0.00           N  
ATOM      2  CA  ASN A   1       1.150   2.509 -20.451  1.00  0.00           C  
ATOM      3  C   ASN A   1       2.300   3.094 -19.629  1.00  0.00           C  
ATOM      4  O   ASN A   1       2.636   2.593 -18.555  1.00  0.00           O  
ATOM      5  CB  ASN A   1       1.652   1.561 -21.542  1.00  0.00           C  
ATOM      6  CG  ASN A   1       0.543   0.710 -22.129  1.00  0.00           C  
ATOM      7  OD1 ASN A   1      -0.514   0.545 -21.521  1.00  0.00           O  
ATOM      8  ND2 ASN A   1       0.783   0.167 -23.317  1.00  0.00           N  
ATOM      9  N   GLN A   2       2.919   4.109 -20.160  1.00  0.00           N  
ATOM     10  CA  GLN A   2       4.095   4.697 -19.475  1.00  0.00           C  
ATOM     11  C   GLN A   2       3.633   5.327 -18.159  1.00  0.00           C  
ATOM     12  O   GLN A   2       4.320   5.249 -17.139  1.00  0.00           O  
ATOM     13  CB  GLN A   2       4.780   5.727 -20.375  1.00  0.00           C  
ATOM     14  CD  GLN A   2       6.071   6.183 -22.498  1.00  0.00           C  
ATOM     15  CG  GLN A   2       5.473   5.128 -21.588  1.00  0.00           C  
ATOM     16  OE1 GLN A   2       5.611   7.324 -22.527  1.00  0.00           O  
ATOM     17  NE2 GLN A   2       7.101   5.803 -23.245  1.00  0.00           N  
ATOM     18  N   ALA A   3       2.554   5.991 -18.172  1.00  0.00           N  
ATOM     19  CA  ALA A   3       2.022   6.685 -16.975  1.00  0.00           C  
ATOM     20  C   ALA A   3       1.631   5.636 -15.933  1.00  0.00           C  
ATOM     21  O   ALA A   3       1.833   5.825 -14.732  1.00  0.00           O  
ATOM     22  CB  ALA A   3       0.837   7.561 -17.353  1.00  0.00           C  
ATOM     23  N   LEU A   4       1.049   4.621 -16.400  1.00  0.00           N  
ATOM     24  CA  LEU A   4       0.533   3.546 -15.518  1.00  0.00           C  
ATOM     25  C   LEU A   4       1.718   2.849 -14.848  1.00  0.00           C  
ATOM     26  O   LEU A   4       1.660   2.481 -13.673  1.00  0.00           O  
ATOM     27  CB  LEU A   4      -0.315   2.556 -16.319  1.00  0.00           C  
ATOM     28  CG  LEU A   4      -1.646   3.085 -16.857  1.00  0.00           C  
ATOM     29  CD1 LEU A   4      -2.300   2.062 -17.774  1.00  0.00           C  
ATOM     30  CD2 LEU A   4      -2.583   3.445 -15.715  1.00  0.00           C  
ATOM     31  N   GLU A   5       2.737   2.656 -15.630  1.00  0.00           N  
ATOM     32  CA  GLU A   5       3.909   1.905 -15.120  1.00  0.00           C  
ATOM     33  C   GLU A   5       4.572   2.724 -14.012  1.00  0.00           C  
ATOM     34  O   GLU A   5       5.033   2.180 -13.006  1.00  0.00           O  
ATOM     35  CB  GLU A   5       4.890   1.607 -16.256  1.00  0.00           C  
ATOM     36  CD  GLU A   5       5.347   0.377 -18.414  1.00  0.00           C  
ATOM     37  CG  GLU A   5       4.374   0.602 -17.273  1.00  0.00           C  
ATOM     38  OE1 GLU A   5       6.331   1.140 -18.515  1.00  0.00           O  
ATOM     39  OE2 GLU A   5       5.125  -0.562 -19.208  1.00  0.00           O  
ATOM     40  N   GLN A   6       4.686   3.992 -14.200  1.00  0.00           N  
ATOM     41  CA  GLN A   6       5.361   4.864 -13.209  1.00  0.00           C  
ATOM     42  C   GLN A   6       4.533   4.879 -11.923  1.00  0.00           C  
ATOM     43  O   GLN A   6       5.074   4.877 -10.816  1.00  0.00           O  
ATOM     44  CB  GLN A   6       5.541   6.275 -13.772  1.00  0.00           C  
ATOM     45  CD  GLN A   6       6.640   7.762 -15.493  1.00  0.00           C  
ATOM     46  CG  GLN A   6       6.546   6.366 -14.908  1.00  0.00           C  
ATOM     47  OE1 GLN A   6       5.690   8.541 -15.420  1.00  0.00           O  
ATOM     48  NE2 GLN A   6       7.789   8.082 -16.077  1.00  0.00           N  
ATOM     49  N   GLU A   7       3.288   4.961 -12.060  1.00  0.00           N  
ATOM     50  CA  GLU A   7       2.354   5.042 -10.912  1.00  0.00           C  
ATOM     51  C   GLU A   7       2.406   3.720 -10.143  1.00  0.00           C  
ATOM     52  O   GLU A   7       2.353   3.696  -8.912  1.00  0.00           O  
ATOM     53  CB  GLU A   7       0.936   5.350 -11.396  1.00  0.00           C  
ATOM     54  CD  GLU A   7      -0.639   7.001 -12.481  1.00  0.00           C  
ATOM     55  CG  GLU A   7       0.762   6.752 -11.957  1.00  0.00           C  
ATOM     56  OE1 GLU A   7      -1.416   6.028 -12.584  1.00  0.00           O  
ATOM     57  OE2 GLU A   7      -0.959   8.168 -12.789  1.00  0.00           O  
ATOM     58  N   ILE A   8       2.461   2.687 -10.897  1.00  0.00           N  
ATOM     59  CA  ILE A   8       2.419   1.330 -10.300  1.00  0.00           C  
ATOM     60  C   ILE A   8       3.691   1.116  -9.479  1.00  0.00           C  
ATOM     61  O   ILE A   8       3.662   0.513  -8.404  1.00  0.00           O  
ATOM     62  CB  ILE A   8       2.264   0.243 -11.380  1.00  0.00           C  
ATOM     63  CD1 ILE A   8       0.752  -0.504 -13.291  1.00  0.00           C  
ATOM     64  CG1 ILE A   8       0.892   0.346 -12.047  1.00  0.00           C  
ATOM     65  CG2 ILE A   8       2.504  -1.136 -10.785  1.00  0.00           C  
ATOM     66  N   ALA A   9       4.792   1.562 -10.009  1.00  0.00           N  
ATOM     67  CA  ALA A   9       6.087   1.334  -9.324  1.00  0.00           C  
ATOM     68  C   ALA A   9       6.091   2.115  -8.009  1.00  0.00           C  
ATOM     69  O   ALA A   9       6.596   1.643  -6.988  1.00  0.00           O  
ATOM     70  CB  ALA A   9       7.242   1.751 -10.221  1.00  0.00           C  
ATOM     71  N   GLN A  10       5.620   3.291  -8.021  1.00  0.00           N  
ATOM     72  CA  GLN A  10       5.606   4.166  -6.824  1.00  0.00           C  
ATOM     73  C   GLN A  10       4.667   3.556  -5.782  1.00  0.00           C  
ATOM     74  O   GLN A  10       4.942   3.587  -4.581  1.00  0.00           O  
ATOM     75  CB  GLN A  10       5.174   5.584  -7.202  1.00  0.00           C  
ATOM     76  CD  GLN A  10       6.658   6.790  -5.552  1.00  0.00           C  
ATOM     77  CG  GLN A  10       5.244   6.580  -6.056  1.00  0.00           C  
ATOM     78  OE1 GLN A  10       7.560   7.116  -6.322  1.00  0.00           O  
ATOM     79  NE2 GLN A  10       6.855   6.602  -4.252  1.00  0.00           N  
ATOM     80  N   LEU A  11       3.595   3.087  -6.249  1.00  0.00           N  
ATOM     81  CA  LEU A  11       2.540   2.531  -5.367  1.00  0.00           C  
ATOM     82  C   LEU A  11       3.077   1.265  -4.697  1.00  0.00           C  
ATOM     83  O   LEU A  11       2.811   1.004  -3.523  1.00  0.00           O  
ATOM     84  CB  LEU A  11       1.269   2.241  -6.168  1.00  0.00           C  
ATOM     85  CG  LEU A  11       0.515   3.459  -6.707  1.00  0.00           C  
ATOM     86  CD1 LEU A  11      -0.619   3.026  -7.623  1.00  0.00           C  
ATOM     87  CD2 LEU A  11      -0.022   4.306  -5.564  1.00  0.00           C  
ATOM     88  N   GLU A  12       3.781   0.504  -5.479  1.00  0.00           N  
ATOM     89  CA  GLU A  12       4.274  -0.798  -4.970  1.00  0.00           C  
ATOM     90  C   GLU A  12       5.295  -0.536  -3.861  1.00  0.00           C  
ATOM     91  O   GLU A  12       5.341  -1.246  -2.855  1.00  0.00           O  
ATOM     92  CB  GLU A  12       4.884  -1.621  -6.106  1.00  0.00           C  
ATOM     93  CD  GLU A  12       5.854  -3.829  -6.858  1.00  0.00           C  
ATOM     94  CG  GLU A  12       5.347  -3.007  -5.689  1.00  0.00           C  
ATOM     95  OE1 GLU A  12       5.851  -3.310  -7.994  1.00  0.00           O  
ATOM     96  OE2 GLU A  12       6.253  -4.992  -6.638  1.00  0.00           O  
ATOM     97  N   GLN A  13       6.142   0.416  -4.049  1.00  0.00           N  
ATOM     98  CA  GLN A  13       7.204   0.714  -3.058  1.00  0.00           C  
ATOM     99  C   GLN A  13       6.547   1.219  -1.772  1.00  0.00           C  
ATOM    100  O   GLN A  13       6.981   0.895  -0.665  1.00  0.00           O  
ATOM    101  CB  GLN A  13       8.189   1.740  -3.621  1.00  0.00           C  
ATOM    102  CD  GLN A  13       9.957   2.280  -5.342  1.00  0.00           C  
ATOM    103  CG  GLN A  13       9.051   1.215  -4.758  1.00  0.00           C  
ATOM    104  OE1 GLN A  13       9.658   3.472  -5.268  1.00  0.00           O  
ATOM    105  NE2 GLN A  13      11.071   1.853  -5.926  1.00  0.00           N  
ATOM    106  N   GLU A  14       5.596   2.026  -1.909  1.00  0.00           N  
ATOM    107  CA  GLU A  14       4.894   2.648  -0.761  1.00  0.00           C  
ATOM    108  C   GLU A  14       4.148   1.555   0.008  1.00  0.00           C  
ATOM    109  O   GLU A  14       4.092   1.567   1.239  1.00  0.00           O  
ATOM    110  CB  GLU A  14       3.939   3.741  -1.245  1.00  0.00           C  
ATOM    111  CD  GLU A  14       3.658   6.004  -2.331  1.00  0.00           C  
ATOM    112  CG  GLU A  14       4.635   4.970  -1.806  1.00  0.00           C  
ATOM    113  OE1 GLU A  14       2.461   5.920  -1.984  1.00  0.00           O  
ATOM    114  OE2 GLU A  14       4.090   6.898  -3.089  1.00  0.00           O  
ATOM    115  N   ILE A  15       3.577   0.692  -0.747  1.00  0.00           N  
ATOM    116  CA  ILE A  15       2.735  -0.372  -0.149  1.00  0.00           C  
ATOM    117  C   ILE A  15       3.629  -1.302   0.672  1.00  0.00           C  
ATOM    118  O   ILE A  15       3.247  -1.769   1.747  1.00  0.00           O  
ATOM    119  CB  ILE A  15       1.962  -1.153  -1.228  1.00  0.00           C  
ATOM    120  CD1 ILE A  15       0.302  -0.853  -3.138  1.00  0.00           C  
ATOM    121  CG1 ILE A  15       0.920  -0.253  -1.895  1.00  0.00           C  
ATOM    122  CG2 ILE A  15       1.333  -2.403  -0.632  1.00  0.00           C  
ATOM    123  N   ALA A  16       4.780  -1.599   0.142  1.00  0.00           N  
ATOM    124  CA  ALA A  16       5.684  -2.554   0.827  1.00  0.00           C  
ATOM    125  C   ALA A  16       6.152  -1.929   2.142  1.00  0.00           C  
ATOM    126  O   ALA A  16       6.277  -2.609   3.162  1.00  0.00           O  
ATOM    127  CB  ALA A  16       6.860  -2.907  -0.070  1.00  0.00           C  
ATOM    128  N   ALA A  17       6.474  -0.703   2.130  1.00  0.00           N  
ATOM    129  CA  ALA A  17       6.984   0.007   3.327  1.00  0.00           C  
ATOM    130  C   ALA A  17       5.867   0.077   4.369  1.00  0.00           C  
ATOM    131  O   ALA A  17       6.106  -0.062   5.570  1.00  0.00           O  
ATOM    132  CB  ALA A  17       7.479   1.395   2.949  1.00  0.00           C  
ATOM    133  N   LEU A  18       4.726   0.338   3.902  1.00  0.00           N  
ATOM    134  CA  LEU A  18       3.548   0.520   4.784  1.00  0.00           C  
ATOM    135  C   LEU A  18       3.225  -0.816   5.454  1.00  0.00           C  
ATOM    136  O   LEU A  18       2.856  -0.868   6.628  1.00  0.00           O  
ATOM    137  CB  LEU A  18       2.355   1.044   3.983  1.00  0.00           C  
ATOM    138  CG  LEU A  18       2.474   2.472   3.445  1.00  0.00           C  
ATOM    139  CD1 LEU A  18       1.305   2.800   2.528  1.00  0.00           C  
ATOM    140  CD2 LEU A  18       2.548   3.473   4.587  1.00  0.00           C  
ATOM    141  N   GLU A  19       3.337  -1.847   4.671  1.00  0.00           N  
ATOM    142  CA  GLU A  19       2.958  -3.187   5.181  1.00  0.00           C  
ATOM    143  C   GLU A  19       3.934  -3.584   6.290  1.00  0.00           C  
ATOM    144  O   GLU A  19       3.548  -4.182   7.295  1.00  0.00           O  
ATOM    145  CB  GLU A  19       2.958  -4.212   4.045  1.00  0.00           C  
ATOM    146  CD  GLU A  19       2.423  -6.564   3.295  1.00  0.00           C  
ATOM    147  CG  GLU A  19       2.505  -5.602   4.464  1.00  0.00           C  
ATOM    148  OE1 GLU A  19       2.729  -6.146   2.158  1.00  0.00           O  
ATOM    149  OE2 GLU A  19       2.052  -7.736   3.516  1.00  0.00           O  
ATOM    150  N   GLN A  20       5.181  -3.324   6.102  1.00  0.00           N  
ATOM    151  CA  GLN A  20       6.212  -3.717   7.093  1.00  0.00           C  
ATOM    152  C   GLN A  20       5.985  -2.920   8.379  1.00  0.00           C  
ATOM    153  O   GLN A  20       6.141  -3.439   9.486  1.00  0.00           O  
ATOM    154  CB  GLN A  20       7.615  -3.479   6.530  1.00  0.00           C  
ATOM    155  CD  GLN A  20       9.356  -4.098   4.808  1.00  0.00           C  
ATOM    156  CG  GLN A  20       7.994  -4.414   5.393  1.00  0.00           C  
ATOM    157  OE1 GLN A  20       9.825  -2.963   4.882  1.00  0.00           O  
ATOM    158  NE2 GLN A  20       9.996  -5.105   4.224  1.00  0.00           N  
ATOM    159  N   LYS A  21       5.702  -1.705   8.242  1.00  0.00           N  
ATOM    160  CA  LYS A  21       5.508  -0.788   9.390  1.00  0.00           C  
ATOM    161  C   LYS A  21       4.259  -1.221  10.159  1.00  0.00           C  
ATOM    162  O   LYS A  21       4.220  -1.178  11.390  1.00  0.00           O  
ATOM    163  CB  LYS A  21       5.391   0.659   8.906  1.00  0.00           C  
ATOM    164  CD  LYS A  21       6.497   2.672   7.895  1.00  0.00           C  
ATOM    165  CE  LYS A  21       7.794   3.254   7.359  1.00  0.00           C  
ATOM    166  CG  LYS A  21       6.688   1.240   8.368  1.00  0.00           C  
ATOM    167  NZ  LYS A  21       7.612   4.643   6.852  1.00  0.00           N  
ATOM    168  N   ASN A  22       3.286  -1.575   9.404  1.00  0.00           N  
ATOM    169  CA  ASN A  22       1.976  -1.928  10.002  1.00  0.00           C  
ATOM    170  C   ASN A  22       2.140  -3.208  10.823  1.00  0.00           C  
ATOM    171  O   ASN A  22       1.554  -3.355  11.897  1.00  0.00           O  
ATOM    172  CB  ASN A  22       0.913  -2.081   8.912  1.00  0.00           C  
ATOM    173  CG  ASN A  22       0.487  -0.750   8.324  1.00  0.00           C  
ATOM    174  OD1 ASN A  22       0.670   0.299   8.940  1.00  0.00           O  
ATOM    175  ND2 ASN A  22      -0.086  -0.791   7.126  1.00  0.00           N  
ATOM    176  N   ALA A  23       2.887  -4.132  10.293  1.00  0.00           N  
ATOM    177  CA  ALA A  23       3.045  -5.437  10.978  1.00  0.00           C  
ATOM    178  C   ALA A  23       3.793  -5.214  12.293  1.00  0.00           C  
ATOM    179  O   ALA A  23       3.489  -5.834  13.313  1.00  0.00           O  
ATOM    180  CB  ALA A  23       3.780  -6.421  10.081  1.00  0.00           C  
ATOM    181  N   GLN A  24       4.782  -4.421  12.280  1.00  0.00           N  
ATOM    182  CA  GLN A  24       5.615  -4.154  13.477  1.00  0.00           C  
ATOM    183  C   GLN A  24       4.759  -3.433  14.520  1.00  0.00           C  
ATOM    184  O   GLN A  24       4.868  -3.687  15.721  1.00  0.00           O  
ATOM    185  CB  GLN A  24       6.846  -3.328  13.099  1.00  0.00           C  
ATOM    186  CD  GLN A  24       9.028  -3.207  11.832  1.00  0.00           C  
ATOM    187  CG  GLN A  24       7.861  -4.079  12.253  1.00  0.00           C  
ATOM    188  OE1 GLN A  24       8.901  -1.986  11.740  1.00  0.00           O  
ATOM    189  NE2 GLN A  24      10.170  -3.833  11.574  1.00  0.00           N  
ATOM    190  N   LEU A  25       3.998  -2.543  14.053  1.00  0.00           N  
ATOM    191  CA  LEU A  25       3.160  -1.695  14.934  1.00  0.00           C  
ATOM    192  C   LEU A  25       2.105  -2.577  15.605  1.00  0.00           C  
ATOM    193  O   LEU A  25       1.778  -2.398  16.779  1.00  0.00           O  
ATOM    194  CB  LEU A  25       2.513  -0.564  14.132  1.00  0.00           C  
ATOM    195  CG  LEU A  25       3.458   0.511  13.592  1.00  0.00           C  
ATOM    196  CD1 LEU A  25       2.714   1.470  12.675  1.00  0.00           C  
ATOM    197  CD2 LEU A  25       4.114   1.273  14.734  1.00  0.00           C  
ATOM    198  N   LYS A  26       1.580  -3.471  14.822  1.00  0.00           N  
ATOM    199  CA  LYS A  26       0.478  -4.322  15.332  1.00  0.00           C  
ATOM    200  C   LYS A  26       1.026  -5.222  16.441  1.00  0.00           C  
ATOM    201  O   LYS A  26       0.359  -5.473  17.446  1.00  0.00           O  
ATOM    202  CB  LYS A  26      -0.133  -5.146  14.196  1.00  0.00           C  
ATOM    203  CD  LYS A  26      -1.492  -5.203  12.087  1.00  0.00           C  
ATOM    204  CE  LYS A  26      -2.286  -4.383  11.084  1.00  0.00           C  
ATOM    205  CG  LYS A  26      -0.925  -4.326  13.192  1.00  0.00           C  
ATOM    206  NZ  LYS A  26      -2.811  -5.223   9.972  1.00  0.00           N  
ATOM    207  N   TYR A  27       2.182  -5.756  16.253  1.00  0.00           N  
ATOM    208  CA  TYR A  27       2.776  -6.685  17.244  1.00  0.00           C  
ATOM    209  C   TYR A  27       3.068  -5.910  18.530  1.00  0.00           C  
ATOM    210  O   TYR A  27       2.885  -6.420  19.637  1.00  0.00           O  
ATOM    211  CB  TYR A  27       4.045  -7.329  16.681  1.00  0.00           C  
ATOM    212  CG  TYR A  27       4.691  -8.326  17.616  1.00  0.00           C  
ATOM    213  OH  TYR A  27       6.459 -11.080  20.182  1.00  0.00           O  
ATOM    214  CZ  TYR A  27       5.875 -10.168  19.333  1.00  0.00           C  
ATOM    215  CD1 TYR A  27       4.169  -9.605  17.764  1.00  0.00           C  
ATOM    216  CE1 TYR A  27       4.753 -10.523  18.616  1.00  0.00           C  
ATOM    217  CD2 TYR A  27       5.823  -7.986  18.346  1.00  0.00           C  
ATOM    218  CE2 TYR A  27       6.421  -8.891  19.203  1.00  0.00           C  
ATOM    219  N   GLY A  28       3.565  -4.766  18.392  1.00  0.00           N  
ATOM    220  CA  GLY A  28       3.955  -3.914  19.541  1.00  0.00           C  
ATOM    221  C   GLY A  28       2.694  -3.518  20.309  1.00  0.00           C  
ATOM    222  O   GLY A  28       2.689  -3.460  21.540  1.00  0.00           O  
TER                                                                             
ATOM    223  N   ASN B   1      -0.687  -3.464 -21.157  1.00  0.00           N  
ATOM    224  CA  ASN B   1      -1.688  -2.517 -20.609  1.00  0.00           C  
ATOM    225  C   ASN B   1      -2.658  -3.291 -19.715  1.00  0.00           C  
ATOM    226  O   ASN B   1      -3.083  -2.805 -18.665  1.00  0.00           O  
ATOM    227  CB  ASN B   1      -2.413  -1.789 -21.742  1.00  0.00           C  
ATOM    228  CG  ASN B   1      -3.342  -0.703 -21.236  1.00  0.00           C  
ATOM    229  OD1 ASN B   1      -2.901   0.270 -20.624  1.00  0.00           O  
ATOM    230  ND2 ASN B   1      -4.635  -0.866 -21.491  1.00  0.00           N  
ATOM    231  N   ALA B   2      -3.041  -4.454 -20.149  1.00  0.00           N  
ATOM    232  CA  ALA B   2      -4.033  -5.247 -19.385  1.00  0.00           C  
ATOM    233  C   ALA B   2      -3.408  -5.661 -18.051  1.00  0.00           C  
ATOM    234  O   ALA B   2      -4.071  -5.672 -17.013  1.00  0.00           O  
ATOM    235  CB  ALA B   2      -4.477  -6.459 -20.190  1.00  0.00           C  
ATOM    236  N   GLN B   3      -2.210  -6.057 -18.068  1.00  0.00           N  
ATOM    237  CA  GLN B   3      -1.497  -6.529 -16.857  1.00  0.00           C  
ATOM    238  C   GLN B   3      -1.330  -5.351 -15.895  1.00  0.00           C  
ATOM    239  O   GLN B   3      -1.448  -5.500 -14.678  1.00  0.00           O  
ATOM    240  CB  GLN B   3      -0.144  -7.137 -17.234  1.00  0.00           C  
ATOM    241  CD  GLN B   3       1.111  -8.981 -18.418  1.00  0.00           C  
ATOM    242  CG  GLN B   3      -0.244  -8.450 -17.992  1.00  0.00           C  
ATOM    243  OE1 GLN B   3       2.062  -8.218 -18.589  1.00  0.00           O  
ATOM    244  NE2 GLN B   3       1.203 -10.295 -18.591  1.00  0.00           N  
ATOM    245  N   LEU B   4      -1.016  -4.261 -16.456  1.00  0.00           N  
ATOM    246  CA  LEU B   4      -0.733  -3.042 -15.661  1.00  0.00           C  
ATOM    247  C   LEU B   4      -2.024  -2.595 -14.973  1.00  0.00           C  
ATOM    248  O   LEU B   4      -2.012  -2.148 -13.824  1.00  0.00           O  
ATOM    249  CB  LEU B   4      -0.167  -1.938 -16.556  1.00  0.00           C  
ATOM    250  CG  LEU B   4       1.231  -2.180 -17.130  1.00  0.00           C  
ATOM    251  CD1 LEU B   4       1.596  -1.096 -18.132  1.00  0.00           C  
ATOM    252  CD2 LEU B   4       2.265  -2.241 -16.016  1.00  0.00           C  
ATOM    253  N   LYS B   5      -3.093  -2.687 -15.709  1.00  0.00           N  
ATOM    254  CA  LYS B   5      -4.385  -2.195 -15.175  1.00  0.00           C  
ATOM    255  C   LYS B   5      -4.795  -3.075 -13.994  1.00  0.00           C  
ATOM    256  O   LYS B   5      -5.328  -2.592 -12.993  1.00  0.00           O  
ATOM    257  CB  LYS B   5      -5.454  -2.199 -16.270  1.00  0.00           C  
ATOM    258  CD  LYS B   5      -6.328  -1.218 -18.408  1.00  0.00           C  
ATOM    259  CE  LYS B   5      -6.116  -0.167 -19.486  1.00  0.00           C  
ATOM    260  CG  LYS B   5      -5.240  -1.150 -17.349  1.00  0.00           C  
ATOM    261  NZ  LYS B   5      -7.150  -0.250 -20.554  1.00  0.00           N  
ATOM    262  N   GLU B   6      -4.625  -4.341 -14.108  1.00  0.00           N  
ATOM    263  CA  GLU B   6      -5.033  -5.287 -13.042  1.00  0.00           C  
ATOM    264  C   GLU B   6      -4.166  -5.038 -11.807  1.00  0.00           C  
ATOM    265  O   GLU B   6      -4.641  -5.097 -10.671  1.00  0.00           O  
ATOM    266  CB  GLU B   6      -4.906  -6.731 -13.530  1.00  0.00           C  
ATOM    267  CD  GLU B   6      -5.719  -8.533 -15.103  1.00  0.00           C  
ATOM    268  CG  GLU B   6      -5.914  -7.115 -14.602  1.00  0.00           C  
ATOM    269  OE1 GLU B   6      -4.688  -9.148 -14.759  1.00  0.00           O  
ATOM    270  OE2 GLU B   6      -6.597  -9.027 -15.841  1.00  0.00           O  
ATOM    271  N   LYS B   7      -2.946  -4.838 -12.022  1.00  0.00           N  
ATOM    272  CA  LYS B   7      -1.962  -4.642 -10.931  1.00  0.00           C  
ATOM    273  C   LYS B   7      -2.279  -3.329 -10.213  1.00  0.00           C  
ATOM    274  O   LYS B   7      -2.171  -3.229  -8.990  1.00  0.00           O  
ATOM    275  CB  LYS B   7      -0.537  -4.642 -11.488  1.00  0.00           C  
ATOM    276  CD  LYS B   7       1.932  -4.631 -11.036  1.00  0.00           C  
ATOM    277  CE  LYS B   7       3.013  -4.500  -9.976  1.00  0.00           C  
ATOM    278  CG  LYS B   7       0.544  -4.511 -10.428  1.00  0.00           C  
ATOM    279  NZ  LYS B   7       4.379  -4.616 -10.558  1.00  0.00           N  
ATOM    280  N   ILE B   8      -2.615  -2.373 -11.006  1.00  0.00           N  
ATOM    281  CA  ILE B   8      -2.855  -1.017 -10.458  1.00  0.00           C  
ATOM    282  C   ILE B   8      -4.095  -1.061  -9.564  1.00  0.00           C  
ATOM    283  O   ILE B   8      -4.147  -0.417  -8.514  1.00  0.00           O  
ATOM    284  CB  ILE B   8      -3.016   0.025 -11.580  1.00  0.00           C  
ATOM    285  CD1 ILE B   8      -2.753   2.512 -12.076  1.00  0.00           C  
ATOM    286  CG1 ILE B   8      -2.890   1.441 -11.015  1.00  0.00           C  
ATOM    287  CG2 ILE B   8      -4.334  -0.178 -12.311  1.00  0.00           C  
ATOM    288  N   ALA B   9      -5.096  -1.766  -9.998  1.00  0.00           N  
ATOM    289  CA  ALA B   9      -6.365  -1.813  -9.234  1.00  0.00           C  
ATOM    290  C   ALA B   9      -6.109  -2.517  -7.900  1.00  0.00           C  
ATOM    291  O   ALA B   9      -6.649  -2.132  -6.862  1.00  0.00           O  
ATOM    292  CB  ALA B   9      -7.443  -2.523 -10.039  1.00  0.00           C  
ATOM    293  N   ALA B  10      -5.382  -3.549  -7.917  1.00  0.00           N  
ATOM    294  CA  ALA B  10      -5.091  -4.353  -6.706  1.00  0.00           C  
ATOM    295  C   ALA B  10      -4.255  -3.506  -5.745  1.00  0.00           C  
ATOM    296  O   ALA B  10      -4.439  -3.555  -4.527  1.00  0.00           O  
ATOM    297  CB  ALA B  10      -4.371  -5.639  -7.084  1.00  0.00           C  
ATOM    298  N   LEU B  11      -3.354  -2.817  -6.305  1.00  0.00           N  
ATOM    299  CA  LEU B  11      -2.401  -2.007  -5.510  1.00  0.00           C  
ATOM    300  C   LEU B  11      -3.171  -0.879  -4.822  1.00  0.00           C  
ATOM    301  O   LEU B  11      -2.896  -0.527  -3.673  1.00  0.00           O  
ATOM    302  CB  LEU B  11      -1.288  -1.457  -6.405  1.00  0.00           C  
ATOM    303  CG  LEU B  11      -0.310  -2.485  -6.978  1.00  0.00           C  
ATOM    304  CD1 LEU B  11       0.630  -1.831  -7.980  1.00  0.00           C  
ATOM    305  CD2 LEU B  11       0.484  -3.150  -5.865  1.00  0.00           C  
ATOM    306  N   LYS B  12      -4.085  -0.316  -5.558  1.00  0.00           N  
ATOM    307  CA  LYS B  12      -4.830   0.849  -5.024  1.00  0.00           C  
ATOM    308  C   LYS B  12      -5.684   0.386  -3.843  1.00  0.00           C  
ATOM    309  O   LYS B  12      -5.824   1.091  -2.842  1.00  0.00           O  
ATOM    310  CB  LYS B  12      -5.690   1.483  -6.119  1.00  0.00           C  
ATOM    311  CD  LYS B  12      -5.808   2.792  -8.257  1.00  0.00           C  
ATOM    312  CE  LYS B  12      -5.011   3.509  -9.335  1.00  0.00           C  
ATOM    313  CG  LYS B  12      -4.893   2.198  -7.198  1.00  0.00           C  
ATOM    314  NZ  LYS B  12      -5.891   4.059 -10.403  1.00  0.00           N  
ATOM    315  N   GLU B  13      -6.300  -0.732  -3.957  1.00  0.00           N  
ATOM    316  CA  GLU B  13      -7.191  -1.249  -2.891  1.00  0.00           C  
ATOM    317  C   GLU B  13      -6.347  -1.566  -1.656  1.00  0.00           C  
ATOM    318  O   GLU B  13      -6.764  -1.330  -0.520  1.00  0.00           O  
ATOM    319  CB  GLU B  13      -7.950  -2.485  -3.379  1.00  0.00           C  
ATOM    320  CD  GLU B  13      -9.676  -3.447  -4.952  1.00  0.00           C  
ATOM    321  CG  GLU B  13      -8.988  -2.193  -4.451  1.00  0.00           C  
ATOM    322  OE1 GLU B  13      -9.215  -4.555  -4.609  1.00  0.00           O  
ATOM    323  OE2 GLU B  13     -10.676  -3.321  -5.690  1.00  0.00           O  
ATOM    324  N   LYS B  14      -5.248  -2.132  -1.871  1.00  0.00           N  
ATOM    325  CA  LYS B  14      -4.341  -2.561  -0.780  1.00  0.00           C  
ATOM    326  C   LYS B  14      -3.814  -1.317  -0.062  1.00  0.00           C  
ATOM    327  O   LYS B  14      -3.667  -1.301   1.161  1.00  0.00           O  
ATOM    328  CB  LYS B  14      -3.196  -3.410  -1.337  1.00  0.00           C  
ATOM    329  CD  LYS B  14      -1.207  -4.872  -0.886  1.00  0.00           C  
ATOM    330  CE  LYS B  14      -0.261  -5.411   0.175  1.00  0.00           C  
ATOM    331  CG  LYS B  14      -2.250  -3.949  -0.277  1.00  0.00           C  
ATOM    332  NZ  LYS B  14       0.767  -6.317  -0.407  1.00  0.00           N  
ATOM    333  N   ILE B  15      -3.514  -0.349  -0.855  1.00  0.00           N  
ATOM    334  CA  ILE B  15      -2.899   0.884  -0.307  1.00  0.00           C  
ATOM    335  C   ILE B  15      -3.921   1.587   0.587  1.00  0.00           C  
ATOM    336  O   ILE B  15      -3.580   2.135   1.637  1.00  0.00           O  
ATOM    337  CB  ILE B  15      -2.408   1.817  -1.430  1.00  0.00           C  
ATOM    338  CD1 ILE B  15      -0.716   3.658  -1.926  1.00  0.00           C  
ATOM    339  CG1 ILE B  15      -1.463   2.880  -0.865  1.00  0.00           C  
ATOM    340  CG2 ILE B  15      -3.588   2.438  -2.160  1.00  0.00           C  
ATOM    341  N   GLN B  16      -5.145   1.616   0.152  1.00  0.00           N  
ATOM    342  CA  GLN B  16      -6.193   2.335   0.917  1.00  0.00           C  
ATOM    343  C   GLN B  16      -6.407   1.617   2.250  1.00  0.00           C  
ATOM    344  O   GLN B  16      -6.610   2.248   3.289  1.00  0.00           O  
ATOM    345  CB  GLN B  16      -7.490   2.409   0.109  1.00  0.00           C  
ATOM    346  CD  GLN B  16      -8.206   4.692   0.918  1.00  0.00           C  
ATOM    347  CG  GLN B  16      -8.585   3.232   0.768  1.00  0.00           C  
ATOM    348  OE1 GLN B  16      -7.843   5.352  -0.055  1.00  0.00           O  
ATOM    349  NE2 GLN B  16      -8.290   5.201   2.142  1.00  0.00           N  
ATOM    350  N   GLN B  17      -6.437   0.355   2.234  1.00  0.00           N  
ATOM    351  CA  GLN B  17      -6.682  -0.464   3.445  1.00  0.00           C  
ATOM    352  C   GLN B  17      -5.506  -0.282   4.406  1.00  0.00           C  
ATOM    353  O   GLN B  17      -5.683  -0.212   5.624  1.00  0.00           O  
ATOM    354  CB  GLN B  17      -6.872  -1.935   3.068  1.00  0.00           C  
ATOM    355  CD  GLN B  17      -8.587  -2.471   4.843  1.00  0.00           C  
ATOM    356  CG  GLN B  17      -7.245  -2.832   4.237  1.00  0.00           C  
ATOM    357  OE1 GLN B  17      -9.462  -1.934   4.163  1.00  0.00           O  
ATOM    358  NE2 GLN B  17      -8.753  -2.765   6.127  1.00  0.00           N  
ATOM    359  N   LEU B  18      -4.372  -0.265   3.845  1.00  0.00           N  
ATOM    360  CA  LEU B  18      -3.124  -0.182   4.641  1.00  0.00           C  
ATOM    361  C   LEU B  18      -3.071   1.183   5.329  1.00  0.00           C  
ATOM    362  O   LEU B  18      -2.640   1.301   6.478  1.00  0.00           O  
ATOM    363  CB  LEU B  18      -1.902  -0.403   3.747  1.00  0.00           C  
ATOM    364  CG  LEU B  18      -1.728  -1.811   3.174  1.00  0.00           C  
ATOM    365  CD1 LEU B  18      -0.584  -1.846   2.172  1.00  0.00           C  
ATOM    366  CD2 LEU B  18      -1.488  -2.819   4.287  1.00  0.00           C  
ATOM    367  N   LYS B  19      -3.470   2.179   4.593  1.00  0.00           N  
ATOM    368  CA  LYS B  19      -3.374   3.559   5.126  1.00  0.00           C  
ATOM    369  C   LYS B  19      -4.336   3.695   6.308  1.00  0.00           C  
ATOM    370  O   LYS B  19      -4.028   4.345   7.309  1.00  0.00           O  
ATOM    371  CB  LYS B  19      -3.688   4.580   4.030  1.00  0.00           C  
ATOM    372  CD  LYS B  19      -3.004   5.699   1.891  1.00  0.00           C  
ATOM    373  CE  LYS B  19      -1.938   5.800   0.812  1.00  0.00           C  
ATOM    374  CG  LYS B  19      -2.623   4.679   2.950  1.00  0.00           C  
ATOM    375  NZ  LYS B  19      -2.318   6.766  -0.256  1.00  0.00           N  
ATOM    376  N   GLU B  20      -5.497   3.164   6.194  1.00  0.00           N  
ATOM    377  CA  GLU B  20      -6.521   3.280   7.260  1.00  0.00           C  
ATOM    378  C   GLU B  20      -6.031   2.522   8.495  1.00  0.00           C  
ATOM    379  O   GLU B  20      -6.226   2.960   9.630  1.00  0.00           O  
ATOM    380  CB  GLU B  20      -7.867   2.740   6.772  1.00  0.00           C  
ATOM    381  CD  GLU B  20      -9.826   2.996   5.198  1.00  0.00           C  
ATOM    382  CG  GLU B  20      -8.526   3.593   5.700  1.00  0.00           C  
ATOM    383  OE1 GLU B  20     -10.374   2.106   5.882  1.00  0.00           O  
ATOM    384  OE2 GLU B  20     -10.296   3.418   4.121  1.00  0.00           O  
ATOM    385  N   GLU B  21      -5.485   1.414   8.280  1.00  0.00           N  
ATOM    386  CA  GLU B  21      -5.012   0.528   9.371  1.00  0.00           C  
ATOM    387  C   GLU B  21      -3.848   1.214  10.088  1.00  0.00           C  
ATOM    388  O   GLU B  21      -3.721   1.139  11.312  1.00  0.00           O  
ATOM    389  CB  GLU B  21      -4.598  -0.835   8.813  1.00  0.00           C  
ATOM    390  CD  GLU B  21      -5.304  -2.989   7.698  1.00  0.00           C  
ATOM    391  CG  GLU B  21      -5.758  -1.673   8.298  1.00  0.00           C  
ATOM    392  OE1 GLU B  21      -4.082  -3.166   7.510  1.00  0.00           O  
ATOM    393  OE2 GLU B  21      -6.171  -3.844   7.417  1.00  0.00           O  
ATOM    394  N   ASN B  22      -3.031   1.813   9.296  1.00  0.00           N  
ATOM    395  CA  ASN B  22      -1.802   2.437   9.843  1.00  0.00           C  
ATOM    396  C   ASN B  22      -2.205   3.610  10.738  1.00  0.00           C  
ATOM    397  O   ASN B  22      -1.604   3.847  11.787  1.00  0.00           O  
ATOM    398  CB  ASN B  22      -0.873   2.876   8.709  1.00  0.00           C  
ATOM    399  CG  ASN B  22       0.471   3.363   9.212  1.00  0.00           C  
ATOM    400  OD1 ASN B  22       1.235   2.602   9.806  1.00  0.00           O  
ATOM    401  ND2 ASN B  22       0.764   4.636   8.975  1.00  0.00           N  
ATOM    402  N   GLN B  23      -3.170   4.363  10.303  1.00  0.00           N  
ATOM    403  CA  GLN B  23      -3.584   5.564  11.068  1.00  0.00           C  
ATOM    404  C   GLN B  23      -4.183   5.114  12.401  1.00  0.00           C  
ATOM    405  O   GLN B  23      -3.971   5.743  13.440  1.00  0.00           O  
ATOM    406  CB  GLN B  23      -4.583   6.396  10.261  1.00  0.00           C  
ATOM    407  CD  GLN B  23      -5.928   8.525  10.075  1.00  0.00           C  
ATOM    408  CG  GLN B  23      -5.002   7.691  10.937  1.00  0.00           C  
ATOM    409  OE1 GLN B  23      -6.271   8.136   8.958  1.00  0.00           O  
ATOM    410  NE2 GLN B  23      -6.337   9.678  10.591  1.00  0.00           N  
ATOM    411  N   ALA B  24      -4.960   4.119  12.384  1.00  0.00           N  
ATOM    412  CA  ALA B  24      -5.644   3.607  13.596  1.00  0.00           C  
ATOM    413  C   ALA B  24      -4.591   3.053  14.557  1.00  0.00           C  
ATOM    414  O   ALA B  24      -4.691   3.215  15.775  1.00  0.00           O  
ATOM    415  CB  ALA B  24      -6.666   2.545  13.219  1.00  0.00           C  
ATOM    416  N   LEU B  25      -3.670   2.391  13.996  1.00  0.00           N  
ATOM    417  CA  LEU B  25      -2.618   1.714  14.792  1.00  0.00           C  
ATOM    418  C   LEU B  25      -1.762   2.779  15.480  1.00  0.00           C  
ATOM    419  O   LEU B  25      -1.346   2.618  16.629  1.00  0.00           O  
ATOM    420  CB  LEU B  25      -1.769   0.808  13.898  1.00  0.00           C  
ATOM    421  CG  LEU B  25      -2.468  -0.426  13.325  1.00  0.00           C  
ATOM    422  CD1 LEU B  25      -1.570  -1.136  12.323  1.00  0.00           C  
ATOM    423  CD2 LEU B  25      -2.875  -1.379  14.438  1.00  0.00           C  
ATOM    424  N   GLU B  26      -1.489   3.817  14.743  1.00  0.00           N  
ATOM    425  CA  GLU B  26      -0.591   4.868  15.277  1.00  0.00           C  
ATOM    426  C   GLU B  26      -1.282   5.550  16.459  1.00  0.00           C  
ATOM    427  O   GLU B  26      -0.648   5.890  17.459  1.00  0.00           O  
ATOM    428  CB  GLU B  26      -0.235   5.876  14.182  1.00  0.00           C  
ATOM    429  CD  GLU B  26       0.942   6.323  11.993  1.00  0.00           C  
ATOM    430  CG  GLU B  26       0.661   5.315  13.090  1.00  0.00           C  
ATOM    431  OE1 GLU B  26       0.290   7.388  11.983  1.00  0.00           O  
ATOM    432  OE2 GLU B  26       1.815   6.048  11.143  1.00  0.00           O  
ATOM    433  N   TYR B  27      -2.531   5.816  16.345  1.00  0.00           N  
ATOM    434  CA  TYR B  27      -3.285   6.518  17.411  1.00  0.00           C  
ATOM    435  C   TYR B  27      -3.342   5.618  18.646  1.00  0.00           C  
ATOM    436  O   TYR B  27      -3.238   6.086  19.781  1.00  0.00           O  
ATOM    437  CB  TYR B  27      -4.688   6.884  16.923  1.00  0.00           C  
ATOM    438  CG  TYR B  27      -4.708   7.981  15.883  1.00  0.00           C  
ATOM    439  OH  TYR B  27      -4.748  11.004  13.027  1.00  0.00           O  
ATOM    440  CZ  TYR B  27      -4.736  10.003  13.972  1.00  0.00           C  
ATOM    441  CD1 TYR B  27      -3.581   8.758  15.647  1.00  0.00           C  
ATOM    442  CE1 TYR B  27      -3.590   9.764  14.699  1.00  0.00           C  
ATOM    443  CD2 TYR B  27      -5.854   8.237  15.141  1.00  0.00           C  
ATOM    444  CE2 TYR B  27      -5.882   9.238  14.188  1.00  0.00           C  
ATOM    445  N   GLY B  28      -3.564   4.403  18.430  1.00  0.00           N  
ATOM    446  CA  GLY B  28      -3.711   3.409  19.522  1.00  0.00           C  
ATOM    447  C   GLY B  28      -2.368   3.267  20.239  1.00  0.00           C  
ATOM    448  O   GLY B  28      -2.310   3.131  21.463  1.00  0.00           O  
TER                                                                             
END
