# Supplementary material for: Self-assembly and regulation of protein cages from pre-organised coiled-coil modules
Source: Nat Commun. 2021 Feb 11;12:939. doi: 10.1038/s41467-021-21184-6 (PMC7878516; doi:10.1038/s41467-021-21184-6)
Supplement: Supplementary file 3 — Supplementary Software 1 [file 41467_2021_21184_MOESM3_ESM.zip › building_blocks/p1_p2.pdb]

MODEL
ATOM      1  N   ILE A   1       0.782   3.433 -21.188  1.00  0.00           N  
ATOM      2  CA  ILE A   1       1.841   2.544 -20.652  1.00  0.00           C  
ATOM      3  C   ILE A   1       2.751   3.363 -19.735  1.00  0.00           C  
ATOM      4  O   ILE A   1       3.201   2.886 -18.692  1.00  0.00           O  
ATOM      5  CB  ILE A   1       2.646   1.878 -21.784  1.00  0.00           C  
ATOM      6  CD1 ILE A   1       2.385   0.392 -23.838  1.00  0.00           C  
ATOM      7  CG1 ILE A   1       1.770   0.881 -22.545  1.00  0.00           C  
ATOM      8  CG2 ILE A   1       3.902   1.223 -21.231  1.00  0.00           C  
ATOM      9  N   GLN A   2       3.061   4.556 -20.141  1.00  0.00           N  
ATOM     10  CA  GLN A   2       3.992   5.399 -19.353  1.00  0.00           C  
ATOM     11  C   GLN A   2       3.330   5.744 -18.018  1.00  0.00           C  
ATOM     12  O   GLN A   2       3.982   5.780 -16.973  1.00  0.00           O  
ATOM     13  CB  GLN A   2       4.364   6.661 -20.134  1.00  0.00           C  
ATOM     14  CD  GLN A   2       6.743   6.827 -19.303  1.00  0.00           C  
ATOM     15  CG  GLN A   2       5.408   7.529 -19.451  1.00  0.00           C  
ATOM     16  OE1 GLN A   2       7.312   6.342 -20.282  1.00  0.00           O  
ATOM     17  NE2 GLN A   2       7.248   6.770 -18.077  1.00  0.00           N  
ATOM     18  N   ALA A   3       2.109   6.059 -18.040  1.00  0.00           N  
ATOM     19  CA  ALA A   3       1.354   6.461 -16.829  1.00  0.00           C  
ATOM     20  C   ALA A   3       1.257   5.256 -15.890  1.00  0.00           C  
ATOM     21  O   ALA A   3       1.353   5.391 -14.669  1.00  0.00           O  
ATOM     22  CB  ALA A   3      -0.023   6.981 -17.211  1.00  0.00           C  
ATOM     23  N   LEU A   4       1.023   4.158 -16.477  1.00  0.00           N  
ATOM     24  CA  LEU A   4       0.812   2.910 -15.705  1.00  0.00           C  
ATOM     25  C   LEU A   4       2.122   2.537 -15.008  1.00  0.00           C  
ATOM     26  O   LEU A   4       2.127   2.071 -13.867  1.00  0.00           O  
ATOM     27  CB  LEU A   4       0.330   1.786 -16.625  1.00  0.00           C  
ATOM     28  CG  LEU A   4      -1.074   1.945 -17.211  1.00  0.00           C  
ATOM     29  CD1 LEU A   4      -1.356   0.856 -18.235  1.00  0.00           C  
ATOM     30  CD2 LEU A   4      -2.123   1.920 -16.110  1.00  0.00           C  
ATOM     31  N   GLU A   5       3.193   2.712 -15.728  1.00  0.00           N  
ATOM     32  CA  GLU A   5       4.508   2.298 -15.184  1.00  0.00           C  
ATOM     33  C   GLU A   5       4.843   3.184 -13.983  1.00  0.00           C  
ATOM     34  O   GLU A   5       5.394   2.721 -12.983  1.00  0.00           O  
ATOM     35  CB  GLU A   5       5.588   2.391 -16.264  1.00  0.00           C  
ATOM     36  CD  GLU A   5       6.495   1.525 -18.456  1.00  0.00           C  
ATOM     37  CG  GLU A   5       5.444   1.364 -17.375  1.00  0.00           C  
ATOM     38  OE1 GLU A   5       7.212   2.547 -18.440  1.00  0.00           O  
ATOM     39  OE2 GLU A   5       6.601   0.629 -19.320  1.00  0.00           O  
ATOM     40  N   GLU A   6       4.592   4.436 -14.079  1.00  0.00           N  
ATOM     41  CA  GLU A   6       4.920   5.391 -12.994  1.00  0.00           C  
ATOM     42  C   GLU A   6       4.054   5.066 -11.776  1.00  0.00           C  
ATOM     43  O   GLU A   6       4.508   5.140 -10.632  1.00  0.00           O  
ATOM     44  CB  GLU A   6       4.703   6.831 -13.464  1.00  0.00           C  
ATOM     45  CD  GLU A   6       5.416   8.706 -14.999  1.00  0.00           C  
ATOM     46  CG  GLU A   6       5.698   7.297 -14.514  1.00  0.00           C  
ATOM     47  OE1 GLU A   6       4.662   9.430 -14.315  1.00  0.00           O  
ATOM     48  OE2 GLU A   6       5.948   9.085 -16.063  1.00  0.00           O  
ATOM     49  N   GLU A   7       2.854   4.788 -12.016  1.00  0.00           N  
ATOM     50  CA  GLU A   7       1.868   4.512 -10.944  1.00  0.00           C  
ATOM     51  C   GLU A   7       2.261   3.214 -10.238  1.00  0.00           C  
ATOM     52  O   GLU A   7       2.140   3.090  -9.018  1.00  0.00           O  
ATOM     53  CB  GLU A   7       0.455   4.425 -11.525  1.00  0.00           C  
ATOM     54  CD  GLU A   7      -1.467   5.614 -12.652  1.00  0.00           C  
ATOM     55  CG  GLU A   7      -0.091   5.750 -12.030  1.00  0.00           C  
ATOM     56  OE1 GLU A   7      -1.912   4.466 -12.864  1.00  0.00           O  
ATOM     57  OE2 GLU A   7      -2.099   6.655 -12.929  1.00  0.00           O  
ATOM     58  N   ASN A   8       2.673   2.292 -11.037  1.00  0.00           N  
ATOM     59  CA  ASN A   8       2.994   0.948 -10.501  1.00  0.00           C  
ATOM     60  C   ASN A   8       4.213   1.063  -9.584  1.00  0.00           C  
ATOM     61  O   ASN A   8       4.290   0.411  -8.541  1.00  0.00           O  
ATOM     62  CB  ASN A   8       3.230  -0.042 -11.643  1.00  0.00           C  
ATOM     63  CG  ASN A   8       3.393  -1.468 -11.154  1.00  0.00           C  
ATOM     64  OD1 ASN A   8       4.479  -2.041 -11.232  1.00  0.00           O  
ATOM     65  ND2 ASN A   8       2.310  -2.045 -10.647  1.00  0.00           N  
ATOM     66  N   ALA A   9       5.173   1.837  -9.991  1.00  0.00           N  
ATOM     67  CA  ALA A   9       6.422   1.959  -9.202  1.00  0.00           C  
ATOM     68  C   ALA A   9       6.096   2.631  -7.867  1.00  0.00           C  
ATOM     69  O   ALA A   9       6.641   2.271  -6.822  1.00  0.00           O  
ATOM     70  CB  ALA A   9       7.466   2.746  -9.980  1.00  0.00           C  
ATOM     71  N   GLN A  10       5.303   3.611  -7.889  1.00  0.00           N  
ATOM     72  CA  GLN A  10       4.936   4.383  -6.678  1.00  0.00           C  
ATOM     73  C   GLN A  10       4.140   3.474  -5.739  1.00  0.00           C  
ATOM     74  O   GLN A  10       4.298   3.524  -4.518  1.00  0.00           O  
ATOM     75  CB  GLN A  10       4.135   5.629  -7.059  1.00  0.00           C  
ATOM     76  CD  GLN A  10       5.060   7.134  -5.254  1.00  0.00           C  
ATOM     77  CG  GLN A  10       3.815   6.544  -5.889  1.00  0.00           C  
ATOM     78  OE1 GLN A  10       5.883   7.747  -5.932  1.00  0.00           O  
ATOM     79  NE2 GLN A  10       5.200   6.948  -3.946  1.00  0.00           N  
ATOM     80  N   LEU A  11       3.298   2.731  -6.326  1.00  0.00           N  
ATOM     81  CA  LEU A  11       2.386   1.854  -5.554  1.00  0.00           C  
ATOM     82  C   LEU A  11       3.215   0.774  -4.857  1.00  0.00           C  
ATOM     83  O   LEU A  11       2.942   0.397  -3.717  1.00  0.00           O  
ATOM     84  CB  LEU A  11       1.329   1.238  -6.473  1.00  0.00           C  
ATOM     85  CG  LEU A  11       0.296   2.202  -7.059  1.00  0.00           C  
ATOM     86  CD1 LEU A  11      -0.579   1.495  -8.083  1.00  0.00           C  
ATOM     87  CD2 LEU A  11      -0.562   2.806  -5.958  1.00  0.00           C  
ATOM     88  N   GLU A  12       4.180   0.277  -5.577  1.00  0.00           N  
ATOM     89  CA  GLU A  12       4.990  -0.839  -5.033  1.00  0.00           C  
ATOM     90  C   GLU A  12       5.787  -0.327  -3.832  1.00  0.00           C  
ATOM     91  O   GLU A  12       5.953  -1.027  -2.832  1.00  0.00           O  
ATOM     92  CB  GLU A  12       5.913  -1.407  -6.113  1.00  0.00           C  
ATOM     93  CD  GLU A  12       6.125  -2.643  -8.306  1.00  0.00           C  
ATOM     94  CG  GLU A  12       5.186  -2.147  -7.224  1.00  0.00           C  
ATOM     95  OE1 GLU A  12       7.310  -2.249  -8.290  1.00  0.00           O  
ATOM     96  OE2 GLU A  12       5.677  -3.426  -9.169  1.00  0.00           O  
ATOM     97  N   GLN A  13       6.330   0.828  -3.928  1.00  0.00           N  
ATOM     98  CA  GLN A  13       7.163   1.400  -2.843  1.00  0.00           C  
ATOM     99  C   GLN A  13       6.274   1.655  -1.625  1.00  0.00           C  
ATOM    100  O   GLN A  13       6.682   1.444  -0.482  1.00  0.00           O  
ATOM    101  CB  GLN A  13       7.847   2.685  -3.313  1.00  0.00           C  
ATOM    102  CD  GLN A  13       9.522   3.767  -4.863  1.00  0.00           C  
ATOM    103  CG  GLN A  13       8.923   2.467  -4.364  1.00  0.00           C  
ATOM    104  OE1 GLN A  13       8.878   4.816  -4.820  1.00  0.00           O  
ATOM    105  NE2 GLN A  13      10.759   3.703  -5.341  1.00  0.00           N  
ATOM    106  N   GLU A  14       5.145   2.146  -1.865  1.00  0.00           N  
ATOM    107  CA  GLU A  14       4.188   2.512  -0.793  1.00  0.00           C  
ATOM    108  C   GLU A  14       3.730   1.235  -0.087  1.00  0.00           C  
ATOM    109  O   GLU A  14       3.560   1.207   1.133  1.00  0.00           O  
ATOM    110  CB  GLU A  14       3.002   3.284  -1.374  1.00  0.00           C  
ATOM    111  CD  GLU A  14       2.167   5.384  -2.502  1.00  0.00           C  
ATOM    112  CG  GLU A  14       3.353   4.674  -1.879  1.00  0.00           C  
ATOM    113  OE1 GLU A  14       1.021   4.945  -2.268  1.00  0.00           O  
ATOM    114  OE2 GLU A  14       2.383   6.379  -3.225  1.00  0.00           O  
ATOM    115  N   ASN A  15       3.513   0.249  -0.887  1.00  0.00           N  
ATOM    116  CA  ASN A  15       2.969  -1.022  -0.350  1.00  0.00           C  
ATOM    117  C   ASN A  15       4.017  -1.655   0.567  1.00  0.00           C  
ATOM    118  O   ASN A  15       3.691  -2.225   1.610  1.00  0.00           O  
ATOM    119  CB  ASN A  15       2.568  -1.958  -1.492  1.00  0.00           C  
ATOM    120  CG  ASN A  15       1.849  -3.200  -1.002  1.00  0.00           C  
ATOM    121  OD1 ASN A  15       2.380  -4.308  -1.080  1.00  0.00           O  
ATOM    122  ND2 ASN A  15       0.635  -3.017  -0.495  1.00  0.00           N  
ATOM    123  N   ALA A  16       5.249  -1.606   0.160  1.00  0.00           N  
ATOM    124  CA  ALA A  16       6.326  -2.251   0.949  1.00  0.00           C  
ATOM    125  C   ALA A  16       6.464  -1.517   2.284  1.00  0.00           C  
ATOM    126  O   ALA A  16       6.687  -2.131   3.329  1.00  0.00           O  
ATOM    127  CB  ALA A  16       7.633  -2.239   0.171  1.00  0.00           C  
ATOM    128  N   ALA A  17       6.411  -0.257   2.261  1.00  0.00           N  
ATOM    129  CA  ALA A  17       6.575   0.581   3.473  1.00  0.00           C  
ATOM    130  C   ALA A  17       5.395   0.324   4.411  1.00  0.00           C  
ATOM    131  O   ALA A  17       5.551   0.271   5.633  1.00  0.00           O  
ATOM    132  CB  ALA A  17       6.672   2.050   3.092  1.00  0.00           C  
ATOM    133  N   LEU A  18       4.276   0.229   3.825  1.00  0.00           N  
ATOM    134  CA  LEU A  18       3.020   0.068   4.597  1.00  0.00           C  
ATOM    135  C   LEU A  18       3.044  -1.293   5.294  1.00  0.00           C  
ATOM    136  O   LEU A  18       2.600  -1.433   6.434  1.00  0.00           O  
ATOM    137  CB  LEU A  18       1.805   0.202   3.677  1.00  0.00           C  
ATOM    138  CG  LEU A  18       1.549   1.592   3.090  1.00  0.00           C  
ATOM    139  CD1 LEU A  18       0.425   1.544   2.066  1.00  0.00           C  
ATOM    140  CD2 LEU A  18       1.219   2.588   4.191  1.00  0.00           C  
ATOM    141  N   GLU A  19       3.522  -2.267   4.574  1.00  0.00           N  
ATOM    142  CA  GLU A  19       3.509  -3.646   5.118  1.00  0.00           C  
ATOM    143  C   GLU A  19       4.454  -3.709   6.319  1.00  0.00           C  
ATOM    144  O   GLU A  19       4.171  -4.371   7.319  1.00  0.00           O  
ATOM    145  CB  GLU A  19       3.913  -4.652   4.038  1.00  0.00           C  
ATOM    146  CD  GLU A  19       3.348  -5.771   1.845  1.00  0.00           C  
ATOM    147  CG  GLU A  19       2.888  -4.814   2.927  1.00  0.00           C  
ATOM    148  OE1 GLU A  19       4.535  -6.160   1.861  1.00  0.00           O  
ATOM    149  OE2 GLU A  19       2.522  -6.134   0.982  1.00  0.00           O  
ATOM    150  N   GLU A  20       5.578  -3.105   6.222  1.00  0.00           N  
ATOM    151  CA  GLU A  20       6.588  -3.142   7.308  1.00  0.00           C  
ATOM    152  C   GLU A  20       6.025  -2.407   8.526  1.00  0.00           C  
ATOM    153  O   GLU A  20       6.228  -2.820   9.669  1.00  0.00           O  
ATOM    154  CB  GLU A  20       7.903  -2.517   6.838  1.00  0.00           C  
ATOM    155  CD  GLU A  20       9.445  -3.977   8.206  1.00  0.00           C  
ATOM    156  CG  GLU A  20       9.016  -2.562   7.872  1.00  0.00           C  
ATOM    157  OE1 GLU A  20       9.170  -4.888   7.396  1.00  0.00           O  
ATOM    158  OE2 GLU A  20      10.056  -4.176   9.277  1.00  0.00           O  
ATOM    159  N   GLU A  21       5.411  -1.340   8.286  1.00  0.00           N  
ATOM    160  CA  GLU A  21       4.860  -0.476   9.358  1.00  0.00           C  
ATOM    161  C   GLU A  21       3.732  -1.230  10.064  1.00  0.00           C  
ATOM    162  O   GLU A  21       3.579  -1.150  11.284  1.00  0.00           O  
ATOM    163  CB  GLU A  21       4.366   0.850   8.776  1.00  0.00           C  
ATOM    164  CD  GLU A  21       4.945   3.034   7.648  1.00  0.00           C  
ATOM    165  CG  GLU A  21       5.475   1.758   8.271  1.00  0.00           C  
ATOM    166  OE1 GLU A  21       3.718   3.127   7.436  1.00  0.00           O  
ATOM    167  OE2 GLU A  21       5.757   3.942   7.371  1.00  0.00           O  
ATOM    168  N   ILE A  22       2.970  -1.892   9.264  1.00  0.00           N  
ATOM    169  CA  ILE A  22       1.777  -2.589   9.801  1.00  0.00           C  
ATOM    170  C   ILE A  22       2.241  -3.722  10.718  1.00  0.00           C  
ATOM    171  O   ILE A  22       1.640  -3.985  11.761  1.00  0.00           O  
ATOM    172  CB  ILE A  22       0.878  -3.122   8.670  1.00  0.00           C  
ATOM    173  CD1 ILE A  22      -1.532  -3.762   8.142  1.00  0.00           C  
ATOM    174  CG1 ILE A  22      -0.501  -3.498   9.217  1.00  0.00           C  
ATOM    175  CG2 ILE A  22       1.547  -4.293   7.965  1.00  0.00           C  
ATOM    176  N   ALA A  23       3.260  -4.416  10.311  1.00  0.00           N  
ATOM    177  CA  ALA A  23       3.741  -5.576  11.100  1.00  0.00           C  
ATOM    178  C   ALA A  23       4.289  -5.069  12.435  1.00  0.00           C  
ATOM    179  O   ALA A  23       4.102  -5.695  13.479  1.00  0.00           O  
ATOM    180  CB  ALA A  23       4.798  -6.345  10.322  1.00  0.00           C  
ATOM    181  N   GLN A  24       4.996  -4.025  12.412  1.00  0.00           N  
ATOM    182  CA  GLN A  24       5.628  -3.450  13.624  1.00  0.00           C  
ATOM    183  C   GLN A  24       4.527  -2.953  14.562  1.00  0.00           C  
ATOM    184  O   GLN A  24       4.621  -3.088  15.783  1.00  0.00           O  
ATOM    185  CB  GLN A  24       6.588  -2.321  13.243  1.00  0.00           C  
ATOM    186  CD  GLN A  24       8.723  -1.637  12.080  1.00  0.00           C  
ATOM    187  CG  GLN A  24       7.835  -2.788  12.510  1.00  0.00           C  
ATOM    188  OE1 GLN A  24       8.797  -0.611  12.756  1.00  0.00           O  
ATOM    189  NE2 GLN A  24       9.400  -1.804  10.950  1.00  0.00           N  
ATOM    190  N   LEU A  25       3.571  -2.363  13.976  1.00  0.00           N  
ATOM    191  CA  LEU A  25       2.467  -1.744  14.748  1.00  0.00           C  
ATOM    192  C   LEU A  25       1.675  -2.852  15.444  1.00  0.00           C  
ATOM    193  O   LEU A  25       1.234  -2.700  16.585  1.00  0.00           O  
ATOM    194  CB  LEU A  25       1.571  -0.911  13.829  1.00  0.00           C  
ATOM    195  CG  LEU A  25       2.195   0.357  13.242  1.00  0.00           C  
ATOM    196  CD1 LEU A  25       1.264   0.990  12.219  1.00  0.00           C  
ATOM    197  CD2 LEU A  25       2.524   1.353  14.344  1.00  0.00           C  
ATOM    198  N   GLU A  26       1.479  -3.919  14.724  1.00  0.00           N  
ATOM    199  CA  GLU A  26       0.647  -5.019  15.269  1.00  0.00           C  
ATOM    200  C   GLU A  26       1.369  -5.632  16.470  1.00  0.00           C  
ATOM    201  O   GLU A  26       0.747  -5.995  17.470  1.00  0.00           O  
ATOM    202  CB  GLU A  26       0.372  -6.068  14.190  1.00  0.00           C  
ATOM    203  CD  GLU A  26      -0.749  -6.632  11.998  1.00  0.00           C  
ATOM    204  CG  GLU A  26      -0.548  -5.588  13.078  1.00  0.00           C  
ATOM    205  OE1 GLU A  26      -0.027  -7.651  12.014  1.00  0.00           O  
ATOM    206  OE2 GLU A  26      -1.629  -6.431  11.134  1.00  0.00           O  
ATOM    207  N   TYR A  27       2.632  -5.817  16.373  1.00  0.00           N  
ATOM    208  CA  TYR A  27       3.420  -6.447  17.459  1.00  0.00           C  
ATOM    209  C   TYR A  27       3.406  -5.522  18.677  1.00  0.00           C  
ATOM    210  O   TYR A  27       3.323  -5.975  19.820  1.00  0.00           O  
ATOM    211  CB  TYR A  27       4.849  -6.729  16.990  1.00  0.00           C  
ATOM    212  CG  TYR A  27       5.710  -7.413  18.028  1.00  0.00           C  
ATOM    213  OH  TYR A  27       8.072  -9.308  20.877  1.00  0.00           O  
ATOM    214  CZ  TYR A  27       7.291  -8.679  19.935  1.00  0.00           C  
ATOM    215  CD1 TYR A  27       5.578  -8.772  18.278  1.00  0.00           C  
ATOM    216  CE1 TYR A  27       6.361  -9.406  19.224  1.00  0.00           C  
ATOM    217  CD2 TYR A  27       6.653  -6.696  18.754  1.00  0.00           C  
ATOM    218  CE2 TYR A  27       7.445  -7.313  19.704  1.00  0.00           C  
ATOM    219  N   GLY A  28       3.548  -4.299  18.437  1.00  0.00           N  
ATOM    220  CA  GLY A  28       3.621  -3.277  19.509  1.00  0.00           C  
ATOM    221  C   GLY A  28       2.266  -3.211  20.215  1.00  0.00           C  
ATOM    222  O   GLY A  28       2.190  -3.056  21.435  1.00  0.00           O  
TER                                                                             
ATOM    223  N   ILE B   1      -0.505  -3.546 -21.094  1.00  0.00           N  
ATOM    224  CA  ILE B   1      -1.380  -2.496 -20.520  1.00  0.00           C  
ATOM    225  C   ILE B   1      -2.459  -3.168 -19.669  1.00  0.00           C  
ATOM    226  O   ILE B   1      -2.833  -2.670 -18.605  1.00  0.00           O  
ATOM    227  CB  ILE B   1      -2.006  -1.619 -21.620  1.00  0.00           C  
ATOM    228  CD1 ILE B   1      -1.399  -0.099 -23.575  1.00  0.00           C  
ATOM    229  CG1 ILE B   1      -0.929  -0.774 -22.305  1.00  0.00           C  
ATOM    230  CG2 ILE B   1      -3.121  -0.759 -21.046  1.00  0.00           C  
ATOM    231  N   ALA B   2      -2.981  -4.253 -20.158  1.00  0.00           N  
ATOM    232  CA  ALA B   2      -4.085  -4.935 -19.440  1.00  0.00           C  
ATOM    233  C   ALA B   2      -3.546  -5.477 -18.115  1.00  0.00           C  
ATOM    234  O   ALA B   2      -4.226  -5.438 -17.088  1.00  0.00           O  
ATOM    235  CB  ALA B   2      -4.669  -6.046 -20.299  1.00  0.00           C  
ATOM    236  N   GLN B   3      -2.409  -6.030 -18.127  1.00  0.00           N  
ATOM    237  CA  GLN B   3      -1.793  -6.634 -16.921  1.00  0.00           C  
ATOM    238  C   GLN B   3      -1.494  -5.523 -15.913  1.00  0.00           C  
ATOM    239  O   GLN B   3      -1.659  -5.697 -14.704  1.00  0.00           O  
ATOM    240  CB  GLN B   3      -0.524  -7.403 -17.295  1.00  0.00           C  
ATOM    241  CD  GLN B   3       0.503  -9.356 -18.523  1.00  0.00           C  
ATOM    242  CG  GLN B   3      -0.779  -8.665 -18.103  1.00  0.00           C  
ATOM    243  OE1 GLN B   3       1.550  -8.721 -18.648  1.00  0.00           O  
ATOM    244  NE2 GLN B   3       0.424 -10.664 -18.743  1.00  0.00           N  
ATOM    245  N   LEU B   4      -1.025  -4.467 -16.421  1.00  0.00           N  
ATOM    246  CA  LEU B   4      -0.603  -3.324 -15.577  1.00  0.00           C  
ATOM    247  C   LEU B   4      -1.841  -2.731 -14.901  1.00  0.00           C  
ATOM    248  O   LEU B   4      -1.801  -2.327 -13.737  1.00  0.00           O  
ATOM    249  CB  LEU B   4       0.128  -2.277 -16.420  1.00  0.00           C  
ATOM    250  CG  LEU B   4       1.496  -2.685 -16.971  1.00  0.00           C  
ATOM    251  CD1 LEU B   4       2.028  -1.627 -17.926  1.00  0.00           C  
ATOM    252  CD2 LEU B   4       2.483  -2.921 -15.839  1.00  0.00           C  
ATOM    253  N   LYS B   5      -2.890  -2.659 -15.666  1.00  0.00           N  
ATOM    254  CA  LYS B   5      -4.121  -2.015 -15.149  1.00  0.00           C  
ATOM    255  C   LYS B   5      -4.678  -2.868 -14.008  1.00  0.00           C  
ATOM    256  O   LYS B   5      -5.171  -2.348 -13.005  1.00  0.00           O  
ATOM    257  CB  LYS B   5      -5.148  -1.844 -16.270  1.00  0.00           C  
ATOM    258  CD  LYS B   5      -5.821  -0.693 -18.397  1.00  0.00           C  
ATOM    259  CE  LYS B   5      -5.440   0.350 -19.434  1.00  0.00           C  
ATOM    260  CG  LYS B   5      -4.765  -0.802 -17.309  1.00  0.00           C  
ATOM    261  NZ  LYS B   5      -6.444   0.438 -20.529  1.00  0.00           N  
ATOM    262  N   GLU B   6      -4.670  -4.144 -14.162  1.00  0.00           N  
ATOM    263  CA  GLU B   6      -5.234  -5.056 -13.138  1.00  0.00           C  
ATOM    264  C   GLU B   6      -4.381  -4.958 -11.872  1.00  0.00           C  
ATOM    265  O   GLU B   6      -4.896  -4.985 -10.753  1.00  0.00           O  
ATOM    266  CB  GLU B   6      -5.284  -6.491 -13.667  1.00  0.00           C  
ATOM    267  CD  GLU B   6      -6.277  -8.123 -15.319  1.00  0.00           C  
ATOM    268  CG  GLU B   6      -6.298  -6.707 -14.779  1.00  0.00           C  
ATOM    269  OE1 GLU B   6      -5.349  -8.880 -14.965  1.00  0.00           O  
ATOM    270  OE2 GLU B   6      -7.189  -8.476 -16.096  1.00  0.00           O  
ATOM    271  N   LYS B   7      -3.139  -4.918 -12.041  1.00  0.00           N  
ATOM    272  CA  LYS B   7      -2.174  -4.882 -10.915  1.00  0.00           C  
ATOM    273  C   LYS B   7      -2.340  -3.556 -10.170  1.00  0.00           C  
ATOM    274  O   LYS B   7      -2.261  -3.501  -8.942  1.00  0.00           O  
ATOM    275  CB  LYS B   7      -0.744  -5.058 -11.429  1.00  0.00           C  
ATOM    276  CD  LYS B   7       1.688  -5.387 -10.904  1.00  0.00           C  
ATOM    277  CE  LYS B   7       2.741  -5.428  -9.808  1.00  0.00           C  
ATOM    278  CG  LYS B   7       0.309  -5.099 -10.334  1.00  0.00           C  
ATOM    279  NZ  LYS B   7       4.098  -5.709 -10.352  1.00  0.00           N  
ATOM    280  N   ASN B   8      -2.518  -2.547 -10.944  1.00  0.00           N  
ATOM    281  CA  ASN B   8      -2.595  -1.183 -10.369  1.00  0.00           C  
ATOM    282  C   ASN B   8      -3.862  -1.080  -9.518  1.00  0.00           C  
ATOM    283  O   ASN B   8      -3.866  -0.457  -8.455  1.00  0.00           O  
ATOM    284  CB  ASN B   8      -2.566  -0.131 -11.479  1.00  0.00           C  
ATOM    285  CG  ASN B   8      -1.193   0.018 -12.105  1.00  0.00           C  
ATOM    286  OD1 ASN B   8      -0.184  -0.356 -11.506  1.00  0.00           O  
ATOM    287  ND2 ASN B   8      -1.151   0.565 -13.314  1.00  0.00           N  
ATOM    288  N   ALA B   9      -4.928  -1.641 -10.008  1.00  0.00           N  
ATOM    289  CA  ALA B   9      -6.221  -1.532  -9.289  1.00  0.00           C  
ATOM    290  C   ALA B   9      -6.111  -2.287  -7.964  1.00  0.00           C  
ATOM    291  O   ALA B   9      -6.634  -1.852  -6.937  1.00  0.00           O  
ATOM    292  CB  ALA B   9      -7.352  -2.078 -10.147  1.00  0.00           C  
ATOM    293  N   ALA B  10      -5.526  -3.409  -7.976  1.00  0.00           N  
ATOM    294  CA  ALA B  10      -5.392  -4.261  -6.770  1.00  0.00           C  
ATOM    295  C   ALA B  10      -4.490  -3.546  -5.762  1.00  0.00           C  
ATOM    296  O   ALA B  10      -4.726  -3.588  -4.554  1.00  0.00           O  
ATOM    297  CB  ALA B  10      -4.834  -5.626  -7.144  1.00  0.00           C  
ATOM    298  N   LEU B  11      -3.484  -2.978  -6.270  1.00  0.00           N  
ATOM    299  CA  LEU B  11      -2.464  -2.310  -5.426  1.00  0.00           C  
ATOM    300  C   LEU B  11      -3.105  -1.097  -4.750  1.00  0.00           C  
ATOM    301  O   LEU B  11      -2.833  -0.797  -3.586  1.00  0.00           O  
ATOM    302  CB  LEU B  11      -1.254  -1.904  -6.269  1.00  0.00           C  
ATOM    303  CG  LEU B  11      -0.398  -3.046  -6.821  1.00  0.00           C  
ATOM    304  CD1 LEU B  11       0.659  -2.512  -7.776  1.00  0.00           C  
ATOM    305  CD2 LEU B  11       0.256  -3.823  -5.689  1.00  0.00           C  
ATOM    306  N   LYS B  12      -3.905  -0.415  -5.516  1.00  0.00           N  
ATOM    307  CA  LYS B  12      -4.511   0.836  -4.998  1.00  0.00           C  
ATOM    308  C   LYS B  12      -5.466   0.482  -3.857  1.00  0.00           C  
ATOM    309  O   LYS B  12      -5.553   1.194  -2.854  1.00  0.00           O  
ATOM    310  CB  LYS B  12      -5.235   1.585  -6.119  1.00  0.00           C  
ATOM    311  CD  LYS B  12      -5.091   2.911  -8.245  1.00  0.00           C  
ATOM    312  CE  LYS B  12      -4.163   3.523  -9.282  1.00  0.00           C  
ATOM    313  CG  LYS B  12      -4.307   2.195  -7.157  1.00  0.00           C  
ATOM    314  NZ  LYS B  12      -4.919   4.192 -10.377  1.00  0.00           N  
ATOM    315  N   GLU B  13      -6.220  -0.547  -4.011  1.00  0.00           N  
ATOM    316  CA  GLU B  13      -7.215  -0.944  -2.987  1.00  0.00           C  
ATOM    317  C   GLU B  13      -6.472  -1.373  -1.721  1.00  0.00           C  
ATOM    318  O   GLU B  13      -6.902  -1.088  -0.602  1.00  0.00           O  
ATOM    319  CB  GLU B  13      -8.109  -2.067  -3.516  1.00  0.00           C  
ATOM    320  CD  GLU B  13     -10.206  -1.402  -2.275  1.00  0.00           C  
ATOM    321  CG  GLU B  13      -9.199  -2.501  -2.549  1.00  0.00           C  
ATOM    322  OE1 GLU B  13     -10.293  -0.459  -3.090  1.00  0.00           O  
ATOM    323  OE2 GLU B  13     -10.910  -1.483  -1.246  1.00  0.00           O  
ATOM    324  N   LYS B  14      -5.450  -2.081  -1.890  1.00  0.00           N  
ATOM    325  CA  LYS B  14      -4.654  -2.626  -0.764  1.00  0.00           C  
ATOM    326  C   LYS B  14      -3.998  -1.463  -0.019  1.00  0.00           C  
ATOM    327  O   LYS B  14      -3.902  -1.465   1.209  1.00  0.00           O  
ATOM    328  CB  LYS B  14      -3.610  -3.619  -1.277  1.00  0.00           C  
ATOM    329  CD  LYS B  14      -1.852  -5.331  -0.751  1.00  0.00           C  
ATOM    330  CE  LYS B  14      -1.030  -5.991   0.345  1.00  0.00           C  
ATOM    331  CG  LYS B  14      -2.788  -4.278  -0.181  1.00  0.00           C  
ATOM    332  NZ  LYS B  14      -0.108  -7.025  -0.198  1.00  0.00           N  
ATOM    333  N   ASN B  15      -3.540  -0.547  -0.793  1.00  0.00           N  
ATOM    334  CA  ASN B  15      -2.789   0.596  -0.219  1.00  0.00           C  
ATOM    335  C   ASN B  15      -3.745   1.432   0.633  1.00  0.00           C  
ATOM    336  O   ASN B  15      -3.378   1.936   1.696  1.00  0.00           O  
ATOM    337  CB  ASN B  15      -2.141   1.424  -1.331  1.00  0.00           C  
ATOM    338  CG  ASN B  15      -0.950   0.727  -1.958  1.00  0.00           C  
ATOM    339  OD1 ASN B  15      -0.360  -0.174  -1.360  1.00  0.00           O  
ATOM    340  ND2 ASN B  15      -0.593   1.141  -3.168  1.00  0.00           N  
ATOM    341  N   GLN B  16      -4.936   1.617   0.143  1.00  0.00           N  
ATOM    342  CA  GLN B  16      -5.909   2.475   0.861  1.00  0.00           C  
ATOM    343  C   GLN B  16      -6.271   1.802   2.187  1.00  0.00           C  
ATOM    344  O   GLN B  16      -6.431   2.464   3.214  1.00  0.00           O  
ATOM    345  CB  GLN B  16      -7.151   2.714  -0.001  1.00  0.00           C  
ATOM    346  CD  GLN B  16      -7.589   5.079   0.771  1.00  0.00           C  
ATOM    347  CG  GLN B  16      -8.153   3.681   0.609  1.00  0.00           C  
ATOM    348  OE1 GLN B  16      -7.101   5.677  -0.188  1.00  0.00           O  
ATOM    349  NE2 GLN B  16      -7.655   5.604   1.989  1.00  0.00           N  
ATOM    350  N   GLN B  17      -6.469   0.553   2.175  1.00  0.00           N  
ATOM    351  CA  GLN B  17      -6.869  -0.212   3.381  1.00  0.00           C  
ATOM    352  C   GLN B  17      -5.719  -0.175   4.389  1.00  0.00           C  
ATOM    353  O   GLN B  17      -5.933  -0.067   5.597  1.00  0.00           O  
ATOM    354  CB  GLN B  17      -7.236  -1.649   3.006  1.00  0.00           C  
ATOM    355  CD  GLN B  17      -8.807  -3.200   1.778  1.00  0.00           C  
ATOM    356  CG  GLN B  17      -8.518  -1.772   2.198  1.00  0.00           C  
ATOM    357  OE1 GLN B  17      -8.479  -4.146   2.494  1.00  0.00           O  
ATOM    358  NE2 GLN B  17      -9.423  -3.359   0.612  1.00  0.00           N  
ATOM    359  N   LEU B  18      -4.572  -0.317   3.881  1.00  0.00           N  
ATOM    360  CA  LEU B  18      -3.355  -0.388   4.725  1.00  0.00           C  
ATOM    361  C   LEU B  18      -3.148   0.968   5.401  1.00  0.00           C  
ATOM    362  O   LEU B  18      -2.750   1.047   6.564  1.00  0.00           O  
ATOM    363  CB  LEU B  18      -2.141  -0.782   3.882  1.00  0.00           C  
ATOM    364  CG  LEU B  18      -2.133  -2.209   3.330  1.00  0.00           C  
ATOM    365  CD1 LEU B  18      -0.966  -2.410   2.375  1.00  0.00           C  
ATOM    366  CD2 LEU B  18      -2.071  -3.223   4.462  1.00  0.00           C  
ATOM    367  N   LYS B  19      -3.384   1.993   4.635  1.00  0.00           N  
ATOM    368  CA  LYS B  19      -3.125   3.358   5.153  1.00  0.00           C  
ATOM    369  C   LYS B  19      -4.103   3.643   6.294  1.00  0.00           C  
ATOM    370  O   LYS B  19      -3.749   4.266   7.297  1.00  0.00           O  
ATOM    371  CB  LYS B  19      -3.259   4.391   4.032  1.00  0.00           C  
ATOM    372  CD  LYS B  19      -2.353   5.370   1.907  1.00  0.00           C  
ATOM    373  CE  LYS B  19      -1.243   5.309   0.870  1.00  0.00           C  
ATOM    374  CG  LYS B  19      -2.151   4.328   2.994  1.00  0.00           C  
ATOM    375  NZ  LYS B  19      -1.451   6.296  -0.225  1.00  0.00           N  
ATOM    376  N   GLU B  20      -5.322   3.265   6.140  1.00  0.00           N  
ATOM    377  CA  GLU B  20      -6.358   3.539   7.164  1.00  0.00           C  
ATOM    378  C   GLU B  20      -6.017   2.752   8.430  1.00  0.00           C  
ATOM    379  O   GLU B  20      -6.192   3.237   9.549  1.00  0.00           O  
ATOM    380  CB  GLU B  20      -7.745   3.170   6.635  1.00  0.00           C  
ATOM    381  CD  GLU B  20      -9.597   3.645   4.984  1.00  0.00           C  
ATOM    382  CG  GLU B  20      -8.248   4.077   5.524  1.00  0.00           C  
ATOM    383  OE1 GLU B  20     -10.282   2.851   5.663  1.00  0.00           O  
ATOM    384  OE2 GLU B  20      -9.969   4.101   3.882  1.00  0.00           O  
ATOM    385  N   LYS B  21      -5.618   1.574   8.261  1.00  0.00           N  
ATOM    386  CA  LYS B  21      -5.303   0.662   9.387  1.00  0.00           C  
ATOM    387  C   LYS B  21      -4.082   1.206  10.132  1.00  0.00           C  
ATOM    388  O   LYS B  21      -4.007   1.147  11.360  1.00  0.00           O  
ATOM    389  CB  LYS B  21      -5.056  -0.758   8.873  1.00  0.00           C  
ATOM    390  CD  LYS B  21      -5.984  -2.855   7.853  1.00  0.00           C  
ATOM    391  CE  LYS B  21      -7.231  -3.555   7.338  1.00  0.00           C  
ATOM    392  CG  LYS B  21      -6.303  -1.457   8.357  1.00  0.00           C  
ATOM    393  NZ  LYS B  21      -6.926  -4.909   6.801  1.00  0.00           N  
ATOM    394  N   ILE B  22      -3.169   1.669   9.358  1.00  0.00           N  
ATOM    395  CA  ILE B  22      -1.886   2.140   9.932  1.00  0.00           C  
ATOM    396  C   ILE B  22      -2.155   3.381  10.784  1.00  0.00           C  
ATOM    397  O   ILE B  22      -1.561   3.567  11.847  1.00  0.00           O  
ATOM    398  CB  ILE B  22      -0.850   2.435   8.832  1.00  0.00           C  
ATOM    399  CD1 ILE B  22       0.372   1.363   6.868  1.00  0.00           C  
ATOM    400  CG1 ILE B  22      -0.435   1.141   8.129  1.00  0.00           C  
ATOM    401  CG2 ILE B  22       0.346   3.175   9.411  1.00  0.00           C  
ATOM    402  N   GLN B  23      -3.002   4.239  10.294  1.00  0.00           N  
ATOM    403  CA  GLN B  23      -3.273   5.507  11.012  1.00  0.00           C  
ATOM    404  C   GLN B  23      -3.964   5.183  12.338  1.00  0.00           C  
ATOM    405  O   GLN B  23      -3.699   5.810  13.365  1.00  0.00           O  
ATOM    406  CB  GLN B  23      -4.129   6.438  10.151  1.00  0.00           C  
ATOM    407  CD  GLN B  23      -5.173   8.720   9.864  1.00  0.00           C  
ATOM    408  CG  GLN B  23      -4.390   7.798  10.778  1.00  0.00           C  
ATOM    409  OE1 GLN B  23      -5.533   8.345   8.748  1.00  0.00           O  
ATOM    410  NE2 GLN B  23      -5.438   9.933  10.336  1.00  0.00           N  
ATOM    411  N   ALA B  24      -4.867   4.298  12.326  1.00  0.00           N  
ATOM    412  CA  ALA B  24      -5.644   3.921  13.532  1.00  0.00           C  
ATOM    413  C   ALA B  24      -4.698   3.266  14.539  1.00  0.00           C  
ATOM    414  O   ALA B  24      -4.806   3.480  15.748  1.00  0.00           O  
ATOM    415  CB  ALA B  24      -6.787   2.991  13.157  1.00  0.00           C  
ATOM    416  N   LEU B  25      -3.862   2.468  14.031  1.00  0.00           N  
ATOM    417  CA  LEU B  25      -2.927   1.687  14.876  1.00  0.00           C  
ATOM    418  C   LEU B  25      -1.952   2.653  15.552  1.00  0.00           C  
ATOM    419  O   LEU B  25      -1.586   2.479  16.715  1.00  0.00           O  
ATOM    420  CB  LEU B  25      -2.186   0.646  14.034  1.00  0.00           C  
ATOM    421  CG  LEU B  25      -3.030  -0.505  13.483  1.00  0.00           C  
ATOM    422  CD1 LEU B  25      -2.212  -1.363  12.530  1.00  0.00           C  
ATOM    423  CD2 LEU B  25      -3.584  -1.356  14.616  1.00  0.00           C  
ATOM    424  N   LYS B  26      -1.531   3.616  14.786  1.00  0.00           N  
ATOM    425  CA  LYS B  26      -0.511   4.559  15.304  1.00  0.00           C  
ATOM    426  C   LYS B  26      -1.126   5.370  16.445  1.00  0.00           C  
ATOM    427  O   LYS B  26      -0.471   5.660  17.447  1.00  0.00           O  
ATOM    428  CB  LYS B  26      -0.005   5.469  14.183  1.00  0.00           C  
ATOM    429  CD  LYS B  26       1.306   5.718  12.058  1.00  0.00           C  
ATOM    430  CE  LYS B  26       2.161   5.009  11.020  1.00  0.00           C  
ATOM    431  CG  LYS B  26       0.849   4.760  13.145  1.00  0.00           C  
ATOM    432  NZ  LYS B  26       2.582   5.927   9.926  1.00  0.00           N  
ATOM    433  N   TYR B  27      -2.330   5.792  16.290  1.00  0.00           N  
ATOM    434  CA  TYR B  27      -2.999   6.630  17.315  1.00  0.00           C  
ATOM    435  C   TYR B  27      -3.194   5.794  18.581  1.00  0.00           C  
ATOM    436  O   TYR B  27      -3.046   6.288  19.700  1.00  0.00           O  
ATOM    437  CB  TYR B  27      -4.333   7.160  16.786  1.00  0.00           C  
ATOM    438  CG  TYR B  27      -4.191   8.209  15.706  1.00  0.00           C  
ATOM    439  OH  TYR B  27      -3.783  11.096  12.741  1.00  0.00           O  
ATOM    440  CZ  TYR B  27      -3.919  10.140  13.722  1.00  0.00           C  
ATOM    441  CD1 TYR B  27      -2.966   8.819  15.464  1.00  0.00           C  
ATOM    442  CE1 TYR B  27      -2.827   9.779  14.480  1.00  0.00           C  
ATOM    443  CD2 TYR B  27      -5.281   8.586  14.933  1.00  0.00           C  
ATOM    444  CE2 TYR B  27      -5.160   9.544  13.944  1.00  0.00           C  
ATOM    445  N   GLY B  28      -3.575   4.611  18.412  1.00  0.00           N  
ATOM    446  CA  GLY B  28      -3.865   3.691  19.538  1.00  0.00           C  
ATOM    447  C   GLY B  28      -2.561   3.400  20.282  1.00  0.00           C  
ATOM    448  O   GLY B  28      -2.536   3.308  21.511  1.00  0.00           O  
TER                                                                             
END
