# Supplementary material for: Self-assembly and regulation of protein cages from pre-organised coiled-coil modules
Source: Nat Commun. 2021 Feb 11;12:939. doi: 10.1038/s41467-021-21184-6 (PMC7878516; doi:10.1038/s41467-021-21184-6)
Supplement: Supplementary file 3 — Supplementary Software 1 [file 41467_2021_21184_MOESM3_ESM.zip › building_blocks/p3_p4.pdb]

MODEL
ATOM      1  N   ILE A   1       0.582   3.619 -21.071  1.00  0.00           N  
ATOM      2  CA  ILE A   1       1.491   2.590 -20.511  1.00  0.00           C  
ATOM      3  C   ILE A   1       2.550   3.285 -19.653  1.00  0.00           C  
ATOM      4  O   ILE A   1       2.942   2.786 -18.596  1.00  0.00           O  
ATOM      5  CB  ILE A   1       2.142   1.747 -21.623  1.00  0.00           C  
ATOM      6  CD1 ILE A   1       1.581   0.232 -23.595  1.00  0.00           C  
ATOM      7  CG1 ILE A   1       1.092   0.877 -22.317  1.00  0.00           C  
ATOM      8  CG2 ILE A   1       3.285   0.915 -21.061  1.00  0.00           C  
ATOM      9  N   GLN A   2       3.039   4.392 -20.129  1.00  0.00           N  
ATOM     10  CA  GLN A   2       4.121   5.099 -19.404  1.00  0.00           C  
ATOM     11  C   GLN A   2       3.568   5.608 -18.072  1.00  0.00           C  
ATOM     12  O   GLN A   2       4.249   5.578 -17.045  1.00  0.00           O  
ATOM     13  CB  GLN A   2       4.674   6.246 -20.253  1.00  0.00           C  
ATOM     14  CD  GLN A   2       7.072   6.044 -19.486  1.00  0.00           C  
ATOM     15  CG  GLN A   2       5.869   6.954 -19.635  1.00  0.00           C  
ATOM     16  OE1 GLN A   2       7.522   5.429 -20.453  1.00  0.00           O  
ATOM     17  NE2 GLN A   2       7.598   5.956 -18.269  1.00  0.00           N  
ATOM     18  N   GLN A   3       2.414   6.125 -18.076  1.00  0.00           N  
ATOM     19  CA  GLN A   3       1.780   6.696 -16.863  1.00  0.00           C  
ATOM     20  C   GLN A   3       1.516   5.564 -15.869  1.00  0.00           C  
ATOM     21  O   GLN A   3       1.675   5.728 -14.658  1.00  0.00           O  
ATOM     22  CB  GLN A   3       0.488   7.430 -17.229  1.00  0.00           C  
ATOM     23  CD  GLN A   3       0.695   9.260 -15.500  1.00  0.00           C  
ATOM     24  CG  GLN A   3      -0.169   8.148 -16.061  1.00  0.00           C  
ATOM     25  OE1 GLN A   3       1.512   9.844 -16.213  1.00  0.00           O  
ATOM     26  NE2 GLN A   3       0.517   9.557 -14.218  1.00  0.00           N  
ATOM     27  N   LEU A   4       1.080   4.499 -16.392  1.00  0.00           N  
ATOM     28  CA  LEU A   4       0.694   3.333 -15.562  1.00  0.00           C  
ATOM     29  C   LEU A   4       1.948   2.771 -14.891  1.00  0.00           C  
ATOM     30  O   LEU A   4       1.919   2.354 -13.732  1.00  0.00           O  
ATOM     31  CB  LEU A   4      -0.002   2.273 -16.418  1.00  0.00           C  
ATOM     32  CG  LEU A   4      -1.382   2.644 -16.967  1.00  0.00           C  
ATOM     33  CD1 LEU A   4      -1.879   1.581 -17.934  1.00  0.00           C  
ATOM     34  CD2 LEU A   4      -2.378   2.835 -15.833  1.00  0.00           C  
ATOM     35  N   GLU A   5       3.001   2.742 -15.656  1.00  0.00           N  
ATOM     36  CA  GLU A   5       4.251   2.131 -15.142  1.00  0.00           C  
ATOM     37  C   GLU A   5       4.778   2.988 -13.990  1.00  0.00           C  
ATOM     38  O   GLU A   5       5.285   2.472 -12.992  1.00  0.00           O  
ATOM     39  CB  GLU A   5       5.286   2.005 -16.262  1.00  0.00           C  
ATOM     40  CD  GLU A   5       5.944   0.926 -18.449  1.00  0.00           C  
ATOM     41  CG  GLU A   5       4.927   0.980 -17.326  1.00  0.00           C  
ATOM     42  OE1 GLU A   5       6.822   1.813 -18.499  1.00  0.00           O  
ATOM     43  OE2 GLU A   5       5.864  -0.004 -19.279  1.00  0.00           O  
ATOM     44  N   GLU A   6       4.732   4.264 -14.128  1.00  0.00           N  
ATOM     45  CA  GLU A   6       5.262   5.182 -13.091  1.00  0.00           C  
ATOM     46  C   GLU A   6       4.409   5.042 -11.830  1.00  0.00           C  
ATOM     47  O   GLU A   6       4.919   5.073 -10.708  1.00  0.00           O  
ATOM     48  CB  GLU A   6       5.267   6.624 -13.604  1.00  0.00           C  
ATOM     49  CD  GLU A   6       6.212   8.307 -15.232  1.00  0.00           C  
ATOM     50  CG  GLU A   6       6.278   6.886 -14.708  1.00  0.00           C  
ATOM     51  OE1 GLU A   6       5.621   9.167 -14.545  1.00  0.00           O  
ATOM     52  OE2 GLU A   6       6.753   8.562 -16.329  1.00  0.00           O  
ATOM     53  N   GLU A   7       3.169   4.965 -12.005  1.00  0.00           N  
ATOM     54  CA  GLU A   7       2.202   4.885 -10.884  1.00  0.00           C  
ATOM     55  C   GLU A   7       2.406   3.557 -10.153  1.00  0.00           C  
ATOM     56  O   GLU A   7       2.324   3.486  -8.926  1.00  0.00           O  
ATOM     57  CB  GLU A   7       0.769   5.021 -11.402  1.00  0.00           C  
ATOM     58  CD  GLU A   7      -0.979   6.488 -12.486  1.00  0.00           C  
ATOM     59  CG  GLU A   7       0.427   6.407 -11.926  1.00  0.00           C  
ATOM     60  OE1 GLU A   7      -1.619   5.426 -12.641  1.00  0.00           O  
ATOM     61  OE2 GLU A   7      -1.442   7.613 -12.769  1.00  0.00           O  
ATOM     62  N   ILE A   8       2.620   2.563 -10.938  1.00  0.00           N  
ATOM     63  CA  ILE A   8       2.739   1.195 -10.378  1.00  0.00           C  
ATOM     64  C   ILE A   8       4.003   1.124  -9.520  1.00  0.00           C  
ATOM     65  O   ILE A   8       4.022   0.490  -8.464  1.00  0.00           O  
ATOM     66  CB  ILE A   8       2.761   0.130 -11.490  1.00  0.00           C  
ATOM     67  CD1 ILE A   8       1.419  -0.751 -13.470  1.00  0.00           C  
ATOM     68  CG1 ILE A   8       1.408   0.072 -12.201  1.00  0.00           C  
ATOM     69  CG2 ILE A   8       3.162  -1.223 -10.923  1.00  0.00           C  
ATOM     70  N   ALA A   9       5.055   1.724  -9.997  1.00  0.00           N  
ATOM     71  CA  ALA A   9       6.346   1.649  -9.271  1.00  0.00           C  
ATOM     72  C   ALA A   9       6.203   2.387  -7.939  1.00  0.00           C  
ATOM     73  O   ALA A   9       6.733   1.958  -6.913  1.00  0.00           O  
ATOM     74  CB  ALA A   9       7.465   2.239 -10.116  1.00  0.00           C  
ATOM     75  N   GLN A  10       5.583   3.489  -7.944  1.00  0.00           N  
ATOM     76  CA  GLN A  10       5.413   4.325  -6.731  1.00  0.00           C  
ATOM     77  C   GLN A  10       4.527   3.572  -5.737  1.00  0.00           C  
ATOM     78  O   GLN A  10       4.753   3.609  -4.526  1.00  0.00           O  
ATOM     79  CB  GLN A  10       4.811   5.683  -7.096  1.00  0.00           C  
ATOM     80  CD  GLN A  10       5.089   7.886  -8.301  1.00  0.00           C  
ATOM     81  CG  GLN A  10       5.746   6.583  -7.889  1.00  0.00           C  
ATOM     82  OE1 GLN A  10       3.868   7.962  -8.434  1.00  0.00           O  
ATOM     83  NE2 GLN A  10       5.901   8.917  -8.506  1.00  0.00           N  
ATOM     84  N   LEU A  11       3.544   2.975  -6.259  1.00  0.00           N  
ATOM     85  CA  LEU A  11       2.540   2.267  -5.429  1.00  0.00           C  
ATOM     86  C   LEU A  11       3.215   1.070  -4.759  1.00  0.00           C  
ATOM     87  O   LEU A  11       2.943   0.751  -3.600  1.00  0.00           O  
ATOM     88  CB  LEU A  11       1.350   1.829  -6.285  1.00  0.00           C  
ATOM     89  CG  LEU A  11       0.462   2.948  -6.834  1.00  0.00           C  
ATOM     90  CD1 LEU A  11      -0.570   2.389  -7.801  1.00  0.00           C  
ATOM     91  CD2 LEU A  11      -0.226   3.693  -5.700  1.00  0.00           C  
ATOM     92  N   GLU A  12       4.043   0.419  -5.523  1.00  0.00           N  
ATOM     93  CA  GLU A  12       4.685  -0.815  -5.010  1.00  0.00           C  
ATOM     94  C   GLU A  12       5.618  -0.439  -3.857  1.00  0.00           C  
ATOM     95  O   GLU A  12       5.719  -1.156  -2.860  1.00  0.00           O  
ATOM     96  CB  GLU A  12       5.443  -1.530  -6.130  1.00  0.00           C  
ATOM     97  CD  GLU A  12       5.332  -2.788  -8.318  1.00  0.00           C  
ATOM     98  CG  GLU A  12       4.546  -2.141  -7.195  1.00  0.00           C  
ATOM     99  OE1 GLU A  12       6.565  -2.595  -8.367  1.00  0.00           O  
ATOM    100  OE2 GLU A  12       4.715  -3.487  -9.149  1.00  0.00           O  
ATOM    101  N   GLN A  13       6.340   0.614  -3.996  1.00  0.00           N  
ATOM    102  CA  GLN A  13       7.312   1.037  -2.959  1.00  0.00           C  
ATOM    103  C   GLN A  13       6.543   1.432  -1.697  1.00  0.00           C  
ATOM    104  O   GLN A  13       6.971   1.153  -0.576  1.00  0.00           O  
ATOM    105  CB  GLN A  13       8.173   2.193  -3.472  1.00  0.00           C  
ATOM    106  CD  GLN A  13       9.921   2.988  -5.113  1.00  0.00           C  
ATOM    107  CG  GLN A  13       9.142   1.803  -4.576  1.00  0.00           C  
ATOM    108  OE1 GLN A  13       9.462   4.128  -5.042  1.00  0.00           O  
ATOM    109  NE2 GLN A  13      11.104   2.721  -5.654  1.00  0.00           N  
ATOM    110  N   LYS A  14       5.500   2.107  -1.873  1.00  0.00           N  
ATOM    111  CA  LYS A  14       4.675   2.618  -0.752  1.00  0.00           C  
ATOM    112  C   LYS A  14       4.050   1.429  -0.021  1.00  0.00           C  
ATOM    113  O   LYS A  14       3.942   1.421   1.207  1.00  0.00           O  
ATOM    114  CB  LYS A  14       3.604   3.580  -1.270  1.00  0.00           C  
ATOM    115  CD  LYS A  14       1.785   5.230  -0.751  1.00  0.00           C  
ATOM    116  CE  LYS A  14       0.931   5.854   0.341  1.00  0.00           C  
ATOM    117  CG  LYS A  14       2.750   4.204  -0.179  1.00  0.00           C  
ATOM    118  NZ  LYS A  14      -0.019   6.861  -0.206  1.00  0.00           N  
ATOM    119  N   ASN A  15       3.631   0.502  -0.806  1.00  0.00           N  
ATOM    120  CA  ASN A  15       2.913  -0.668  -0.246  1.00  0.00           C  
ATOM    121  C   ASN A  15       3.887  -1.477   0.612  1.00  0.00           C  
ATOM    122  O   ASN A  15       3.525  -1.997   1.669  1.00  0.00           O  
ATOM    123  CB  ASN A  15       2.305  -1.511  -1.369  1.00  0.00           C  
ATOM    124  CG  ASN A  15       1.098  -0.850  -2.005  1.00  0.00           C  
ATOM    125  OD1 ASN A  15       0.472   0.027  -1.409  1.00  0.00           O  
ATOM    126  ND2 ASN A  15       0.767  -1.270  -3.220  1.00  0.00           N  
ATOM    127  N   ALA A  16       5.089  -1.620   0.136  1.00  0.00           N  
ATOM    128  CA  ALA A  16       6.082  -2.448   0.861  1.00  0.00           C  
ATOM    129  C   ALA A  16       6.407  -1.770   2.193  1.00  0.00           C  
ATOM    130  O   ALA A  16       6.578  -2.430   3.220  1.00  0.00           O  
ATOM    131  CB  ALA A  16       7.332  -2.639   0.015  1.00  0.00           C  
ATOM    132  N   ALA A  17       6.564  -0.515   2.189  1.00  0.00           N  
ATOM    133  CA  ALA A  17       6.923   0.258   3.402  1.00  0.00           C  
ATOM    134  C   ALA A  17       5.764   0.179   4.396  1.00  0.00           C  
ATOM    135  O   ALA A  17       5.968   0.075   5.607  1.00  0.00           O  
ATOM    136  CB  ALA A  17       7.243   1.699   3.037  1.00  0.00           C  
ATOM    137  N   LEU A  18       4.618   0.285   3.873  1.00  0.00           N  
ATOM    138  CA  LEU A  18       3.390   0.312   4.703  1.00  0.00           C  
ATOM    139  C   LEU A  18       3.220  -1.052   5.374  1.00  0.00           C  
ATOM    140  O   LEU A  18       2.812  -1.146   6.533  1.00  0.00           O  
ATOM    141  CB  LEU A  18       2.173   0.667   3.847  1.00  0.00           C  
ATOM    142  CG  LEU A  18       2.123   2.095   3.299  1.00  0.00           C  
ATOM    143  CD1 LEU A  18       0.961   2.259   2.331  1.00  0.00           C  
ATOM    144  CD2 LEU A  18       2.013   3.103   4.433  1.00  0.00           C  
ATOM    145  N   LYS A  19       3.500  -2.067   4.609  1.00  0.00           N  
ATOM    146  CA  LYS A  19       3.282  -3.441   5.123  1.00  0.00           C  
ATOM    147  C   LYS A  19       4.255  -3.694   6.275  1.00  0.00           C  
ATOM    148  O   LYS A  19       3.911  -4.330   7.273  1.00  0.00           O  
ATOM    149  CB  LYS A  19       3.465  -4.467   4.003  1.00  0.00           C  
ATOM    150  CD  LYS A  19       2.618  -5.475   1.866  1.00  0.00           C  
ATOM    151  CE  LYS A  19       1.520  -5.451   0.816  1.00  0.00           C  
ATOM    152  CG  LYS A  19       2.368  -4.441   2.952  1.00  0.00           C  
ATOM    153  NZ  LYS A  19       1.774  -6.429  -0.277  1.00  0.00           N  
ATOM    154  N   GLU A  20       5.462  -3.276   6.137  1.00  0.00           N  
ATOM    155  CA  GLU A  20       6.495  -3.515   7.173  1.00  0.00           C  
ATOM    156  C   GLU A  20       6.112  -2.740   8.435  1.00  0.00           C  
ATOM    157  O   GLU A  20       6.290  -3.219   9.556  1.00  0.00           O  
ATOM    158  CB  GLU A  20       7.875  -3.098   6.660  1.00  0.00           C  
ATOM    159  CD  GLU A  20       9.761  -3.510   5.031  1.00  0.00           C  
ATOM    160  CG  GLU A  20       8.421  -3.988   5.555  1.00  0.00           C  
ATOM    161  OE1 GLU A  20      10.173  -2.387   5.390  1.00  0.00           O  
ATOM    162  OE2 GLU A  20      10.398  -4.259   4.261  1.00  0.00           O  
ATOM    163  N   LYS A  21       5.675  -1.577   8.260  1.00  0.00           N  
ATOM    164  CA  LYS A  21       5.316  -0.675   9.381  1.00  0.00           C  
ATOM    165  C   LYS A  21       4.106  -1.260  10.112  1.00  0.00           C  
ATOM    166  O   LYS A  21       4.014  -1.202  11.339  1.00  0.00           O  
ATOM    167  CB  LYS A  21       5.027   0.735   8.863  1.00  0.00           C  
ATOM    168  CD  LYS A  21       4.546   3.143   9.381  1.00  0.00           C  
ATOM    169  CE  LYS A  21       4.232   4.154  10.472  1.00  0.00           C  
ATOM    170  CG  LYS A  21       4.712   1.745   9.954  1.00  0.00           C  
ATOM    171  NZ  LYS A  21       4.066   5.529   9.925  1.00  0.00           N  
ATOM    172  N   ASN A  22       3.218  -1.755   9.327  1.00  0.00           N  
ATOM    173  CA  ASN A  22       1.945  -2.269   9.887  1.00  0.00           C  
ATOM    174  C   ASN A  22       2.247  -3.499  10.745  1.00  0.00           C  
ATOM    175  O   ASN A  22       1.646  -3.702  11.801  1.00  0.00           O  
ATOM    176  CB  ASN A  22       0.955  -2.585   8.764  1.00  0.00           C  
ATOM    177  CG  ASN A  22       0.377  -1.336   8.129  1.00  0.00           C  
ATOM    178  OD1 ASN A  22       0.395  -0.259   8.725  1.00  0.00           O  
ATOM    179  ND2 ASN A  22      -0.139  -1.477   6.913  1.00  0.00           N  
ATOM    180  N   GLN A  23       3.128  -4.329  10.268  1.00  0.00           N  
ATOM    181  CA  GLN A  23       3.434  -5.585  10.994  1.00  0.00           C  
ATOM    182  C   GLN A  23       4.098  -5.233  12.326  1.00  0.00           C  
ATOM    183  O   GLN A  23       3.843  -5.865  13.352  1.00  0.00           O  
ATOM    184  CB  GLN A  23       4.331  -6.489  10.146  1.00  0.00           C  
ATOM    185  CD  GLN A  23       5.455  -8.735   9.880  1.00  0.00           C  
ATOM    186  CG  GLN A  23       4.632  -7.837  10.781  1.00  0.00           C  
ATOM    187  OE1 GLN A  23       5.815  -8.352   8.767  1.00  0.00           O  
ATOM    188  NE2 GLN A  23       5.757  -9.936  10.359  1.00  0.00           N  
ATOM    189  N   ALA A  24       4.970  -4.318  12.321  1.00  0.00           N  
ATOM    190  CA  ALA A  24       5.720  -3.910  13.534  1.00  0.00           C  
ATOM    191  C   ALA A  24       4.740  -3.283  14.528  1.00  0.00           C  
ATOM    192  O   ALA A  24       4.843  -3.489  15.739  1.00  0.00           O  
ATOM    193  CB  ALA A  24       6.835  -2.943  13.167  1.00  0.00           C  
ATOM    194  N   LEU A  25       3.882  -2.518  14.006  1.00  0.00           N  
ATOM    195  CA  LEU A  25       2.912  -1.765  14.836  1.00  0.00           C  
ATOM    196  C   LEU A  25       1.964  -2.761  15.506  1.00  0.00           C  
ATOM    197  O   LEU A  25       1.579  -2.594  16.665  1.00  0.00           O  
ATOM    198  CB  LEU A  25       2.146  -0.754  13.980  1.00  0.00           C  
ATOM    199  CG  LEU A  25       2.956   0.422  13.432  1.00  0.00           C  
ATOM    200  CD1 LEU A  25       2.120   1.246  12.464  1.00  0.00           C  
ATOM    201  CD2 LEU A  25       3.468   1.297  14.566  1.00  0.00           C  
ATOM    202  N   LYS A  26       1.585  -3.743  14.742  1.00  0.00           N  
ATOM    203  CA  LYS A  26       0.592  -4.718  15.255  1.00  0.00           C  
ATOM    204  C   LYS A  26       1.224  -5.501  16.408  1.00  0.00           C  
ATOM    205  O   LYS A  26       0.569  -5.807  17.405  1.00  0.00           O  
ATOM    206  CB  LYS A  26       0.129  -5.651  14.134  1.00  0.00           C  
ATOM    207  CD  LYS A  26      -1.149  -5.957  11.997  1.00  0.00           C  
ATOM    208  CE  LYS A  26      -2.017  -5.283  10.946  1.00  0.00           C  
ATOM    209  CG  LYS A  26      -0.737  -4.977  13.083  1.00  0.00           C  
ATOM    210  NZ  LYS A  26      -2.394  -6.221   9.852  1.00  0.00           N  
ATOM    211  N   TYR A  27       2.443  -5.882  16.269  1.00  0.00           N  
ATOM    212  CA  TYR A  27       3.132  -6.688  17.306  1.00  0.00           C  
ATOM    213  C   TYR A  27       3.285  -5.837  18.568  1.00  0.00           C  
ATOM    214  O   TYR A  27       3.143  -6.328  19.689  1.00  0.00           O  
ATOM    215  CB  TYR A  27       4.489  -7.173  16.793  1.00  0.00           C  
ATOM    216  CG  TYR A  27       4.395  -8.234  15.720  1.00  0.00           C  
ATOM    217  OH  TYR A  27       4.119 -11.154  12.772  1.00  0.00           O  
ATOM    218  CZ  TYR A  27       4.212 -10.188  13.747  1.00  0.00           C  
ATOM    219  CD1 TYR A  27       3.196  -8.890  15.471  1.00  0.00           C  
ATOM    220  CE1 TYR A  27       3.100  -9.861  14.492  1.00  0.00           C  
ATOM    221  CD2 TYR A  27       5.505  -8.577  14.959  1.00  0.00           C  
ATOM    222  CE2 TYR A  27       5.428  -9.545  13.976  1.00  0.00           C  
ATOM    223  N   GLY A  28       3.625  -4.643  18.392  1.00  0.00           N  
ATOM    224  CA  GLY A  28       3.872  -3.704  19.513  1.00  0.00           C  
ATOM    225  C   GLY A  28       2.552  -3.454  20.244  1.00  0.00           C  
ATOM    226  O   GLY A  28       2.512  -3.353  21.472  1.00  0.00           O  
TER                                                                             
ATOM    227  N   ILE B   1      -0.863  -3.516 -21.166  1.00  0.00           N  
ATOM    228  CA  ILE B   1      -1.949  -2.654 -20.642  1.00  0.00           C  
ATOM    229  C   ILE B   1      -2.835  -3.490 -19.717  1.00  0.00           C  
ATOM    230  O   ILE B   1      -3.302  -3.014 -18.680  1.00  0.00           O  
ATOM    231  CB  ILE B   1      -2.771  -2.026 -21.783  1.00  0.00           C  
ATOM    232  CD1 ILE B   1      -2.552  -0.556 -23.854  1.00  0.00           C  
ATOM    233  CG1 ILE B   1      -1.926  -1.011 -22.554  1.00  0.00           C  
ATOM    234  CG2 ILE B   1      -4.048  -1.403 -21.239  1.00  0.00           C  
ATOM    235  N   ALA B   2      -3.109  -4.697 -20.109  1.00  0.00           N  
ATOM    236  CA  ALA B   2      -4.014  -5.559 -19.311  1.00  0.00           C  
ATOM    237  C   ALA B   2      -3.343  -5.867 -17.972  1.00  0.00           C  
ATOM    238  O   ALA B   2      -3.995  -5.910 -16.927  1.00  0.00           O  
ATOM    239  CB  ALA B   2      -4.342  -6.833 -20.074  1.00  0.00           C  
ATOM    240  N   GLN B   3      -2.113  -6.145 -17.989  1.00  0.00           N  
ATOM    241  CA  GLN B   3      -1.347  -6.507 -16.773  1.00  0.00           C  
ATOM    242  C   GLN B   3      -1.287  -5.290 -15.850  1.00  0.00           C  
ATOM    243  O   GLN B   3      -1.378  -5.412 -14.627  1.00  0.00           O  
ATOM    244  CB  GLN B   3       0.055  -6.992 -17.147  1.00  0.00           C  
ATOM    245  CD  GLN B   3       1.474  -8.742 -18.289  1.00  0.00           C  
ATOM    246  CG  GLN B   3       0.078  -8.332 -17.863  1.00  0.00           C  
ATOM    247  OE1 GLN B   3       2.344  -7.896 -18.494  1.00  0.00           O  
ATOM    248  NE2 GLN B   3       1.691 -10.045 -18.423  1.00  0.00           N  
ATOM    249  N   LEU B   4      -1.088  -4.192 -16.451  1.00  0.00           N  
ATOM    250  CA  LEU B   4      -0.916  -2.928 -15.695  1.00  0.00           C  
ATOM    251  C   LEU B   4      -2.235  -2.588 -15.000  1.00  0.00           C  
ATOM    252  O   LEU B   4      -2.253  -2.109 -13.865  1.00  0.00           O  
ATOM    253  CB  LEU B   4      -0.472  -1.801 -16.630  1.00  0.00           C  
ATOM    254  CG  LEU B   4       0.935  -1.922 -17.217  1.00  0.00           C  
ATOM    255  CD1 LEU B   4       1.180  -0.838 -18.255  1.00  0.00           C  
ATOM    256  CD2 LEU B   4       1.985  -1.849 -16.118  1.00  0.00           C  
ATOM    257  N   LYS B   5      -3.302  -2.805 -15.716  1.00  0.00           N  
ATOM    258  CA  LYS B   5      -4.629  -2.426 -15.173  1.00  0.00           C  
ATOM    259  C   LYS B   5      -4.933  -3.309 -13.961  1.00  0.00           C  
ATOM    260  O   LYS B   5      -5.496  -2.851 -12.965  1.00  0.00           O  
ATOM    261  CB  LYS B   5      -5.708  -2.565 -16.249  1.00  0.00           C  
ATOM    262  CD  LYS B   5      -6.705  -1.735 -18.398  1.00  0.00           C  
ATOM    263  CE  LYS B   5      -6.612  -0.701 -19.507  1.00  0.00           C  
ATOM    264  CG  LYS B   5      -5.613  -1.532 -17.360  1.00  0.00           C  
ATOM    265  NZ  LYS B   5      -7.649  -0.914 -20.554  1.00  0.00           N  
ATOM    266  N   GLN B   6      -4.643  -4.553 -14.042  1.00  0.00           N  
ATOM    267  CA  GLN B   6      -4.938  -5.505 -12.945  1.00  0.00           C  
ATOM    268  C   GLN B   6      -4.078  -5.139 -11.734  1.00  0.00           C  
ATOM    269  O   GLN B   6      -4.526  -5.214 -10.588  1.00  0.00           O  
ATOM    270  CB  GLN B   6      -4.679  -6.943 -13.399  1.00  0.00           C  
ATOM    271  CD  GLN B   6      -5.327  -8.849 -14.925  1.00  0.00           C  
ATOM    272  CG  GLN B   6      -5.662  -7.452 -14.441  1.00  0.00           C  
ATOM    273  OE1 GLN B   6      -4.172  -9.271 -14.880  1.00  0.00           O  
ATOM    274  NE2 GLN B   6      -6.340  -9.571 -15.390  1.00  0.00           N  
ATOM    275  N   LYS B   7      -2.889  -4.826 -11.983  1.00  0.00           N  
ATOM    276  CA  LYS B   7      -1.907  -4.507 -10.919  1.00  0.00           C  
ATOM    277  C   LYS B   7      -2.338  -3.214 -10.225  1.00  0.00           C  
ATOM    278  O   LYS B   7      -2.217  -3.073  -9.007  1.00  0.00           O  
ATOM    279  CB  LYS B   7      -0.501  -4.381 -11.508  1.00  0.00           C  
ATOM    280  CD  LYS B   7       1.484  -5.498 -12.563  1.00  0.00           C  
ATOM    281  CE  LYS B   7       2.081  -6.815 -13.032  1.00  0.00           C  
ATOM    282  CG  LYS B   7       0.095  -5.698 -11.979  1.00  0.00           C  
ATOM    283  NZ  LYS B   7       3.425  -6.629 -13.645  1.00  0.00           N  
ATOM    284  N   ILE B   8      -2.785  -2.314 -11.034  1.00  0.00           N  
ATOM    285  CA  ILE B   8      -3.145  -0.975 -10.509  1.00  0.00           C  
ATOM    286  C   ILE B   8      -4.355  -1.119  -9.584  1.00  0.00           C  
ATOM    287  O   ILE B   8      -4.447  -0.459  -8.548  1.00  0.00           O  
ATOM    288  CB  ILE B   8      -3.432   0.020 -11.649  1.00  0.00           C  
ATOM    289  CD1 ILE B   8      -2.389   1.067 -13.726  1.00  0.00           C  
ATOM    290  CG1 ILE B   8      -2.153   0.313 -12.435  1.00  0.00           C  
ATOM    291  CG2 ILE B   8      -4.065   1.290 -11.101  1.00  0.00           C  
ATOM    292  N   GLN B   9      -5.293  -1.927  -9.976  1.00  0.00           N  
ATOM    293  CA  GLN B   9      -6.533  -2.082  -9.178  1.00  0.00           C  
ATOM    294  C   GLN B   9      -6.177  -2.729  -7.839  1.00  0.00           C  
ATOM    295  O   GLN B   9      -6.726  -2.376  -6.794  1.00  0.00           O  
ATOM    296  CB  GLN B   9      -7.562  -2.916  -9.944  1.00  0.00           C  
ATOM    297  CD  GLN B   9      -9.094  -3.105 -11.944  1.00  0.00           C  
ATOM    298  CG  GLN B   9      -8.139  -2.220 -11.166  1.00  0.00           C  
ATOM    299  OE1 GLN B   9      -8.998  -4.331 -11.895  1.00  0.00           O  
ATOM    300  NE2 GLN B   9     -10.019  -2.483 -12.665  1.00  0.00           N  
ATOM    301  N   ALA B  10      -5.353  -3.683  -7.857  1.00  0.00           N  
ATOM    302  CA  ALA B  10      -4.952  -4.431  -6.641  1.00  0.00           C  
ATOM    303  C   ALA B  10      -4.180  -3.488  -5.717  1.00  0.00           C  
ATOM    304  O   ALA B  10      -4.327  -3.531  -4.494  1.00  0.00           O  
ATOM    305  CB  ALA B  10      -4.118  -5.646  -7.017  1.00  0.00           C  
ATOM    306  N   LEU B  11      -3.367  -2.723  -6.318  1.00  0.00           N  
ATOM    307  CA  LEU B  11      -2.477  -1.810  -5.562  1.00  0.00           C  
ATOM    308  C   LEU B  11      -3.336  -0.752  -4.868  1.00  0.00           C  
ATOM    309  O   LEU B  11      -3.066  -0.355  -3.733  1.00  0.00           O  
ATOM    310  CB  LEU B  11      -1.449  -1.169  -6.496  1.00  0.00           C  
ATOM    311  CG  LEU B  11      -0.390  -2.104  -7.083  1.00  0.00           C  
ATOM    312  CD1 LEU B  11       0.453  -1.379  -8.121  1.00  0.00           C  
ATOM    313  CD2 LEU B  11       0.496  -2.670  -5.984  1.00  0.00           C  
ATOM    314  N   LYS B  12      -4.323  -0.291  -5.583  1.00  0.00           N  
ATOM    315  CA  LYS B  12      -5.165   0.802  -5.040  1.00  0.00           C  
ATOM    316  C   LYS B  12      -5.934   0.274  -3.828  1.00  0.00           C  
ATOM    317  O   LYS B  12      -6.114   0.976  -2.832  1.00  0.00           O  
ATOM    318  CB  LYS B  12      -6.116   1.331  -6.116  1.00  0.00           C  
ATOM    319  CD  LYS B  12      -6.426   2.590  -8.265  1.00  0.00           C  
ATOM    320  CE  LYS B  12      -5.737   3.367  -9.374  1.00  0.00           C  
ATOM    321  CG  LYS B  12      -5.426   2.106  -7.227  1.00  0.00           C  
ATOM    322  NZ  LYS B  12      -6.698   3.811 -10.421  1.00  0.00           N  
ATOM    323  N   GLN B  13      -6.440  -0.899  -3.910  1.00  0.00           N  
ATOM    324  CA  GLN B  13      -7.243  -1.489  -2.812  1.00  0.00           C  
ATOM    325  C   GLN B  13      -6.335  -1.706  -1.601  1.00  0.00           C  
ATOM    326  O   GLN B  13      -6.739  -1.500  -0.456  1.00  0.00           O  
ATOM    327  CB  GLN B  13      -7.889  -2.800  -3.265  1.00  0.00           C  
ATOM    328  CD  GLN B  13      -9.544  -3.947  -4.790  1.00  0.00           C  
ATOM    329  CG  GLN B  13      -8.983  -2.624  -4.307  1.00  0.00           C  
ATOM    330  OE1 GLN B  13      -8.867  -4.974  -4.745  1.00  0.00           O  
ATOM    331  NE2 GLN B  13     -10.788  -3.926  -5.254  1.00  0.00           N  
ATOM    332  N   GLU B  14      -5.192  -2.162  -1.851  1.00  0.00           N  
ATOM    333  CA  GLU B  14      -4.213  -2.489  -0.786  1.00  0.00           C  
ATOM    334  C   GLU B  14      -3.791  -1.193  -0.093  1.00  0.00           C  
ATOM    335  O   GLU B  14      -3.609  -1.152   1.126  1.00  0.00           O  
ATOM    336  CB  GLU B  14      -3.007  -3.225  -1.374  1.00  0.00           C  
ATOM    337  CD  GLU B  14      -2.114  -5.304  -2.497  1.00  0.00           C  
ATOM    338  CG  GLU B  14      -3.317  -4.629  -1.867  1.00  0.00           C  
ATOM    339  OE1 GLU B  14      -1.098  -4.615  -2.723  1.00  0.00           O  
ATOM    340  OE2 GLU B  14      -2.189  -6.522  -2.764  1.00  0.00           O  
ATOM    341  N   ASN B  15      -3.615  -0.204  -0.901  1.00  0.00           N  
ATOM    342  CA  ASN B  15      -3.108   1.087  -0.377  1.00  0.00           C  
ATOM    343  C   ASN B  15      -4.167   1.690   0.548  1.00  0.00           C  
ATOM    344  O   ASN B  15      -3.849   2.276   1.585  1.00  0.00           O  
ATOM    345  CB  ASN B  15      -2.751   2.029  -1.528  1.00  0.00           C  
ATOM    346  CG  ASN B  15      -2.068   3.297  -1.053  1.00  0.00           C  
ATOM    347  OD1 ASN B  15      -2.636   4.386  -1.131  1.00  0.00           O  
ATOM    348  ND2 ASN B  15      -0.843   3.158  -0.558  1.00  0.00           N  
ATOM    349  N   GLN B  16      -5.401   1.598   0.156  1.00  0.00           N  
ATOM    350  CA  GLN B  16      -6.490   2.211   0.954  1.00  0.00           C  
ATOM    351  C   GLN B  16      -6.589   1.479   2.293  1.00  0.00           C  
ATOM    352  O   GLN B  16      -6.821   2.090   3.338  1.00  0.00           O  
ATOM    353  CB  GLN B  16      -7.813   2.153   0.188  1.00  0.00           C  
ATOM    354  CD  GLN B  16      -8.727   4.356   1.021  1.00  0.00           C  
ATOM    355  CG  GLN B  16      -8.963   2.865   0.882  1.00  0.00           C  
ATOM    356  OE1 GLN B  16      -8.462   5.047   0.037  1.00  0.00           O  
ATOM    357  NE2 GLN B  16      -8.822   4.857   2.247  1.00  0.00           N  
ATOM    358  N   GLN B  17      -6.494   0.222   2.276  1.00  0.00           N  
ATOM    359  CA  GLN B  17      -6.616  -0.617   3.491  1.00  0.00           C  
ATOM    360  C   GLN B  17      -5.435  -0.318   4.415  1.00  0.00           C  
ATOM    361  O   GLN B  17      -5.579  -0.266   5.638  1.00  0.00           O  
ATOM    362  CB  GLN B  17      -6.668  -2.099   3.116  1.00  0.00           C  
ATOM    363  CD  GLN B  17      -8.263  -2.806   4.943  1.00  0.00           C  
ATOM    364  CG  GLN B  17      -6.911  -3.030   4.293  1.00  0.00           C  
ATOM    365  OE1 GLN B  17      -9.209  -2.360   4.293  1.00  0.00           O  
ATOM    366  NE2 GLN B  17      -8.357  -3.115   6.231  1.00  0.00           N  
ATOM    367  N   LEU B  18      -4.326  -0.187   3.814  1.00  0.00           N  
ATOM    368  CA  LEU B  18      -3.068   0.018   4.570  1.00  0.00           C  
ATOM    369  C   LEU B  18      -3.129   1.380   5.265  1.00  0.00           C  
ATOM    370  O   LEU B  18      -2.676   1.537   6.400  1.00  0.00           O  
ATOM    371  CB  LEU B  18      -1.860  -0.077   3.636  1.00  0.00           C  
ATOM    372  CG  LEU B  18      -1.564  -1.459   3.049  1.00  0.00           C  
ATOM    373  CD1 LEU B  18      -0.455  -1.376   2.011  1.00  0.00           C  
ATOM    374  CD2 LEU B  18      -1.189  -2.441   4.148  1.00  0.00           C  
ATOM    375  N   GLU B  19      -3.649   2.337   4.549  1.00  0.00           N  
ATOM    376  CA  GLU B  19      -3.675   3.716   5.092  1.00  0.00           C  
ATOM    377  C   GLU B  19      -4.608   3.748   6.304  1.00  0.00           C  
ATOM    378  O   GLU B  19      -4.335   4.421   7.300  1.00  0.00           O  
ATOM    379  CB  GLU B  19      -4.124   4.707   4.016  1.00  0.00           C  
ATOM    380  CD  GLU B  19      -3.622   5.842   1.817  1.00  0.00           C  
ATOM    381  CG  GLU B  19      -3.118   4.901   2.893  1.00  0.00           C  
ATOM    382  OE1 GLU B  19      -4.821   6.192   1.846  1.00  0.00           O  
ATOM    383  OE2 GLU B  19      -2.818   6.231   0.943  1.00  0.00           O  
ATOM    384  N   GLU B  20      -5.712   3.107   6.223  1.00  0.00           N  
ATOM    385  CA  GLU B  20      -6.709   3.110   7.320  1.00  0.00           C  
ATOM    386  C   GLU B  20      -6.107   2.395   8.531  1.00  0.00           C  
ATOM    387  O   GLU B  20      -6.310   2.801   9.677  1.00  0.00           O  
ATOM    388  CB  GLU B  20      -8.008   2.441   6.866  1.00  0.00           C  
ATOM    389  CD  GLU B  20     -10.030   2.510   5.354  1.00  0.00           C  
ATOM    390  CG  GLU B  20      -8.782   3.232   5.824  1.00  0.00           C  
ATOM    391  OE1 GLU B  20     -10.464   1.564   6.044  1.00  0.00           O  
ATOM    392  OE2 GLU B  20     -10.574   2.892   4.296  1.00  0.00           O  
ATOM    393  N   GLU B  21      -5.460   1.350   8.282  1.00  0.00           N  
ATOM    394  CA  GLU B  21      -4.868   0.504   9.346  1.00  0.00           C  
ATOM    395  C   GLU B  21      -3.757   1.295  10.040  1.00  0.00           C  
ATOM    396  O   GLU B  21      -3.587   1.220  11.258  1.00  0.00           O  
ATOM    397  CB  GLU B  21      -4.337  -0.804   8.757  1.00  0.00           C  
ATOM    398  CD  GLU B  21      -4.856  -3.006   7.632  1.00  0.00           C  
ATOM    399  CG  GLU B  21      -5.421  -1.748   8.263  1.00  0.00           C  
ATOM    400  OE1 GLU B  21      -3.629  -3.057   7.406  1.00  0.00           O  
ATOM    401  OE2 GLU B  21      -5.640  -3.940   7.364  1.00  0.00           O  
ATOM    402  N   ASN B  22      -3.028   1.985   9.231  1.00  0.00           N  
ATOM    403  CA  ASN B  22      -1.853   2.722   9.756  1.00  0.00           C  
ATOM    404  C   ASN B  22      -2.345   3.836  10.681  1.00  0.00           C  
ATOM    405  O   ASN B  22      -1.741   4.118  11.717  1.00  0.00           O  
ATOM    406  CB  ASN B  22      -1.005   3.268   8.605  1.00  0.00           C  
ATOM    407  CG  ASN B  22       0.297   3.881   9.081  1.00  0.00           C  
ATOM    408  OD1 ASN B  22       0.488   5.095   9.004  1.00  0.00           O  
ATOM    409  ND2 ASN B  22       1.199   3.041   9.576  1.00  0.00           N  
ATOM    410  N   ALA B  23      -3.392   4.497  10.289  1.00  0.00           N  
ATOM    411  CA  ALA B  23      -3.903   5.637  11.087  1.00  0.00           C  
ATOM    412  C   ALA B  23      -4.418   5.107  12.426  1.00  0.00           C  
ATOM    413  O   ALA B  23      -4.241   5.736  13.471  1.00  0.00           O  
ATOM    414  CB  ALA B  23      -4.994   6.372  10.324  1.00  0.00           C  
ATOM    415  N   ALA B  24      -5.089   4.040  12.408  1.00  0.00           N  
ATOM    416  CA  ALA B  24      -5.686   3.438  13.624  1.00  0.00           C  
ATOM    417  C   ALA B  24      -4.558   2.976  14.548  1.00  0.00           C  
ATOM    418  O   ALA B  24      -4.643   3.103  15.771  1.00  0.00           O  
ATOM    419  CB  ALA B  24      -6.604   2.285  13.249  1.00  0.00           C  
ATOM    420  N   LEU B  25      -3.589   2.423  13.946  1.00  0.00           N  
ATOM    421  CA  LEU B  25      -2.456   1.839  14.703  1.00  0.00           C  
ATOM    422  C   LEU B  25      -1.695   2.970  15.397  1.00  0.00           C  
ATOM    423  O   LEU B  25      -1.237   2.827  16.532  1.00  0.00           O  
ATOM    424  CB  LEU B  25      -1.542   1.042  13.770  1.00  0.00           C  
ATOM    425  CG  LEU B  25      -2.127  -0.244  13.183  1.00  0.00           C  
ATOM    426  CD1 LEU B  25      -1.186  -0.838  12.147  1.00  0.00           C  
ATOM    427  CD2 LEU B  25      -2.410  -1.256  14.283  1.00  0.00           C  
ATOM    428  N   GLU B  26      -1.544   4.048  14.682  1.00  0.00           N  
ATOM    429  CA  GLU B  26      -0.745   5.173  15.225  1.00  0.00           C  
ATOM    430  C   GLU B  26      -1.475   5.754  16.437  1.00  0.00           C  
ATOM    431  O   GLU B  26      -0.856   6.132  17.433  1.00  0.00           O  
ATOM    432  CB  GLU B  26      -0.517   6.237  14.149  1.00  0.00           C  
ATOM    433  CD  GLU B  26       0.561   6.852  11.949  1.00  0.00           C  
ATOM    434  CG  GLU B  26       0.407   5.795  13.026  1.00  0.00           C  
ATOM    435  OE1 GLU B  26      -0.196   7.845  11.979  1.00  0.00           O  
ATOM    436  OE2 GLU B  26       1.438   6.686  11.076  1.00  0.00           O  
ATOM    437  N   TYR B  27      -2.745   5.895  16.355  1.00  0.00           N  
ATOM    438  CA  TYR B  27      -3.544   6.490  17.453  1.00  0.00           C  
ATOM    439  C   TYR B  27      -3.486   5.558  18.664  1.00  0.00           C  
ATOM    440  O   TYR B  27      -3.407   6.005  19.809  1.00  0.00           O  
ATOM    441  CB  TYR B  27      -4.986   6.725  17.000  1.00  0.00           C  
ATOM    442  CG  TYR B  27      -5.861   7.371  18.050  1.00  0.00           C  
ATOM    443  OH  TYR B  27      -8.259   9.164  20.935  1.00  0.00           O  
ATOM    444  CZ  TYR B  27      -7.466   8.569  19.981  1.00  0.00           C  
ATOM    445  CD1 TYR B  27      -5.774   8.733  18.308  1.00  0.00           C  
ATOM    446  CE1 TYR B  27      -6.569   9.333  19.266  1.00  0.00           C  
ATOM    447  CD2 TYR B  27      -6.771   6.618  18.780  1.00  0.00           C  
ATOM    448  CE2 TYR B  27      -7.575   7.200  19.742  1.00  0.00           C  
ATOM    449  N   GLY B  28      -3.587   4.332  18.414  1.00  0.00           N  
ATOM    450  CA  GLY B  28      -3.613   3.300  19.479  1.00  0.00           C  
ATOM    451  C   GLY B  28      -2.251   3.276  20.172  1.00  0.00           C  
ATOM    452  O   GLY B  28      -2.158   3.114  21.391  1.00  0.00           O  
TER                                                                             
END
