# Supplementary material for: Self-assembly and regulation of protein cages from pre-organised coiled-coil modules
Source: Nat Commun. 2021 Feb 11;12:939. doi: 10.1038/s41467-021-21184-6 (PMC7878516; doi:10.1038/s41467-021-21184-6)
Supplement: Supplementary file 3 — Supplementary Software 1 [file 41467_2021_21184_MOESM3_ESM.zip › building_blocks/p5_p6.pdb]

MODEL
ATOM      1  N   ASN A   1       0.495   3.438 -21.141  1.00  0.00           N  
ATOM      2  CA  ASN A   1       1.386   2.403 -20.564  1.00  0.00           C  
ATOM      3  C   ASN A   1       2.445   3.093 -19.702  1.00  0.00           C  
ATOM      4  O   ASN A   1       2.822   2.599 -18.638  1.00  0.00           O  
ATOM      5  CB  ASN A   1       2.014   1.558 -21.674  1.00  0.00           C  
ATOM      6  CG  ASN A   1       1.024   0.602 -22.309  1.00  0.00           C  
ATOM      7  OD1 ASN A   1      -0.015   0.292 -21.727  1.00  0.00           O  
ATOM      8  ND2 ASN A   1       1.345   0.130 -23.509  1.00  0.00           N  
ATOM      9  N   ALA A   2       2.951   4.189 -20.185  1.00  0.00           N  
ATOM     10  CA  ALA A   2       4.036   4.890 -19.457  1.00  0.00           C  
ATOM     11  C   ALA A   2       3.477   5.418 -18.134  1.00  0.00           C  
ATOM     12  O   ALA A   2       4.150   5.389 -17.102  1.00  0.00           O  
ATOM     13  CB  ALA A   2       4.605   6.015 -20.308  1.00  0.00           C  
ATOM     14  N   ALA A   3       2.330   5.948 -18.154  1.00  0.00           N  
ATOM     15  CA  ALA A   3       1.694   6.539 -16.952  1.00  0.00           C  
ATOM     16  C   ALA A   3       1.409   5.421 -15.949  1.00  0.00           C  
ATOM     17  O   ALA A   3       1.561   5.596 -14.738  1.00  0.00           O  
ATOM     18  CB  ALA A   3       0.422   7.280 -17.335  1.00  0.00           C  
ATOM     19  N   LEU A   4       0.963   4.357 -16.462  1.00  0.00           N  
ATOM     20  CA  LEU A   4       0.556   3.205 -15.622  1.00  0.00           C  
ATOM     21  C   LEU A   4       1.799   2.634 -14.937  1.00  0.00           C  
ATOM     22  O   LEU A   4       1.758   2.229 -13.774  1.00  0.00           O  
ATOM     23  CB  LEU A   4      -0.149   2.145 -16.471  1.00  0.00           C  
ATOM     24  CG  LEU A   4      -1.520   2.529 -17.033  1.00  0.00           C  
ATOM     25  CD1 LEU A   4      -2.025   1.462 -17.992  1.00  0.00           C  
ATOM     26  CD2 LEU A   4      -2.520   2.745 -15.908  1.00  0.00           C  
ATOM     27  N   GLU A   5       2.855   2.582 -15.694  1.00  0.00           N  
ATOM     28  CA  GLU A   5       4.094   1.961 -15.167  1.00  0.00           C  
ATOM     29  C   GLU A   5       4.626   2.824 -14.021  1.00  0.00           C  
ATOM     30  O   GLU A   5       5.121   2.312 -13.015  1.00  0.00           O  
ATOM     31  CB  GLU A   5       5.133   1.810 -16.280  1.00  0.00           C  
ATOM     32  CD  GLU A   5       5.789   0.699 -18.452  1.00  0.00           C  
ATOM     33  CG  GLU A   5       4.767   0.778 -17.335  1.00  0.00           C  
ATOM     34  OE1 GLU A   5       6.678   1.575 -18.506  1.00  0.00           O  
ATOM     35  OE2 GLU A   5       5.701  -0.238 -19.272  1.00  0.00           O  
ATOM     36  N   GLU A   6       4.596   4.098 -14.176  1.00  0.00           N  
ATOM     37  CA  GLU A   6       5.135   5.020 -13.148  1.00  0.00           C  
ATOM     38  C   GLU A   6       4.274   4.908 -11.888  1.00  0.00           C  
ATOM     39  O   GLU A   6       4.780   4.944 -10.765  1.00  0.00           O  
ATOM     40  CB  GLU A   6       5.164   6.455 -13.678  1.00  0.00           C  
ATOM     41  CD  GLU A   6       7.222   7.207 -12.421  1.00  0.00           C  
ATOM     42  CG  GLU A   6       5.755   7.463 -12.706  1.00  0.00           C  
ATOM     43  OE1 GLU A   6       7.872   6.511 -13.230  1.00  0.00           O  
ATOM     44  OE2 GLU A   6       7.722   7.700 -11.388  1.00  0.00           O  
ATOM     45  N   LYS A   7       3.035   4.845 -12.068  1.00  0.00           N  
ATOM     46  CA  LYS A   7       2.063   4.792 -10.949  1.00  0.00           C  
ATOM     47  C   LYS A   7       2.246   3.471 -10.202  1.00  0.00           C  
ATOM     48  O   LYS A   7       2.159   3.415  -8.974  1.00  0.00           O  
ATOM     49  CB  LYS A   7       0.634   4.942 -11.473  1.00  0.00           C  
ATOM     50  CD  LYS A   7      -1.122   6.407 -12.508  1.00  0.00           C  
ATOM     51  CE  LYS A   7      -1.451   7.798 -13.026  1.00  0.00           C  
ATOM     52  CG  LYS A   7       0.306   6.332 -11.993  1.00  0.00           C  
ATOM     53  NZ  LYS A   7      -2.833   7.875 -13.574  1.00  0.00           N  
ATOM     54  N   ILE A   8       2.448   2.464 -10.972  1.00  0.00           N  
ATOM     55  CA  ILE A   8       2.546   1.102 -10.395  1.00  0.00           C  
ATOM     56  C   ILE A   8       3.807   1.024  -9.533  1.00  0.00           C  
ATOM     57  O   ILE A   8       3.815   0.403  -8.469  1.00  0.00           O  
ATOM     58  CB  ILE A   8       2.556   0.023 -11.494  1.00  0.00           C  
ATOM     59  CD1 ILE A   8       1.206  -0.863 -13.466  1.00  0.00           C  
ATOM     60  CG1 ILE A   8       1.203  -0.024 -12.207  1.00  0.00           C  
ATOM     61  CG2 ILE A   8       2.936  -1.329 -10.909  1.00  0.00           C  
ATOM     62  N   ALA A   9       4.867   1.602 -10.016  1.00  0.00           N  
ATOM     63  CA  ALA A   9       6.156   1.517  -9.288  1.00  0.00           C  
ATOM     64  C   ALA A   9       6.023   2.274  -7.965  1.00  0.00           C  
ATOM     65  O   ALA A   9       6.545   1.850  -6.933  1.00  0.00           O  
ATOM     66  CB  ALA A   9       7.284   2.080 -10.139  1.00  0.00           C  
ATOM     67  N   GLN A  10       5.418   3.384  -7.985  1.00  0.00           N  
ATOM     68  CA  GLN A  10       5.260   4.238  -6.783  1.00  0.00           C  
ATOM     69  C   GLN A  10       4.364   3.510  -5.780  1.00  0.00           C  
ATOM     70  O   GLN A  10       4.591   3.560  -4.569  1.00  0.00           O  
ATOM     71  CB  GLN A  10       4.677   5.600  -7.166  1.00  0.00           C  
ATOM     72  CD  GLN A  10       4.986   7.782  -8.400  1.00  0.00           C  
ATOM     73  CG  GLN A  10       5.624   6.476  -7.971  1.00  0.00           C  
ATOM     74  OE1 GLN A  10       4.144   8.335  -7.692  1.00  0.00           O  
ATOM     75  NE2 GLN A  10       5.385   8.280  -9.564  1.00  0.00           N  
ATOM     76  N   LEU A  11       3.372   2.923  -6.293  1.00  0.00           N  
ATOM     77  CA  LEU A  11       2.358   2.241  -5.453  1.00  0.00           C  
ATOM     78  C   LEU A  11       3.016   1.041  -4.768  1.00  0.00           C  
ATOM     79  O   LEU A  11       2.740   0.741  -3.605  1.00  0.00           O  
ATOM     80  CB  LEU A  11       1.160   1.811  -6.302  1.00  0.00           C  
ATOM     81  CG  LEU A  11       0.289   2.936  -6.864  1.00  0.00           C  
ATOM     82  CD1 LEU A  11      -0.753   2.381  -7.824  1.00  0.00           C  
ATOM     83  CD2 LEU A  11      -0.386   3.706  -5.739  1.00  0.00           C  
ATOM     84  N   LYS A  12       3.832   0.369  -5.525  1.00  0.00           N  
ATOM     85  CA  LYS A  12       4.455  -0.868  -4.998  1.00  0.00           C  
ATOM     86  C   LYS A  12       5.397  -0.493  -3.852  1.00  0.00           C  
ATOM     87  O   LYS A  12       5.490  -1.199  -2.846  1.00  0.00           O  
ATOM     88  CB  LYS A  12       5.198  -1.610  -6.111  1.00  0.00           C  
ATOM     89  CD  LYS A  12       5.091  -2.948  -8.232  1.00  0.00           C  
ATOM     90  CE  LYS A  12       4.180  -3.580  -9.272  1.00  0.00           C  
ATOM     91  CG  LYS A  12       4.288  -2.240  -7.152  1.00  0.00           C  
ATOM     92  NZ  LYS A  12       4.954  -4.240 -10.359  1.00  0.00           N  
ATOM     93  N   GLN A  13       6.134   0.547  -4.007  1.00  0.00           N  
ATOM     94  CA  GLN A  13       7.116   0.966  -2.979  1.00  0.00           C  
ATOM     95  C   GLN A  13       6.358   1.389  -1.719  1.00  0.00           C  
ATOM     96  O   GLN A  13       6.786   1.117  -0.596  1.00  0.00           O  
ATOM     97  CB  GLN A  13       7.994   2.101  -3.508  1.00  0.00           C  
ATOM     98  CD  GLN A  13       9.749   2.847  -5.165  1.00  0.00           C  
ATOM     99  CG  GLN A  13       8.953   1.682  -4.611  1.00  0.00           C  
ATOM    100  OE1 GLN A  13       9.310   3.996  -5.106  1.00  0.00           O  
ATOM    101  NE2 GLN A  13      10.926   2.554  -5.707  1.00  0.00           N  
ATOM    102  N   LYS A  14       5.326   2.078  -1.899  1.00  0.00           N  
ATOM    103  CA  LYS A  14       4.514   2.616  -0.780  1.00  0.00           C  
ATOM    104  C   LYS A  14       3.873   1.446  -0.033  1.00  0.00           C  
ATOM    105  O   LYS A  14       3.770   1.453   1.195  1.00  0.00           O  
ATOM    106  CB  LYS A  14       3.456   3.589  -1.305  1.00  0.00           C  
ATOM    107  CD  LYS A  14       1.668   5.275  -0.798  1.00  0.00           C  
ATOM    108  CE  LYS A  14       0.829   5.926   0.290  1.00  0.00           C  
ATOM    109  CG  LYS A  14       2.618   4.240  -0.217  1.00  0.00           C  
ATOM    110  NZ  LYS A  14      -0.107   6.943  -0.264  1.00  0.00           N  
ATOM    111  N   ASN A  15       3.435   0.518  -0.803  1.00  0.00           N  
ATOM    112  CA  ASN A  15       2.701  -0.634  -0.226  1.00  0.00           C  
ATOM    113  C   ASN A  15       3.666  -1.449   0.636  1.00  0.00           C  
ATOM    114  O   ASN A  15       3.302  -1.952   1.700  1.00  0.00           O  
ATOM    115  CB  ASN A  15       2.073  -1.480  -1.336  1.00  0.00           C  
ATOM    116  CG  ASN A  15       0.874  -0.806  -1.973  1.00  0.00           C  
ATOM    117  OD1 ASN A  15       0.265   0.087  -1.384  1.00  0.00           O  
ATOM    118  ND2 ASN A  15       0.529  -1.235  -3.182  1.00  0.00           N  
ATOM    119  N   ALA A  16       4.861  -1.618   0.153  1.00  0.00           N  
ATOM    120  CA  ALA A  16       5.845  -2.454   0.881  1.00  0.00           C  
ATOM    121  C   ALA A  16       6.190  -1.768   2.204  1.00  0.00           C  
ATOM    122  O   ALA A  16       6.357  -2.420   3.236  1.00  0.00           O  
ATOM    123  CB  ALA A  16       7.086  -2.674   0.030  1.00  0.00           C  
ATOM    124  N   ALA A  17       6.368  -0.516   2.184  1.00  0.00           N  
ATOM    125  CA  ALA A  17       6.750   0.263   3.386  1.00  0.00           C  
ATOM    126  C   ALA A  17       5.597   0.214   4.389  1.00  0.00           C  
ATOM    127  O   ALA A  17       5.808   0.118   5.600  1.00  0.00           O  
ATOM    128  CB  ALA A  17       7.093   1.695   3.003  1.00  0.00           C  
ATOM    129  N   LEU A  18       4.450   0.334   3.876  1.00  0.00           N  
ATOM    130  CA  LEU A  18       3.229   0.391   4.716  1.00  0.00           C  
ATOM    131  C   LEU A  18       3.041  -0.963   5.400  1.00  0.00           C  
ATOM    132  O   LEU A  18       2.641  -1.040   6.564  1.00  0.00           O  
ATOM    133  CB  LEU A  18       2.011   0.761   3.867  1.00  0.00           C  
ATOM    134  CG  LEU A  18       1.983   2.184   3.306  1.00  0.00           C  
ATOM    135  CD1 LEU A  18       0.816   2.360   2.346  1.00  0.00           C  
ATOM    136  CD2 LEU A  18       1.901   3.204   4.431  1.00  0.00           C  
ATOM    137  N   LYS A  19       3.296  -1.989   4.644  1.00  0.00           N  
ATOM    138  CA  LYS A  19       3.058  -3.355   5.171  1.00  0.00           C  
ATOM    139  C   LYS A  19       4.038  -3.616   6.317  1.00  0.00           C  
ATOM    140  O   LYS A  19       3.691  -4.237   7.323  1.00  0.00           O  
ATOM    141  CB  LYS A  19       3.212  -4.393   4.058  1.00  0.00           C  
ATOM    142  CD  LYS A  19       2.328  -5.402   1.937  1.00  0.00           C  
ATOM    143  CE  LYS A  19       1.220  -5.366   0.896  1.00  0.00           C  
ATOM    144  CG  LYS A  19       2.106  -4.356   3.016  1.00  0.00           C  
ATOM    145  NZ  LYS A  19       1.447  -6.358  -0.191  1.00  0.00           N  
ATOM    146  N   GLU A  20       5.249  -3.220   6.162  1.00  0.00           N  
ATOM    147  CA  GLU A  20       6.288  -3.469   7.190  1.00  0.00           C  
ATOM    148  C   GLU A  20       5.932  -2.678   8.450  1.00  0.00           C  
ATOM    149  O   GLU A  20       6.112  -3.152   9.573  1.00  0.00           O  
ATOM    150  CB  GLU A  20       7.670  -3.081   6.660  1.00  0.00           C  
ATOM    151  CD  GLU A  20       9.532  -3.538   5.016  1.00  0.00           C  
ATOM    152  CG  GLU A  20       8.189  -3.988   5.557  1.00  0.00           C  
ATOM    153  OE1 GLU A  20       9.967  -2.419   5.362  1.00  0.00           O  
ATOM    154  OE2 GLU A  20      10.149  -4.304   4.246  1.00  0.00           O  
ATOM    155  N   GLU A  21       5.514  -1.509   8.270  1.00  0.00           N  
ATOM    156  CA  GLU A  21       5.183  -0.593   9.388  1.00  0.00           C  
ATOM    157  C   GLU A  21       3.971  -1.150  10.136  1.00  0.00           C  
ATOM    158  O   GLU A  21       3.893  -1.083  11.364  1.00  0.00           O  
ATOM    159  CB  GLU A  21       4.913   0.818   8.862  1.00  0.00           C  
ATOM    160  CD  GLU A  21       5.829   2.895   7.753  1.00  0.00           C  
ATOM    161  CG  GLU A  21       6.145   1.524   8.319  1.00  0.00           C  
ATOM    162  OE1 GLU A  21       4.631   3.216   7.608  1.00  0.00           O  
ATOM    163  OE2 GLU A  21       6.780   3.647   7.454  1.00  0.00           O  
ATOM    164  N   ILE A  22       3.065  -1.633   9.366  1.00  0.00           N  
ATOM    165  CA  ILE A  22       1.789  -2.120   9.943  1.00  0.00           C  
ATOM    166  C   ILE A  22       2.078  -3.350  10.804  1.00  0.00           C  
ATOM    167  O   ILE A  22       1.486  -3.537  11.869  1.00  0.00           O  
ATOM    168  CB  ILE A  22       0.758  -2.440   8.844  1.00  0.00           C  
ATOM    169  CD1 ILE A  22      -0.479  -1.401   6.872  1.00  0.00           C  
ATOM    170  CG1 ILE A  22       0.323  -1.158   8.132  1.00  0.00           C  
ATOM    171  CG2 ILE A  22      -0.426  -3.194   9.428  1.00  0.00           C  
ATOM    172  N   GLN A  23       2.937  -4.198  10.322  1.00  0.00           N  
ATOM    173  CA  GLN A  23       3.228  -5.457  11.050  1.00  0.00           C  
ATOM    174  C   GLN A  23       3.914  -5.111  12.373  1.00  0.00           C  
ATOM    175  O   GLN A  23       3.659  -5.734  13.405  1.00  0.00           O  
ATOM    176  CB  GLN A  23       4.098  -6.381  10.196  1.00  0.00           C  
ATOM    177  CD  GLN A  23       5.177  -8.649   9.926  1.00  0.00           C  
ATOM    178  CG  GLN A  23       4.381  -7.732  10.833  1.00  0.00           C  
ATOM    179  OE1 GLN A  23       5.531  -8.277   8.807  1.00  0.00           O  
ATOM    180  NE2 GLN A  23       5.462  -9.853  10.407  1.00  0.00           N  
ATOM    181  N   ALA A  24       4.803  -4.213  12.353  1.00  0.00           N  
ATOM    182  CA  ALA A  24       5.574  -3.815  13.555  1.00  0.00           C  
ATOM    183  C   ALA A  24       4.620  -3.167  14.558  1.00  0.00           C  
ATOM    184  O   ALA A  24       4.732  -3.370  15.769  1.00  0.00           O  
ATOM    185  CB  ALA A  24       6.703  -2.870  13.172  1.00  0.00           C  
ATOM    186  N   LEU A  25       3.771  -2.386  14.045  1.00  0.00           N  
ATOM    187  CA  LEU A  25       2.825  -1.612  14.885  1.00  0.00           C  
ATOM    188  C   LEU A  25       1.866  -2.587  15.569  1.00  0.00           C  
ATOM    189  O   LEU A  25       1.500  -2.410  16.733  1.00  0.00           O  
ATOM    190  CB  LEU A  25       2.068  -0.589  14.036  1.00  0.00           C  
ATOM    191  CG  LEU A  25       2.894   0.570  13.475  1.00  0.00           C  
ATOM    192  CD1 LEU A  25       2.063   1.408  12.515  1.00  0.00           C  
ATOM    193  CD2 LEU A  25       3.437   1.438  14.600  1.00  0.00           C  
ATOM    194  N   GLU A  26       1.458  -3.563  14.813  1.00  0.00           N  
ATOM    195  CA  GLU A  26       0.453  -4.517  15.340  1.00  0.00           C  
ATOM    196  C   GLU A  26       1.084  -5.310  16.486  1.00  0.00           C  
ATOM    197  O   GLU A  26       0.435  -5.602  17.492  1.00  0.00           O  
ATOM    198  CB  GLU A  26      -0.042  -5.443  14.227  1.00  0.00           C  
ATOM    199  CD  GLU A  26      -1.309  -5.683  12.055  1.00  0.00           C  
ATOM    200  CG  GLU A  26      -0.888  -4.749  13.172  1.00  0.00           C  
ATOM    201  OE1 GLU A  26      -0.788  -6.817  12.001  1.00  0.00           O  
ATOM    202  OE2 GLU A  26      -2.161  -5.282  11.235  1.00  0.00           O  
ATOM    203  N   TYR A  27       2.292  -5.715  16.331  1.00  0.00           N  
ATOM    204  CA  TYR A  27       2.977  -6.535  17.359  1.00  0.00           C  
ATOM    205  C   TYR A  27       3.163  -5.688  18.619  1.00  0.00           C  
ATOM    206  O   TYR A  27       3.026  -6.176  19.742  1.00  0.00           O  
ATOM    207  CB  TYR A  27       4.318  -7.048  16.829  1.00  0.00           C  
ATOM    208  CG  TYR A  27       4.188  -8.106  15.757  1.00  0.00           C  
ATOM    209  OH  TYR A  27       3.817 -11.019  12.813  1.00  0.00           O  
ATOM    210  CZ  TYR A  27       3.942 -10.055  13.787  1.00  0.00           C  
ATOM    211  CD1 TYR A  27       2.973  -8.737  15.523  1.00  0.00           C  
ATOM    212  CE1 TYR A  27       2.846  -9.705  14.546  1.00  0.00           C  
ATOM    213  CD2 TYR A  27       5.282  -8.471  14.983  1.00  0.00           C  
ATOM    214  CE2 TYR A  27       5.173  -9.437  14.001  1.00  0.00           C  
ATOM    215  N   GLY A  28       3.526  -4.500  18.439  1.00  0.00           N  
ATOM    216  CA  GLY A  28       3.806  -3.568  19.557  1.00  0.00           C  
ATOM    217  C   GLY A  28       2.501  -3.292  20.305  1.00  0.00           C  
ATOM    218  O   GLY A  28       2.479  -3.191  21.533  1.00  0.00           O  
TER                                                                             
ATOM    219  N   ASN B   1      -0.727  -3.345 -21.218  1.00  0.00           N  
ATOM    220  CA  ASN B   1      -1.770  -2.444 -20.671  1.00  0.00           C  
ATOM    221  C   ASN B   1      -2.688  -3.256 -19.756  1.00  0.00           C  
ATOM    222  O   ASN B   1      -3.128  -2.779 -18.709  1.00  0.00           O  
ATOM    223  CB  ASN B   1      -2.544  -1.770 -21.805  1.00  0.00           C  
ATOM    224  CG  ASN B   1      -3.524  -0.727 -21.303  1.00  0.00           C  
ATOM    225  OD1 ASN B   1      -3.127   0.275 -20.709  1.00  0.00           O  
ATOM    226  ND2 ASN B   1      -4.809  -0.961 -21.541  1.00  0.00           N  
ATOM    227  N   ALA B   2      -3.017  -4.441 -20.171  1.00  0.00           N  
ATOM    228  CA  ALA B   2      -3.957  -5.276 -19.385  1.00  0.00           C  
ATOM    229  C   ALA B   2      -3.296  -5.640 -18.055  1.00  0.00           C  
ATOM    230  O   ALA B   2      -3.945  -5.674 -17.008  1.00  0.00           O  
ATOM    231  CB  ALA B   2      -4.346  -6.519 -20.170  1.00  0.00           C  
ATOM    232  N   ALA B   3      -2.080  -5.973 -18.084  1.00  0.00           N  
ATOM    233  CA  ALA B   3      -1.328  -6.394 -16.877  1.00  0.00           C  
ATOM    234  C   ALA B   3      -1.211  -5.198 -15.930  1.00  0.00           C  
ATOM    235  O   ALA B   3      -1.306  -5.340 -14.709  1.00  0.00           O  
ATOM    236  CB  ALA B   3       0.041  -6.931 -17.266  1.00  0.00           C  
ATOM    237  N   LEU B   4      -0.962  -4.099 -16.508  1.00  0.00           N  
ATOM    238  CA  LEU B   4      -0.732  -2.860 -15.727  1.00  0.00           C  
ATOM    239  C   LEU B   4      -2.034  -2.473 -15.025  1.00  0.00           C  
ATOM    240  O   LEU B   4      -2.030  -2.016 -13.881  1.00  0.00           O  
ATOM    241  CB  LEU B   4      -0.235  -1.736 -16.639  1.00  0.00           C  
ATOM    242  CG  LEU B   4       1.165  -1.911 -17.229  1.00  0.00           C  
ATOM    243  CD1 LEU B   4       1.461  -0.818 -18.245  1.00  0.00           C  
ATOM    244  CD2 LEU B   4       2.216  -1.909 -16.129  1.00  0.00           C  
ATOM    245  N   LYS B   5      -3.108  -2.627 -15.744  1.00  0.00           N  
ATOM    246  CA  LYS B   5      -4.416  -2.197 -15.195  1.00  0.00           C  
ATOM    247  C   LYS B   5      -4.763  -3.087 -14.001  1.00  0.00           C  
ATOM    248  O   LYS B   5      -5.306  -2.624 -12.997  1.00  0.00           O  
ATOM    249  CB  LYS B   5      -5.498  -2.265 -16.274  1.00  0.00           C  
ATOM    250  CD  LYS B   5      -6.452  -1.349 -18.407  1.00  0.00           C  
ATOM    251  CE  LYS B   5      -6.309  -0.298 -19.497  1.00  0.00           C  
ATOM    252  CG  LYS B   5      -5.354  -1.216 -17.365  1.00  0.00           C  
ATOM    253  NZ  LYS B   5      -7.354  -0.443 -20.548  1.00  0.00           N  
ATOM    254  N   GLU B   6      -4.530  -4.342 -14.108  1.00  0.00           N  
ATOM    255  CA  GLU B   6      -4.873  -5.300 -13.030  1.00  0.00           C  
ATOM    256  C   GLU B   6      -4.001  -4.997 -11.810  1.00  0.00           C  
ATOM    257  O   GLU B   6      -4.456  -5.073 -10.667  1.00  0.00           O  
ATOM    258  CB  GLU B   6      -4.679  -6.740 -13.511  1.00  0.00           C  
ATOM    259  CD  GLU B   6      -5.421  -8.591 -15.060  1.00  0.00           C  
ATOM    260  CG  GLU B   6      -5.681  -7.182 -14.565  1.00  0.00           C  
ATOM    261  OE1 GLU B   6      -4.356  -9.151 -14.728  1.00  0.00           O  
ATOM    262  OE2 GLU B   6      -6.284  -9.136 -15.781  1.00  0.00           O  
ATOM    263  N   GLU B   7      -2.798  -4.736 -12.048  1.00  0.00           N  
ATOM    264  CA  GLU B   7      -1.807  -4.484 -10.973  1.00  0.00           C  
ATOM    265  C   GLU B   7      -2.181  -3.185 -10.257  1.00  0.00           C  
ATOM    266  O   GLU B   7      -2.059  -3.073  -9.036  1.00  0.00           O  
ATOM    267  CB  GLU B   7      -0.393  -4.414 -11.553  1.00  0.00           C  
ATOM    268  CD  GLU B   7       1.510  -5.624 -12.691  1.00  0.00           C  
ATOM    269  CG  GLU B   7       0.133  -5.744 -12.069  1.00  0.00           C  
ATOM    270  OE1 GLU B   7       1.973  -4.482 -12.893  1.00  0.00           O  
ATOM    271  OE2 GLU B   7       2.126  -6.673 -12.975  1.00  0.00           O  
ATOM    272  N   ILE B   8      -2.578  -2.251 -11.049  1.00  0.00           N  
ATOM    273  CA  ILE B   8      -2.879  -0.906 -10.502  1.00  0.00           C  
ATOM    274  C   ILE B   8      -4.100  -1.010  -9.587  1.00  0.00           C  
ATOM    275  O   ILE B   8      -4.168  -0.365  -8.540  1.00  0.00           O  
ATOM    276  CB  ILE B   8      -3.112   0.121 -11.626  1.00  0.00           C  
ATOM    277  CD1 ILE B   8      -2.987   2.616 -12.135  1.00  0.00           C  
ATOM    278  CG1 ILE B   8      -3.050   1.545 -11.068  1.00  0.00           C  
ATOM    279  CG2 ILE B   8      -4.430  -0.154 -12.333  1.00  0.00           C  
ATOM    280  N   GLN B   9      -5.070  -1.765 -10.002  1.00  0.00           N  
ATOM    281  CA  GLN B   9      -6.323  -1.874  -9.216  1.00  0.00           C  
ATOM    282  C   GLN B   9      -6.010  -2.561  -7.886  1.00  0.00           C  
ATOM    283  O   GLN B   9      -6.551  -2.200  -6.839  1.00  0.00           O  
ATOM    284  CB  GLN B   9      -7.385  -2.643 -10.004  1.00  0.00           C  
ATOM    285  CD  GLN B   9      -9.375  -1.334  -9.165  1.00  0.00           C  
ATOM    286  CG  GLN B   9      -8.742  -2.702  -9.323  1.00  0.00           C  
ATOM    287  OE1 GLN B   9      -9.530  -0.596 -10.138  1.00  0.00           O  
ATOM    288  NE2 GLN B   9      -9.743  -0.991  -7.936  1.00  0.00           N  
ATOM    289  N   ALA B  10      -5.232  -3.553  -7.915  1.00  0.00           N  
ATOM    290  CA  ALA B  10      -4.880  -4.339  -6.708  1.00  0.00           C  
ATOM    291  C   ALA B  10      -4.073  -3.450  -5.761  1.00  0.00           C  
ATOM    292  O   ALA B  10      -4.234  -3.506  -4.540  1.00  0.00           O  
ATOM    293  CB  ALA B  10      -4.102  -5.587  -7.096  1.00  0.00           C  
ATOM    294  N   LEU B  11      -3.217  -2.716  -6.339  1.00  0.00           N  
ATOM    295  CA  LEU B  11      -2.293  -1.859  -5.558  1.00  0.00           C  
ATOM    296  C   LEU B  11      -3.108  -0.771  -4.856  1.00  0.00           C  
ATOM    297  O   LEU B  11      -2.832  -0.407  -3.712  1.00  0.00           O  
ATOM    298  CB  LEU B  11      -1.224  -1.254  -6.470  1.00  0.00           C  
ATOM    299  CG  LEU B  11      -0.204  -2.230  -7.060  1.00  0.00           C  
ATOM    300  CD1 LEU B  11       0.685  -1.530  -8.076  1.00  0.00           C  
ATOM    301  CD2 LEU B  11       0.640  -2.855  -5.960  1.00  0.00           C  
ATOM    302  N   GLU B  12      -4.061  -0.254  -5.575  1.00  0.00           N  
ATOM    303  CA  GLU B  12      -4.855   0.871  -5.026  1.00  0.00           C  
ATOM    304  C   GLU B  12      -5.665   0.363  -3.832  1.00  0.00           C  
ATOM    305  O   GLU B  12      -5.824   1.059  -2.828  1.00  0.00           O  
ATOM    306  CB  GLU B  12      -5.764   1.462  -6.105  1.00  0.00           C  
ATOM    307  CD  GLU B  12      -5.709   3.849  -5.282  1.00  0.00           C  
ATOM    308  CG  GLU B  12      -6.577   2.661  -5.644  1.00  0.00           C  
ATOM    309  OE1 GLU B  12      -4.544   3.892  -5.730  1.00  0.00           O  
ATOM    310  OE2 GLU B  12      -6.194   4.738  -4.550  1.00  0.00           O  
ATOM    311  N   GLU B  13      -6.226  -0.782  -3.939  1.00  0.00           N  
ATOM    312  CA  GLU B  13      -7.072  -1.347  -2.861  1.00  0.00           C  
ATOM    313  C   GLU B  13      -6.192  -1.624  -1.641  1.00  0.00           C  
ATOM    314  O   GLU B  13      -6.603  -1.414  -0.498  1.00  0.00           O  
ATOM    315  CB  GLU B  13      -7.774  -2.618  -3.342  1.00  0.00           C  
ATOM    316  CD  GLU B  13      -9.474  -3.662  -4.891  1.00  0.00           C  
ATOM    317  CG  GLU B  13      -8.843  -2.376  -4.395  1.00  0.00           C  
ATOM    318  OE1 GLU B  13      -9.320  -4.700  -4.213  1.00  0.00           O  
ATOM    319  OE2 GLU B  13     -10.124  -3.633  -5.958  1.00  0.00           O  
ATOM    320  N   GLU B  14      -5.071  -2.133  -1.879  1.00  0.00           N  
ATOM    321  CA  GLU B  14      -4.125  -2.521  -0.804  1.00  0.00           C  
ATOM    322  C   GLU B  14      -3.650  -1.255  -0.088  1.00  0.00           C  
ATOM    323  O   GLU B  14      -3.485  -1.238   1.133  1.00  0.00           O  
ATOM    324  CB  GLU B  14      -2.948  -3.308  -1.384  1.00  0.00           C  
ATOM    325  CD  GLU B  14      -2.142  -5.415  -2.521  1.00  0.00           C  
ATOM    326  CG  GLU B  14      -3.319  -4.689  -1.899  1.00  0.00           C  
ATOM    327  OE1 GLU B  14      -1.089  -4.774  -2.723  1.00  0.00           O  
ATOM    328  OE2 GLU B  14      -2.272  -6.624  -2.805  1.00  0.00           O  
ATOM    329  N   ASN B  15      -3.412  -0.269  -0.880  1.00  0.00           N  
ATOM    330  CA  ASN B  15      -2.851   0.990  -0.333  1.00  0.00           C  
ATOM    331  C   ASN B  15      -3.893   1.635   0.582  1.00  0.00           C  
ATOM    332  O   ASN B  15      -3.563   2.194   1.629  1.00  0.00           O  
ATOM    333  CB  ASN B  15      -2.429   1.926  -1.467  1.00  0.00           C  
ATOM    334  CG  ASN B  15      -1.693   3.153  -0.967  1.00  0.00           C  
ATOM    335  OD1 ASN B  15      -2.206   4.270  -1.041  1.00  0.00           O  
ATOM    336  ND2 ASN B  15      -0.485   2.949  -0.455  1.00  0.00           N  
ATOM    337  N   GLN B  16      -5.122   1.608   0.167  1.00  0.00           N  
ATOM    338  CA  GLN B  16      -6.193   2.268   0.953  1.00  0.00           C  
ATOM    339  C   GLN B  16      -6.351   1.530   2.283  1.00  0.00           C  
ATOM    340  O   GLN B  16      -6.570   2.142   3.330  1.00  0.00           O  
ATOM    341  CB  GLN B  16      -7.504   2.283   0.165  1.00  0.00           C  
ATOM    342  CD  GLN B  16      -8.773   3.126  -1.850  1.00  0.00           C  
ATOM    343  CG  GLN B  16      -7.488   3.198  -1.049  1.00  0.00           C  
ATOM    344  OE1 GLN B  16      -9.713   2.426  -1.472  1.00  0.00           O  
ATOM    345  NE2 GLN B  16      -8.819   3.853  -2.960  1.00  0.00           N  
ATOM    346  N   ALA B  17      -6.319   0.269   2.254  1.00  0.00           N  
ATOM    347  CA  ALA B  17      -6.505  -0.572   3.461  1.00  0.00           C  
ATOM    348  C   ALA B  17      -5.327  -0.339   4.408  1.00  0.00           C  
ATOM    349  O   ALA B  17      -5.490  -0.289   5.628  1.00  0.00           O  
ATOM    350  CB  ALA B  17      -6.624  -2.038   3.073  1.00  0.00           C  
ATOM    351  N   LEU B  18      -4.203  -0.261   3.830  1.00  0.00           N  
ATOM    352  CA  LEU B  18      -2.950  -0.124   4.611  1.00  0.00           C  
ATOM    353  C   LEU B  18      -2.955   1.235   5.313  1.00  0.00           C  
ATOM    354  O   LEU B  18      -2.516   1.363   6.457  1.00  0.00           O  
ATOM    355  CB  LEU B  18      -1.731  -0.276   3.699  1.00  0.00           C  
ATOM    356  CG  LEU B  18      -1.495  -1.667   3.109  1.00  0.00           C  
ATOM    357  CD1 LEU B  18      -0.363  -1.635   2.093  1.00  0.00           C  
ATOM    358  CD2 LEU B  18      -1.190  -2.673   4.209  1.00  0.00           C  
ATOM    359  N   GLU B  19      -3.411   2.218   4.594  1.00  0.00           N  
ATOM    360  CA  GLU B  19      -3.377   3.595   5.143  1.00  0.00           C  
ATOM    361  C   GLU B  19      -4.330   3.671   6.337  1.00  0.00           C  
ATOM    362  O   GLU B  19      -4.042   4.324   7.341  1.00  0.00           O  
ATOM    363  CB  GLU B  19      -3.754   4.612   4.064  1.00  0.00           C  
ATOM    364  CD  GLU B  19      -3.152   5.728   1.879  1.00  0.00           C  
ATOM    365  CG  GLU B  19      -2.718   4.758   2.961  1.00  0.00           C  
ATOM    366  OE1 GLU B  19      -4.332   6.138   1.888  1.00  0.00           O  
ATOM    367  OE2 GLU B  19      -2.313   6.078   1.023  1.00  0.00           O  
ATOM    368  N   GLU B  20      -5.463   3.086   6.230  1.00  0.00           N  
ATOM    369  CA  GLU B  20      -6.480   3.138   7.308  1.00  0.00           C  
ATOM    370  C   GLU B  20      -5.939   2.390   8.528  1.00  0.00           C  
ATOM    371  O   GLU B  20      -6.143   2.804   9.671  1.00  0.00           O  
ATOM    372  CB  GLU B  20      -7.802   2.538   6.827  1.00  0.00           C  
ATOM    373  CD  GLU B  20      -9.328   4.021   8.187  1.00  0.00           C  
ATOM    374  CG  GLU B  20      -8.922   2.600   7.852  1.00  0.00           C  
ATOM    375  OE1 GLU B  20      -9.031   4.929   7.381  1.00  0.00           O  
ATOM    376  OE2 GLU B  20      -9.944   4.228   9.253  1.00  0.00           O  
ATOM    377  N   LYS B  21      -5.342   1.313   8.290  1.00  0.00           N  
ATOM    378  CA  LYS B  21      -4.815   0.438   9.365  1.00  0.00           C  
ATOM    379  C   LYS B  21      -3.679   1.170  10.081  1.00  0.00           C  
ATOM    380  O   LYS B  21      -3.536   1.086  11.302  1.00  0.00           O  
ATOM    381  CB  LYS B  21      -4.340  -0.896   8.786  1.00  0.00           C  
ATOM    382  CD  LYS B  21      -4.922  -3.093   7.720  1.00  0.00           C  
ATOM    383  CE  LYS B  21      -6.045  -3.991   7.229  1.00  0.00           C  
ATOM    384  CG  LYS B  21      -5.464  -1.793   8.293  1.00  0.00           C  
ATOM    385  NZ  LYS B  21      -5.527  -5.250   6.627  1.00  0.00           N  
ATOM    386  N   ILE B  22      -2.899   1.820   9.289  1.00  0.00           N  
ATOM    387  CA  ILE B  22      -1.698   2.495   9.836  1.00  0.00           C  
ATOM    388  C   ILE B  22      -2.149   3.635  10.750  1.00  0.00           C  
ATOM    389  O   ILE B  22      -1.551   3.886  11.798  1.00  0.00           O  
ATOM    390  CB  ILE B  22      -0.781   3.013   8.713  1.00  0.00           C  
ATOM    391  CD1 ILE B  22       1.645   3.610   8.204  1.00  0.00           C  
ATOM    392  CG1 ILE B  22       0.600   3.363   9.270  1.00  0.00           C  
ATOM    393  CG2 ILE B  22      -1.423   4.196   8.004  1.00  0.00           C  
ATOM    394  N   ALA B  23      -3.152   4.346  10.336  1.00  0.00           N  
ATOM    395  CA  ALA B  23      -3.618   5.514  11.122  1.00  0.00           C  
ATOM    396  C   ALA B  23      -4.185   5.016  12.452  1.00  0.00           C  
ATOM    397  O   ALA B  23      -3.996   5.638  13.499  1.00  0.00           O  
ATOM    398  CB  ALA B  23      -4.655   6.302  10.337  1.00  0.00           C  
ATOM    399  N   GLN B  24      -4.911   3.985  12.423  1.00  0.00           N  
ATOM    400  CA  GLN B  24      -5.562   3.422  13.630  1.00  0.00           C  
ATOM    401  C   GLN B  24      -4.477   2.905  14.577  1.00  0.00           C  
ATOM    402  O   GLN B  24      -4.578   3.043  15.797  1.00  0.00           O  
ATOM    403  CB  GLN B  24      -6.539   2.311  13.242  1.00  0.00           C  
ATOM    404  CD  GLN B  24      -8.678   1.664  12.063  1.00  0.00           C  
ATOM    405  CG  GLN B  24      -7.773   2.799  12.500  1.00  0.00           C  
ATOM    406  OE1 GLN B  24      -8.775   0.640  12.739  1.00  0.00           O  
ATOM    407  NE2 GLN B  24      -9.343   1.844  10.928  1.00  0.00           N  
ATOM    408  N   LEU B  25      -3.529   2.298  13.999  1.00  0.00           N  
ATOM    409  CA  LEU B  25      -2.441   1.660  14.780  1.00  0.00           C  
ATOM    410  C   LEU B  25      -1.635   2.754  15.482  1.00  0.00           C  
ATOM    411  O   LEU B  25      -1.206   2.594  16.626  1.00  0.00           O  
ATOM    412  CB  LEU B  25      -1.553   0.812  13.868  1.00  0.00           C  
ATOM    413  CG  LEU B  25      -2.193  -0.446  13.277  1.00  0.00           C  
ATOM    414  CD1 LEU B  25      -1.266  -1.095  12.261  1.00  0.00           C  
ATOM    415  CD2 LEU B  25      -2.548  -1.436  14.376  1.00  0.00           C  
ATOM    416  N   LYS B  26      -1.414   3.815  14.763  1.00  0.00           N  
ATOM    417  CA  LYS B  26      -0.566   4.900  15.311  1.00  0.00           C  
ATOM    418  C   LYS B  26      -1.285   5.529  16.506  1.00  0.00           C  
ATOM    419  O   LYS B  26      -0.665   5.882  17.510  1.00  0.00           O  
ATOM    420  CB  LYS B  26      -0.264   5.941  14.231  1.00  0.00           C  
ATOM    421  CD  LYS B  26       0.920   6.527  12.097  1.00  0.00           C  
ATOM    422  CE  LYS B  26       1.859   6.037  11.007  1.00  0.00           C  
ATOM    423  CG  LYS B  26       0.673   5.450  13.140  1.00  0.00           C  
ATOM    424  NZ  LYS B  26       2.076   7.068   9.955  1.00  0.00           N  
ATOM    425  N   TYR B  27      -2.544   5.736  16.399  1.00  0.00           N  
ATOM    426  CA  TYR B  27      -3.329   6.383  17.477  1.00  0.00           C  
ATOM    427  C   TYR B  27      -3.341   5.461  18.697  1.00  0.00           C  
ATOM    428  O   TYR B  27      -3.258   5.915  19.840  1.00  0.00           O  
ATOM    429  CB  TYR B  27      -4.749   6.689  16.996  1.00  0.00           C  
ATOM    430  CG  TYR B  27      -5.606   7.391  18.025  1.00  0.00           C  
ATOM    431  OH  TYR B  27      -7.956   9.336  20.851  1.00  0.00           O  
ATOM    432  CZ  TYR B  27      -7.179   8.691  19.916  1.00  0.00           C  
ATOM    433  CD1 TYR B  27      -5.451   8.749  18.272  1.00  0.00           C  
ATOM    434  CE1 TYR B  27      -6.230   9.399  19.211  1.00  0.00           C  
ATOM    435  CD2 TYR B  27      -6.567   6.694  18.745  1.00  0.00           C  
ATOM    436  CE2 TYR B  27      -7.355   7.327  19.687  1.00  0.00           C  
ATOM    437  N   GLY B  28      -3.504   4.240  18.459  1.00  0.00           N  
ATOM    438  CA  GLY B  28      -3.603   3.223  19.534  1.00  0.00           C  
ATOM    439  C   GLY B  28      -2.255   3.133  20.250  1.00  0.00           C  
ATOM    440  O   GLY B  28      -2.190   2.981  21.471  1.00  0.00           O  
TER                                                                             
END
