# Supplementary material for: Self-assembly and regulation of protein cages from pre-organised coiled-coil modules
Source: Nat Commun. 2021 Feb 11;12:939. doi: 10.1038/s41467-021-21184-6 (PMC7878516; doi:10.1038/s41467-021-21184-6)
Supplement: Supplementary file 3 — Supplementary Software 1 [file 41467_2021_21184_MOESM3_ESM.zip › building_blocks/p7_p8.pdb]

MODEL
ATOM      1  N   ILE A   1       0.527   3.534 -21.102  1.00  0.00           N  
ATOM      2  CA  ILE A   1       1.419   2.496 -20.532  1.00  0.00           C  
ATOM      3  C   ILE A   1       2.484   3.182 -19.675  1.00  0.00           C  
ATOM      4  O   ILE A   1       2.866   2.685 -18.613  1.00  0.00           O  
ATOM      5  CB  ILE A   1       2.062   1.636 -21.636  1.00  0.00           C  
ATOM      6  CD1 ILE A   1       1.487   0.117 -23.600  1.00  0.00           C  
ATOM      7  CG1 ILE A   1       1.002   0.777 -22.328  1.00  0.00           C  
ATOM      8  CG2 ILE A   1       3.191   0.792 -21.064  1.00  0.00           C  
ATOM      9  N   GLN A   2       2.990   4.278 -20.158  1.00  0.00           N  
ATOM     10  CA  GLN A   2       4.081   4.975 -19.434  1.00  0.00           C  
ATOM     11  C   GLN A   2       3.531   5.501 -18.107  1.00  0.00           C  
ATOM     12  O   GLN A   2       4.208   5.469 -17.079  1.00  0.00           O  
ATOM     13  CB  GLN A   2       4.653   6.108 -20.289  1.00  0.00           C  
ATOM     14  CD  GLN A   2       7.046   5.877 -19.513  1.00  0.00           C  
ATOM     15  CG  GLN A   2       5.856   6.803 -19.673  1.00  0.00           C  
ATOM     16  OE1 GLN A   2       7.489   5.249 -20.475  1.00  0.00           O  
ATOM     17  NE2 GLN A   2       7.567   5.790 -18.295  1.00  0.00           N  
ATOM     18  N   ALA A   3       2.384   6.035 -18.119  1.00  0.00           N  
ATOM     19  CA  ALA A   3       1.755   6.623 -16.912  1.00  0.00           C  
ATOM     20  C   ALA A   3       1.472   5.503 -15.910  1.00  0.00           C  
ATOM     21  O   ALA A   3       1.632   5.674 -14.700  1.00  0.00           O  
ATOM     22  CB  ALA A   3       0.482   7.367 -17.286  1.00  0.00           C  
ATOM     23  N   LEU A   4       1.022   4.441 -16.425  1.00  0.00           N  
ATOM     24  CA  LEU A   4       0.618   3.287 -15.587  1.00  0.00           C  
ATOM     25  C   LEU A   4       1.863   2.712 -14.910  1.00  0.00           C  
ATOM     26  O   LEU A   4       1.826   2.303 -13.748  1.00  0.00           O  
ATOM     27  CB  LEU A   4      -0.093   2.231 -16.436  1.00  0.00           C  
ATOM     28  CG  LEU A   4      -1.465   2.618 -16.990  1.00  0.00           C  
ATOM     29  CD1 LEU A   4      -1.977   1.555 -17.950  1.00  0.00           C  
ATOM     30  CD2 LEU A   4      -2.460   2.831 -15.859  1.00  0.00           C  
ATOM     31  N   GLU A   5       2.915   2.661 -15.672  1.00  0.00           N  
ATOM     32  CA  GLU A   5       4.155   2.036 -15.153  1.00  0.00           C  
ATOM     33  C   GLU A   5       4.694   2.893 -14.006  1.00  0.00           C  
ATOM     34  O   GLU A   5       5.193   2.378 -13.004  1.00  0.00           O  
ATOM     35  CB  GLU A   5       5.189   1.888 -16.271  1.00  0.00           C  
ATOM     36  CD  GLU A   5       5.834   0.784 -18.450  1.00  0.00           C  
ATOM     37  CG  GLU A   5       4.817   0.861 -17.328  1.00  0.00           C  
ATOM     38  OE1 GLU A   5       6.724   1.659 -18.505  1.00  0.00           O  
ATOM     39  OE2 GLU A   5       5.740  -0.150 -19.274  1.00  0.00           O  
ATOM     40  N   GLU A   6       4.666   4.169 -14.156  1.00  0.00           N  
ATOM     41  CA  GLU A   6       5.210   5.086 -13.126  1.00  0.00           C  
ATOM     42  C   GLU A   6       4.355   4.970 -11.863  1.00  0.00           C  
ATOM     43  O   GLU A   6       4.865   5.001 -10.742  1.00  0.00           O  
ATOM     44  CB  GLU A   6       5.238   6.523 -13.649  1.00  0.00           C  
ATOM     45  CD  GLU A   6       6.210   8.180 -15.290  1.00  0.00           C  
ATOM     46  CG  GLU A   6       6.253   6.762 -14.755  1.00  0.00           C  
ATOM     47  OE1 GLU A   6       5.632   9.054 -14.610  1.00  0.00           O  
ATOM     48  OE2 GLU A   6       6.755   8.417 -16.388  1.00  0.00           O  
ATOM     49  N   LYS A   7       3.114   4.910 -12.038  1.00  0.00           N  
ATOM     50  CA  LYS A   7       2.146   4.853 -10.916  1.00  0.00           C  
ATOM     51  C   LYS A   7       2.331   3.528 -10.175  1.00  0.00           C  
ATOM     52  O   LYS A   7       2.248   3.468  -8.947  1.00  0.00           O  
ATOM     53  CB  LYS A   7       0.715   5.006 -11.435  1.00  0.00           C  
ATOM     54  CD  LYS A   7      -1.724   5.292 -10.917  1.00  0.00           C  
ATOM     55  CE  LYS A   7      -2.782   5.310  -9.825  1.00  0.00           C  
ATOM     56  CG  LYS A   7      -0.343   5.025 -10.343  1.00  0.00           C  
ATOM     57  NZ  LYS A   7      -4.141   5.570 -10.373  1.00  0.00           N  
ATOM     58  N   ASN A   8       2.528   2.525 -10.951  1.00  0.00           N  
ATOM     59  CA  ASN A   8       2.627   1.160 -10.381  1.00  0.00           C  
ATOM     60  C   ASN A   8       3.891   1.076  -9.524  1.00  0.00           C  
ATOM     61  O   ASN A   8       3.901   0.450  -8.462  1.00  0.00           O  
ATOM     62  CB  ASN A   8       2.622   0.112 -11.496  1.00  0.00           C  
ATOM     63  CG  ASN A   8       1.255  -0.059 -12.129  1.00  0.00           C  
ATOM     64  OD1 ASN A   8       0.237   0.293 -11.534  1.00  0.00           O  
ATOM     65  ND2 ASN A   8       1.230  -0.602 -13.340  1.00  0.00           N  
ATOM     66  N   ALA A   9       4.950   1.655 -10.007  1.00  0.00           N  
ATOM     67  CA  ALA A   9       6.241   1.566  -9.283  1.00  0.00           C  
ATOM     68  C   ALA A   9       6.113   2.316  -7.956  1.00  0.00           C  
ATOM     69  O   ALA A   9       6.638   1.887  -6.928  1.00  0.00           O  
ATOM     70  CB  ALA A   9       7.367   2.133 -10.135  1.00  0.00           C  
ATOM     71  N   GLN A  10       5.509   3.427  -7.968  1.00  0.00           N  
ATOM     72  CA  GLN A  10       5.355   4.275  -6.761  1.00  0.00           C  
ATOM     73  C   GLN A  10       4.460   3.543  -5.760  1.00  0.00           C  
ATOM     74  O   GLN A  10       4.690   3.586  -4.550  1.00  0.00           O  
ATOM     75  CB  GLN A  10       4.774   5.640  -7.136  1.00  0.00           C  
ATOM     76  CD  GLN A  10       6.054   6.981  -5.421  1.00  0.00           C  
ATOM     77  CG  GLN A  10       4.691   6.619  -5.976  1.00  0.00           C  
ATOM     78  OE1 GLN A  10       7.056   6.943  -6.135  1.00  0.00           O  
ATOM     79  NE2 GLN A  10       6.096   7.335  -4.141  1.00  0.00           N  
ATOM     80  N   LEU A  11       3.466   2.959  -6.274  1.00  0.00           N  
ATOM     81  CA  LEU A  11       2.454   2.273  -5.436  1.00  0.00           C  
ATOM     82  C   LEU A  11       3.112   1.069  -4.759  1.00  0.00           C  
ATOM     83  O   LEU A  11       2.838   0.763  -3.597  1.00  0.00           O  
ATOM     84  CB  LEU A  11       1.254   1.848  -6.285  1.00  0.00           C  
ATOM     85  CG  LEU A  11       0.382   2.977  -6.838  1.00  0.00           C  
ATOM     86  CD1 LEU A  11      -0.662   2.428  -7.799  1.00  0.00           C  
ATOM     87  CD2 LEU A  11      -0.290   3.741  -5.708  1.00  0.00           C  
ATOM     88  N   LYS A  12       3.927   0.401  -5.521  1.00  0.00           N  
ATOM     89  CA  LYS A  12       4.550  -0.840  -5.002  1.00  0.00           C  
ATOM     90  C   LYS A  12       5.494  -0.472  -3.856  1.00  0.00           C  
ATOM     91  O   LYS A  12       5.587  -1.183  -2.853  1.00  0.00           O  
ATOM     92  CB  LYS A  12       5.291  -1.576  -6.120  1.00  0.00           C  
ATOM     93  CD  LYS A  12       5.178  -2.902  -8.249  1.00  0.00           C  
ATOM     94  CE  LYS A  12       4.265  -3.527  -9.291  1.00  0.00           C  
ATOM     95  CG  LYS A  12       4.378  -2.199  -7.164  1.00  0.00           C  
ATOM     96  NZ  LYS A  12       5.036  -4.182 -10.383  1.00  0.00           N  
ATOM     97  N   GLN A  13       6.231   0.570  -4.005  1.00  0.00           N  
ATOM     98  CA  GLN A  13       7.215   0.982  -2.975  1.00  0.00           C  
ATOM     99  C   GLN A  13       6.458   1.398  -1.713  1.00  0.00           C  
ATOM    100  O   GLN A  13       6.886   1.119  -0.591  1.00  0.00           O  
ATOM    101  CB  GLN A  13       8.094   2.119  -3.499  1.00  0.00           C  
ATOM    102  CD  GLN A  13       9.848   2.873  -5.153  1.00  0.00           C  
ATOM    103  CG  GLN A  13       9.051   1.706  -4.605  1.00  0.00           C  
ATOM    104  OE1 GLN A  13       9.410   4.022  -5.086  1.00  0.00           O  
ATOM    105  NE2 GLN A  13      11.024   2.582  -5.697  1.00  0.00           N  
ATOM    106  N   GLU A  14       5.426   2.089  -1.887  1.00  0.00           N  
ATOM    107  CA  GLU A  14       4.615   2.620  -0.765  1.00  0.00           C  
ATOM    108  C   GLU A  14       3.973   1.446  -0.024  1.00  0.00           C  
ATOM    109  O   GLU A  14       3.871   1.447   1.204  1.00  0.00           O  
ATOM    110  CB  GLU A  14       3.558   3.597  -1.283  1.00  0.00           C  
ATOM    111  CD  GLU A  14       3.056   5.817  -2.377  1.00  0.00           C  
ATOM    112  CG  GLU A  14       4.126   4.901  -1.818  1.00  0.00           C  
ATOM    113  OE1 GLU A  14       1.902   5.363  -2.525  1.00  0.00           O  
ATOM    114  OE2 GLU A  14       3.371   6.990  -2.669  1.00  0.00           O  
ATOM    115  N   ILE A  15       3.535   0.522  -0.800  1.00  0.00           N  
ATOM    116  CA  ILE A  15       2.801  -0.633  -0.230  1.00  0.00           C  
ATOM    117  C   ILE A  15       3.766  -1.453   0.627  1.00  0.00           C  
ATOM    118  O   ILE A  15       3.402  -1.962   1.688  1.00  0.00           O  
ATOM    119  CB  ILE A  15       2.165  -1.498  -1.334  1.00  0.00           C  
ATOM    120  CD1 ILE A  15      -0.006  -0.165  -1.253  1.00  0.00           C  
ATOM    121  CG1 ILE A  15       1.124  -0.691  -2.111  1.00  0.00           C  
ATOM    122  CG2 ILE A  15       1.572  -2.767  -0.741  1.00  0.00           C  
ATOM    123  N   ALA A  16       4.962  -1.619   0.144  1.00  0.00           N  
ATOM    124  CA  ALA A  16       5.946  -2.459   0.868  1.00  0.00           C  
ATOM    125  C   ALA A  16       6.290  -1.780   2.194  1.00  0.00           C  
ATOM    126  O   ALA A  16       6.456  -2.438   3.223  1.00  0.00           O  
ATOM    127  CB  ALA A  16       7.188  -2.674   0.016  1.00  0.00           C  
ATOM    128  N   ALA A  17       6.467  -0.528   2.183  1.00  0.00           N  
ATOM    129  CA  ALA A  17       6.848   0.244   3.389  1.00  0.00           C  
ATOM    130  C   ALA A  17       5.693   0.190   4.391  1.00  0.00           C  
ATOM    131  O   ALA A  17       5.903   0.087   5.601  1.00  0.00           O  
ATOM    132  CB  ALA A  17       7.192   1.677   3.014  1.00  0.00           C  
ATOM    133  N   LEU A  18       4.547   0.312   3.877  1.00  0.00           N  
ATOM    134  CA  LEU A  18       3.325   0.364   4.715  1.00  0.00           C  
ATOM    135  C   LEU A  18       3.136  -0.995   5.392  1.00  0.00           C  
ATOM    136  O   LEU A  18       2.734  -1.078   6.554  1.00  0.00           O  
ATOM    137  CB  LEU A  18       2.108   0.738   3.866  1.00  0.00           C  
ATOM    138  CG  LEU A  18       2.080   2.164   3.312  1.00  0.00           C  
ATOM    139  CD1 LEU A  18       0.915   2.345   2.352  1.00  0.00           C  
ATOM    140  CD2 LEU A  18       1.996   3.178   4.443  1.00  0.00           C  
ATOM    141  N   GLU A  19       3.393  -2.017   4.630  1.00  0.00           N  
ATOM    142  CA  GLU A  19       3.155  -3.385   5.149  1.00  0.00           C  
ATOM    143  C   GLU A  19       4.132  -3.651   6.295  1.00  0.00           C  
ATOM    144  O   GLU A  19       3.783  -4.278   7.297  1.00  0.00           O  
ATOM    145  CB  GLU A  19       3.313  -4.417   4.031  1.00  0.00           C  
ATOM    146  CD  GLU A  19       1.589  -6.057   4.880  1.00  0.00           C  
ATOM    147  CG  GLU A  19       3.031  -5.847   4.462  1.00  0.00           C  
ATOM    148  OE1 GLU A  19       0.733  -5.235   4.492  1.00  0.00           O  
ATOM    149  OE2 GLU A  19       1.315  -7.044   5.594  1.00  0.00           O  
ATOM    150  N   GLU A  20       5.345  -3.254   6.146  1.00  0.00           N  
ATOM    151  CA  GLU A  20       6.381  -3.508   7.176  1.00  0.00           C  
ATOM    152  C   GLU A  20       6.020  -2.723   8.438  1.00  0.00           C  
ATOM    153  O   GLU A  20       6.198  -3.202   9.560  1.00  0.00           O  
ATOM    154  CB  GLU A  20       7.764  -3.117   6.652  1.00  0.00           C  
ATOM    155  CD  GLU A  20       9.631  -3.566   5.012  1.00  0.00           C  
ATOM    156  CG  GLU A  20       8.287  -4.019   5.546  1.00  0.00           C  
ATOM    157  OE1 GLU A  20      10.065  -2.449   5.364  1.00  0.00           O  
ATOM    158  OE2 GLU A  20      10.251  -4.327   4.240  1.00  0.00           O  
ATOM    159  N   LYS A  21       5.602  -1.553   8.264  1.00  0.00           N  
ATOM    160  CA  LYS A  21       5.267  -0.644   9.385  1.00  0.00           C  
ATOM    161  C   LYS A  21       4.053  -1.205  10.127  1.00  0.00           C  
ATOM    162  O   LYS A  21       3.971  -1.144  11.355  1.00  0.00           O  
ATOM    163  CB  LYS A  21       4.998   0.770   8.866  1.00  0.00           C  
ATOM    164  CD  LYS A  21       4.563   3.187   9.384  1.00  0.00           C  
ATOM    165  CE  LYS A  21       4.274   4.204  10.476  1.00  0.00           C  
ATOM    166  CG  LYS A  21       4.709   1.787   9.958  1.00  0.00           C  
ATOM    167  NZ  LYS A  21       4.128   5.581   9.928  1.00  0.00           N  
ATOM    168  N   ASN A  22       3.151  -1.686   9.350  1.00  0.00           N  
ATOM    169  CA  ASN A  22       1.873  -2.176   9.921  1.00  0.00           C  
ATOM    170  C   ASN A  22       2.160  -3.410  10.778  1.00  0.00           C  
ATOM    171  O   ASN A  22       1.564  -3.602  11.839  1.00  0.00           O  
ATOM    172  CB  ASN A  22       0.868  -2.475   8.807  1.00  0.00           C  
ATOM    173  CG  ASN A  22       0.308  -1.216   8.174  1.00  0.00           C  
ATOM    174  OD1 ASN A  22       0.351  -0.139   8.768  1.00  0.00           O  
ATOM    175  ND2 ASN A  22      -0.220  -1.349   6.963  1.00  0.00           N  
ATOM    176  N   GLN A  23       3.022  -4.256  10.295  1.00  0.00           N  
ATOM    177  CA  GLN A  23       3.311  -5.517  11.019  1.00  0.00           C  
ATOM    178  C   GLN A  23       3.992  -5.176  12.345  1.00  0.00           C  
ATOM    179  O   GLN A  23       3.734  -5.803  13.374  1.00  0.00           O  
ATOM    180  CB  GLN A  23       4.184  -6.438  10.164  1.00  0.00           C  
ATOM    181  CD  GLN A  23       4.395  -7.849   8.080  1.00  0.00           C  
ATOM    182  CG  GLN A  23       3.478  -7.007   8.945  1.00  0.00           C  
ATOM    183  OE1 GLN A  23       5.562  -8.056   8.415  1.00  0.00           O  
ATOM    184  NE2 GLN A  23       3.870  -8.338   6.963  1.00  0.00           N  
ATOM    185  N   ALA A  24       4.880  -4.276  12.333  1.00  0.00           N  
ATOM    186  CA  ALA A  24       5.646  -3.882  13.540  1.00  0.00           C  
ATOM    187  C   ALA A  24       4.686  -3.239  14.542  1.00  0.00           C  
ATOM    188  O   ALA A  24       4.794  -3.446  15.752  1.00  0.00           O  
ATOM    189  CB  ALA A  24       6.775  -2.934  13.165  1.00  0.00           C  
ATOM    190  N   LEU A  25       3.838  -2.457  14.027  1.00  0.00           N  
ATOM    191  CA  LEU A  25       2.888  -1.688  14.866  1.00  0.00           C  
ATOM    192  C   LEU A  25       1.927  -2.667  15.543  1.00  0.00           C  
ATOM    193  O   LEU A  25       1.555  -2.494  16.705  1.00  0.00           O  
ATOM    194  CB  LEU A  25       2.133  -0.663  14.018  1.00  0.00           C  
ATOM    195  CG  LEU A  25       2.960   0.500  13.465  1.00  0.00           C  
ATOM    196  CD1 LEU A  25       2.131   1.340  12.505  1.00  0.00           C  
ATOM    197  CD2 LEU A  25       3.497   1.364  14.596  1.00  0.00           C  
ATOM    198  N   LYS A  26       1.524  -3.641  14.780  1.00  0.00           N  
ATOM    199  CA  LYS A  26       0.518  -4.598  15.300  1.00  0.00           C  
ATOM    200  C   LYS A  26       1.145  -5.394  16.446  1.00  0.00           C  
ATOM    201  O   LYS A  26       0.491  -5.690  17.448  1.00  0.00           O  
ATOM    202  CB  LYS A  26       0.029  -5.521  14.182  1.00  0.00           C  
ATOM    203  CD  LYS A  26      -1.274  -5.800  12.055  1.00  0.00           C  
ATOM    204  CE  LYS A  26      -2.138  -5.109  11.013  1.00  0.00           C  
ATOM    205  CG  LYS A  26      -0.834  -4.829  13.139  1.00  0.00           C  
ATOM    206  NZ  LYS A  26      -2.541  -6.037   9.921  1.00  0.00           N  
ATOM    207  N   TYR A  27       2.355  -5.797  16.297  1.00  0.00           N  
ATOM    208  CA  TYR A  27       3.036  -6.618  17.327  1.00  0.00           C  
ATOM    209  C   TYR A  27       3.214  -5.773  18.589  1.00  0.00           C  
ATOM    210  O   TYR A  27       3.072  -6.264  19.710  1.00  0.00           O  
ATOM    211  CB  TYR A  27       4.380  -7.128  16.803  1.00  0.00           C  
ATOM    212  CG  TYR A  27       5.122  -8.012  17.780  1.00  0.00           C  
ATOM    213  OH  TYR A  27       7.154 -10.457  20.461  1.00  0.00           O  
ATOM    214  CZ  TYR A  27       6.483  -9.646  19.574  1.00  0.00           C  
ATOM    215  CD1 TYR A  27       4.749  -9.337  17.965  1.00  0.00           C  
ATOM    216  CE1 TYR A  27       5.422 -10.153  18.855  1.00  0.00           C  
ATOM    217  CD2 TYR A  27       6.194  -7.519  18.513  1.00  0.00           C  
ATOM    218  CE2 TYR A  27       6.878  -8.320  19.408  1.00  0.00           C  
ATOM    219  N   GLY A  28       3.575  -4.585  18.415  1.00  0.00           N  
ATOM    220  CA  GLY A  28       3.848  -3.654  19.536  1.00  0.00           C  
ATOM    221  C   GLY A  28       2.538  -3.382  20.278  1.00  0.00           C  
ATOM    222  O   GLY A  28       2.509  -3.284  21.506  1.00  0.00           O  
TER                                                                             
ATOM    223  N   ILE B   1      -0.831  -3.421 -21.204  1.00  0.00           N  
ATOM    224  CA  ILE B   1      -1.916  -2.562 -20.672  1.00  0.00           C  
ATOM    225  C   ILE B   1      -2.795  -3.402 -19.744  1.00  0.00           C  
ATOM    226  O   ILE B   1      -3.258  -2.929 -18.704  1.00  0.00           O  
ATOM    227  CB  ILE B   1      -2.746  -1.933 -21.807  1.00  0.00           C  
ATOM    228  CD1 ILE B   1      -2.541  -0.459 -23.876  1.00  0.00           C  
ATOM    229  CG1 ILE B   1      -1.906  -0.915 -22.581  1.00  0.00           C  
ATOM    230  CG2 ILE B   1      -4.021  -1.314 -21.254  1.00  0.00           C  
ATOM    231  N   ALA B   2      -3.068  -4.608 -20.137  1.00  0.00           N  
ATOM    232  CA  ALA B   2      -3.967  -5.474 -19.336  1.00  0.00           C  
ATOM    233  C   ALA B   2      -3.288  -5.784 -18.001  1.00  0.00           C  
ATOM    234  O   ALA B   2      -3.935  -5.831 -16.953  1.00  0.00           O  
ATOM    235  CB  ALA B   2      -4.297  -6.747 -20.100  1.00  0.00           C  
ATOM    236  N   GLN B   3      -2.058  -6.058 -18.027  1.00  0.00           N  
ATOM    237  CA  GLN B   3      -1.285  -6.423 -16.816  1.00  0.00           C  
ATOM    238  C   GLN B   3      -1.223  -5.208 -15.889  1.00  0.00           C  
ATOM    239  O   GLN B   3      -1.308  -5.334 -14.666  1.00  0.00           O  
ATOM    240  CB  GLN B   3       0.116  -6.904 -17.199  1.00  0.00           C  
ATOM    241  CD  GLN B   3       0.335  -8.640 -15.378  1.00  0.00           C  
ATOM    242  CG  GLN B   3       0.940  -7.411 -16.027  1.00  0.00           C  
ATOM    243  OE1 GLN B   3      -0.369  -9.414 -16.027  1.00  0.00           O  
ATOM    244  NE2 GLN B   3       0.610  -8.824 -14.092  1.00  0.00           N  
ATOM    245  N   LEU B   4      -1.029  -4.107 -16.487  1.00  0.00           N  
ATOM    246  CA  LEU B   4      -0.855  -2.846 -15.728  1.00  0.00           C  
ATOM    247  C   LEU B   4      -2.173  -2.511 -15.026  1.00  0.00           C  
ATOM    248  O   LEU B   4      -2.186  -2.035 -13.889  1.00  0.00           O  
ATOM    249  CB  LEU B   4      -0.416  -1.715 -16.661  1.00  0.00           C  
ATOM    250  CG  LEU B   4       0.988  -1.833 -17.255  1.00  0.00           C  
ATOM    251  CD1 LEU B   4       1.227  -0.745 -18.291  1.00  0.00           C  
ATOM    252  CD2 LEU B   4       2.043  -1.763 -16.161  1.00  0.00           C  
ATOM    253  N   LYS B   5      -3.242  -2.727 -15.737  1.00  0.00           N  
ATOM    254  CA  LYS B   5      -4.567  -2.353 -15.187  1.00  0.00           C  
ATOM    255  C   LYS B   5      -4.864  -3.240 -13.977  1.00  0.00           C  
ATOM    256  O   LYS B   5      -5.423  -2.787 -12.976  1.00  0.00           O  
ATOM    257  CB  LYS B   5      -5.650  -2.491 -16.259  1.00  0.00           C  
ATOM    258  CD  LYS B   5      -6.659  -1.657 -18.400  1.00  0.00           C  
ATOM    259  CE  LYS B   5      -6.573  -0.618 -19.507  1.00  0.00           C  
ATOM    260  CG  LYS B   5      -5.563  -1.454 -17.366  1.00  0.00           C  
ATOM    261  NZ  LYS B   5      -7.615  -0.830 -20.549  1.00  0.00           N  
ATOM    262  N   GLU B   6      -4.572  -4.482 -14.065  1.00  0.00           N  
ATOM    263  CA  GLU B   6      -4.861  -5.439 -12.970  1.00  0.00           C  
ATOM    264  C   GLU B   6      -3.997  -5.077 -11.761  1.00  0.00           C  
ATOM    265  O   GLU B   6      -4.440  -5.158 -10.614  1.00  0.00           O  
ATOM    266  CB  GLU B   6      -4.601  -6.875 -13.431  1.00  0.00           C  
ATOM    267  CD  GLU B   6      -6.401  -7.975 -12.041  1.00  0.00           C  
ATOM    268  CG  GLU B   6      -4.925  -7.930 -12.386  1.00  0.00           C  
ATOM    269  OE1 GLU B   6      -7.215  -7.480 -12.849  1.00  0.00           O  
ATOM    270  OE2 GLU B   6      -6.743  -8.505 -10.963  1.00  0.00           O  
ATOM    271  N   GLU B   7      -2.809  -4.761 -12.014  1.00  0.00           N  
ATOM    272  CA  GLU B   7      -1.824  -4.445 -10.952  1.00  0.00           C  
ATOM    273  C   GLU B   7      -2.255  -3.156 -10.251  1.00  0.00           C  
ATOM    274  O   GLU B   7      -2.129  -3.020  -9.032  1.00  0.00           O  
ATOM    275  CB  GLU B   7      -0.420  -4.314 -11.545  1.00  0.00           C  
ATOM    276  CD  GLU B   7       1.532  -5.446 -12.681  1.00  0.00           C  
ATOM    277  CG  GLU B   7       0.167  -5.624 -12.046  1.00  0.00           C  
ATOM    278  OE1 GLU B   7       1.937  -4.285 -12.904  1.00  0.00           O  
ATOM    279  OE2 GLU B   7       2.197  -6.467 -12.956  1.00  0.00           O  
ATOM    280  N   ASN B   8      -2.705  -2.253 -11.053  1.00  0.00           N  
ATOM    281  CA  ASN B   8      -3.065  -0.917 -10.521  1.00  0.00           C  
ATOM    282  C   ASN B   8      -4.272  -1.067  -9.593  1.00  0.00           C  
ATOM    283  O   ASN B   8      -4.362  -0.412  -8.553  1.00  0.00           O  
ATOM    284  CB  ASN B   8      -3.343   0.059 -11.666  1.00  0.00           C  
ATOM    285  CG  ASN B   8      -3.547   1.481 -11.183  1.00  0.00           C  
ATOM    286  OD1 ASN B   8      -4.653   2.018 -11.255  1.00  0.00           O  
ATOM    287  ND2 ASN B   8      -2.480   2.096 -10.688  1.00  0.00           N  
ATOM    288  N   GLN B   9      -5.209  -1.874  -9.986  1.00  0.00           N  
ATOM    289  CA  GLN B   9      -6.447  -2.034  -9.185  1.00  0.00           C  
ATOM    290  C   GLN B   9      -6.086  -2.687  -7.850  1.00  0.00           C  
ATOM    291  O   GLN B   9      -6.633  -2.340  -6.802  1.00  0.00           O  
ATOM    292  CB  GLN B   9      -7.478  -2.865  -9.952  1.00  0.00           C  
ATOM    293  CD  GLN B   9      -9.014  -3.046 -11.948  1.00  0.00           C  
ATOM    294  CG  GLN B   9      -8.058  -2.164 -11.169  1.00  0.00           C  
ATOM    295  OE1 GLN B   9      -8.918  -4.273 -11.905  1.00  0.00           O  
ATOM    296  NE2 GLN B   9      -9.943  -2.423 -12.664  1.00  0.00           N  
ATOM    297  N   GLN B  10      -5.262  -3.640  -7.876  1.00  0.00           N  
ATOM    298  CA  GLN B  10      -4.857  -4.394  -6.665  1.00  0.00           C  
ATOM    299  C   GLN B  10      -4.084  -3.455  -5.738  1.00  0.00           C  
ATOM    300  O   GLN B  10      -4.228  -3.505  -4.515  1.00  0.00           O  
ATOM    301  CB  GLN B  10      -4.017  -5.614  -7.049  1.00  0.00           C  
ATOM    302  CD  GLN B  10      -3.917  -7.857  -8.205  1.00  0.00           C  
ATOM    303  CG  GLN B  10      -4.796  -6.702  -7.770  1.00  0.00           C  
ATOM    304  OE1 GLN B  10      -2.718  -7.878  -7.925  1.00  0.00           O  
ATOM    305  NE2 GLN B  10      -4.511  -8.825  -8.894  1.00  0.00           N  
ATOM    306  N   LEU B  11      -3.273  -2.687  -6.336  1.00  0.00           N  
ATOM    307  CA  LEU B  11      -2.382  -1.777  -5.577  1.00  0.00           C  
ATOM    308  C   LEU B  11      -3.241  -0.723  -4.875  1.00  0.00           C  
ATOM    309  O   LEU B  11      -2.969  -0.333  -3.738  1.00  0.00           O  
ATOM    310  CB  LEU B  11      -1.357  -1.130  -6.510  1.00  0.00           C  
ATOM    311  CG  LEU B  11      -0.298  -2.061  -7.104  1.00  0.00           C  
ATOM    312  CD1 LEU B  11       0.542  -1.329  -8.140  1.00  0.00           C  
ATOM    313  CD2 LEU B  11       0.591  -2.632  -6.010  1.00  0.00           C  
ATOM    314  N   GLU B  12      -4.228  -0.259  -5.586  1.00  0.00           N  
ATOM    315  CA  GLU B  12      -5.070   0.830  -5.036  1.00  0.00           C  
ATOM    316  C   GLU B  12      -5.837   0.295  -3.826  1.00  0.00           C  
ATOM    317  O   GLU B  12      -6.017   0.992  -2.825  1.00  0.00           O  
ATOM    318  CB  GLU B  12      -6.023   1.364  -6.108  1.00  0.00           C  
ATOM    319  CD  GLU B  12      -6.300   2.586  -8.300  1.00  0.00           C  
ATOM    320  CG  GLU B  12      -5.333   2.125  -7.228  1.00  0.00           C  
ATOM    321  OE1 GLU B  12      -7.470   2.152  -8.271  1.00  0.00           O  
ATOM    322  OE2 GLU B  12      -5.887   3.382  -9.170  1.00  0.00           O  
ATOM    323  N   GLN B  13      -6.343  -0.877  -3.914  1.00  0.00           N  
ATOM    324  CA  GLN B  13      -7.144  -1.474  -2.819  1.00  0.00           C  
ATOM    325  C   GLN B  13      -6.235  -1.697  -1.610  1.00  0.00           C  
ATOM    326  O   GLN B  13      -6.638  -1.498  -0.463  1.00  0.00           O  
ATOM    327  CB  GLN B  13      -7.789  -2.783  -3.279  1.00  0.00           C  
ATOM    328  CD  GLN B  13      -9.444  -3.924  -4.809  1.00  0.00           C  
ATOM    329  CG  GLN B  13      -8.884  -2.603  -4.318  1.00  0.00           C  
ATOM    330  OE1 GLN B  13      -8.765  -4.950  -4.770  1.00  0.00           O  
ATOM    331  NE2 GLN B  13     -10.689  -3.901  -5.272  1.00  0.00           N  
ATOM    332  N   LYS B  14      -5.093  -2.151  -1.863  1.00  0.00           N  
ATOM    333  CA  LYS B  14      -4.113  -2.484  -0.801  1.00  0.00           C  
ATOM    334  C   LYS B  14      -3.691  -1.192  -0.100  1.00  0.00           C  
ATOM    335  O   LYS B  14      -3.509  -1.158   1.119  1.00  0.00           O  
ATOM    336  CB  LYS B  14      -2.907  -3.215  -1.395  1.00  0.00           C  
ATOM    337  CD  LYS B  14      -1.975  -5.287  -2.461  1.00  0.00           C  
ATOM    338  CE  LYS B  14      -2.278  -6.698  -2.938  1.00  0.00           C  
ATOM    339  CG  LYS B  14      -3.211  -4.626  -1.874  1.00  0.00           C  
ATOM    340  NZ  LYS B  14      -1.087  -7.344  -3.556  1.00  0.00           N  
ATOM    341  N   ILE B  15      -3.515  -0.199  -0.902  1.00  0.00           N  
ATOM    342  CA  ILE B  15      -3.008   1.089  -0.370  1.00  0.00           C  
ATOM    343  C   ILE B  15      -4.067   1.687   0.558  1.00  0.00           C  
ATOM    344  O   ILE B  15      -3.749   2.267   1.598  1.00  0.00           O  
ATOM    345  CB  ILE B  15      -2.647   2.066  -1.505  1.00  0.00           C  
ATOM    346  CD1 ILE B  15      -1.162   4.065  -2.048  1.00  0.00           C  
ATOM    347  CG1 ILE B  15      -1.795   3.217  -0.967  1.00  0.00           C  
ATOM    348  CG2 ILE B  15      -3.906   2.567  -2.196  1.00  0.00           C  
ATOM    349  N   GLN B  16      -5.300   1.598   0.165  1.00  0.00           N  
ATOM    350  CA  GLN B  16      -6.390   2.206   0.966  1.00  0.00           C  
ATOM    351  C   GLN B  16      -6.490   1.466   2.301  1.00  0.00           C  
ATOM    352  O   GLN B  16      -6.722   2.071   3.349  1.00  0.00           O  
ATOM    353  CB  GLN B  16      -7.713   2.152   0.199  1.00  0.00           C  
ATOM    354  CD  GLN B  16      -8.628   4.350   1.044  1.00  0.00           C  
ATOM    355  CG  GLN B  16      -8.864   2.860   0.896  1.00  0.00           C  
ATOM    356  OE1 GLN B  16      -8.363   5.046   0.064  1.00  0.00           O  
ATOM    357  NE2 GLN B  16      -8.724   4.844   2.273  1.00  0.00           N  
ATOM    358  N   ALA B  17      -6.395   0.209   2.275  1.00  0.00           N  
ATOM    359  CA  ALA B  17      -6.519  -0.637   3.486  1.00  0.00           C  
ATOM    360  C   ALA B  17      -5.338  -0.343   4.413  1.00  0.00           C  
ATOM    361  O   ALA B  17      -5.484  -0.298   5.636  1.00  0.00           O  
ATOM    362  CB  ALA B  17      -6.571  -2.108   3.102  1.00  0.00           C  
ATOM    363  N   LEU B  18      -4.229  -0.209   3.814  1.00  0.00           N  
ATOM    364  CA  LEU B  18      -2.972  -0.008   4.574  1.00  0.00           C  
ATOM    365  C   LEU B  18      -3.034   1.349   5.276  1.00  0.00           C  
ATOM    366  O   LEU B  18      -2.583   1.501   6.413  1.00  0.00           O  
ATOM    367  CB  LEU B  18      -1.762  -0.098   3.642  1.00  0.00           C  
ATOM    368  CG  LEU B  18      -1.465  -1.477   3.048  1.00  0.00           C  
ATOM    369  CD1 LEU B  18      -0.354  -1.388   2.013  1.00  0.00           C  
ATOM    370  CD2 LEU B  18      -1.091  -2.465   4.142  1.00  0.00           C  
ATOM    371  N   LYS B  19      -3.551   2.310   4.565  1.00  0.00           N  
ATOM    372  CA  LYS B  19      -3.578   3.687   5.115  1.00  0.00           C  
ATOM    373  C   LYS B  19      -4.513   3.713   6.325  1.00  0.00           C  
ATOM    374  O   LYS B  19      -4.242   4.380   7.325  1.00  0.00           O  
ATOM    375  CB  LYS B  19      -4.025   4.683   4.043  1.00  0.00           C  
ATOM    376  CD  LYS B  19      -3.520   5.891   1.902  1.00  0.00           C  
ATOM    377  CE  LYS B  19      -2.501   6.110   0.795  1.00  0.00           C  
ATOM    378  CG  LYS B  19      -3.007   4.901   2.935  1.00  0.00           C  
ATOM    379  NZ  LYS B  19      -3.007   7.045  -0.248  1.00  0.00           N  
ATOM    380  N   GLU B  20      -5.617   3.073   6.237  1.00  0.00           N  
ATOM    381  CA  GLU B  20      -6.617   3.071   7.332  1.00  0.00           C  
ATOM    382  C   GLU B  20      -6.019   2.350   8.541  1.00  0.00           C  
ATOM    383  O   GLU B  20      -6.225   2.750   9.688  1.00  0.00           O  
ATOM    384  CB  GLU B  20      -7.915   2.405   6.871  1.00  0.00           C  
ATOM    385  CD  GLU B  20      -9.933   2.483   5.355  1.00  0.00           C  
ATOM    386  CG  GLU B  20      -8.686   3.201   5.832  1.00  0.00           C  
ATOM    387  OE1 GLU B  20     -10.370   1.533   6.039  1.00  0.00           O  
ATOM    388  OE2 GLU B  20     -10.474   2.869   4.298  1.00  0.00           O  
ATOM    389  N   GLU B  21      -5.372   1.305   8.288  1.00  0.00           N  
ATOM    390  CA  GLU B  21      -4.784   0.454   9.350  1.00  0.00           C  
ATOM    391  C   GLU B  21      -3.675   1.241  10.051  1.00  0.00           C  
ATOM    392  O   GLU B  21      -3.508   1.159  11.269  1.00  0.00           O  
ATOM    393  CB  GLU B  21      -4.252  -0.852   8.757  1.00  0.00           C  
ATOM    394  CD  GLU B  21      -4.769  -3.048   7.621  1.00  0.00           C  
ATOM    395  CG  GLU B  21      -5.335  -1.793   8.256  1.00  0.00           C  
ATOM    396  OE1 GLU B  21      -3.541  -3.099   7.398  1.00  0.00           O  
ATOM    397  OE2 GLU B  21      -5.553  -3.980   7.346  1.00  0.00           O  
ATOM    398  N   ASN B  22      -2.942   1.934   9.249  1.00  0.00           N  
ATOM    399  CA  ASN B  22      -1.768   2.667   9.781  1.00  0.00           C  
ATOM    400  C   ASN B  22      -2.262   3.777  10.709  1.00  0.00           C  
ATOM    401  O   ASN B  22      -1.662   4.054  11.749  1.00  0.00           O  
ATOM    402  CB  ASN B  22      -0.916   3.217   8.636  1.00  0.00           C  
ATOM    403  CG  ASN B  22       0.386   3.826   9.119  1.00  0.00           C  
ATOM    404  OD1 ASN B  22       0.578   5.040   9.047  1.00  0.00           O  
ATOM    405  ND2 ASN B  22       1.285   2.983   9.613  1.00  0.00           N  
ATOM    406  N   ALA B  23      -3.306   4.440  10.316  1.00  0.00           N  
ATOM    407  CA  ALA B  23      -3.819   5.578  11.117  1.00  0.00           C  
ATOM    408  C   ALA B  23      -4.340   5.043  12.452  1.00  0.00           C  
ATOM    409  O   ALA B  23      -4.167   5.667  13.500  1.00  0.00           O  
ATOM    410  CB  ALA B  23      -4.906   6.317  10.352  1.00  0.00           C  
ATOM    411  N   ALA B  24      -5.012   3.977  12.426  1.00  0.00           N  
ATOM    412  CA  ALA B  24      -5.616   3.371  13.637  1.00  0.00           C  
ATOM    413  C   ALA B  24      -4.492   2.904  14.564  1.00  0.00           C  
ATOM    414  O   ALA B  24      -4.582   3.027  15.787  1.00  0.00           O  
ATOM    415  CB  ALA B  24      -6.534   2.220  13.253  1.00  0.00           C  
ATOM    416  N   LEU B  25      -3.522   2.351  13.965  1.00  0.00           N  
ATOM    417  CA  LEU B  25      -2.392   1.763  14.725  1.00  0.00           C  
ATOM    418  C   LEU B  25      -1.633   2.891  15.427  1.00  0.00           C  
ATOM    419  O   LEU B  25      -1.181   2.744  16.563  1.00  0.00           O  
ATOM    420  CB  LEU B  25      -1.474   0.970  13.793  1.00  0.00           C  
ATOM    421  CG  LEU B  25      -2.058  -0.314  13.199  1.00  0.00           C  
ATOM    422  CD1 LEU B  25      -1.113  -0.905  12.164  1.00  0.00           C  
ATOM    423  CD2 LEU B  25      -2.346  -1.330  14.293  1.00  0.00           C  
ATOM    424  N   GLU B  26      -1.477   3.971  14.716  1.00  0.00           N  
ATOM    425  CA  GLU B  26      -0.678   5.092  15.266  1.00  0.00           C  
ATOM    426  C   GLU B  26      -1.414   5.671  16.476  1.00  0.00           C  
ATOM    427  O   GLU B  26      -0.799   6.045  17.476  1.00  0.00           O  
ATOM    428  CB  GLU B  26      -0.442   6.158  14.194  1.00  0.00           C  
ATOM    429  CD  GLU B  26       0.649   6.776  12.002  1.00  0.00           C  
ATOM    430  CG  GLU B  26       0.487   5.717  13.074  1.00  0.00           C  
ATOM    431  OE1 GLU B  26      -0.105   7.771  12.030  1.00  0.00           O  
ATOM    432  OE2 GLU B  26       1.530   6.610  11.132  1.00  0.00           O  
ATOM    433  N   TYR B  27      -2.682   5.814  16.388  1.00  0.00           N  
ATOM    434  CA  TYR B  27      -3.486   6.408  17.483  1.00  0.00           C  
ATOM    435  C   TYR B  27      -3.435   5.473  18.692  1.00  0.00           C  
ATOM    436  O   TYR B  27      -3.362   5.917  19.839  1.00  0.00           O  
ATOM    437  CB  TYR B  27      -4.926   6.646  17.023  1.00  0.00           C  
ATOM    438  CG  TYR B  27      -5.805   7.291  18.070  1.00  0.00           C  
ATOM    439  OH  TYR B  27      -8.216   9.082  20.946  1.00  0.00           O  
ATOM    440  CZ  TYR B  27      -7.419   8.488  19.994  1.00  0.00           C  
ATOM    441  CD1 TYR B  27      -5.717   8.653  18.331  1.00  0.00           C  
ATOM    442  CE1 TYR B  27      -6.517   9.251  19.286  1.00  0.00           C  
ATOM    443  CD2 TYR B  27      -6.720   6.537  18.793  1.00  0.00           C  
ATOM    444  CE2 TYR B  27      -7.528   7.119  19.752  1.00  0.00           C  
ATOM    445  N   GLY B  28      -3.538   4.248  18.439  1.00  0.00           N  
ATOM    446  CA  GLY B  28      -3.572   3.214  19.501  1.00  0.00           C  
ATOM    447  C   GLY B  28      -2.213   3.185  20.202  1.00  0.00           C  
ATOM    448  O   GLY B  28      -2.128   3.021  21.420  1.00  0.00           O  
TER                                                                             
END
