# Supplementary material for: Self-assembly and regulation of protein cages from pre-organised coiled-coil modules
Source: Nat Commun. 2021 Feb 11;12:939. doi: 10.1038/s41467-021-21184-6 (PMC7878516; doi:10.1038/s41467-021-21184-6)
Supplement: Supplementary file 3 — Supplementary Software 1 [file 41467_2021_21184_MOESM3_ESM.zip › building_blocks/p9_p10.pdb]

MODEL
ATOM      1  N   ASN A   1       0.872   3.618 -21.120  1.00  0.00           N  
ATOM      2  CA  ASN A   1       1.945   2.737 -20.601  1.00  0.00           C  
ATOM      3  C   ASN A   1       2.854   3.558 -19.685  1.00  0.00           C  
ATOM      4  O   ASN A   1       3.319   3.077 -18.650  1.00  0.00           O  
ATOM      5  CB  ASN A   1       2.722   2.101 -21.756  1.00  0.00           C  
ATOM      6  CG  ASN A   1       3.735   1.077 -21.283  1.00  0.00           C  
ATOM      7  OD1 ASN A   1       3.372   0.055 -20.699  1.00  0.00           O  
ATOM      8  ND2 ASN A   1       5.010   1.349 -21.533  1.00  0.00           N  
ATOM      9  N   GLN A   2       3.147   4.760 -20.083  1.00  0.00           N  
ATOM     10  CA  GLN A   2       4.074   5.606 -19.294  1.00  0.00           C  
ATOM     11  C   GLN A   2       3.419   5.931 -17.950  1.00  0.00           C  
ATOM     12  O   GLN A   2       4.079   5.964 -16.911  1.00  0.00           O  
ATOM     13  CB  GLN A   2       4.425   6.880 -20.065  1.00  0.00           C  
ATOM     14  CD  GLN A   2       5.549   7.916 -22.076  1.00  0.00           C  
ATOM     15  CG  GLN A   2       5.289   6.644 -21.294  1.00  0.00           C  
ATOM     16  OE1 GLN A   2       4.762   8.861 -22.024  1.00  0.00           O  
ATOM     17  NE2 GLN A   2       6.658   7.943 -22.806  1.00  0.00           N  
ATOM     18  N   ALA A   3       2.194   6.232 -17.959  1.00  0.00           N  
ATOM     19  CA  ALA A   3       1.444   6.611 -16.738  1.00  0.00           C  
ATOM     20  C   ALA A   3       1.368   5.396 -15.811  1.00  0.00           C  
ATOM     21  O   ALA A   3       1.472   5.519 -14.589  1.00  0.00           O  
ATOM     22  CB  ALA A   3       0.057   7.118 -17.104  1.00  0.00           C  
ATOM     23  N   LEU A   4       1.144   4.301 -16.409  1.00  0.00           N  
ATOM     24  CA  LEU A   4       0.954   3.042 -15.649  1.00  0.00           C  
ATOM     25  C   LEU A   4       2.273   2.678 -14.965  1.00  0.00           C  
ATOM     26  O   LEU A   4       2.291   2.200 -13.829  1.00  0.00           O  
ATOM     27  CB  LEU A   4       0.480   1.922 -16.577  1.00  0.00           C  
ATOM     28  CG  LEU A   4      -0.930   2.070 -17.153  1.00  0.00           C  
ATOM     29  CD1 LEU A   4      -1.205   0.988 -18.186  1.00  0.00           C  
ATOM     30  CD2 LEU A   4      -1.971   2.020 -16.045  1.00  0.00           C  
ATOM     31  N   GLU A   5       3.339   2.875 -15.690  1.00  0.00           N  
ATOM     32  CA  GLU A   5       4.662   2.473 -15.157  1.00  0.00           C  
ATOM     33  C   GLU A   5       4.992   3.349 -13.948  1.00  0.00           C  
ATOM     34  O   GLU A   5       5.554   2.882 -12.956  1.00  0.00           O  
ATOM     35  CB  GLU A   5       5.735   2.593 -16.241  1.00  0.00           C  
ATOM     36  CD  GLU A   5       6.643   1.764 -18.447  1.00  0.00           C  
ATOM     37  CG  GLU A   5       5.600   1.576 -17.363  1.00  0.00           C  
ATOM     38  OE1 GLU A   5       7.346   2.796 -18.423  1.00  0.00           O  
ATOM     39  OE2 GLU A   5       6.757   0.879 -19.321  1.00  0.00           O  
ATOM     40  N   GLN A   6       4.724   4.599 -14.027  1.00  0.00           N  
ATOM     41  CA  GLN A   6       5.045   5.546 -12.932  1.00  0.00           C  
ATOM     42  C   GLN A   6       4.188   5.195 -11.714  1.00  0.00           C  
ATOM     43  O   GLN A   6       4.646   5.262 -10.572  1.00  0.00           O  
ATOM     44  CB  GLN A   6       4.808   6.988 -13.384  1.00  0.00           C  
ATOM     45  CD  GLN A   6       5.478   8.882 -14.915  1.00  0.00           C  
ATOM     46  CG  GLN A   6       5.792   7.479 -14.434  1.00  0.00           C  
ATOM     47  OE1 GLN A   6       4.331   9.325 -14.861  1.00  0.00           O  
ATOM     48  NE2 GLN A   6       6.499   9.586 -15.389  1.00  0.00           N  
ATOM     49  N   LYS A   7       2.991   4.904 -11.953  1.00  0.00           N  
ATOM     50  CA  LYS A   7       2.012   4.601 -10.882  1.00  0.00           C  
ATOM     51  C   LYS A   7       2.425   3.300 -10.192  1.00  0.00           C  
ATOM     52  O   LYS A   7       2.310   3.160  -8.974  1.00  0.00           O  
ATOM     53  CB  LYS A   7       0.599   4.500 -11.460  1.00  0.00           C  
ATOM     54  CD  LYS A   7      -1.374   5.653 -12.499  1.00  0.00           C  
ATOM     55  CE  LYS A   7      -1.951   6.981 -12.962  1.00  0.00           C  
ATOM     56  CG  LYS A   7       0.023   5.828 -11.926  1.00  0.00           C  
ATOM     57  NZ  LYS A   7      -3.303   6.818 -13.565  1.00  0.00           N  
ATOM     58  N   ASN A   8       2.849   2.394 -11.006  1.00  0.00           N  
ATOM     59  CA  ASN A   8       3.190   1.047 -10.487  1.00  0.00           C  
ATOM     60  C   ASN A   8       4.409   1.169  -9.571  1.00  0.00           C  
ATOM     61  O   ASN A   8       4.497   0.505  -8.536  1.00  0.00           O  
ATOM     62  CB  ASN A   8       3.438   0.075 -11.642  1.00  0.00           C  
ATOM     63  CG  ASN A   8       3.621  -1.355 -11.171  1.00  0.00           C  
ATOM     64  OD1 ASN A   8       2.707  -1.954 -10.605  1.00  0.00           O  
ATOM     65  ND2 ASN A   8       4.807  -1.906 -11.405  1.00  0.00           N  
ATOM     66  N   ALA A   9       5.359   1.961  -9.969  1.00  0.00           N  
ATOM     67  CA  ALA A   9       6.607   2.092  -9.180  1.00  0.00           C  
ATOM     68  C   ALA A   9       6.272   2.742  -7.837  1.00  0.00           C  
ATOM     69  O   ALA A   9       6.824   2.377  -6.797  1.00  0.00           O  
ATOM     70  CB  ALA A   9       7.637   2.905  -9.949  1.00  0.00           C  
ATOM     71  N   GLN A  10       5.465   3.712  -7.845  1.00  0.00           N  
ATOM     72  CA  GLN A  10       5.087   4.462  -6.624  1.00  0.00           C  
ATOM     73  C   GLN A  10       4.305   3.530  -5.697  1.00  0.00           C  
ATOM     74  O   GLN A  10       4.461   3.567  -4.475  1.00  0.00           O  
ATOM     75  CB  GLN A  10       4.267   5.701  -6.989  1.00  0.00           C  
ATOM     76  CD  GLN A  10       5.170   7.195  -5.163  1.00  0.00           C  
ATOM     77  CG  GLN A  10       3.935   6.596  -5.806  1.00  0.00           C  
ATOM     78  OE1 GLN A  10       6.194   7.383  -5.820  1.00  0.00           O  
ATOM     79  NE2 GLN A  10       5.077   7.496  -3.873  1.00  0.00           N  
ATOM     80  N   LEU A  11       3.474   2.781  -6.295  1.00  0.00           N  
ATOM     81  CA  LEU A  11       2.574   1.881  -5.536  1.00  0.00           C  
ATOM     82  C   LEU A  11       3.419   0.805  -4.851  1.00  0.00           C  
ATOM     83  O   LEU A  11       3.150   0.410  -3.715  1.00  0.00           O  
ATOM     84  CB  LEU A  11       1.528   1.261  -6.465  1.00  0.00           C  
ATOM     85  CG  LEU A  11       0.482   2.216  -7.041  1.00  0.00           C  
ATOM     86  CD1 LEU A  11      -0.381   1.509  -8.075  1.00  0.00           C  
ATOM     87  CD2 LEU A  11      -0.387   2.794  -5.934  1.00  0.00           C  
ATOM     88  N   LYS A  12       4.393   0.331  -5.576  1.00  0.00           N  
ATOM     89  CA  LYS A  12       5.220  -0.779  -5.043  1.00  0.00           C  
ATOM     90  C   LYS A  12       6.005  -0.269  -3.834  1.00  0.00           C  
ATOM     91  O   LYS A  12       6.180  -0.979  -2.842  1.00  0.00           O  
ATOM     92  CB  LYS A  12       6.155  -1.319  -6.127  1.00  0.00           C  
ATOM     93  CD  LYS A  12       6.430  -2.574  -8.283  1.00  0.00           C  
ATOM     94  CE  LYS A  12       5.720  -3.334  -9.392  1.00  0.00           C  
ATOM     95  CG  LYS A  12       5.445  -2.077  -7.237  1.00  0.00           C  
ATOM     96  NZ  LYS A  12       6.668  -3.790 -10.447  1.00  0.00           N  
ATOM     97  N   GLN A  13       6.532   0.896  -3.913  1.00  0.00           N  
ATOM     98  CA  GLN A  13       7.352   1.467  -2.818  1.00  0.00           C  
ATOM     99  C   GLN A  13       6.454   1.694  -1.600  1.00  0.00           C  
ATOM    100  O   GLN A  13       6.862   1.475  -0.458  1.00  0.00           O  
ATOM    101  CB  GLN A  13       8.018   2.768  -3.270  1.00  0.00           C  
ATOM    102  CD  GLN A  13       9.683   3.894  -4.800  1.00  0.00           C  
ATOM    103  CG  GLN A  13       9.102   2.579  -4.319  1.00  0.00           C  
ATOM    104  OE1 GLN A  13       9.023   4.932  -4.746  1.00  0.00           O  
ATOM    105  NE2 GLN A  13      10.923   3.853  -5.273  1.00  0.00           N  
ATOM    106  N   GLU A  14       5.318   2.170  -1.839  1.00  0.00           N  
ATOM    107  CA  GLU A  14       4.351   2.508  -0.768  1.00  0.00           C  
ATOM    108  C   GLU A  14       3.911   1.215  -0.079  1.00  0.00           C  
ATOM    109  O   GLU A  14       3.735   1.171   1.140  1.00  0.00           O  
ATOM    110  CB  GLU A  14       3.155   3.267  -1.346  1.00  0.00           C  
ATOM    111  CD  GLU A  14       2.291   5.366  -2.454  1.00  0.00           C  
ATOM    112  CG  GLU A  14       3.485   4.668  -1.833  1.00  0.00           C  
ATOM    113  OE1 GLU A  14       1.262   4.696  -2.678  1.00  0.00           O  
ATOM    114  OE2 GLU A  14       2.385   6.584  -2.716  1.00  0.00           O  
ATOM    115  N   ILE A  15       3.714   0.234  -0.892  1.00  0.00           N  
ATOM    116  CA  ILE A  15       3.189  -1.051  -0.373  1.00  0.00           C  
ATOM    117  C   ILE A  15       4.242  -1.677   0.543  1.00  0.00           C  
ATOM    118  O   ILE A  15       3.919  -2.264   1.578  1.00  0.00           O  
ATOM    119  CB  ILE A  15       2.808  -2.008  -1.517  1.00  0.00           C  
ATOM    120  CD1 ILE A  15       1.288  -3.977  -2.077  1.00  0.00           C  
ATOM    121  CG1 ILE A  15       1.939  -3.152  -0.989  1.00  0.00           C  
ATOM    122  CG2 ILE A  15       4.055  -2.522  -2.220  1.00  0.00           C  
ATOM    123  N   ALA A  16       5.476  -1.604   0.145  1.00  0.00           N  
ATOM    124  CA  ALA A  16       6.559  -2.239   0.934  1.00  0.00           C  
ATOM    125  C   ALA A  16       6.675  -1.517   2.277  1.00  0.00           C  
ATOM    126  O   ALA A  16       6.902  -2.139   3.317  1.00  0.00           O  
ATOM    127  CB  ALA A  16       7.871  -2.196   0.165  1.00  0.00           C  
ATOM    128  N   ALA A  17       6.601  -0.259   2.269  1.00  0.00           N  
ATOM    129  CA  ALA A  17       6.742   0.570   3.490  1.00  0.00           C  
ATOM    130  C   ALA A  17       5.560   0.284   4.417  1.00  0.00           C  
ATOM    131  O   ALA A  17       5.707   0.222   5.638  1.00  0.00           O  
ATOM    132  CB  ALA A  17       6.816   2.044   3.124  1.00  0.00           C  
ATOM    133  N   LEU A  18       4.447   0.175   3.819  1.00  0.00           N  
ATOM    134  CA  LEU A  18       3.188  -0.015   4.578  1.00  0.00           C  
ATOM    135  C   LEU A  18       3.229  -1.382   5.263  1.00  0.00           C  
ATOM    136  O   LEU A  18       2.778  -1.540   6.398  1.00  0.00           O  
ATOM    137  CB  LEU A  18       1.979   0.107   3.649  1.00  0.00           C  
ATOM    138  CG  LEU A  18       1.704   1.497   3.072  1.00  0.00           C  
ATOM    139  CD1 LEU A  18       0.590   1.439   2.038  1.00  0.00           C  
ATOM    140  CD2 LEU A  18       1.347   2.477   4.180  1.00  0.00           C  
ATOM    141  N   GLU A  19       3.732  -2.342   4.538  1.00  0.00           N  
ATOM    142  CA  GLU A  19       3.738  -3.726   5.071  1.00  0.00           C  
ATOM    143  C   GLU A  19       4.673  -3.782   6.280  1.00  0.00           C  
ATOM    144  O   GLU A  19       4.392  -4.457   7.272  1.00  0.00           O  
ATOM    145  CB  GLU A  19       4.169  -4.716   3.987  1.00  0.00           C  
ATOM    146  CD  GLU A  19       3.644  -5.827   1.780  1.00  0.00           C  
ATOM    147  CG  GLU A  19       3.158  -4.886   2.865  1.00  0.00           C  
ATOM    148  OE1 GLU A  19       4.837  -6.195   1.804  1.00  0.00           O  
ATOM    149  OE2 GLU A  19       2.832  -6.196   0.906  1.00  0.00           O  
ATOM    150  N   GLN A  20       5.788  -3.157   6.200  1.00  0.00           N  
ATOM    151  CA  GLN A  20       6.787  -3.184   7.296  1.00  0.00           C  
ATOM    152  C   GLN A  20       6.199  -2.469   8.514  1.00  0.00           C  
ATOM    153  O   GLN A  20       6.398  -2.887   9.656  1.00  0.00           O  
ATOM    154  CB  GLN A  20       8.095  -2.532   6.845  1.00  0.00           C  
ATOM    155  CD  GLN A  20      10.104  -2.613   5.315  1.00  0.00           C  
ATOM    156  CG  GLN A  20       8.856  -3.327   5.796  1.00  0.00           C  
ATOM    157  OE1 GLN A  20      10.189  -1.386   5.369  1.00  0.00           O  
ATOM    158  NE2 GLN A  20      11.078  -3.381   4.843  1.00  0.00           N  
ATOM    159  N   GLU A  21       5.568  -1.412   8.274  1.00  0.00           N  
ATOM    160  CA  GLU A  21       4.990  -0.565   9.346  1.00  0.00           C  
ATOM    161  C   GLU A  21       3.869  -1.344  10.035  1.00  0.00           C  
ATOM    162  O   GLU A  21       3.701  -1.276  11.254  1.00  0.00           O  
ATOM    163  CB  GLU A  21       4.478   0.756   8.768  1.00  0.00           C  
ATOM    164  CD  GLU A  21       6.501   2.132   9.392  1.00  0.00           C  
ATOM    165  CG  GLU A  21       5.575   1.686   8.278  1.00  0.00           C  
ATOM    166  OE1 GLU A  21       5.996   2.620  10.425  1.00  0.00           O  
ATOM    167  OE2 GLU A  21       7.732   1.994   9.233  1.00  0.00           O  
ATOM    168  N   ILE A  22       3.127  -2.017   9.221  1.00  0.00           N  
ATOM    169  CA  ILE A  22       1.942  -2.739   9.741  1.00  0.00           C  
ATOM    170  C   ILE A  22       2.417  -3.868  10.657  1.00  0.00           C  
ATOM    171  O   ILE A  22       1.809  -4.148  11.691  1.00  0.00           O  
ATOM    172  CB  ILE A  22       1.066  -3.283   8.597  1.00  0.00           C  
ATOM    173  CD1 ILE A  22      -0.339  -1.157   8.542  1.00  0.00           C  
ATOM    174  CG1 ILE A  22       0.511  -2.131   7.757  1.00  0.00           C  
ATOM    175  CG2 ILE A  22      -0.042  -4.167   9.149  1.00  0.00           C  
ATOM    176  N   ALA A  23       3.454  -4.542  10.259  1.00  0.00           N  
ATOM    177  CA  ALA A  23       3.948  -5.696  11.048  1.00  0.00           C  
ATOM    178  C   ALA A  23       4.470  -5.184  12.391  1.00  0.00           C  
ATOM    179  O   ALA A  23       4.284  -5.819  13.431  1.00  0.00           O  
ATOM    180  CB  ALA A  23       5.029  -6.440  10.279  1.00  0.00           C  
ATOM    181  N   GLN A  24       5.158  -4.128  12.383  1.00  0.00           N  
ATOM    182  CA  GLN A  24       5.764  -3.544  13.604  1.00  0.00           C  
ATOM    183  C   GLN A  24       4.642  -3.072  14.530  1.00  0.00           C  
ATOM    184  O   GLN A  24       4.724  -3.210  15.752  1.00  0.00           O  
ATOM    185  CB  GLN A  24       6.706  -2.395  13.238  1.00  0.00           C  
ATOM    186  CD  GLN A  24       8.840  -1.664  12.101  1.00  0.00           C  
ATOM    187  CG  GLN A  24       7.971  -2.834  12.519  1.00  0.00           C  
ATOM    188  OE1 GLN A  24       8.349  -0.553  11.904  1.00  0.00           O  
ATOM    189  NE2 GLN A  24      10.137  -1.912  11.966  1.00  0.00           N  
ATOM    190  N   LEU A  25       3.682  -2.499  13.933  1.00  0.00           N  
ATOM    191  CA  LEU A  25       2.556  -1.905  14.692  1.00  0.00           C  
ATOM    192  C   LEU A  25       1.778  -3.029  15.377  1.00  0.00           C  
ATOM    193  O   LEU A  25       1.321  -2.889  16.512  1.00  0.00           O  
ATOM    194  CB  LEU A  25       1.655  -1.090  13.763  1.00  0.00           C  
ATOM    195  CG  LEU A  25       2.258   0.193  13.186  1.00  0.00           C  
ATOM    196  CD1 LEU A  25       1.327   0.807  12.152  1.00  0.00           C  
ATOM    197  CD2 LEU A  25       2.553   1.193  14.294  1.00  0.00           C  
ATOM    198  N   GLU A  26       1.612  -4.100  14.652  1.00  0.00           N  
ATOM    199  CA  GLU A  26       0.796  -5.217  15.184  1.00  0.00           C  
ATOM    200  C   GLU A  26       1.515  -5.817  16.394  1.00  0.00           C  
ATOM    201  O   GLU A  26       0.888  -6.194  17.386  1.00  0.00           O  
ATOM    202  CB  GLU A  26       0.556  -6.269  14.100  1.00  0.00           C  
ATOM    203  CD  GLU A  26      -0.524  -6.853  11.892  1.00  0.00           C  
ATOM    204  CG  GLU A  26      -0.358  -5.807  12.977  1.00  0.00           C  
ATOM    205  OE1 GLU A  26       0.219  -7.857  11.917  1.00  0.00           O  
ATOM    206  OE2 GLU A  26      -1.396  -6.668  11.017  1.00  0.00           O  
ATOM    207  N   TYR A  27       2.783  -5.977  16.314  1.00  0.00           N  
ATOM    208  CA  TYR A  27       3.571  -6.592  17.410  1.00  0.00           C  
ATOM    209  C   TYR A  27       3.522  -5.668  18.627  1.00  0.00           C  
ATOM    210  O   TYR A  27       3.434  -6.122  19.770  1.00  0.00           O  
ATOM    211  CB  TYR A  27       5.011  -6.844  16.959  1.00  0.00           C  
ATOM    212  CG  TYR A  27       5.874  -7.511  18.006  1.00  0.00           C  
ATOM    213  OH  TYR A  27       8.239  -9.359  20.884  1.00  0.00           O  
ATOM    214  CZ  TYR A  27       7.457  -8.746  19.932  1.00  0.00           C  
ATOM    215  CD1 TYR A  27       5.766  -8.873  18.254  1.00  0.00           C  
ATOM    216  CE1 TYR A  27       6.551  -9.491  19.209  1.00  0.00           C  
ATOM    217  CD2 TYR A  27       6.792  -6.775  18.744  1.00  0.00           C  
ATOM    218  CE2 TYR A  27       7.585  -7.376  19.704  1.00  0.00           C  
ATOM    219  N   GLY A  28       3.642  -4.442  18.388  1.00  0.00           N  
ATOM    220  CA  GLY A  28       3.680  -3.418  19.460  1.00  0.00           C  
ATOM    221  C   GLY A  28       2.315  -3.378  20.149  1.00  0.00           C  
ATOM    222  O   GLY A  28       2.220  -3.224  21.368  1.00  0.00           O  
TER                                                                             
ATOM    223  N   ASN B   1      -0.638  -3.704 -21.039  1.00  0.00           N  
ATOM    224  CA  ASN B   1      -1.564  -2.684 -20.489  1.00  0.00           C  
ATOM    225  C   ASN B   1      -2.615  -3.388 -19.630  1.00  0.00           C  
ATOM    226  O   ASN B   1      -3.018  -2.887 -18.579  1.00  0.00           O  
ATOM    227  CB  ASN B   1      -2.200  -1.873 -21.619  1.00  0.00           C  
ATOM    228  CG  ASN B   1      -1.228  -0.900 -22.257  1.00  0.00           C  
ATOM    229  OD1 ASN B   1      -0.204  -0.554 -21.667  1.00  0.00           O  
ATOM    230  ND2 ASN B   1      -1.545  -0.456 -23.468  1.00  0.00           N  
ATOM    231  N   ALA B   2      -3.088  -4.506 -20.100  1.00  0.00           N  
ATOM    232  CA  ALA B   2      -4.162  -5.223 -19.373  1.00  0.00           C  
ATOM    233  C   ALA B   2      -3.605  -5.714 -18.036  1.00  0.00           C  
ATOM    234  O   ALA B   2      -4.290  -5.687 -17.011  1.00  0.00           O  
ATOM    235  CB  ALA B   2      -4.691  -6.376 -20.212  1.00  0.00           C  
ATOM    236  N   GLN B   3      -2.445  -6.215 -18.032  1.00  0.00           N  
ATOM    237  CA  GLN B   3      -1.805  -6.767 -16.814  1.00  0.00           C  
ATOM    238  C   GLN B   3      -1.559  -5.624 -15.828  1.00  0.00           C  
ATOM    239  O   GLN B   3      -1.719  -5.782 -14.616  1.00  0.00           O  
ATOM    240  CB  GLN B   3      -0.502  -7.485 -17.172  1.00  0.00           C  
ATOM    241  CD  GLN B   3      -0.685  -9.305 -15.430  1.00  0.00           C  
ATOM    242  CG  GLN B   3       0.164  -8.184 -15.998  1.00  0.00           C  
ATOM    243  OE1 GLN B   3      -1.492  -9.906 -16.139  1.00  0.00           O  
ATOM    244  NE2 GLN B   3      -0.505  -9.589 -14.145  1.00  0.00           N  
ATOM    245  N   LEU B   4      -1.138  -4.557 -16.359  1.00  0.00           N  
ATOM    246  CA  LEU B   4      -0.771  -3.380 -15.537  1.00  0.00           C  
ATOM    247  C   LEU B   4      -2.035  -2.831 -14.872  1.00  0.00           C  
ATOM    248  O   LEU B   4      -2.013  -2.404 -13.717  1.00  0.00           O  
ATOM    249  CB  LEU B   4      -0.088  -2.316 -16.399  1.00  0.00           C  
ATOM    250  CG  LEU B   4       1.297  -2.671 -16.942  1.00  0.00           C  
ATOM    251  CD1 LEU B   4       1.781  -1.608 -17.917  1.00  0.00           C  
ATOM    252  CD2 LEU B   4       2.294  -2.839 -15.806  1.00  0.00           C  
ATOM    253  N   LYS B   5      -3.088  -2.823 -15.639  1.00  0.00           N  
ATOM    254  CA  LYS B   5      -4.347  -2.227 -15.131  1.00  0.00           C  
ATOM    255  C   LYS B   5      -4.862  -3.082 -13.973  1.00  0.00           C  
ATOM    256  O   LYS B   5      -5.378  -2.566 -12.979  1.00  0.00           O  
ATOM    257  CB  LYS B   5      -5.383  -2.126 -16.253  1.00  0.00           C  
ATOM    258  CD  LYS B   5      -6.112  -1.048 -18.399  1.00  0.00           C  
ATOM    259  CE  LYS B   5      -5.782  -0.008 -19.457  1.00  0.00           C  
ATOM    260  CG  LYS B   5      -5.051  -1.087 -17.312  1.00  0.00           C  
ATOM    261  NZ  LYS B   5      -6.791   0.011 -20.551  1.00  0.00           N  
ATOM    262  N   GLU B   6      -4.797  -4.359 -14.100  1.00  0.00           N  
ATOM    263  CA  GLU B   6      -5.314  -5.276 -13.056  1.00  0.00           C  
ATOM    264  C   GLU B   6      -4.463  -5.115 -11.796  1.00  0.00           C  
ATOM    265  O   GLU B   6      -4.973  -5.144 -10.674  1.00  0.00           O  
ATOM    266  CB  GLU B   6      -5.299  -6.721 -13.557  1.00  0.00           C  
ATOM    267  CD  GLU B   6      -6.222  -8.431 -15.172  1.00  0.00           C  
ATOM    268  CG  GLU B   6      -6.307  -7.006 -14.659  1.00  0.00           C  
ATOM    269  OE1 GLU B   6      -5.258  -9.137 -14.808  1.00  0.00           O  
ATOM    270  OE2 GLU B   6      -7.119  -8.841 -15.938  1.00  0.00           O  
ATOM    271  N   GLU B   7      -3.225  -5.020 -11.972  1.00  0.00           N  
ATOM    272  CA  GLU B   7      -2.258  -4.917 -10.852  1.00  0.00           C  
ATOM    273  C   GLU B   7      -2.483  -3.586 -10.132  1.00  0.00           C  
ATOM    274  O   GLU B   7      -2.401  -3.504  -8.905  1.00  0.00           O  
ATOM    275  CB  GLU B   7      -0.823  -5.036 -11.370  1.00  0.00           C  
ATOM    276  CD  GLU B   7       0.946  -6.484 -12.444  1.00  0.00           C  
ATOM    277  CG  GLU B   7      -0.462  -6.420 -11.884  1.00  0.00           C  
ATOM    278  OE1 GLU B   7       1.569  -5.414 -12.608  1.00  0.00           O  
ATOM    279  OE2 GLU B   7       1.425  -7.604 -12.719  1.00  0.00           O  
ATOM    280  N   ASN B   8      -2.713  -2.601 -10.925  1.00  0.00           N  
ATOM    281  CA  ASN B   8      -2.852  -1.231 -10.375  1.00  0.00           C  
ATOM    282  C   ASN B   8      -4.116  -1.173  -9.516  1.00  0.00           C  
ATOM    283  O   ASN B   8      -4.143  -0.531  -8.465  1.00  0.00           O  
ATOM    284  CB  ASN B   8      -2.882  -0.200 -11.505  1.00  0.00           C  
ATOM    285  CG  ASN B   8      -1.522   0.003 -12.145  1.00  0.00           C  
ATOM    286  OD1 ASN B   8      -0.492  -0.310 -11.547  1.00  0.00           O  
ATOM    287  ND2 ASN B   8      -1.515   0.528 -13.364  1.00  0.00           N  
ATOM    288  N   ALA B   9      -5.160  -1.792  -9.986  1.00  0.00           N  
ATOM    289  CA  ALA B   9      -6.450  -1.732  -9.259  1.00  0.00           C  
ATOM    290  C   ALA B   9      -6.294  -2.457  -7.922  1.00  0.00           C  
ATOM    291  O   ALA B   9      -6.829  -2.029  -6.897  1.00  0.00           O  
ATOM    292  CB  ALA B   9      -7.560  -2.346 -10.098  1.00  0.00           C  
ATOM    293  N   ALA B  10      -5.657  -3.550  -7.918  1.00  0.00           N  
ATOM    294  CA  ALA B  10      -5.470  -4.374  -6.700  1.00  0.00           C  
ATOM    295  C   ALA B  10      -4.594  -3.600  -5.714  1.00  0.00           C  
ATOM    296  O   ALA B  10      -4.817  -3.632  -4.502  1.00  0.00           O  
ATOM    297  CB  ALA B  10      -4.851  -5.716  -7.058  1.00  0.00           C  
ATOM    298  N   LEU B  11      -3.622  -2.991  -6.245  1.00  0.00           N  
ATOM    299  CA  LEU B  11      -2.627  -2.262  -5.423  1.00  0.00           C  
ATOM    300  C   LEU B  11      -3.318  -1.070  -4.759  1.00  0.00           C  
ATOM    301  O   LEU B  11      -3.047  -0.739  -3.603  1.00  0.00           O  
ATOM    302  CB  LEU B  11      -1.446  -1.812  -6.285  1.00  0.00           C  
ATOM    303  CG  LEU B  11      -0.542  -2.921  -6.828  1.00  0.00           C  
ATOM    304  CD1 LEU B  11       0.478  -2.353  -7.803  1.00  0.00           C  
ATOM    305  CD2 LEU B  11       0.160  -3.648  -5.691  1.00  0.00           C  
ATOM    306  N   GLU B  12      -4.160  -0.438  -5.525  1.00  0.00           N  
ATOM    307  CA  GLU B  12      -4.820   0.789  -5.017  1.00  0.00           C  
ATOM    308  C   GLU B  12      -5.742   0.407  -3.859  1.00  0.00           C  
ATOM    309  O   GLU B  12      -5.851   1.128  -2.866  1.00  0.00           O  
ATOM    310  CB  GLU B  12      -5.593   1.485  -6.139  1.00  0.00           C  
ATOM    311  CD  GLU B  12      -5.256   3.852  -5.324  1.00  0.00           C  
ATOM    312  CG  GLU B  12      -6.259   2.786  -5.720  1.00  0.00           C  
ATOM    313  OE1 GLU B  12      -4.077   3.734  -5.719  1.00  0.00           O  
ATOM    314  OE2 GLU B  12      -5.649   4.805  -4.619  1.00  0.00           O  
ATOM    315  N   GLU B  13      -6.448  -0.659  -3.986  1.00  0.00           N  
ATOM    316  CA  GLU B  13      -7.409  -1.091  -2.943  1.00  0.00           C  
ATOM    317  C   GLU B  13      -6.628  -1.466  -1.682  1.00  0.00           C  
ATOM    318  O   GLU B  13      -7.056  -1.186  -0.560  1.00  0.00           O  
ATOM    319  CB  GLU B  13      -8.254  -2.264  -3.445  1.00  0.00           C  
ATOM    320  CD  GLU B  13     -10.364  -1.686  -2.184  1.00  0.00           C  
ATOM    321  CG  GLU B  13      -9.307  -2.738  -2.458  1.00  0.00           C  
ATOM    322  OE1 GLU B  13     -10.508  -0.760  -3.009  1.00  0.00           O  
ATOM    323  OE2 GLU B  13     -11.049  -1.788  -1.145  1.00  0.00           O  
ATOM    324  N   LYS B  14      -5.575  -2.124  -1.858  1.00  0.00           N  
ATOM    325  CA  LYS B  14      -4.736  -2.615  -0.739  1.00  0.00           C  
ATOM    326  C   LYS B  14      -4.127  -1.412  -0.018  1.00  0.00           C  
ATOM    327  O   LYS B  14      -4.012  -1.394   1.209  1.00  0.00           O  
ATOM    328  CB  LYS B  14      -3.652  -3.562  -1.258  1.00  0.00           C  
ATOM    329  CD  LYS B  14      -1.803  -5.178  -0.739  1.00  0.00           C  
ATOM    330  CE  LYS B  14      -0.934  -5.783   0.351  1.00  0.00           C  
ATOM    331  CG  LYS B  14      -2.782  -4.166  -0.167  1.00  0.00           C  
ATOM    332  NZ  LYS B  14       0.031  -6.777  -0.195  1.00  0.00           N  
ATOM    333  N   ILE B  15      -3.727  -0.482  -0.811  1.00  0.00           N  
ATOM    334  CA  ILE B  15      -3.026   0.702  -0.261  1.00  0.00           C  
ATOM    335  C   ILE B  15      -4.008   1.500   0.597  1.00  0.00           C  
ATOM    336  O   ILE B  15      -3.649   2.032   1.649  1.00  0.00           O  
ATOM    337  CB  ILE B  15      -2.430   1.575  -1.380  1.00  0.00           C  
ATOM    338  CD1 ILE B  15      -0.215   0.315  -1.307  1.00  0.00           C  
ATOM    339  CG1 ILE B  15      -1.370   0.794  -2.159  1.00  0.00           C  
ATOM    340  CG2 ILE B  15      -1.872   2.869  -0.807  1.00  0.00           C  
ATOM    341  N   GLN B  16      -5.216   1.622   0.127  1.00  0.00           N  
ATOM    342  CA  GLN B  16      -6.218   2.436   0.855  1.00  0.00           C  
ATOM    343  C   GLN B  16      -6.524   1.760   2.192  1.00  0.00           C  
ATOM    344  O   GLN B  16      -6.699   2.422   3.217  1.00  0.00           O  
ATOM    345  CB  GLN B  16      -7.485   2.604   0.014  1.00  0.00           C  
ATOM    346  CD  GLN B  16      -8.554   3.557  -2.067  1.00  0.00           C  
ATOM    347  CG  GLN B  16      -7.301   3.478  -1.216  1.00  0.00           C  
ATOM    348  OE1 GLN B  16      -9.592   2.997  -1.714  1.00  0.00           O  
ATOM    349  NE2 GLN B  16      -8.460   4.256  -3.192  1.00  0.00           N  
ATOM    350  N   GLN B  17      -6.660   0.503   2.195  1.00  0.00           N  
ATOM    351  CA  GLN B  17      -6.998  -0.272   3.414  1.00  0.00           C  
ATOM    352  C   GLN B  17      -5.834  -0.169   4.400  1.00  0.00           C  
ATOM    353  O   GLN B  17      -6.032  -0.063   5.612  1.00  0.00           O  
ATOM    354  CB  GLN B  17      -7.298  -1.729   3.057  1.00  0.00           C  
ATOM    355  CD  GLN B  17      -8.810  -3.367   1.869  1.00  0.00           C  
ATOM    356  CG  GLN B  17      -8.586  -1.923   2.273  1.00  0.00           C  
ATOM    357  OE1 GLN B  17      -8.421  -4.290   2.585  1.00  0.00           O  
ATOM    358  NE2 GLN B  17      -9.438  -3.567   0.716  1.00  0.00           N  
ATOM    359  N   LEU B  18      -4.690  -0.257   3.869  1.00  0.00           N  
ATOM    360  CA  LEU B  18      -3.456  -0.261   4.691  1.00  0.00           C  
ATOM    361  C   LEU B  18      -3.305   1.109   5.355  1.00  0.00           C  
ATOM    362  O   LEU B  18      -2.891   1.215   6.511  1.00  0.00           O  
ATOM    363  CB  LEU B  18      -2.239  -0.600   3.828  1.00  0.00           C  
ATOM    364  CG  LEU B  18      -2.169  -2.029   3.285  1.00  0.00           C  
ATOM    365  CD1 LEU B  18      -1.011  -2.178   2.310  1.00  0.00           C  
ATOM    366  CD2 LEU B  18      -2.036  -3.030   4.422  1.00  0.00           C  
ATOM    367  N   LYS B  19      -3.608   2.118   4.589  1.00  0.00           N  
ATOM    368  CA  LYS B  19      -3.410   3.496   5.097  1.00  0.00           C  
ATOM    369  C   LYS B  19      -4.379   3.737   6.255  1.00  0.00           C  
ATOM    370  O   LYS B  19      -4.038   4.382   7.248  1.00  0.00           O  
ATOM    371  CB  LYS B  19      -3.618   4.516   3.975  1.00  0.00           C  
ATOM    372  CD  LYS B  19      -2.803   5.531   1.830  1.00  0.00           C  
ATOM    373  CE  LYS B  19      -1.711   5.522   0.772  1.00  0.00           C  
ATOM    374  CG  LYS B  19      -2.527   4.505   2.917  1.00  0.00           C  
ATOM    375  NZ  LYS B  19      -1.990   6.492  -0.322  1.00  0.00           N  
ATOM    376  N   GLU B  20      -5.580   3.298   6.128  1.00  0.00           N  
ATOM    377  CA  GLU B  20      -6.609   3.521   7.171  1.00  0.00           C  
ATOM    378  C   GLU B  20      -6.203   2.756   8.432  1.00  0.00           C  
ATOM    379  O   GLU B  20      -6.382   3.235   9.553  1.00  0.00           O  
ATOM    380  CB  GLU B  20      -7.985   3.079   6.669  1.00  0.00           C  
ATOM    381  CD  GLU B  20      -9.890   3.453   5.053  1.00  0.00           C  
ATOM    382  CG  GLU B  20      -8.555   3.956   5.567  1.00  0.00           C  
ATOM    383  OE1 GLU B  20     -10.279   2.323   5.418  1.00  0.00           O  
ATOM    384  OE2 GLU B  20     -10.547   4.188   4.287  1.00  0.00           O  
ATOM    385  N   LYS B  21      -5.748   1.601   8.256  1.00  0.00           N  
ATOM    386  CA  LYS B  21      -5.364   0.708   9.375  1.00  0.00           C  
ATOM    387  C   LYS B  21      -4.159   1.314  10.096  1.00  0.00           C  
ATOM    388  O   LYS B  21      -4.056   1.260  11.323  1.00  0.00           O  
ATOM    389  CB  LYS B  21      -5.054  -0.698   8.857  1.00  0.00           C  
ATOM    390  CD  LYS B  21      -4.527  -3.096   9.375  1.00  0.00           C  
ATOM    391  CE  LYS B  21      -4.185  -4.098  10.466  1.00  0.00           C  
ATOM    392  CG  LYS B  21      -4.712  -1.700   9.947  1.00  0.00           C  
ATOM    393  NZ  LYS B  21      -4.000  -5.471   9.920  1.00  0.00           N  
ATOM    394  N   ILE B  22      -3.286   1.825   9.303  1.00  0.00           N  
ATOM    395  CA  ILE B  22      -2.018   2.361   9.852  1.00  0.00           C  
ATOM    396  C   ILE B  22      -2.335   3.587  10.711  1.00  0.00           C  
ATOM    397  O   ILE B  22      -1.730   3.802  11.763  1.00  0.00           O  
ATOM    398  CB  ILE B  22      -1.021   2.710   8.732  1.00  0.00           C  
ATOM    399  CD1 ILE B  22       1.471   2.966   8.258  1.00  0.00           C  
ATOM    400  CG1 ILE B  22       0.384   2.901   9.308  1.00  0.00           C  
ATOM    401  CG2 ILE B  22      -1.490   3.935   7.963  1.00  0.00           C  
ATOM    402  N   GLN B  23      -3.234   4.402  10.241  1.00  0.00           N  
ATOM    403  CA  GLN B  23      -3.557   5.653  10.969  1.00  0.00           C  
ATOM    404  C   GLN B  23      -4.205   5.289  12.306  1.00  0.00           C  
ATOM    405  O   GLN B  23      -3.953   5.926  13.330  1.00  0.00           O  
ATOM    406  CB  GLN B  23      -4.476   6.541  10.127  1.00  0.00           C  
ATOM    407  CD  GLN B  23      -5.642   8.766   9.868  1.00  0.00           C  
ATOM    408  CG  GLN B  23      -4.796   7.883  10.764  1.00  0.00           C  
ATOM    409  OE1 GLN B  23      -6.003   8.376   8.758  1.00  0.00           O  
ATOM    410  NE2 GLN B  23      -5.961   9.962  10.350  1.00  0.00           N  
ATOM    411  N   ALA B  24      -5.060   4.358  12.309  1.00  0.00           N  
ATOM    412  CA  ALA B  24      -5.793   3.937  13.528  1.00  0.00           C  
ATOM    413  C   ALA B  24      -4.795   3.328  14.514  1.00  0.00           C  
ATOM    414  O   ALA B  24      -4.891   3.531  15.725  1.00  0.00           O  
ATOM    415  CB  ALA B  24      -6.894   2.950  13.170  1.00  0.00           C  
ATOM    416  N   LEU B  25      -3.927   2.578  13.983  1.00  0.00           N  
ATOM    417  CA  LEU B  25      -2.936   1.843  14.805  1.00  0.00           C  
ATOM    418  C   LEU B  25      -2.001   2.855  15.469  1.00  0.00           C  
ATOM    419  O   LEU B  25      -1.605   2.694  16.625  1.00  0.00           O  
ATOM    420  CB  LEU B  25      -2.157   0.848  13.943  1.00  0.00           C  
ATOM    421  CG  LEU B  25      -2.949  -0.344  13.400  1.00  0.00           C  
ATOM    422  CD1 LEU B  25      -2.106  -1.151  12.425  1.00  0.00           C  
ATOM    423  CD2 LEU B  25      -3.436  -1.229  14.537  1.00  0.00           C  
ATOM    424  N   LYS B  26      -1.646   3.846  14.703  1.00  0.00           N  
ATOM    425  CA  LYS B  26      -0.668   4.838  15.210  1.00  0.00           C  
ATOM    426  C   LYS B  26      -1.305   5.607  16.369  1.00  0.00           C  
ATOM    427  O   LYS B  26      -0.648   5.923  17.362  1.00  0.00           O  
ATOM    428  CB  LYS B  26      -0.232   5.782  14.088  1.00  0.00           C  
ATOM    429  CD  LYS B  26       1.025   6.115  11.941  1.00  0.00           C  
ATOM    430  CE  LYS B  26       1.897   5.460  10.882  1.00  0.00           C  
ATOM    431  CG  LYS B  26       0.639   5.126  13.028  1.00  0.00           C  
ATOM    432  NZ  LYS B  26       2.248   6.406   9.788  1.00  0.00           N  
ATOM    433  N   TYR B  27      -2.532   5.967  16.241  1.00  0.00           N  
ATOM    434  CA  TYR B  27      -3.227   6.758  17.285  1.00  0.00           C  
ATOM    435  C   TYR B  27      -3.355   5.901  18.546  1.00  0.00           C  
ATOM    436  O   TYR B  27      -3.215   6.392  19.667  1.00  0.00           O  
ATOM    437  CB  TYR B  27      -4.597   7.220  16.784  1.00  0.00           C  
ATOM    438  CG  TYR B  27      -4.529   8.285  15.713  1.00  0.00           C  
ATOM    439  OH  TYR B  27      -4.328  11.216  12.770  1.00  0.00           O  
ATOM    440  CZ  TYR B  27      -4.397  10.246  13.743  1.00  0.00           C  
ATOM    441  CD1 TYR B  27      -3.344   8.962  15.456  1.00  0.00           C  
ATOM    442  CE1 TYR B  27      -3.273   9.937  14.479  1.00  0.00           C  
ATOM    443  CD2 TYR B  27      -5.651   8.610  14.961  1.00  0.00           C  
ATOM    444  CE2 TYR B  27      -5.599   9.582  13.980  1.00  0.00           C  
ATOM    445  N   GLY B  28      -3.674   4.701  18.370  1.00  0.00           N  
ATOM    446  CA  GLY B  28      -3.896   3.754  19.489  1.00  0.00           C  
ATOM    447  C   GLY B  28      -2.566   3.527  20.210  1.00  0.00           C  
ATOM    448  O   GLY B  28      -2.516   3.423  21.437  1.00  0.00           O  
TER                                                                             
END
