# Supplementary material for: Self-assembly and regulation of protein cages from pre-organised coiled-coil modules
Source: Nat Commun. 2021 Feb 11;12:939. doi: 10.1038/s41467-021-21184-6 (PMC7878516; doi:10.1038/s41467-021-21184-6)
Supplement: Supplementary file 3 — Supplementary Software 1 [file 41467_2021_21184_MOESM3_ESM.zip › cocopod/make_alignment.py]

#!/usr/bin/env python
"""
Generates an alignment file to be used with Modeller

The target sequence is read from .json file. Json file must also contain the information about pdf files with template
structure. Program aligns dtemplate sequences to target sequence. Any residual residues from template sequence are removed
and the new structure is written to a pdb file which is used in homology modelling. Finally the alignment file is generated.
It is advised to check the file before use in subsequent modelling.
"""

from __future__ import print_function, absolute_import
import mdtraj as md
import argparse
import cocopod.utils as u
import os
from modeller import *
import sys


if __name__ == "__main__":
    parser = argparse.ArgumentParser(__doc__,
                                     formatter_class=argparse.ArgumentDefaultsHelpFormatter)
    parser.add_argument('-j', '--json', help="json file name", default='data.json')
    parser.add_argument('-aln', '--alignment', help="alignment file name", default='alignment-file.ali')
    parser.add_argument('-p', '--path', help="path to template pdb files", default=None)
    args = parser.parse_args()

    if args.path is None:
        #the default path should be raltive to the scripts directroy
        args.path = u.relative_to(__file__,'../building_blocks')

    d = u.load_json_data(args.json)         #read json file
    aln_str = d.entire_sequence

    with open(args.alignment, 'w') as f1:
        for pair in d.pairs:  #go through all CC pairs
            if isinstance(pair, dict):
                pair = pair['pair']
            pair_1_id, pair_2_id, pdbname = u.find_pair(pair[0], d.segments)
            pair_name = d.segments[pair_1_id].name + "_" + d.segments[pair_2_id].name
            
            md_obj = md.load(os.path.join(args.path, pdbname))
            topology = md_obj.topology   #read topology
            position = md_obj.xyz        #and position from pdb file

            pair_1_seq = u.mdtraj_to_fasta(topology,0)
            pair_2_seq = u.mdtraj_to_fasta(topology,1)           #convert topology to fasta sequence

            #align template structures to target check weather the template sequence is to long and determine alignemnt positions by checking the quality of different alignments
            template_start, target_start = u.align(pair_1_seq, d.segments[pair_1_id]['sequence'], 6, 6)
            #compare the length of aligned template and target sequence and get the length of teh shorter one
            min_length = len(min((pair_1_seq[template_start:], d.segments[pair_1_id]['sequence'][target_start:]), key=len))

#            print(pdbname)            
#            print("seq1 ", pair_1_seq, " seq2 ", pair_2_seq)
#            print(len(pair_1_seq), "ml:", min_length)            

#            print(pair_name, " min len", min_length, "  lenseq", len(pair_1_seq) )             
            if (len(pair_1_seq) > min_length) or (pair_1_id > pair_2_id):            
               
                #shorten the template sequence if needed and write the topology and the coordinates to a new pdb file
                pdbname = pdbname.replace('.pdb','') + '_' + str(template_start) + '_' + str(template_start + min_length) + '.pdb'
                print("in if: ", pdbname) 
                path = (os.path.join(args.path, pdbname)) #path to new pdb files
                u.writepdb(template_start, min_length-1, topology, position, path, pair_1_id, pair_2_id)
                if pair_1_id > pair_2_id:
                    pair_1_id, pair_2_id = pair_2_id, pair_1_id
                    pair_1_seq, pair_2_seq = pair_2_seq, pair_1_seq
            #write the alignment file taking into account previously determined alignment position
            count = 0  #going throug the chractres in the target sequence
            res_number = 0
            f1.write('>P1;{}\n'.format(pair_name))
            f1.write('structureX:{}::A::B:::-1.00:-1.00\n'.format(pdbname))

            while count < len(aln_str):
                if res_number == d.segments[pair_1_id]['start']-1 + target_start:
                    f1.write(pair_1_seq[template_start : template_start + min_length] + "/")
                    count = count + len(pair_1_seq[template_start : template_start + min_length]) + 1
                    res_number = res_number + len(pair_1_seq[template_start : template_start + min_length])
                    if aln_str[count-1] != '/':
                        res_number = res_number + 1
                elif res_number == d.segments[pair_2_id]['start']-1 + target_start:
                    f1.write(pair_2_seq[template_start : template_start + min_length])
                    count = count+len(pair_2_seq[template_start : template_start + min_length])
                    res_number = res_number + len(pair_1_seq[template_start : template_start + min_length])
                else:
                    f1.write("-")
                    if aln_str[count] != '/':
                        res_number = res_number + 1
                    count = count + 1
                    
                print(count, res_number, len(aln_str),len(aln_str.replace('/','')))
            f1.write('*\n')
            f1.write('\n')
        f1.write('>P1;{}\n'.format(d.name))
        f1.write('sequence:{}:1:A::B::: 0.00:0.00\n'.format(d.name))
        f1.write(aln_str)
        f1.write('*\n')
