# Supplementary material for: Self-assembly and regulation of protein cages from pre-organised coiled-coil modules
Source: Nat Commun. 2021 Feb 11;12:939. doi: 10.1038/s41467-021-21184-6 (PMC7878516; doi:10.1038/s41467-021-21184-6)
Supplement: Supplementary file 3 — Supplementary Software 1 [file 41467_2021_21184_MOESM3_ESM.zip › cocopod/make_helix_chimera.py]

#! /usr/bin/env python
"""
Creates an alpha-helix given an input sequence 
"""
import chimera
import Midas
#command line arguments handling 
import argparse 

parser = argparse.ArgumentParser(description=__doc__, #uses the scripts docstring
                 formatter_class=argparse.ArgumentDefaultsHelpFormatter)
parser.add_argument('-s','--seq', 
          help='Aminoacid sequence of the helix to build.', 
          type =str)

parser.add_argument('-o','--out-file', 
          help='Output file name.', 
          default='helix.pdb', type=str)

parser.add_argument('-e','--auto-exit', 
          help='Exit at the end of script', 
          type =bool, default=True)

a = parser.parse_args()

#trim quotes and spaces
a.seq=a.seq.replace('"','')
a.seq=a.seq.replace("'",'')
a.seq=a.seq.replace(" ",'')


from BuildStructure import placePeptide

#rotlib Richardson.mode is faster
#mol = chimera.openModels.list()[-1]

placePeptide(a.seq.split("/")[0], [(-57, -47)] * len(a.seq.split("/")[0]), rotlib="Richardson.mode",chainID='A',model="scratch",position=chimera.Point(-300,-30,-30))
#get the model object (it's the last object created)
mol = chimera.openModels.list()[-1]
for j in range(1,len(a.seq.split("/"))):
    i = a.seq.split("/")[j]
    placePeptide(i, [(-57, -47)] * len(i), rotlib="Richardson.mode",model=mol,position=chimera.Point(-300*(j+1),-30*(j+1),-30*(j+1)))

#get the model object (it's the last object created)

mol = chimera.openModels.list()[-1]
Midas.write(mol, None, a.out_file)

if a.auto_exit:
    exit()
