# Supplementary material for: Self-assembly and regulation of protein cages from pre-organised coiled-coil modules
Source: Nat Commun. 2021 Feb 11;12:939. doi: 10.1038/s41467-021-21184-6 (PMC7878516; doi:10.1038/s41467-021-21184-6)
Supplement: Supplementary file 3 — Supplementary Software 1 [file 41467_2021_21184_MOESM3_ESM.zip › cocopod/make_homology_model.py]

#!/usr/bin/env python

"""
Constructs a homology refined model from JSON config file and an initial polyhedral peptide model (see make_initial_model.py).

The raw model is then polished by homology modeling. In this step structures of individual segment pairs are used
to generate the final model. Multiple models are generated and evaluated according to their DOPE score and modeller
objective function. It is assumed that the model with the lowest DOPE score is the best.
"""
from __future__ import print_function, division, absolute_import
import cocopod.utils as u
import argparse
import os
from modeller import *
from modeller.scripts import complete_pdb
from modeller.optimizers import conjugate_gradients, molecular_dynamics, quasi_newton, actions
from modeller.automodel import *

parser=argparse.ArgumentParser(__doc__)
parser.add_argument("-j","--json",default='out/data.json',help='specify path to json file')
parser.add_argument('-i','--initial-model', help='Initial model in pdb format')
parser.add_argument('-a','--alnfile', help='secify path to alignemnt file')
parser.add_argument('-mvi','--max-var-iterations', help='set max number of iterations for conjugate gradiens optimization method', default=500)
parser.add_argument('-nr','--repeat', help='number of optimization repeats', default=1)
parser.add_argument('-md','--md-level', help='How much MD optimization is performed', default = 'slow', 
                 choices=['very_fast', 'fast', 'slow', 'very_slow', 'slow_large'])
parser.add_argument('-smi','--start-index', help='set starting model index',default=1)
parser.add_argument('-emi','--end-index', help='set ending model index',default=1)
parser.add_argument('-o','--out-dir',help='output directory. Default is name+random-ppostfix', default=None, type=str)
parser.add_argument('-on','--out-name',help='output name. Default is 03-homology-model-{id2:02}{file_ext}', default=None, type=str)

parser.add_argument('-r','--rand-seed',help='Random seed. For modeler it mist be between -2 and -50000. If none, a random number will be chosen',
                                       default=None, type=int)

args = parser.parse_args()

if args.rand_seed is None:
    import random
    args.rand_seed = random.randint(-50000, -2) 

d = u.load_json_data(args.json)
env = environ(rand_seed=args.rand_seed)

log.verbose()    # request verbose output

if args.out_dir is None:
    args.out_dir=d.name + u.id_generator()

if not os.path.exists(args.out_dir):
    os.makedirs(args.out_dir)

#convert to absolute path before chdir
args.alnfile =  os.path.abspath(args.alnfile)

os.chdir(args.out_dir)

print("################################")
print("Blocks_file after chdir", os.path.abspath(u.relative_to(__file__,'./../building_blocks')))
    
# Read parameters (needed to build models from internal coordinates)
env.libs.topology.read('${LIB}/top_heav.lib') 
env.libs.parameters.read('${LIB}/par.lib')


env.io.atom_files_directory = ['.','..','./../building_blocks',os.path.abspath(u.relative_to(__file__,'./../../building_blocks')),
                               os.path.abspath(u.relative_to(__file__,'./../building_blocks'))] #where to read atom files
env.edat.dynamic_sphere = True
env.edat.dynamic_lennard = False
env.edat.dynamic_coulomb = True
env.edat.relative_dielectric = 80

md_opt_dict = \
    {'very_fast'  : refine.very_fast,
     'fast'       : refine.fast,
     'slow'       : refine.slow,
     'very_slow'  : refine.very_slow,
     'slow_large' : refine.slow_large,
    }

#print dir(automodel.get_model_filename)

import shutil


class AlphaModel(automodel):
    def special_restraints(self, aln):
        rsr = self.restraints
        at = self.atoms
        self.rename_segments(segment_ids=['A']*len(self.chains))
        
        for res in self.residues:
            print(res)
        #add secondary alpha-helical restraints for each segement
        for seg in d.segments:
            #print seg.name, seg.start, seg.end
            chain = ':A'
            rsr.add(secondary_structure.alpha(self.residue_range(str(seg.start) + chain, str(seg.end)+ chain)))

    def get_model_filename(self, sequence, id1, id2, file_ext):
        print(self, sequence, id1, id2, file_ext)
        if args.out_name is None:
            return "03-homology-model-{id2:02}{file_ext}".format(
                outdir=args.out_dir, id1=id1, id2=id2, file_ext=file_ext)
        else:
            print(os.path.basename(args.out_name))
            return os.path.basename(args.out_name)
    def set_defaults(self):
        """Set most default variables"""
        self.inifile = self.sequence + "-{id2}".format(id2=args.start_index) + '.ini'
        self.csrfile = self.sequence + "-{id2}".format(id2=args.start_index) + '.rsr'
        self.schfile = self.sequence + "-{id2}".format(id2=args.start_index) + '.sch'
        self.generate_method = generate.transfer_xyz
        self.rand_method = randomize.xyz
        self.md_level = refine.very_fast 

#determine knowns and target sequence            
sequence, knowns = u.sequnce_and_knowns(args.alnfile)
                    
a = AlphaModel(env,
              alnfile=args.alnfile, 
              knowns=knowns,     
              sequence=sequence,        
              inifile=args.initial_model,
              assess_methods=[assess.DOPE, assess.GA341, assess.normalized_dope])              

a.max_var_iterations = int(args.max_var_iterations)         
a.md_level = md_opt_dict[args.md_level]
#a.md_level = refine.slow_large     
a.repeat_optimization = int(args.repeat)
a.initial_malign3d = True
a.md_level = refine.slow
a.starting_model = int(args.start_index)                 
a.ending_model = int(args.end_index)
                                   
a.make()                           
