# Supplementary material for: Self-assembly and regulation of protein cages from pre-organised coiled-coil modules
Source: Nat Commun. 2021 Feb 11;12:939. doi: 10.1038/s41467-021-21184-6 (PMC7878516; doi:10.1038/s41467-021-21184-6)
Supplement: Supplementary file 3 — Supplementary Software 1 [file 41467_2021_21184_MOESM3_ESM.zip › cocopod/make_json.py]

# -*- coding: utf-8 -*-
"""
Tools to generate a json file with infomration about segments.
"""
from __future__ import print_function, division, absolute_import
import cocopod.utils as u
import cocopod.segment_assignment as sa
import yaml
import re
import numpy as np
import json
import warnings
import os


def make_sorted_set(list_pairs):
    """
    Takes a list of pairs and returns a set with pairs in sorted tuples
    """
    return set([tuple(sorted(p)) for p in list_pairs])


def find_missing_pairs(included_pairs, all_pairs):
    """
    Takes a list of pairs and makes sure all included pairs are present in all_pairs
    """
    included_pairs_set = make_sorted_set(included_pairs)
    all_pairs_set = make_sorted_set(all_pairs)

    intersection = all_pairs_set.intersection(included_pairs_set)
    missing = included_pairs_set - intersection
    return missing


def parse_pairs(pair_str, sep=':'):
    """
    Takes a list of pairs, separated by : and on each line. Returns a list of lists
    """
    lines = pair_str.split('\n')
    res = []
    for l in lines:
        l = l.strip()
        if l == "": continue
        pair = l.split(sep)
        #strip whitespace
        pair = [p.strip() for p in pair]
        res.append(pair)

    return res


def split_pairs(pairs):
    """Takes a list of dicts and splits the pairs and chains (delimited by a colon)"""
    for n in range(len(pairs)):
        # if it's a calumn split it
        if u.is_str(pairs[n]['pair']):
            pairs[n]['pair'] = pairs[n]['pair'].split(':')

        # strip whitespace
        pairs[n]['pair'] = [p.strip() for p in pairs[n]['pair']]

        # do the same for chains
        if u.is_str(pairs[n]['chains']):
            pairs[n]['chains'] = pairs[n]['chains'].split(':')

        # strip whitespace

        pairs[n]['chains'] = [c.strip() for c in pairs[n]['chains']]

    return pairs


def load_pairs(yaml_str):
    """Loads a yaml string and returns a list of pairs"""
    pairs = yaml.load(yaml_str)
    
    #split the pairs and chains if they are seperated by a colon    

    pairs = split_pairs(pairs)
    return pairs


def load_pairs_excel(filename, sheet_name):
    """ Loads a list of pairs from excel sheet.
    The sheet must contain the following columns

    pair	type	template	chains	color	strength

    A list of dictionaries is returned.
    """
    import pandas as pd
    df = pd.read_excel(filename, sheet_name)
    df.dropna(subset=["pair"], inplace=True)
    df.replace(np.nan, '',  inplace=True)

    pairs = df.to_dict('records')

    pairs = split_pairs(pairs)

    return pairs


def load_segments_excel(filename, sheet_name):
    """ Loads a list of pairs from excel sheet.
    The sheet must contain the following columns.

    PID	sequence	CC_starting_pos	register	template	chain

    A list of dictionaries is returned.
    """
    import pandas as pd
    df = pd.read_excel(filename, sheet_name)
    df.dropna(subset=["PID"], inplace=True)
    segments = df.to_dict('records')

    return segments


def find_pair_by_segment_name(pairs, segment_name, key_name='pair', raise_exception=True):
    """Given a segment name (for example p3) return the matching pair structure. """
    #find the pair name
    for n_pair, pair in enumerate(pairs):
        if segment_name in pair[key_name]:
            return pair 

    if raise_exception:
        raise Exception("Pair name {} not found among pairs {}".format(
          segment_name,
          ", ".join([str(pair[key_name]) for pair in pairs])
        ))


def find_pair_by_pair_ID(pair_id, pairs_info, key_name='pair', raise_exception=True):
    """Returns a pair dictionary, by looking through the list of dictionaries on the key field.

    pair_id can be a string or a list of ids. The order of the ids in the pair does not matter.

    """
    if u.is_str(pair_id):
        pair_id = parse_pairs(pair_id)[0]
    pair_id = set(pair_id)

    for p in pairs_info:
        if pair_id == set(p[key_name]):
            return p

    if raise_exception:
        raise Exception("Pair ID {} not found among pairs {}".format(
          pair_id,
          ", ".join([str(p[key_name]) for p in pairs_info])
        ))


def find_segment_by_segment_name(segments, segment_name, key_name='PID', raise_exception=True):
    """Given a segment name (for example p3) return the matching segment dictionary from a list of dictionaries."""
    s1 = []
    for s in segments:
        if s[key_name] == segment_name:
            s1.append(s)
    return s1

    if raise_exception:
        raise Exception("Segment name {} not found among segments {}".format(
          segment_name,
          ", ".join([str(s[key_name]) for s in segments])
        ))


def get_other_segment_name(pair, segment_name):
    """returns the name of the other segment"""
    pair_name = pair['pair'][:]
    pair_name.remove(segment_name)                        
    pair_name = pair_name[0]
    return pair_name


def get_segment_chain(pair, segment_name):
    """Returns the chain belonging to the pair. 
       If homodimers, returns the first chain, but this must be fixed later."""
    ind = pair['pair'].index(segment_name)    
    if len(pair['chains']) > ind:
        return pair['chains'][ind]
    else:
        warnings.warn("Chain not found for segment name {} in pair {}".format(segment_name, pair))
        return ''

        
def generate_json(name, entire_sequence, segments_str, pairs, out_name=None):
    """generates json file with information about the polypeptide polyhedra.
    Segment parings are calculated, etc...

    Parameters
    ----------
    name : str
        The name of the polyhedral design.
    entire_sequence : str
        The whole sequnce, including his tags etc..
    segments_str: str
        A string of segment sequnces and segment names. The names must be tab separated.
    pairs : dict
        

    Returns
    -------
      Does not return anything. By default generates an file with name {name}.json
    """  
    
    entire_sequence=entire_sequence.replace(' ','')
    segments = segments_str.split('\n')    
    #ignore the linkers
    segments = list(filter(lambda s: len(s.strip())>15, segments)) 
    pos_in_seq=0
    # split into seq name pairs
    for n, seg in enumerate(segments):

        
        spl = re.split('[\t|;,]+',seg)        
        seq = spl[0].replace(" ","")
        seg_name = spl[-1].strip()
        seq = seq.replace(" ","")        
        
        #print (seg_name," ", seq, " ", pos_in_seq)
        print('seg',seq)
        seq_without_breaks = entire_sequence.replace("/","")
        print(seq_without_breaks)
        start = seq_without_breaks.find(seq, pos_in_seq)

        if start == -1:
            raise Exception("Sequnce of {seg_name} could not be found \n Seq: {seq} \n Entire seq : {entire_sequence}". 
                          format(**locals()))
        pos_in_seq = start + len(seq)

       
        pair = find_pair_by_segment_name(pairs, seg_name)

        pair_name = get_other_segment_name(pair, seg_name)
        chain = get_segment_chain(pair, seg_name)
        
#determining the heptad position of the starting residue in a segment
#        path = u.relative_to(__file__,'')
#        seg_to_seq = sa.seq_to_seq_map(os.path.join(path, '../examples/TET/segments.xlsx'))
#        pair_1_seq = seg_to_seq[seg_name.partition("_")[0]].replace(" ","")
#        template_start, target_start = u.align(pair_1_seq, seq, 6, 6)
#        whole_register = ['c','d','e','f','g','a','b']
#        register = whole_register[template_start%7]
        register = ""

        segments[n]={"id":n+1, "name": seg_name,
                     "sequence" :seq, 
                     "start" : start+1,
                     "len" : len(seq),
                     "end" : start+len(seq),
                     "pair_id" : -1,
                     "pair_name": pair_name,
                     "pair_type": pair['type'],
                     "pdb_template" : pair['template'],
                     "pdb_chain" : chain,
                     "color" : pair.get('color',""),
                     "register" : register
                    }
       
    #find the pair IDs
    for n1 in range(len(segments)):
        for n2 in range(n1+1,len(segments)):
            if segments[n1]['name'] == segments[n2]['pair_name']:
                segments[n1]['pair_id'] = segments[n2]['id']      
                segments[n2]['pair_id'] = segments[n1]['id']
                
                #correct chains for homodimers
                if segments[n1]['name'] == segments[n2]['name']:
                    #TODO: This is a hack! Now homodimers only support chains A and B                    
                    segments[n1]['pdb_chain'] = "A"
                    segments[n2]['pdb_chain'] = "B"
                
    import json            
    if out_name is None:    
        out_name = name+".json"
    

    #don't remember if pair_types are used anywhere
    pair_types = [p['type'] for p in pairs]    
    
    with open(out_name, 'w') as outfile:
        json.dump({"name":name,
                   "entire_sequence": entire_sequence, 
                   "pairs": pairs, 
                   "pair_types": pair_types, 
                   "segments":segments}, outfile, indent=True, sort_keys=True)


def generate_json_multibundle(name, annotated_sequence, included_pairs, segments_file_name, out_name=None):
    """Generates json file with information about the polypeptide polyhedra.
    Segment parings are calculated, etc...

    This version can be used to build bundles with more than two helices.
    This works by having multiple possible pairs, but the templates are taken from the segments.

    Parameters
    ----------
    name : str
        The name of the polyhedral design.
    annotated_sequence : str
        The whole sequence, including his tags etc..
    included_pairs: str or list of pairs
        A string of segmentsequencess and segment names. The names must be tab separated.
    segments_file_name:
    out_name : dict
        Name of resulting file. Default is {name}.json


    Returns
    -------
      Does not return anything. By default generates an file with name {name}.json
    """

    entire_sequence = sa.deannotate_sequence(annotated_sequence, remove_whitespace=True)

    if u.is_str(included_pairs):
        included_pairs = parse_pairs(included_pairs)

    if out_name is None:
        out_name = name + ".json"

    segments_info = load_segments_excel(segments_file_name, "segments")
    pairs_info = load_pairs_excel(segments_file_name, "pairs")

    segments = annotated_sequence.split('\n')

    # ignore the linkers
    segments = list(filter(lambda s: "|" in s, segments))
    pos_in_seq = 0
    # split into seq name pairs
    for n, seg in enumerate(segments):

        spl = re.split('[\t|;,]+', seg)
        seq = spl[0].replace(" ", "")
        seg_name = spl[-1].strip()
        seq = seq.replace(" ", "")

        #print (seg_name," ", seq, " ", pos_in_seq)
        print('seg',seq)
        seq_without_breaks = entire_sequence.replace("/","")
        print(seq_without_breaks)
        start = seq_without_breaks.find(seq, pos_in_seq)

        if start == -1:
            raise Exception("Sequence of {seg_name} could not be found \n Seq: {seq} \n Entire seq : {entire_sequence}".
                            format(**locals()))
        pos_in_seq = start + len(seq)


        segment_info = find_segment_by_segment_name(segments_info, seg_name)


        # determining the heptad position of the starting residue in a segment
        #        path = u.relative_to(__file__,'')
        #        seg_to_seq = sa.seq_to_seq_map(os.path.join(path, '../examples/TET/segments.xlsx'))
        #        pair_1_seq = seg_to_seq[seg_name.partition("_")[0]].replace(" ","")
        #        template_start, target_start = u.align(pair_1_seq, seq, 6, 6)
        #        whole_register = ['c','d','e','f','g','a','b']
        #        register = whole_register[template_start%7]
        register = ""

        segments[n] = {"id": n + 1, "name": seg_name,
                       "sequence": seq,
                       "start": start + 1,
                       "len": len(seq),
                       "end": start + len(seq),
                       #"pair_id": -1,
                       #"pair_name": pair_name,
                       #"pair_type": pair_info['type'],
                       "pdb_template": segment_info['template'],
                       "pdb_chain": segment_info['chain'],
                       "color": segment_info.get('color', ""),
                       "register": register
                       }

    # find the pair IDs
    #for n1 in range(len(segments)):
    #    for n2 in range(n1 + 1, len(segments)):
    #        if segments[n1]['name'] == segments[n2]['pair_name']:
    #            segments[n1]['pair_id'] = segments[n2]['id']
    #            segments[n2]['pair_id'] = segments[n1]['id']

    pairs = [find_pair_by_pair_ID(p, pairs_info) for p in included_pairs]

    # don't remember if pair_types are used anywhere
    pair_types = [p['type'] for p in pairs]

    with open(out_name, 'w') as outfile:
        json.dump({"name": name,
                   "entire_sequence": entire_sequence,
                   "pairs": pairs,
                   "pair_types": pair_types,
                   "segments": segments
                   }, outfile, indent=True, sort_keys=True)


if __name__ == "main":
    import argparse    
    parser=argparse.ArgumentParser(__doc__)
    parser.add_argument("-j","--json",default='out/data.json',help='specify path to json file')
    parser.add_argument('-i','--initial-model', help='Initial model in pdb format')
    parser.add_argument('-a','--alnfile', help='secify path to alignemnt file')
