# Supplementary material for: Self-assembly and regulation of protein cages from pre-organised coiled-coil modules
Source: Nat Commun. 2021 Feb 11;12:939. doi: 10.1038/s41467-021-21184-6 (PMC7878516; doi:10.1038/s41467-021-21184-6)
Supplement: Supplementary file 3 — Supplementary Software 1 [file 41467_2021_21184_MOESM3_ESM.zip › examples/APHsh/Snakefile]

N_fold = 1
N_homology = 3 
TMPDIR = "out/"

from make_config import model_name
import os
import cocopod
MODEL = model_name
SDIR = os.path.dirname(cocopod.__file__)
print(SDIR)
print(os.getcwd())

#shell.prefix = "source ~/.bashrc"

N_fold = int(config.get('N_fold', N_fold))
N_homology = int(config.get('N_homology', N_homology))


OUTPUT = ["{m}-{nf:02}/03-homology-model-{nh:02}.pdb".format(nf=nf, nh=nh, m=MODEL) for nf in range(N_fold) for nh in range(N_homology)]
print(OUTPUT)


def ws(cmd):
    """Warps shell comands into bash -c \"{cmd}\""""
    #cmd = "bash -c \" {cmd} \" ".format(cmd=cmd)
    print(cmd)
    return cmd

rule models:
    input:
        OUTPUT

rule make_config:
    input:
        "make_config.py"
    output:
        MODEL+".json"
    run: 
        shell("python {input}")

rule make_helix:
    input:
        MODEL+".json"
    output:
        MODEL+"-helix.pdb"
    run: 
        shell(ws("python {SDIR}/make_helix.py --json {input} --out-file {output}".format(
            SDIR=SDIR,input=input[0], output=output[0])
            ))


rule make_alignment:
    input:
        MODEL+".json"
    output:
        MODEL+".ali"
    run: 
        shell(ws("python {SDIR}/make_alignment.py --json {input} -aln {output}"))

rule make_initial_models:
    input:
        MODEL+"-helix.pdb"
    output:
        "{model}-{num}/02-final-initial-min.pdb"
    log:
        "{model}-{num}/01-initial-model.log"    
    run: 
        shell("bash -c 'mkdir -p {wildcards.model}-{wildcards.num}'")
        shell("python {SDIR}/make_initial_model.py --json {wildcards.model}.json --helix {input} \
            --mean 8 --stdev 0.1 \
            --mdsteps 20000 --temp 1200 --shift 2 --out-dir {wildcards.model}-{wildcards.num} > {log}")

rule make_homology_models:
    input:
        MODEL+".ali",
        "{model}-{num}/02-final-initial-min.pdb"
    output:
        "{model}-{num}/03-homology-model-{hnum}.pdb"
    log:
        "{model}-{num}/03-homology-model-{hnum}.log"  
    run: 
        shell("python {SDIR}/make_homology_model.py --json {wildcards.model}.json --alnfile {input[0]} --initial-model {input[1]} \
         --start-index {wildcards.hnum} --end-index {wildcards.hnum} --repeat 1 --md-level fast --out-dir {wildcards.model}-{wildcards.num} > {log}")
        
        
