# Supplementary material for: Self-assembly and regulation of protein cages from pre-organised coiled-coil modules
Source: Nat Commun. 2021 Feb 11;12:939. doi: 10.1038/s41467-021-21184-6 (PMC7878516; doi:10.1038/s41467-021-21184-6)
Supplement: Supplementary file 3 — Supplementary Software 1 [file 41467_2021_21184_MOESM3_ESM.zip › examples/TET/make_config.py]

model_name = "TET12SN"
annotated_sequence = """
M
LEE ELKQLEE ELQAIEE QLAQLQW KAQARKE KLAQLKE KL	|APHshSN
GSGPG
SPED EIQQLEE EISQLEQ KNSELKE KNQELKY           	|P3SN
GSGPG
DIEQ ELERAKE SIRRLEQ EVNQERS RMQYLQT LLEK      	|BCRSN
GSGPG
 QLED KVEELLS KNYHLEN EVERLKK LV        	|GCNshSN
GSGPG
LEE ELKQLEE ELQAIEE QLAQLQW KAQARKE KLAQLKE KL	|APHshSN
GSGPG
SPED EIQQLEE KNSQLKQ EISQLEE KNQELKY           	|P7SN
GSGPG
 QLED KVEELLS KNYHLEN EVERLKK LV        	|GCNshSN
GSGPG
SPED KISQLKE KIQQLKQ ENQQLEE ENSQLEY           	|P4SN
GSGPG
SPED ENSQLEE KISQLKQ KNSELKE EIQQLEY           	|P5SN
GSGPG
SPED KISELKE ENQQLEQ KIQQLKE ENSQLEY           	|P8SN
GSGPG
DIEQ ELERAKE SIRRLEQ EVNQERS RMQYLQT LLEK      	|BCRSN
GSGPG
SPED KNSELKE EIQQLEE ENQQLEE KISELKY           	|P6SN
LEHHHHHHHH
"""

pairs_info = """
- pair: APHshSN:APHshSN
  type: A
  template: APH.pdb
  chains: A:B
  color: '#D62728'
  strength: 76.0
- pair: P3SN:P4SN
  type: P
  template: p3_p4.pdb
  chains: A:B
  color: '#1F77B4'
  strength: 63.0
- pair: BCRSN:BCRSN
  type: A
  template: BCR.pdb
  chains: A:B
  color: '#2CA02C'
  strength: 56.0
- pair: P5SN:P6SN
  type: P
  template: p5_p6.pdb
  chains: A:B
  color: '#FF7F0E'
  strength: 50.0
- pair: P7SN:P8SN
  type: P
  template: p7_p8.pdb
  chains: A:B
  color: '#9467BD'
  strength: 47.0
- pair: GCNshSN:GCNshSN
  type: P
  template: GCN.pdb
  chains: A:B
  color: '#8C564B'
  strength: 38.0
     
"""   

if __name__ == "__main__":
    import cocopod.make_json as mj   
    import cocopod.segment_assignment as sa
    import cocopod.make_color as mc
    import cocopod.utils as u
    entire_sequence = sa.deannotate_sequence(annotated_sequence, remove_whitespace=True)  
    pairs = mj.load_pairs(pairs_info)    

    #generate json file 
    mj.generate_json(model_name, entire_sequence, annotated_sequence, pairs)
    print("Written: "+model_name+".json")    
    
    #create chimera script for coloring.
    mc.chimera_color(model_name+".json", model_name+".chimera", verbose=False)
    print("Written: "+model_name+".chimera")
    
    #write fasta file
    entire_sequence = sa.deannotate_sequence(annotated_sequence, remove_whitespace=False)      
    u.write_fasta_file(model_name+".fasta", model_name, entire_sequence)
    print("Written: "+model_name+".fasta")
