# Supplementary material for: Self-assembly and regulation of protein cages from pre-organised coiled-coil modules
Source: Nat Commun. 2021 Feb 11;12:939. doi: 10.1038/s41467-021-21184-6 (PMC7878516; doi:10.1038/s41467-021-21184-6)
Supplement: Supplementary file 3 — Supplementary Software 1 [file 41467_2021_21184_MOESM3_ESM.zip › examples/TET/segments.xlsx]

## Sheet: segments
PID	Sequence	CC_starting_pos	Register
P1SN	SPED EIRQLEQ ENSQLER ENQRLEQ EIYQLER	1	c
P2SN	SPED KIEELKE KNSQLKE KNEELKQ KIYELKE	1	c
P3SN	SPED EIQQLEE EISQLEQ KNSELKE KNQELKY	1	c
P4SN	SPED KISQLKE KIQQLKQ ENQQLEE ENSQLEY	1	c
P5SN	SPED ENSQLEE KISQLKQ KNSELKE EIQQLEY	1	c
P6SN	SPED KNSELKE EIQQLEE ENQQLEE KISELKY	1	c
P7SN	SPED EIQQLEE KNSQLKQ EISQLEE KNQELKY	1	c
P8SN	SPED KISELKE ENQQLEQ KIQQLKE ENSQLEY	1	c
P9SN	SPED ENQSLEQ KNSQLKQ EISQLEQ EIQQLEY	1	c
P10SN	SPED KNSQLKE ENSQLEE KIEQLKE KIQELKY	1	c
P11SN	SPED ENQSLEQ EISQLEQ EIQQLEQ KNSELKY	1	c
P12SN	SPED KNEQLKE KISELKE KIEQLKE ENQSLEY	1	c
BCRSN	DIEQ ELERAKE SIRRLEQ EVNQERS RMQYLQT LLEK	1	c
APHshSN	-LEE ELKQLEE ELQAIEE QLAQLQW KAQARKE KLAQLKE KL	1	c
APH4SN	---- -LEQIEE RLEQIEE RLQAKEW EKAQLRE ELQALRE KLAQL	1	c
GCNshSN	---- ---QLED KVEELLS KNYHLEN EVERLKK LV	1	c
GCNshSNb	---S RMKQLED KVEELLS KNYHLEN EVERLKK LV	1	c
P1S	SPED EIQALEQ ENAQLEQ ENAALEQ EIAQLEY	1	c
P2S	SPED KIDQLKE KNADLKE KNQDLKE KIDALKY	1	c
P3S	SPED EIQQLEE EISQLEQ KNSQLKE KNQQLKY	1	c
P4S	SPED KISQLKQ KIQQLKQ ENQQLEE ENSQLEY	1	c
P5S	SPED ENSQLEE KISQLKQ KNSQLKE EIQQLEY	1	c
P6S	SPED KNSQLKE EIQQLEE ENQQLEE KISQLKY	1	c
P7S	SPED EIQSLEE KNSQLKQ EISQLEE KNQQLKY	1	c
P8S	SPED KISQLKE ENQQLEQ KIQQLKE ENSQLEY	1	c
P9S	SPED ENQQLEQ KNSQLKQ EISQLEQ EISQLEY	1	c
P10S	SPED KNSQLKE ENSQLEE KIQQLKE KIQQLKY	1	c
P11S	SPED ENQQLEQ EISQLEQ EISQLEQ KNSQLKY	1	c
P12S	SPED KNSQLKE KISQLKE KIQQLKE ENQQLEY	1	c
APHshS	-LEE ELKQLEE ELQAIEE QLAQLQW KAQARKE KLAQLKE KL	1	c
BCRS	DIEQ ELERAKQ SIRRLEQ EVNQERS RMQYLQT LLSK	1	c
GCNshS	QLED KVEELLS KNYHLEN EVSRLKK LVG	1	c
P1A	SPED EIQALEE ENAQLEQ ENAALEE EIAQLEY	1	c
P2A	SPED KIAQLKE KNAALKE KNQQLKE KIQALKY	1	c
P3A	SPED EIQQLEE EIAQLEQ KNAALKE KNQALKY	1	c
P4A	SPED KIAQLKQ KIQALKQ ENQQLEE ENAALEY	1	c
P5A	SPED ENAALEE KIAQLKQ KNAALKE EIQALEY	1	c
P6A	SPED KNAALKE EIQALEE ENQALEE KIAQLKY	1	c
P7A	SPED EIQALEE KNAQLKQ EIAALEE KNQALKY	1	c
P8A	SPED KIAQLKE ENQQLEQ KIQALKE ENAALEY	1	c
P9A	---- ENQALEQ KNAQLKQ EIAALEQ EIAQLEY	1	c
P10A	---- KNAQLKE ENAALEE KIQQLKE KIQALKY	1	c
P11A	---- ENQALEQ EIAQLEQ EIAALEQ KNAQLKY	1	c
P12A	---- KNAQLKE KIAALKE KIQQLKE ENQALEY	1	c
APHshA	---- ELKQLEE ELQAIEE QLAQLQW KAQARKE KLAQLK	1	c
BCRA	DIEQ ELERAKA SIRRLEQ EVNQERS RMAYLQT LLAK	1	c
GCNshA	QLED KVEELLS KNYHLEN EVARLKK LVG	1	c

## Sheet: pairs
pair	type	template	chains	color	strength
P1A:P2A	P	p1_p2.pdb	A:B	#E377C2	62
P3A:P4A	P	p3_p4.pdb	A:B	#1F77B4	63
P5A:P6A	P	p5_p6.pdb	A:B	#FF7F0E	50
P7A:P8A	P	p7_p8.pdb	A:B	#9467BD	47
P9A:P10A	P	p9_p10.pdb	A:B	#BCBD22	54
P11A:P12A	P	p11_p12.pdb	A:B	#17BECF	52
APHshA:APHshA	A	APH.pdb	A:B	#D62728	76
BCRA:BCRA	A	BCR.pdb	A:B	#2CA02C	56
GCNshA:GCNshA	P	GCN.pdb	A:B	#8C564B	38
APH4A:APH4A	A	APH.pdb	A:B	#7F7F7F	55
P1SN:P2SN	P	p1_p2.pdb	A:B	#E377C2	62
P3SN:P4SN	P	p3_p4.pdb	A:B	#1F77B4	63
P5SN:P6SN	P	p5_p6.pdb	A:B	#FF7F0E	50
P7SN:P8SN	P	p7_p8.pdb	A:B	#9467BD	47
P9SN:P10SN	P	p9_p10.pdb	A:B	#BCBD22	54
P11SN:P12SN	P	p11_p12.pdb	A:B	#17BECF	52
APHshSN:APHshSN	A	APH.pdb	A:B	#D62728	76
BCRSN:BCRSN	A	BCR.pdb	A:B	#2CA02C	56
GCNshSN:GCNshSN	P	GCN.pdb	A:B	#8C564B	38
APH4SN:APH4SN	A	APH.pdb	A:B	#7F7F7F	55
P1S:P2S	P	p1_p2.pdb	A:B	#E377C2	62
P3S:P4S	P	p3_p4.pdb	A:B	#1F77B4	63
P5S:P6S	P	p5_p6.pdb	A:B	#FF7F0E	50
P7S:P8S	P	p7_p8.pdb	A:B	#9467BD	47
P9S:P10S	P	p9_p10.pdb	A:B	#BCBD22	54
P11S:P12S	P	p11_p12.pdb	A:B	#17BECF	52
APHshS:APHshS	A	APH.pdb	A:B	#D62728	76
BCRS:BCRS	A	BCR.pdb	A:B	#2CA02C	56
GCNshS:GCNshS	P	GCN.pdb	A:B	#8C564B	38
APH4S:APH4S	A	APH.pdb	A:B	#7F7F7F	55
