# Supplementary material for: Self-assembly and regulation of protein cages from pre-organised coiled-coil modules
Source: Nat Commun. 2021 Feb 11;12:939. doi: 10.1038/s41467-021-21184-6 (PMC7878516; doi:10.1038/s41467-021-21184-6)
Supplement: Supplementary file 3 — Supplementary Software 1 [file 41467_2021_21184_MOESM3_ESM.zip › notebooks/00-generate-json.ipynb]

# %% [code]
tet_name = "tet-p5bl"
entire_sequence = "MQLEDKVEELLSKNYHLENEVSRLKKLVGGDGKGSPEDEIQQLEEEISQLEQKNSQLKEKNQQLKYG  GKGDGDIEQELERAKQSIRRLEQEVNQERSRMQYLQTLLSKGKGDGQLEDKVEELLSKNYHLENEVSRLKKLVGGKGDGLEEELKQLEEELQAIEEQLAQLQWKAQARKEKLAQLKEKLGKGDGSPEDENSQLEEKISQLKQKNSQLKEEIQQLEYGGKGDGDIEQELERAKQSIRRLEQEVNQERSRMQYLQTLLSKGKGDGSPEDEIQSLEEKNSQLKQEISQLEEKNQQLKYGGKGDGLEEELKQLEEELQAIEEQLAQLQWKAQARKE KLAQLKEKLGKGDGSPEDKISQLKQKIQQLKQENQQLEEENSQLEYGGDGKGSPEDKISQLKEENQQLEQKIQQLKEENSQLEYGGDGKGSPEDKNSQLKEEIQQLEEENQQLEEKISQLKYGLEHHHHHHHH"\
.replace(" ", "")
segments = """
QLED KVEELLS KNYHLEN EVSRLKK LVG 				GCNshmS 
GDGKG
SPED EIQQLEE EISQLEQ KNSQLKE KNQQLKY G    		P3mS
GKGDG
DIEQ ELERAKQ SIRRLEQ EVNQERS RMQYLQT LLSK 		BCRmS
GKGDG
QLED KVEELLS KNYHLEN EVSRLKK LVG 				GCNshmS
GKGDG
 LEE ELKQLEE ELQAIEE QLAQLQW KAQARKE KLAQLKE KL 	APHshmSN
GKGDG
SPED ENSQLEE KISQLKQ KNSQLKE EIQQLEY G 			P5mS
GKGDG
DIEQ ELERAKQ SIRRLEQ EVNQERS RMQYLQT LLSK 		BCRmS
GKGDG
SPED EIQSLEE KNSQLKQ EISQLEE KNQQLKY G 			P7mS
GKGDG
 LEE ELKQLEE ELQAIEE QLAQLQW KAQARKE KLAQLKE KL 	APHshmSN
GKGDG
SPED KISQLKQ KIQQLKQ ENQQLEE ENSQLEY G 			P4mS
GDGKG
SPED KISQLKE ENQQLEQ KIQQLKE ENSQLEY G 			P8mS
GDGKG
SPED KNSQLKE EIQQLEE ENQQLEE KISQLKY G 			P6mS
"""

pairs = [["APHshmSN","APHshmSN"],["BCRmS","BCRmS"],["P3mS","P4mS"],
         ["P5mS","P6mS"],["GCNshmS","GCNshmS"],["P7mS","P8mS"]]

pair_types = ["A","A","P","P","P","P"]
segments = segments.split('\n')

#ignore the linkers
segments = filter(lambda s: len(s)>10, segments) 
# split into seq name pairs
for n, seg in enumerate(segments):
    spl = seg.split('\t')
    seq = spl[0].replace(" ","")
    name = spl[-1].strip()

    seq = seq.replace(" ","")
    #print seq
    #print name
    
    #has a segment allready been found?
    pos_in_seq=0
    for n1 in range(n-1):
        if segments[n1]['name']==name:
            pos_in_seq=segments[n1]['start']+segments[n1]['len']
            
    
    start = entire_sequence.find(seq,pos_in_seq)
    print start
    
    #find the pair name
    for np, p in enumerate(pairs):
        #do we have the rigth pair
        if name in p:
            #take the remaining pair
            pair_name = p[:]
            pair_name.remove(name)                        
            pair_name=pair_name[0]
            pair_type=pair_types[np]
            #print pair_name

    
    
    segments[n]={"id":n+1, "name": name, 
                 "sequence" :seq, 
                 "start" : start+1,
                 "len" : len(seq),
                 "end" : start+len(seq),
                 "pair_id" : -1,
                 "pair_name": pair_name,
                 "pair_type": pair_type,
                 "pdb_template" : "",
                 "pdb_chain" : ""
                }
   
#find tha pair IDs
for n in range(len(segments)):
    for n1 in range(n+1,len(segments)):
        if segments[n]['name']==segments[n1]['pair_name']:
            segments[n]['pair_id']=segments[n1]['id']      
            segments[n1]['pair_id']=segments[n]['id']
    

segments

# %% [code]
import json            
outname = 'out/data.json'
with open(outname, 'w') as outfile:
    json.dump({"name":tet_name,"entire_sequence": entire_sequence, "pairs":pairs, "pair_types":pair_types, "segments":segments}, outfile, indent=True, sort_keys=True)
!cat $outname   
cp 

# %% [code]
from utils import *

# %% [code]
outname = 'out/data.json'
d=load_json_data(outname)

# %% [code]
d.segments[0].name

# %% [code]
def pair_ids_from_segments(segments):
    """Return the pair IDs of the segments. The IDs are ZERO based. The matching is based on naming"""
    pair_ids = []
    for n in range(len(segments)):
        for n1 in range(n+1,len(segments)):
            if segments[n]['name']==segments[n1]['pair_name']:
                pair_ids.append((n, n1))
    return pair_ids
pair_ids_from_segments(segments)                

# %% [code]
def pair_id_from_name(name, segments):
    """Return the pair IDs of the segments. The IDs are ZERO based. The matching is based on naming"""
