# Supplementary material for: Self-assembly and regulation of protein cages from pre-organised coiled-coil modules
Source: Nat Commun. 2021 Feb 11;12:939. doi: 10.1038/s41467-021-21184-6 (PMC7878516; doi:10.1038/s41467-021-21184-6)
Supplement: Supplementary file 3 — Supplementary Software 1 [file 41467_2021_21184_MOESM3_ESM.zip › notebooks/00a-alignment-helper.ipynb]

# %% [code]
import re


aln_str = """M
QLEDKVEELLSKNYHLENEVSRLKKLVG
GDGKG
SPEDEIQQLEEEISQLEQKNSQLKEKNQQLKYG
GKGDG
DIEQELERAKQSIRRLEQEVNQERSRMQYLQTLLSK
GKGDG
QLEDKVEELLSKNYHLENEVSRLKKLVG
GKGDG
LEEELKQLEEELQAIEEQLAQLQWKAQARKEKLAQLKEKL
GKGDG
SPEDENSQLEEKISQLKQKNSQLKEEIQQLEYG
GKGDG
DIEQELERAKQSIRRLEQEVNQERSRMQYLQTLLSK
GKGDG
SPEDEIQSLEEKNSQLKQEISQLEEKNQQLKYG
GKGDG
LEEELKQLEEELQAIEEQLAQLQWKAQARKEKLAQLKEKL
GKGDG
SPEDKISQLKQKIQQLKQENQQLEEENSQLEYG
GDGKG
SPEDKISQLKEENQQLEQKIQQLKEENSQLEYG
GDGKG
SPEDKNSQLKEEIQQLEEENQQLEEKISQLKYG
LEHHHHHHHH"""

print re.sub(".","-",aln_str)

# %% [code]
