# Supplementary material for: Self-assembly and regulation of protein cages from pre-organised coiled-coil modules
Source: Nat Commun. 2021 Feb 11;12:939. doi: 10.1038/s41467-021-21184-6 (PMC7878516; doi:10.1038/s41467-021-21184-6)
Supplement: Supplementary file 3 — Supplementary Software 1 [file 41467_2021_21184_MOESM3_ESM.zip › requirements.txt]

mdtraj>=1.7.2
numpy
pandas
plyfile
ipython>=4
Midas>=0.2.12
chimera>=0.4.7
ipywidgets>=4
scipy>=0.18.0
PyYAML>=3.11
biopython
xlrd
