# Supplementary material for: Self-assembly and regulation of protein cages from pre-organised coiled-coil modules
Source: Nat Commun. 2021 Feb 11;12:939. doi: 10.1038/s41467-021-21184-6 (PMC7878516; doi:10.1038/s41467-021-21184-6)
Supplement: Supplementary file 3 — Supplementary Software 1 [file 41467_2021_21184_MOESM3_ESM.zip › tests/data/APH.pdb]

ATOM      1  N   GLU A   3       5.335  -2.545   7.117  1.00  0.00           N  
ATOM      2  CA  GLU A   3       6.452  -2.618   8.082  1.00  0.00           C  
ATOM      3  C   GLU A   3       6.156  -1.712   9.290  1.00  0.00           C  
ATOM      4  O   GLU A   3       6.296  -2.119  10.465  1.00  0.00           O  
ATOM      5  CB  GLU A   3       7.773  -2.213   7.423  1.00  0.00           C  
ATOM      6  CG  GLU A   3       8.265  -3.180   6.356  1.00  0.00           C  
ATOM      7  CD  GLU A   3       7.364  -3.171   5.152  1.00  0.00           C  
ATOM      8  OE1 GLU A   3       7.081  -2.108   4.654  1.00  0.00           O  
ATOM      9  OE2 GLU A   3       7.049  -4.229   4.662  1.00  0.00           O  
ATOM     10  H   GLU A   3       5.524  -2.264   6.165  1.00  0.00           H  
ATOM     11  HA  GLU A   3       6.552  -3.638   8.455  1.00  0.00           H  
ATOM     12  HB3 GLU A   3       7.618  -1.230   6.978  1.00  0.00           H  
ATOM     13  HB2 GLU A   3       8.516  -2.140   8.217  1.00  0.00           H  
ATOM     14  HG3 GLU A   3       9.291  -2.993   6.041  1.00  0.00           H  
ATOM     15  HG2 GLU A   3       8.208  -4.152   6.844  1.00  0.00           H  
ATOM     16  N   GLU A   4       5.739  -0.492   8.992  1.00  0.00           N  
ATOM     17  CA  GLU A   4       5.413   0.482  10.049  1.00  0.00           C  
ATOM     18  C   GLU A   4       4.330  -0.093  10.964  1.00  0.00           C  
ATOM     19  O   GLU A   4       4.436  -0.036  12.193  1.00  0.00           O  
ATOM     20  CB  GLU A   4       4.951   1.811   9.448  1.00  0.00           C  
ATOM     21  CG  GLU A   4       6.049   2.601   8.750  1.00  0.00           C  
ATOM     22  CD  GLU A   4       5.522   3.895   8.194  1.00  0.00           C  
ATOM     23  OE1 GLU A   4       4.532   3.863   7.502  1.00  0.00           O  
ATOM     24  OE2 GLU A   4       6.039   4.927   8.551  1.00  0.00           O  
ATOM     25  H   GLU A   4       5.641  -0.219   8.024  1.00  0.00           H  
ATOM     26  HA  GLU A   4       6.295   0.671  10.662  1.00  0.00           H  
ATOM     27  HB3 GLU A   4       4.161   1.580   8.734  1.00  0.00           H  
ATOM     28  HB2 GLU A   4       4.540   2.405  10.265  1.00  0.00           H  
ATOM     29  HG3 GLU A   4       6.909   2.805   9.388  1.00  0.00           H  
ATOM     30  HG2 GLU A   4       6.351   1.951   7.931  1.00  0.00           H  
ATOM     31  N   LEU A   5       3.293  -0.639  10.354  1.00  0.00           N  
ATOM     32  CA  LEU A   5       2.180  -1.230  11.104  1.00  0.00           C  
ATOM     33  C   LEU A   5       2.709  -2.318  12.031  1.00  0.00           C  
ATOM     34  O   LEU A   5       2.355  -2.355  13.208  1.00  0.00           O  
ATOM     35  CB  LEU A   5       1.122  -1.799  10.150  1.00  0.00           C  
ATOM     36  CG  LEU A   5      -0.062  -2.498  10.831  1.00  0.00           C  
ATOM     37  CD1 LEU A   5      -1.159  -2.778   9.812  1.00  0.00           C  
ATOM     38  CD2 LEU A   5       0.414  -3.790  11.479  1.00  0.00           C  
ATOM     39  H   LEU A   5       3.266  -0.649   9.344  1.00  0.00           H  
ATOM     40  HA  LEU A   5       1.713  -0.467  11.726  1.00  0.00           H  
ATOM     41  HB3 LEU A   5       0.791  -0.874   9.681  1.00  0.00           H  
ATOM     42  HB2 LEU A   5       1.566  -2.450   9.397  1.00  0.00           H  
ATOM     43  HG  LEU A   5      -0.416  -1.838  11.623  1.00  0.00           H  
ATOM     44 HD11 LEU A   5      -1.995  -3.274  10.304  1.00  0.00           H  
ATOM     45 HD12 LEU A   5      -1.500  -1.838   9.378  1.00  0.00           H  
ATOM     46 HD13 LEU A   5      -0.768  -3.421   9.025  1.00  0.00           H  
ATOM     47 HD21 LEU A   5      -0.428  -4.285  11.963  1.00  0.00           H  
ATOM     48 HD22 LEU A   5       0.833  -4.447  10.717  1.00  0.00           H  
ATOM     49 HD23 LEU A   5       1.178  -3.564  12.223  1.00  0.00           H  
ATOM     50  N   LYS A   6       3.545  -3.187  11.491  1.00  0.00           N  
ATOM     51  CA  LYS A   6       4.128  -4.283  12.286  1.00  0.00           C  
ATOM     52  C   LYS A   6       4.868  -3.705  13.501  1.00  0.00           C  
ATOM     53  O   LYS A   6       4.685  -4.164  14.647  1.00  0.00           O  
ATOM     54  CB  LYS A   6       5.077  -5.131  11.437  1.00  0.00           C  
ATOM     55  CG  LYS A   6       5.406  -6.494  12.032  1.00  0.00           C  
ATOM     56  CD  LYS A   6       6.613  -6.418  12.955  1.00  0.00           C  
ATOM     57  CE  LYS A   6       7.065  -7.803  13.392  1.00  0.00           C  
ATOM     58  NZ  LYS A   6       8.319  -7.754  14.191  1.00  0.00           N  
ATOM     59  H   LYS A   6       3.792  -3.102  10.515  1.00  0.00           H  
ATOM     60  HA  LYS A   6       3.334  -4.929  12.662  1.00  0.00           H  
ATOM     61  HB3 LYS A   6       4.602  -5.265  10.465  1.00  0.00           H  
ATOM     62  HB2 LYS A   6       5.996  -4.558  11.315  1.00  0.00           H  
ATOM     63  HG3 LYS A   6       4.539  -6.844  12.595  1.00  0.00           H  
ATOM     64  HG2 LYS A   6       5.614  -7.186  11.218  1.00  0.00           H  
ATOM     65  HD3 LYS A   6       7.425  -5.920  12.424  1.00  0.00           H  
ATOM     66  HD2 LYS A   6       6.342  -5.832  13.834  1.00  0.00           H  
ATOM     67  HE3 LYS A   6       6.271  -8.250  13.989  1.00  0.00           H  
ATOM     68  HE2 LYS A   6       7.228  -8.406  12.498  1.00  0.00           H  
ATOM     69  HZ1 LYS A   6       8.584  -8.691  14.460  1.00  0.00           H  
ATOM     70  HZ2 LYS A   6       9.056  -7.340  13.637  1.00  0.00           H  
ATOM     71  HZ3 LYS A   6       8.168  -7.196  15.020  1.00  0.00           H  
ATOM     72  N   GLN A   7       5.687  -2.698  13.241  1.00  0.00           N  
ATOM     73  CA  GLN A   7       6.455  -2.047  14.322  1.00  0.00           C  
ATOM     74  C   GLN A   7       5.492  -1.518  15.397  1.00  0.00           C  
ATOM     75  O   GLN A   7       5.689  -1.727  16.609  1.00  0.00           O  
ATOM     76  CB  GLN A   7       7.309  -0.900  13.774  1.00  0.00           C  
ATOM     77  CG  GLN A   7       8.491  -1.351  12.933  1.00  0.00           C  
ATOM     78  CD  GLN A   7       9.276  -0.184  12.365  1.00  0.00           C  
ATOM     79  OE1 GLN A   7       9.994   0.510  13.090  1.00  0.00           O  
ATOM     80  NE2 GLN A   7       9.141   0.041  11.063  1.00  0.00           N  
ATOM     81  H   GLN A   7       5.793  -2.365  12.293  1.00  0.00           H  
ATOM     82  HA  GLN A   7       7.107  -2.779  14.798  1.00  0.00           H  
ATOM     83  HB3 GLN A   7       6.648  -0.273  13.176  1.00  0.00           H  
ATOM     84  HB2 GLN A   7       7.665  -0.334  14.635  1.00  0.00           H  
ATOM     85  HG3 GLN A   7       9.205  -2.101  13.273  1.00  0.00           H  
ATOM     86  HG2 GLN A   7       7.875  -1.773  12.137  1.00  0.00           H  
ATOM     87 HE21 GLN A   7       9.634   0.797  10.632  1.00  0.00           H  
ATOM     88 HE22 GLN A   7       8.546  -0.546  10.513  1.00  0.00           H  
ATOM     89  N   LEU A   8       4.455  -0.836  14.943  1.00  0.00           N  
ATOM     90  CA  LEU A   8       3.449  -0.271  15.853  1.00  0.00           C  
ATOM     91  C   LEU A   8       2.844  -1.384  16.702  1.00  0.00           C  
ATOM     92  O   LEU A   8       2.719  -1.244  17.916  1.00  0.00           O  
ATOM     93  CB  LEU A   8       2.356   0.464  15.068  1.00  0.00           C  
ATOM     94  CG  LEU A   8       2.535   1.984  14.966  1.00  0.00           C  
ATOM     95  CD1 LEU A   8       4.009   2.326  14.792  1.00  0.00           C  
ATOM     96  CD2 LEU A   8       1.716   2.516  13.799  1.00  0.00           C  
ATOM     97  H   LEU A   8       4.350  -0.699  13.948  1.00  0.00           H  
ATOM     98  HA  LEU A   8       3.926   0.436  16.531  1.00  0.00           H  
ATOM     99  HB3 LEU A   8       2.500   0.005  14.091  1.00  0.00           H  
ATOM    100  HB2 LEU A   8       1.360   0.223  15.440  1.00  0.00           H  
ATOM    101  HG  LEU A   8       2.133   2.420  15.882  1.00  0.00           H  
ATOM    102 HD11 LEU A   8       4.126   3.407  14.721  1.00  0.00           H  
ATOM    103 HD12 LEU A   8       4.572   1.956  15.649  1.00  0.00           H  
ATOM    104 HD13 LEU A   8       4.384   1.860  13.882  1.00  0.00           H  
ATOM    105 HD21 LEU A   8       1.844   3.597  13.729  1.00  0.00           H  
ATOM    106 HD22 LEU A   8       2.054   2.049  12.874  1.00  0.00           H  
ATOM    107 HD23 LEU A   8       0.663   2.286  13.958  1.00  0.00           H  
ATOM    108  N   GLU A   9       2.471  -2.472  16.054  1.00  0.00           N  
ATOM    109  CA  GLU A   9       1.875  -3.618  16.753  1.00  0.00           C  
ATOM    110  C   GLU A   9       2.830  -4.108  17.843  1.00  0.00           C  
ATOM    111  O   GLU A   9       2.416  -4.326  18.990  1.00  0.00           O  
ATOM    112  CB  GLU A   9       1.554  -4.751  15.775  1.00  0.00           C  
ATOM    113  CG  GLU A   9       0.764  -5.901  16.383  1.00  0.00           C  
ATOM    114  CD  GLU A   9      -0.604  -5.454  16.818  1.00  0.00           C  
ATOM    115  OE1 GLU A   9      -1.271  -4.809  16.045  1.00  0.00           O  
ATOM    116  OE2 GLU A   9      -1.028  -5.851  17.878  1.00  0.00           O  
ATOM    117  H   GLU A   9       2.598  -2.518  15.053  1.00  0.00           H  
ATOM    118  HA  GLU A   9       0.949  -3.313  17.241  1.00  0.00           H  
ATOM    119  HB3 GLU A   9       0.984  -4.312  14.956  1.00  0.00           H  
ATOM    120  HB2 GLU A   9       2.506  -5.125  15.397  1.00  0.00           H  
ATOM    121  HG3 GLU A   9       0.670  -6.761  15.720  1.00  0.00           H  
ATOM    122  HG2 GLU A   9       1.349  -6.180  17.258  1.00  0.00           H  
ATOM    123  N   GLU A  10       4.090  -4.268  17.476  1.00  0.00           N  
ATOM    124  CA  GLU A  10       5.109  -4.731  18.440  1.00  0.00           C  
ATOM    125  C   GLU A  10       5.152  -3.778  19.649  1.00  0.00           C  
ATOM    126  O   GLU A  10       5.139  -4.209  20.823  1.00  0.00           O  
ATOM    127  CB  GLU A  10       6.487  -4.819  17.780  1.00  0.00           C  
ATOM    128  CG  GLU A  10       6.644  -5.975  16.803  1.00  0.00           C  
ATOM    129  CD  GLU A  10       6.446  -7.299  17.487  1.00  0.00           C  
ATOM    130  OE1 GLU A  10       7.083  -7.531  18.487  1.00  0.00           O  
ATOM    131  OE2 GLU A  10       5.578  -8.033  17.078  1.00  0.00           O  
ATOM    132  H   GLU A  10       4.366  -4.073  16.524  1.00  0.00           H  
ATOM    133  HA  GLU A  10       4.843  -5.721  18.813  1.00  0.00           H  
ATOM    134  HB3 GLU A  10       6.649  -3.877  17.256  1.00  0.00           H  
ATOM    135  HB2 GLU A  10       7.219  -4.920  18.582  1.00  0.00           H  
ATOM    136  HG3 GLU A  10       5.978  -5.909  15.943  1.00  0.00           H  
ATOM    137  HG2 GLU A  10       7.677  -5.890  16.469  1.00  0.00           H  
ATOM    138  N   GLU A  11       5.194  -2.490  19.350  1.00  0.00           N  
ATOM    139  CA  GLU A  11       5.234  -1.464  20.407  1.00  0.00           C  
ATOM    140  C   GLU A  11       4.017  -1.618  21.322  1.00  0.00           C  
ATOM    141  O   GLU A  11       4.136  -1.602  22.552  1.00  0.00           O  
ATOM    142  CB  GLU A  11       5.273  -0.057  19.806  1.00  0.00           C  
ATOM    143  CG  GLU A  11       6.580   0.292  19.108  1.00  0.00           C  
ATOM    144  CD  GLU A  11       6.546   1.689  18.552  1.00  0.00           C  
ATOM    145  OE1 GLU A  11       5.609   2.009  17.860  1.00  0.00           O  
ATOM    146  OE2 GLU A  11       7.396   2.470  18.909  1.00  0.00           O  
ATOM    147  H   GLU A  11       5.199  -2.200  18.383  1.00  0.00           H  
ATOM    148  HA  GLU A  11       6.125  -1.600  21.021  1.00  0.00           H  
ATOM    149  HB3 GLU A  11       4.452   0.007  19.092  1.00  0.00           H  
ATOM    150  HB2 GLU A  11       5.099   0.643  20.623  1.00  0.00           H  
ATOM    151  HG3 GLU A  11       7.456   0.178  19.746  1.00  0.00           H  
ATOM    152  HG2 GLU A  11       6.632  -0.423  18.289  1.00  0.00           H  
ATOM    153  N   LEU A  12       2.854  -1.763  20.713  1.00  0.00           N  
ATOM    154  CA  LEU A  12       1.604  -1.922  21.463  1.00  0.00           C  
ATOM    155  C   LEU A  12       1.714  -3.127  22.390  1.00  0.00           C  
ATOM    156  O   LEU A  12       1.370  -3.036  23.567  1.00  0.00           O  
ATOM    157  CB  LEU A  12       0.413  -2.080  20.509  1.00  0.00           C  
ATOM    158  CG  LEU A  12      -0.942  -2.315  21.190  1.00  0.00           C  
ATOM    159  CD1 LEU A  12      -2.066  -2.188  20.171  1.00  0.00           C  
ATOM    160  CD2 LEU A  12      -0.954  -3.691  21.838  1.00  0.00           C  
ATOM    161  H   LEU A  12       2.826  -1.764  19.703  1.00  0.00           H  
ATOM    162  HA  LEU A  12       1.437  -1.043  22.085  1.00  0.00           H  
ATOM    163  HB3 LEU A  12       0.431  -1.098  20.040  1.00  0.00           H  
ATOM    164  HB2 LEU A  12       0.598  -2.846  19.756  1.00  0.00           H  
ATOM    165  HG  LEU A  12      -1.039  -1.572  21.982  1.00  0.00           H  
ATOM    166 HD11 LEU A  12      -3.024  -2.356  20.663  1.00  0.00           H  
ATOM    167 HD12 LEU A  12      -2.053  -1.188  19.737  1.00  0.00           H  
ATOM    168 HD13 LEU A  12      -1.929  -2.928  19.383  1.00  0.00           H  
ATOM    169 HD21 LEU A  12      -1.917  -3.856  22.321  1.00  0.00           H  
ATOM    170 HD22 LEU A  12      -0.794  -4.454  21.075  1.00  0.00           H  
ATOM    171 HD23 LEU A  12      -0.159  -3.751  22.582  1.00  0.00           H  
ATOM    172  N   GLN A  13       2.189  -4.235  21.850  1.00  0.00           N  
ATOM    173  CA  GLN A  13       2.346  -5.466  22.644  1.00  0.00           C  
ATOM    174  C   GLN A  13       3.243  -5.187  23.859  1.00  0.00           C  
ATOM    175  O   GLN A  13       2.909  -5.552  25.005  1.00  0.00           O  
ATOM    176  CB  GLN A  13       2.945  -6.592  21.797  1.00  0.00           C  
ATOM    177  CG  GLN A  13       1.999  -7.153  20.749  1.00  0.00           C  
ATOM    178  CD  GLN A  13       2.652  -8.221  19.892  1.00  0.00           C  
ATOM    179  OE1 GLN A  13       2.890  -9.343  20.348  1.00  0.00           O  
ATOM    180  NE2 GLN A  13       2.951  -7.876  18.644  1.00  0.00           N  
ATOM    181  H   GLN A  13       2.451  -4.242  20.874  1.00  0.00           H  
ATOM    182  HA  GLN A  13       1.374  -5.784  23.020  1.00  0.00           H  
ATOM    183  HB3 GLN A  13       3.832  -6.183  21.312  1.00  0.00           H  
ATOM    184  HB2 GLN A  13       3.240  -7.382  22.487  1.00  0.00           H  
ATOM    185  HG3 GLN A  13       0.988  -7.485  20.984  1.00  0.00           H  
ATOM    186  HG2 GLN A  13       1.951  -6.229  20.172  1.00  0.00           H  
ATOM    187 HE21 GLN A  13       3.383  -8.539  18.032  1.00  0.00           H  
ATOM    188 HE22 GLN A  13       2.742  -6.955  18.316  1.00  0.00           H  
ATOM    189  N   ALA A  14       4.365  -4.535  23.599  1.00  0.00           N  
ATOM    190  CA  ALA A  14       5.313  -4.198  24.681  1.00  0.00           C  
ATOM    191  C   ALA A  14       4.600  -3.363  25.756  1.00  0.00           C  
ATOM    192  O   ALA A  14       4.710  -3.628  26.968  1.00  0.00           O  
ATOM    193  CB  ALA A  14       6.521  -3.453  24.132  1.00  0.00           C  
ATOM    194  H   ALA A  14       4.582  -4.261  22.651  1.00  0.00           H  
ATOM    195  HA  ALA A  14       5.661  -5.123  25.142  1.00  0.00           H  
ATOM    196  HB1 ALA A  14       7.196  -3.203  24.950  1.00  0.00           H  
ATOM    197  HB2 ALA A  14       7.041  -4.084  23.411  1.00  0.00           H  
ATOM    198  HB3 ALA A  14       6.191  -2.538  23.642  1.00  0.00           H  
ATOM    199  N   ILE A  15       3.871  -2.358  25.302  1.00  0.00           N  
ATOM    200  CA  ILE A  15       3.130  -1.474  26.211  1.00  0.00           C  
ATOM    201  C   ILE A  15       2.171  -2.300  27.060  1.00  0.00           C  
ATOM    202  O   ILE A  15       2.103  -2.126  28.274  1.00  0.00           O  
ATOM    203  CB  ILE A  15       2.338  -0.394  25.452  1.00  0.00           C  
ATOM    204  CG1 ILE A  15       3.292   0.632  24.833  1.00  0.00           C  
ATOM    205  CG2 ILE A  15       1.346   0.290  26.380  1.00  0.00           C  
ATOM    206  CD1 ILE A  15       4.112   1.394  25.850  1.00  0.00           C  
ATOM    207  H   ILE A  15       3.822  -2.193  24.307  1.00  0.00           H  
ATOM    208  HA  ILE A  15       3.808  -0.991  26.914  1.00  0.00           H  
ATOM    209  HB  ILE A  15       1.802  -0.861  24.626  1.00  0.00           H  
ATOM    210 HG13 ILE A  15       3.958   0.091  24.161  1.00  0.00           H  
ATOM    211 HG12 ILE A  15       2.687   1.332  24.257  1.00  0.00           H  
ATOM    212 HG21 ILE A  15       0.796   1.051  25.827  1.00  0.00           H  
ATOM    213 HG22 ILE A  15       0.648  -0.448  26.773  1.00  0.00           H  
ATOM    214 HG23 ILE A  15       1.883   0.758  27.205  1.00  0.00           H  
ATOM    215 HD11 ILE A  15       4.763   2.101  25.336  1.00  0.00           H  
ATOM    216 HD12 ILE A  15       3.447   1.936  26.522  1.00  0.00           H  
ATOM    217 HD13 ILE A  15       4.719   0.696  26.425  1.00  0.00           H  
ATOM    218  N   GLU A  16       1.437  -3.187  26.413  1.00  0.00           N  
ATOM    219  CA  GLU A  16       0.474  -4.048  27.112  1.00  0.00           C  
ATOM    220  C   GLU A  16       1.194  -4.843  28.201  1.00  0.00           C  
ATOM    221  O   GLU A  16       0.730  -4.901  29.348  1.00  0.00           O  
ATOM    222  CB  GLU A  16      -0.227  -4.995  26.135  1.00  0.00           C  
ATOM    223  CG  GLU A  16      -1.241  -4.319  25.223  1.00  0.00           C  
ATOM    224  CD  GLU A  16      -2.346  -3.677  26.015  1.00  0.00           C  
ATOM    225  OE1 GLU A  16      -2.928  -4.345  26.835  1.00  0.00           O  
ATOM    226  OE2 GLU A  16      -2.533  -2.491  25.881  1.00  0.00           O  
ATOM    227  H   GLU A  16       1.540  -3.276  25.412  1.00  0.00           H  
ATOM    228  HA  GLU A  16      -0.285  -3.435  27.599  1.00  0.00           H  
ATOM    229  HB3 GLU A  16       0.551  -5.461  25.530  1.00  0.00           H  
ATOM    230  HB2 GLU A  16      -0.728  -5.756  26.733  1.00  0.00           H  
ATOM    231  HG3 GLU A  16      -0.798  -3.581  24.554  1.00  0.00           H  
ATOM    232  HG2 GLU A  16      -1.646  -5.142  24.636  1.00  0.00           H  
ATOM    233  N   GLU A  17       2.316  -5.439  27.834  1.00  0.00           N  
ATOM    234  CA  GLU A  17       3.105  -6.232  28.799  1.00  0.00           C  
ATOM    235  C   GLU A  17       3.482  -5.357  30.007  1.00  0.00           C  
ATOM    236  O   GLU A  17       3.318  -5.755  31.182  1.00  0.00           O  
ATOM    237  CB  GLU A  17       4.363  -6.802  28.140  1.00  0.00           C  
ATOM    238  CG  GLU A  17       5.109  -7.824  28.987  1.00  0.00           C  
ATOM    239  CD  GLU A  17       6.021  -7.152  29.976  1.00  0.00           C  
ATOM    240  OE1 GLU A  17       6.753  -6.277  29.580  1.00  0.00           O  
ATOM    241  OE2 GLU A  17       5.908  -7.434  31.145  1.00  0.00           O  
ATOM    242  H   GLU A  17       2.643  -5.355  26.882  1.00  0.00           H  
ATOM    243  HA  GLU A  17       2.506  -7.063  29.172  1.00  0.00           H  
ATOM    244  HB3 GLU A  17       4.051  -7.266  27.205  1.00  0.00           H  
ATOM    245  HB2 GLU A  17       5.021  -5.959  27.926  1.00  0.00           H  
ATOM    246  HG3 GLU A  17       4.450  -8.514  29.514  1.00  0.00           H  
TER     247      GLU A  17
ATOM    248  N   GLU B   3       2.781   5.216  57.375  1.00  0.00           N  
ATOM    249  CA  GLU B   3       3.636   5.938  56.410  1.00  0.00           C  
ATOM    250  C   GLU B   3       3.936   5.033  55.202  1.00  0.00           C  
ATOM    251  O   GLU B   3       3.807   5.444  54.027  1.00  0.00           O  
ATOM    252  CB  GLU B   3       4.939   6.397  57.069  1.00  0.00           C  
ATOM    253  CG  GLU B   3       4.760   7.467  58.136  1.00  0.00           C  
ATOM    254  CD  GLU B   3       4.041   6.925  59.340  1.00  0.00           C  
ATOM    255  OE1 GLU B   3       4.445   5.901  59.838  1.00  0.00           O  
ATOM    256  OE2 GLU B   3       3.159   7.590  59.830  1.00  0.00           O  
ATOM    257  H   GLU B   3       3.100   5.103  58.326  1.00  0.00           H  
ATOM    258  HA  GLU B   3       3.111   6.818  56.037  1.00  0.00           H  
ATOM    259  HB3 GLU B   3       5.398   5.514  57.514  1.00  0.00           H  
ATOM    260  HB2 GLU B   3       5.580   6.780  56.275  1.00  0.00           H  
ATOM    261  HG3 GLU B   3       5.697   7.927  58.451  1.00  0.00           H  
ATOM    262  HG2 GLU B   3       4.137   8.215  57.648  1.00  0.00           H  
ATOM    263  N   GLU B   4       4.325   3.804  55.500  1.00  0.00           N  
ATOM    264  CA  GLU B   4       4.641   2.827  54.443  1.00  0.00           C  
ATOM    265  C   GLU B   4       3.429   2.646  53.528  1.00  0.00           C  
ATOM    266  O   GLU B   4       3.548   2.663  52.299  1.00  0.00           O  
ATOM    267  CB  GLU B   4       5.059   1.483  55.044  1.00  0.00           C  
ATOM    268  CG  GLU B   4       6.411   1.499  55.742  1.00  0.00           C  
ATOM    269  CD  GLU B   4       6.755   0.146  56.298  1.00  0.00           C  
ATOM    270  OE1 GLU B   4       5.941  -0.416  56.990  1.00  0.00           O  
ATOM    271  OE2 GLU B   4       7.785  -0.377  55.941  1.00  0.00           O  
ATOM    272  H   GLU B   4       4.408   3.526  56.467  1.00  0.00           H  
ATOM    273  HA  GLU B   4       5.462   3.199  53.829  1.00  0.00           H  
ATOM    274  HB3 GLU B   4       4.286   1.200  55.758  1.00  0.00           H  
ATOM    275  HB2 GLU B   4       5.081   0.762  54.227  1.00  0.00           H  
ATOM    276  HG3 GLU B   4       7.224   1.846  55.104  1.00  0.00           H  
ATOM    277  HG2 GLU B   4       6.268   2.203  56.561  1.00  0.00           H  
ATOM    278  N   LEU B   5       2.270   2.470  54.138  1.00  0.00           N  
ATOM    279  CA  LEU B   5       1.023   2.284  53.388  1.00  0.00           C  
ATOM    280  C   LEU B   5       0.803   3.474  52.461  1.00  0.00           C  
ATOM    281  O   LEU B   5       0.496   3.293  51.284  1.00  0.00           O  
ATOM    282  CB  LEU B   5      -0.166   2.114  54.342  1.00  0.00           C  
ATOM    283  CG  LEU B   5      -1.534   1.973  53.661  1.00  0.00           C  
ATOM    284  CD1 LEU B   5      -2.582   1.546  54.680  1.00  0.00           C  
ATOM    285  CD2 LEU B   5      -1.918   3.294  53.013  1.00  0.00           C  
ATOM    286  H   LEU B   5       2.243   2.463  55.148  1.00  0.00           H  
ATOM    287  HA  LEU B   5       1.100   1.393  52.766  1.00  0.00           H  
ATOM    288  HB3 LEU B   5       0.117   1.173  54.811  1.00  0.00           H  
ATOM    289  HB2 LEU B   5      -0.196   2.901  55.095  1.00  0.00           H  
ATOM    290  HG  LEU B   5      -1.426   1.231  52.869  1.00  0.00           H  
ATOM    291 HD11 LEU B   5      -3.550   1.448  54.187  1.00  0.00           H  
ATOM    292 HD12 LEU B   5      -2.299   0.587  55.114  1.00  0.00           H  
ATOM    293 HD13 LEU B   5      -2.650   2.296  55.467  1.00  0.00           H  
ATOM    294 HD21 LEU B   5      -2.890   3.192  52.529  1.00  0.00           H  
ATOM    295 HD22 LEU B   5      -1.971   4.072  53.775  1.00  0.00           H  
ATOM    296 HD23 LEU B   5      -1.170   3.566  52.268  1.00  0.00           H  
ATOM    297  N   LYS B   6       0.960   4.669  53.001  1.00  0.00           N  
ATOM    298  CA  LYS B   6       0.778   5.897  52.206  1.00  0.00           C  
ATOM    299  C   LYS B   6       1.716   5.872  50.991  1.00  0.00           C  
ATOM    300  O   LYS B   6       1.297   6.132  49.845  1.00  0.00           O  
ATOM    301  CB  LYS B   6       1.038   7.143  53.055  1.00  0.00           C  
ATOM    302  CG  LYS B   6       0.676   8.455  52.373  1.00  0.00           C  
ATOM    303  CD  LYS B   6       0.899   9.641  53.300  1.00  0.00           C  
ATOM    304  CE  LYS B   6       2.377   9.980  53.420  1.00  0.00           C  
ATOM    305  NZ  LYS B   6       2.928  10.527  52.150  1.00  0.00           N  
ATOM    306  H   LYS B   6       1.209   4.747  53.977  1.00  0.00           H  
ATOM    307  HA  LYS B   6      -0.244   5.945  51.830  1.00  0.00           H  
ATOM    308  HB3 LYS B   6       0.452   7.035  53.968  1.00  0.00           H  
ATOM    309  HB2 LYS B   6       2.099   7.145  53.304  1.00  0.00           H  
ATOM    310  HG3 LYS B   6       1.298   8.567  51.484  1.00  0.00           H  
ATOM    311  HG2 LYS B   6      -0.372   8.415  52.079  1.00  0.00           H  
ATOM    312  HD3 LYS B   6       0.359  10.500  52.901  1.00  0.00           H  
ATOM    313  HD2 LYS B   6       0.503   9.391  54.284  1.00  0.00           H  
ATOM    314  HE3 LYS B   6       2.495  10.717  54.214  1.00  0.00           H  
ATOM    315  HE2 LYS B   6       2.915   9.071  53.687  1.00  0.00           H  
ATOM    316  HZ1 LYS B   6       3.908  10.738  52.272  1.00  0.00           H  
ATOM    317  HZ2 LYS B   6       2.819   9.843  51.414  1.00  0.00           H  
ATOM    318  HZ3 LYS B   6       2.430  11.370  51.903  1.00  0.00           H  
ATOM    319  N   GLN B   7       2.973   5.548  51.251  1.00  0.00           N  
ATOM    320  CA  GLN B   7       3.978   5.480  50.170  1.00  0.00           C  
ATOM    321  C   GLN B   7       3.517   4.483  49.095  1.00  0.00           C  
ATOM    322  O   GLN B   7       3.552   4.768  47.883  1.00  0.00           O  
ATOM    323  CB  GLN B   7       5.346   5.064  50.718  1.00  0.00           C  
ATOM    324  CG  GLN B   7       6.003   6.105  51.608  1.00  0.00           C  
ATOM    325  CD  GLN B   7       6.298   7.396  50.868  1.00  0.00           C  
ATOM    326  OE1 GLN B   7       6.840   7.382  49.759  1.00  0.00           O  
ATOM    327  NE2 GLN B   7       5.948   8.521  51.480  1.00  0.00           N  
ATOM    328  H   GLN B   7       3.255   5.343  52.199  1.00  0.00           H  
ATOM    329  HA  GLN B   7       4.069   6.456  49.694  1.00  0.00           H  
ATOM    330  HB3 GLN B   7       5.193   4.142  51.279  1.00  0.00           H  
ATOM    331  HB2 GLN B   7       5.982   4.863  49.856  1.00  0.00           H  
ATOM    332  HG3 GLN B   7       5.619   6.365  52.594  1.00  0.00           H  
ATOM    333  HG2 GLN B   7       6.935   5.549  51.718  1.00  0.00           H  
ATOM    334 HE21 GLN B   7       6.118   9.404  51.041  1.00  0.00           H  
ATOM    335 HE22 GLN B   7       5.513   8.487  52.380  1.00  0.00           H  
ATOM    336  N   LEU B   8       3.088   3.318  49.549  1.00  0.00           N  
ATOM    337  CA  LEU B   8       2.614   2.266  48.639  1.00  0.00           C  
ATOM    338  C   LEU B   8       1.466   2.802  47.790  1.00  0.00           C  
ATOM    339  O   LEU B   8       1.449   2.616  46.576  1.00  0.00           O  
ATOM    340  CB  LEU B   8       2.171   1.025  49.424  1.00  0.00           C  
ATOM    341  CG  LEU B   8       3.305   0.233  50.087  1.00  0.00           C  
ATOM    342  CD1 LEU B   8       2.728  -0.854  50.984  1.00  0.00           C  
ATOM    343  CD2 LEU B   8       4.199  -0.371  49.015  1.00  0.00           C  
ATOM    344  H   LEU B   8       3.085   3.146  50.544  1.00  0.00           H  
ATOM    345  HA  LEU B   8       3.418   1.980  47.961  1.00  0.00           H  
ATOM    346  HB3 LEU B   8       1.557   1.506  50.184  1.00  0.00           H  
ATOM    347  HB2 LEU B   8       1.550   0.365  48.819  1.00  0.00           H  
ATOM    348  HG  LEU B   8       3.904   0.942  50.660  1.00  0.00           H  
ATOM    349 HD11 LEU B   8       3.541  -1.411  51.450  1.00  0.00           H  
ATOM    350 HD12 LEU B   8       2.111  -0.398  51.758  1.00  0.00           H  
ATOM    351 HD13 LEU B   8       2.120  -1.533  50.386  1.00  0.00           H  
ATOM    352 HD21 LEU B   8       5.005  -0.932  49.487  1.00  0.00           H  
ATOM    353 HD22 LEU B   8       3.612  -1.038  48.384  1.00  0.00           H  
ATOM    354 HD23 LEU B   8       4.623   0.426  48.403  1.00  0.00           H  
ATOM    355  N   GLU B   9       0.520   3.456  48.438  1.00  0.00           N  
ATOM    356  CA  GLU B   9      -0.640   4.024  47.739  1.00  0.00           C  
ATOM    357  C   GLU B   9      -0.163   4.986  46.649  1.00  0.00           C  
ATOM    358  O   GLU B   9      -0.625   4.915  45.502  1.00  0.00           O  
ATOM    359  CB  GLU B   9      -1.571   4.744  48.717  1.00  0.00           C  
ATOM    360  CG  GLU B   9      -2.890   5.200  48.109  1.00  0.00           C  
ATOM    361  CD  GLU B   9      -3.725   4.029  47.673  1.00  0.00           C  
ATOM    362  OE1 GLU B   9      -3.879   3.113  48.445  1.00  0.00           O  
ATOM    363  OE2 GLU B   9      -4.301   4.097  46.613  1.00  0.00           O  
ATOM    364  H   GLU B   9       0.595   3.569  49.439  1.00  0.00           H  
ATOM    365  HA  GLU B   9      -1.204   3.228  47.251  1.00  0.00           H  
ATOM    366  HB3 GLU B   9      -1.769   4.052  49.536  1.00  0.00           H  
ATOM    367  HB2 GLU B   9      -1.028   5.610  49.096  1.00  0.00           H  
ATOM    368  HG3 GLU B   9      -3.476   5.836  48.772  1.00  0.00           H  
ATOM    369  HG2 GLU B   9      -2.584   5.773  47.235  1.00  0.00           H  
ATOM    370  N   GLU B  10       0.756   5.863  47.016  1.00  0.00           N  
ATOM    371  CA  GLU B  10       1.301   6.840  46.052  1.00  0.00           C  
ATOM    372  C   GLU B  10       1.901   6.099  44.843  1.00  0.00           C  
ATOM    373  O   GLU B  10       1.635   6.438  43.669  1.00  0.00           O  
ATOM    374  CB  GLU B  10       2.358   7.729  46.712  1.00  0.00           C  
ATOM    375  CG  GLU B  10       1.801   8.732  47.711  1.00  0.00           C  
ATOM    376  CD  GLU B  10       2.903   9.486  48.401  1.00  0.00           C  
ATOM    377  OE1 GLU B  10       4.047   9.177  48.164  1.00  0.00           O  
ATOM    378  OE2 GLU B  10       2.609  10.444  49.076  1.00  0.00           O  
ATOM    379  H   GLU B  10       1.094   5.870  47.968  1.00  0.00           H  
ATOM    380  HA  GLU B  10       0.499   7.478  45.679  1.00  0.00           H  
ATOM    381  HB3 GLU B  10       3.060   7.066  47.218  1.00  0.00           H  
ATOM    382  HB2 GLU B  10       2.872   8.261  45.911  1.00  0.00           H  
ATOM    383  HG3 GLU B  10       1.099   9.440  47.269  1.00  0.00           H  
ATOM    384  HG2 GLU B  10       1.278   8.110  48.436  1.00  0.00           H  
ATOM    385  N   GLU B  11       2.700   5.088  45.142  1.00  0.00           N  
ATOM    386  CA  GLU B  11       3.342   4.286  44.085  1.00  0.00           C  
ATOM    387  C   GLU B  11       2.271   3.687  43.170  1.00  0.00           C  
ATOM    388  O   GLU B  11       2.376   3.745  41.940  1.00  0.00           O  
ATOM    389  CB  GLU B  11       4.209   3.177  44.686  1.00  0.00           C  
ATOM    390  CG  GLU B  11       5.433   3.676  45.441  1.00  0.00           C  
ATOM    391  CD  GLU B  11       6.541   4.054  44.498  1.00  0.00           C  
ATOM    392  OE1 GLU B  11       6.357   4.968  43.732  1.00  0.00           O  
ATOM    393  OE2 GLU B  11       7.610   3.503  44.619  1.00  0.00           O  
ATOM    394  H   GLU B  11       2.876   4.858  46.110  1.00  0.00           H  
ATOM    395  HA  GLU B  11       3.978   4.925  43.471  1.00  0.00           H  
ATOM    396  HB3 GLU B  11       3.573   2.607  45.363  1.00  0.00           H  
ATOM    397  HB2 GLU B  11       4.527   2.539  43.862  1.00  0.00           H  
ATOM    398  HG3 GLU B  11       5.221   4.514  46.105  1.00  0.00           H  
ATOM    399  HG2 GLU B  11       5.738   2.814  46.033  1.00  0.00           H  
ATOM    400  N   LEU B  12       1.249   3.113  43.779  1.00  0.00           N  
ATOM    401  CA  LEU B  12       0.149   2.499  43.029  1.00  0.00           C  
ATOM    402  C   LEU B  12      -0.478   3.534  42.102  1.00  0.00           C  
ATOM    403  O   LEU B  12      -0.701   3.256  40.925  1.00  0.00           O  
ATOM    404  CB  LEU B  12      -0.903   1.919  43.983  1.00  0.00           C  
ATOM    405  CG  LEU B  12      -2.132   1.304  43.302  1.00  0.00           C  
ATOM    406  CD1 LEU B  12      -2.962   0.533  44.321  1.00  0.00           C  
ATOM    407  CD2 LEU B  12      -2.960   2.404  42.655  1.00  0.00           C  
ATOM    408  H   LEU B  12       1.225   3.097  44.789  1.00  0.00           H  
ATOM    409  HA  LEU B  12       0.537   1.693  42.407  1.00  0.00           H  
ATOM    410  HB3 LEU B  12      -0.306   1.139  44.452  1.00  0.00           H  
ATOM    411  HB2 LEU B  12      -1.208   2.645  44.736  1.00  0.00           H  
ATOM    412  HG  LEU B  12      -1.770   0.649  42.510  1.00  0.00           H  
ATOM    413 HD11 LEU B  12      -3.833   0.100  43.829  1.00  0.00           H  
ATOM    414 HD12 LEU B  12      -2.357  -0.263  44.755  1.00  0.00           H  
ATOM    415 HD13 LEU B  12      -3.291   1.210  45.109  1.00  0.00           H  
ATOM    416 HD21 LEU B  12      -3.833   1.965  42.171  1.00  0.00           H  
ATOM    417 HD22 LEU B  12      -3.284   3.113  43.417  1.00  0.00           H  
ATOM    418 HD23 LEU B  12      -2.356   2.924  41.911  1.00  0.00           H  
ATOM    419  N   GLN B  13      -0.754   4.707  42.642  1.00  0.00           N  
ATOM    420  CA  GLN B  13      -1.359   5.791  41.848  1.00  0.00           C  
ATOM    421  C   GLN B  13      -0.471   6.099  40.633  1.00  0.00           C  
ATOM    422  O   GLN B  13      -0.957   6.194  39.487  1.00  0.00           O  
ATOM    423  CB  GLN B  13      -1.546   7.053  42.695  1.00  0.00           C  
ATOM    424  CG  GLN B  13      -2.640   6.942  43.743  1.00  0.00           C  
ATOM    425  CD  GLN B  13      -2.748   8.189  44.600  1.00  0.00           C  
ATOM    426  OE1 GLN B  13      -3.223   9.233  44.145  1.00  0.00           O  
ATOM    427  NE2 GLN B  13      -2.304   8.089  45.848  1.00  0.00           N  
ATOM    428  H   GLN B  13      -0.548   4.868  43.618  1.00  0.00           H  
ATOM    429  HA  GLN B  13      -2.330   5.470  41.472  1.00  0.00           H  
ATOM    430  HB3 GLN B  13      -0.589   7.251  43.180  1.00  0.00           H  
ATOM    431  HB2 GLN B  13      -1.778   7.864  42.005  1.00  0.00           H  
ATOM    432  HG3 GLN B  13      -3.650   6.609  43.508  1.00  0.00           H  
ATOM    433  HG2 GLN B  13      -2.130   6.170  44.320  1.00  0.00           H  
ATOM    434 HE21 GLN B  13      -2.349   8.879  46.460  1.00  0.00           H  
ATOM    435 HE22 GLN B  13      -1.924   7.224  46.176  1.00  0.00           H  
ATOM    436  N   ALA B  14       0.819   6.241  40.893  1.00  0.00           N  
ATOM    437  CA  ALA B  14       1.782   6.533  39.811  1.00  0.00           C  
ATOM    438  C   ALA B  14       1.704   5.438  38.736  1.00  0.00           C  
ATOM    439  O   ALA B  14       1.635   5.716  37.524  1.00  0.00           O  
ATOM    440  CB  ALA B  14       3.196   6.650  40.360  1.00  0.00           C  
ATOM    441  H   ALA B  14       1.156   6.150  41.841  1.00  0.00           H  
ATOM    442  HA  ALA B  14       1.513   7.484  39.351  1.00  0.00           H  
ATOM    443  HB1 ALA B  14       3.888   6.850  39.542  1.00  0.00           H  
ATOM    444  HB2 ALA B  14       3.241   7.467  41.081  1.00  0.00           H  
ATOM    445  HB3 ALA B  14       3.475   5.718  40.850  1.00  0.00           H  
ATOM    446  N   ILE B  15       1.714   4.196  39.190  1.00  0.00           N  
ATOM    447  CA  ILE B  15       1.643   3.045  38.281  1.00  0.00           C  
ATOM    448  C   ILE B  15       0.381   3.140  37.432  1.00  0.00           C  
ATOM    449  O   ILE B  15       0.429   2.959  36.218  1.00  0.00           O  
ATOM    450  CB  ILE B  15       1.648   1.706  39.040  1.00  0.00           C  
ATOM    451  CG1 ILE B  15       3.038   1.424  39.617  1.00  0.00           C  
ATOM    452  CG2 ILE B  15       1.208   0.574  38.125  1.00  0.00           C  
ATOM    453  CD1 ILE B  15       3.070   0.274  40.598  1.00  0.00           C  
ATOM    454  H   ILE B  15       1.772   4.034  40.185  1.00  0.00           H  
ATOM    455  HA  ILE B  15       2.475   3.059  37.578  1.00  0.00           H  
ATOM    456  HB  ILE B  15       0.965   1.775  39.887  1.00  0.00           H  
ATOM    457 HG13 ILE B  15       3.698   1.205  38.778  1.00  0.00           H  
ATOM    458 HG12 ILE B  15       3.373   2.335  40.114  1.00  0.00           H  
ATOM    459 HG21 ILE B  15       1.218  -0.366  38.677  1.00  0.00           H  
ATOM    460 HG22 ILE B  15       0.200   0.770  37.762  1.00  0.00           H  
ATOM    461 HG23 ILE B  15       1.892   0.503  37.278  1.00  0.00           H  
ATOM    462 HD11 ILE B  15       4.088   0.135  40.963  1.00  0.00           H  
ATOM    463 HD12 ILE B  15       2.411   0.493  41.438  1.00  0.00           H  
ATOM    464 HD13 ILE B  15       2.737  -0.637  40.103  1.00  0.00           H  
ATOM    465  N   GLU B  16      -0.737   3.418  38.079  1.00  0.00           N  
ATOM    466  CA  GLU B  16      -2.023   3.538  37.380  1.00  0.00           C  
ATOM    467  C   GLU B  16      -1.915   4.606  36.291  1.00  0.00           C  
ATOM    468  O   GLU B  16      -2.323   4.377  35.144  1.00  0.00           O  
ATOM    469  CB  GLU B  16      -3.149   3.883  38.357  1.00  0.00           C  
ATOM    470  CG  GLU B  16      -3.563   2.737  39.269  1.00  0.00           C  
ATOM    471  CD  GLU B  16      -4.070   1.564  38.477  1.00  0.00           C  
ATOM    472  OE1 GLU B  16      -4.935   1.754  37.657  1.00  0.00           O  
ATOM    473  OE2 GLU B  16      -3.515   0.498  38.611  1.00  0.00           O  
ATOM    474  H   GLU B  16      -0.707   3.551  39.080  1.00  0.00           H  
ATOM    475  HA  GLU B  16      -2.268   2.594  36.893  1.00  0.00           H  
ATOM    476  HB3 GLU B  16      -2.801   4.720  38.962  1.00  0.00           H  
ATOM    477  HB2 GLU B  16      -4.005   4.197  37.759  1.00  0.00           H  
ATOM    478  HG3 GLU B  16      -2.769   2.406  39.938  1.00  0.00           H  
ATOM    479  HG2 GLU B  16      -4.378   3.158  39.856  1.00  0.00           H  
ATOM    480  N   GLU B  17      -1.367   5.751  36.658  1.00  0.00           N  
ATOM    481  CA  GLU B  17      -1.203   6.858  35.693  1.00  0.00           C  
ATOM    482  C   GLU B  17      -0.380   6.378  34.485  1.00  0.00           C  
ATOM    483  O   GLU B  17      -0.748   6.601  33.310  1.00  0.00           O  
ATOM    484  CB  GLU B  17      -0.529   8.064  36.352  1.00  0.00           C  
ATOM    485  CG  GLU B  17      -0.536   9.328  35.505  1.00  0.00           C  
ATOM    486  CD  GLU B  17       0.597   9.330  34.517  1.00  0.00           C  
ATOM    487  OE1 GLU B  17       1.706   9.061  34.912  1.00  0.00           O  
ATOM    488  OE2 GLU B  17       0.339   9.490  33.347  1.00  0.00           O  
ATOM    489  H   GLU B  17      -1.054   5.878  37.610  1.00  0.00           H  
ATOM    490  HA  GLU B  17      -2.179   7.171  35.320  1.00  0.00           H  
ATOM    491  HB3 GLU B  17      -1.056   8.251  37.287  1.00  0.00           H  
ATOM    492  HB2 GLU B  17       0.500   7.776  36.566  1.00  0.00           H  
ATOM    493  HG3 GLU B  17      -1.476   9.493  34.978  1.00  0.00           H  
TER     494      GLU B  17
END
