# Supplementary material for: Self-assembly and regulation of protein cages from pre-organised coiled-coil modules
Source: Nat Commun. 2021 Feb 11;12:939. doi: 10.1038/s41467-021-21184-6 (PMC7878516; doi:10.1038/s41467-021-21184-6)
Supplement: Supplementary file 3 — Supplementary Software 1 [file 41467_2021_21184_MOESM3_ESM.zip › tests/data/APHsh.json]

{
 "entire_sequence": "ELKQLEEELQAIEEQLAQLQWKAQARKEKLAQLKGSGSGSELKQLEEELQAIEEQLAQLQWKAQARKEKLAQLK",
 "name": "APHsh",
 "pair_types": [
  "A"
 ],
 "pairs": [
  [
   "APHshort",
   "APHshort"
  ]
 ],
 "segments": [
  {
   "end": 34,
   "id": 1,
   "len": 34,
   "name": "APHshort",
   "pair_id": 2,
   "pair_name": "APHshort",
   "pair_type": "A",
   "pdb_chain": "",
   "pdb_template": "APH.pdb",
   "sequence": "ELKQLEEELQAIEEQLAQLQWKAQARKEKLAQLK",
   "start": 1
  },
  {
   "end": 74,
   "id": 2,
   "len": 34,
   "name": "APHshort",
   "pair_id": 1,
   "pair_name": "APHshort",
   "pair_type": "A",
   "pdb_chain": "",
   "pdb_template": "APH.pdb",
   "sequence": "ELKQLEEELQAIEEQLAQLQWKAQARKEKLAQLK",
   "start": 41
  }
 ]
}
