# Supplementary material for: Self-assembly and regulation of protein cages from pre-organised coiled-coil modules
Source: Nat Commun. 2021 Feb 11;12:939. doi: 10.1038/s41467-021-21184-6 (PMC7878516; doi:10.1038/s41467-021-21184-6)
Supplement: Supplementary file 3 — Supplementary Software 1 [file 41467_2021_21184_MOESM3_ESM.zip › tests/data/APHtest.ali]

>P1;APHshort
structureX:APHshort_3_37.pdb::A::B:::-1.00:-1.00
ELKQLEEELQAIEEQLAQLQWKAQARKEKLAQLK/-----ELKQLEEELQAIEEQLAQLQWKAQARKEKLAQLK*

>P1;APHsh
sequence:APHsh:1:A::B::: 0.00:0.00
ELKQLEEELQAIEEQLAQLQWKAQARKEKLAQLKGSGSGSELKQLEEELQAIEEQLAQLQWKAQARKEKLAQLK*
