# Supplementary material for: Self-assembly and regulation of protein cages from pre-organised coiled-coil modules
Source: Nat Commun. 2021 Feb 11;12:939. doi: 10.1038/s41467-021-21184-6 (PMC7878516; doi:10.1038/s41467-021-21184-6)
Supplement: Supplementary file 3 — Supplementary Software 1 [file 41467_2021_21184_MOESM3_ESM.zip › tests/data/data.json]

{
 "entire_sequence": "RMKQLEDKVEELERKNYHLENEVERLKKEVGDGKGSPEDEIKELEEEIKELEWKNEELKRKNEELKRGGKGDGDIEQELERAKQSIEELEREVNQERSRMQYLQTRLSGKGDGRMKQLEDKVEELERKNYHLENEVERLKKEVGKGDGELEELERELQEIEEQLEQLQWKAQERKEKLEQLKEGKGDGSPEDENEKLEEKIWELKRKNEELKREIKELEEGGKGDGDIEQELERAKQSIEELEREVNQERSRMQYLQTRLSGKGDGSPEDEIKELEWKNEELKREIKELEEKNEELKRGGKGDGELEELERELQEIEEQLEQLQWKAQERKEKLEQLKEGKGDGSPEDKIEELKRKIEELKWENEELERENEELERGGDGKGSPEDKIEELKRENEELEWKIEELKRENEELEKGGDGKGSPEDKNEELKREIKELEWENEELERKIEELKRG", 
 "pair_types": [
  "A", 
  "A", 
  "P", 
  "P", 
  "P", 
  "P"
 ], 
 "pairs": [
  [
   "APHshE", 
   "APHshE"
  ], 
  [
   "BCRmSH", 
   "BCRmSH"
  ], 
  [
   "P3SH", 
   "P4SH"
  ], 
  [
   "P5SH", 
   "P6SH"
  ], 
  [
   "GCNH3", 
   "GCNH3"
  ], 
  [
   "P7SH", 
   "P8SH"
  ]
 ], 
 "segments": [
  {
   "end": 30, 
   "id": 1, 
   "len": 30, 
   "name": "GCNH3", 
   "pair_id": 4, 
   "pair_name": "GCNH3", 
   "pair_type": "P", 
   "pdb_chain": "", 
   "pdb_template": "", 
   "sequence": "RMKQLEDKVEELERKNYHLENEVERLKKEV", 
   "start": 1
  }, 
  {
   "end": 68, 
   "id": 2, 
   "len": 33, 
   "name": "P3SH", 
   "pair_id": 10, 
   "pair_name": "P4SH", 
   "pair_type": "P", 
   "pdb_chain": "", 
   "pdb_template": "", 
   "sequence": "SPEDEIKELEEEIKELEWKNEELKRKNEELKRG", 
   "start": 36
  }, 
  {
   "end": 108, 
   "id": 3, 
   "len": 35, 
   "name": "BCRmSH", 
   "pair_id": 7, 
   "pair_name": "BCRmSH", 
   "pair_type": "A", 
   "pdb_chain": "", 
   "pdb_template": "", 
   "sequence": "DIEQELERAKQSIEELEREVNQERSRMQYLQTRLS", 
   "start": 74
  }, 
  {
   "end": 143, 
   "id": 4, 
   "len": 30, 
   "name": "GCNH3", 
   "pair_id": 1, 
   "pair_name": "GCNH3", 
   "pair_type": "P", 
   "pdb_chain": "", 
   "pdb_template": "", 
   "sequence": "RMKQLEDKVEELERKNYHLENEVERLKKEV", 
   "start": 114
  }, 
  {
   "end": 183, 
   "id": 5, 
   "len": 35, 
   "name": "APHshE", 
   "pair_id": 9, 
   "pair_name": "APHshE", 
   "pair_type": "A", 
   "pdb_chain": "", 
   "pdb_template": "", 
   "sequence": "ELEELERELQEIEEQLEQLQWKAQERKEKLEQLKE", 
   "start": 149
  }, 
  {
   "end": 221, 
   "id": 6, 
   "len": 33, 
   "name": "P5SH", 
   "pair_id": 12, 
   "pair_name": "P6SH", 
   "pair_type": "P", 
   "pdb_chain": "", 
   "pdb_template": "", 
   "sequence": "SPEDENEKLEEKIWELKRKNEELKREIKELEEG", 
   "start": 189
  }, 
  {
   "end": 261, 
   "id": 7, 
   "len": 35, 
   "name": "BCRmSH", 
   "pair_id": 3, 
   "pair_name": "BCRmSH", 
   "pair_type": "A", 
   "pdb_chain": "", 
   "pdb_template": "", 
   "sequence": "DIEQELERAKQSIEELEREVNQERSRMQYLQTRLS", 
   "start": 227
  }, 
  {
   "end": 299, 
   "id": 8, 
   "len": 33, 
   "name": "P7SH", 
   "pair_id": 11, 
   "pair_name": "P8SH", 
   "pair_type": "P", 
   "pdb_chain": "", 
   "pdb_template": "", 
   "sequence": "SPEDEIKELEWKNEELKREIKELEEKNEELKRG", 
   "start": 267
  }, 
  {
   "end": 339, 
   "id": 9, 
   "len": 35, 
   "name": "APHshE", 
   "pair_id": 5, 
   "pair_name": "APHshE", 
   "pair_type": "A", 
   "pdb_chain": "", 
   "pdb_template": "", 
   "sequence": "ELEELERELQEIEEQLEQLQWKAQERKEKLEQLKE", 
   "start": 305
  }, 
  {
   "end": 377, 
   "id": 10, 
   "len": 33, 
   "name": "P4SH", 
   "pair_id": 2, 
   "pair_name": "P3SH", 
   "pair_type": "P", 
   "pdb_chain": "", 
   "pdb_template": "", 
   "sequence": "SPEDKIEELKRKIEELKWENEELERENEELERG", 
   "start": 345
  }, 
  {
   "end": 415, 
   "id": 11, 
   "len": 33, 
   "name": "P8SH", 
   "pair_id": 8, 
   "pair_name": "P7SH", 
   "pair_type": "P", 
   "pdb_chain": "", 
   "pdb_template": "", 
   "sequence": "SPEDKIEELKRENEELEWKIEELKRENEELEKG", 
   "start": 383
  }, 
  {
   "end": 453, 
   "id": 12, 
   "len": 33, 
   "name": "P6SH", 
   "pair_id": 6, 
   "pair_name": "P5SH", 
   "pair_type": "P", 
   "pdb_chain": "", 
   "pdb_template": "", 
   "sequence": "SPEDKNEELKREIKELEWENEELERKIEELKRG", 
   "start": 421
  }
 ], 
 "tet_name": "tet-p5blh"
}
