# Supplementary material for: Self-assembly and regulation of protein cages from pre-organised coiled-coil modules
Source: Nat Commun. 2021 Feb 11;12:939. doi: 10.1038/s41467-021-21184-6 (PMC7878516; doi:10.1038/s41467-021-21184-6)
Supplement: Supplementary file 3 — Supplementary Software 1 [file 41467_2021_21184_MOESM3_ESM.zip › tests/data/test-aln-spaces.ali]

>P1;p3_p4   
structureX:p3_p4.pdb:    :A:  :B:::-1.00:-1.00
-
-------------------------------
-----
---------------------------------
-----
----------------------------
-----
-------------------------------
-----
----------------------------------
-----
-----IQQLEEEIAQLEQKNAALKEKNQALKYG
/----
----------------------------
-----
---------------------------------
-----
----------------------------------
-----
---------------------------------
-----
---------------------------------
-----
-----IAQLKQKIQALKQENQQLEEENAALEYG
----------*

>P1;p5_p6   
structureX:p5_p6.pdb:    :A: :B:::-1.00:-1.00
-
-------------------------------
-----
---------------------------------
-----
----------------------------
-----
-------------------------------
-----
----------------------------------
-----
---------------------------------
-----
----------------------------
-----
-----NAALEEKIAQLKQKNAALKEEIQALEYG
/----
----------------------------------
-----
---------------------------------
-----
-----NAALKEEIQALEEENQALEEKIAQLKYG
-----
---------------------------------
----------*

>P1;p7_p8   
structureX:p7_p8.pdb:   :A:  :B:::-1.00:-1.00
-
-------------------------------
-----
-----IQALEEKNAQLKQEIAALEEKNQALKYG
/----
----------------------------
-----
-------------------------------
-----
----------------------------------
-----
---------------------------------
-----
----------------------------
-----
---------------------------------
-----
----------------------------------
-----
-----IAQLKEENQQLEQKIQALKEENAALEYG
-----
---------------------------------
-----
---------------------------------
----------*

>P1;APHshort   
structureX:APHshort.pdb: :A: :B:::-1.00:-1.00
-
-------------------------------
-----
---------------------------------
-----
----------------------------
-----
-------------------------------
-----
ELKQLEEELQAIEEQLAQLQWKAQARKEKLAQLK
/----
---------------------------------
-----
----------------------------
-----
---------------------------------
-----
ELKQLEEELQAIEEQLAQLQWKAQARKEKLAQLK
-----
---------------------------------
-----
---------------------------------
-----
---------------------------------
----------*

>P1;BCRshort   
structureX:BCRshort.pdb::A::B:MOL_ID  1; MOLECULE  BREAKPOINT CLUSTER REGION PROTEIN; CHAIN  A, B, C, D, E, F, G, H; FRAGMENT  BCR1-72; EC  2.7.1.-; ENGINEERED  YES; MUTATION  YES:MOL_ID  1; ORGANISM_SCIENTIFIC  HOMO SAPIENS; ORGANISM_COMMON  HUMAN; ORGANISM_TAXID  9606; EXPRESSION_SYSTEM  ESCHERICHIA COLI; EXPRESSION_SYSTEM_TAXID  562: 2.20: 0.26
-
-------------------------------
-----
---------------------------------
-----
ELERAKASIRRLEQEVNQERFRMIYLQT
/----
-------------------------------
-----
----------------------------------
-----
---------------------------------
-----
ELERAKASIRRLEQEVNQERFRMIYLQT
----------------------------
-----
---------------------------------
-----
----------------------------------
-----
---------------------------------
-----
---------------------------------
-----
---------------------------------
----------*

>P1;GCN   
structureX:GCN.pdb:    :A:  :B:MOL_ID  1; MOLECULE  GCN4-P1 LEUCINE ZIPPER DOMAIN; CHAIN  A, B; ENGINEERED  YES:MOL_ID  1; SYNTHETIC  YES; ORGANISM_SCIENTIFIC  SYNTHETIC CONSTRUCT; ORGANISM_TAXID  32630: 2.00: 0.24
-
---QLEDKVEELLSKNYHLENEVARLKKLVG
/----
---------------------------------
-----
----------------------------
-----
---QLEDKVEELLSKNYHLENEVARLKKLVG
-----
----------------------------------
-----
---------------------------------
-----
----------------------------
-----
---------------------------------
-----
----------------------------------
-----
---------------------------------
-----
---------------------------------
-----
---------------------------------
----------*


>P1;tet-p5LD3   
sequence:tet-5pbl:   FIRST:A:LAST  : ::: 0.00: 0.00
M
RMKQLEDKVEELERKNYHLENEVSRLKKLVG
GDGKG
SPEDEIQSLEEKNSQLKQEISQLEEKNQQLKYG
GKGDG
ELERAKQSIRRLEQEVNQERSRMQYLQT
GKGDG
RMKQLEDKVEELESKNYHLENEVSRLKKLVG
GKGDG
ELKQLEEELQAIEEQLAQLQWKAQARKEKLAQLK
GKGDG
SPEDEIQQLEEEISQLEQKNSQLKEKNQQLKYG
GKGDG
ELERAKQSIRRLEQEVNQERSRMQYLQT
GKGDG
SPEDENSQLEEKISQLKQKNSQLKEEIQQLEYG
GKGDG
ELKQLEEELQAIEEQLAQLQWKAQARKEKLAQLK
GKGDG
SPEDKISQLKEENQQLEQKIQQLKEENSQLEYG
GDGKG
SPEDKNSQLKEEIQQLEEENQQLEEKISQLKYG
GDGKG
SPEDKISQLKQKIQQLKQENQQLEEENSQLEYG
LEHHHHHHHH*
