# Supplementary material for: Self-assembly and regulation of protein cages from pre-organised coiled-coil modules
Source: Nat Commun. 2021 Feb 11;12:939. doi: 10.1038/s41467-021-21184-6 (PMC7878516; doi:10.1038/s41467-021-21184-6)
Supplement: Supplementary file 3 — Supplementary Software 1 [file 41467_2021_21184_MOESM3_ESM.zip › tests/test_make_alignment.py]

import ppmod
import ppmod.utils as u 

#TODO: fix test
def test_make_alignemnt():
    import subprocess
    import filecmp
    import Bio.SeqIO
    cmd_line = "python ../ppmod/make_alignment.py --json data/APHsh.json -aln data/APHtest.ali > out.log"
    subprocess.call(cmd_line, shell=True)
    alnf = u.relative_to(__file__, 'data/APHtest.ali')
    with open(alnf, 'r') as f1:
        li = []
        for i in Bio.SeqIO.PirIO.PirIterator(f1):
            li.append(i.seq)
    assert li[0] == "ELKQLEEELQAIEEQLAQLQWKAQARKEKLAQLK/-----ELKQLEEELQAIEEQLAQLQWKAQARKEKLAQLK"
    assert li[1] == "ELKQLEEELQAIEEQLAQLQWKAQARKEKLAQLKGSGSGSELKQLEEELQAIEEQLAQLQWKAQARKEKLAQLK"
      
  
