# Supplementary material for: Self-assembly and regulation of protein cages from pre-organised coiled-coil modules
Source: Nat Commun. 2021 Feb 11;12:939. doi: 10.1038/s41467-021-21184-6 (PMC7878516; doi:10.1038/s41467-021-21184-6)
Supplement: Supplementary file 5 — Source Data [file 41467_2021_21184_MOESM5_ESM.xlsx]

## Sheet: Figure 1
FIGURE 1		c					d			e						f						i
		lambda	20 °C	91 °C	refolded 20 °C			MRE		time (min)	BIP18SN after den	Mw	BIP18SN	Mw		x	exp		fit
		280	-0.17766	-0.16179	-0.11537		7.6986	-37.1189		0.00045	0.0159138					0.0142	81.7	0.851	75.3
		279	0.029302	0.068195	0.1351		7.666	-37.2392		0.0172846	0.0200936					0.0144	82	0.845	75
		278	0.0010589	-0.042367	0.062616		7.8125	-37.3575		0.0341191	0.0228784					0.0146	82	0.842	74.7
		277	-0.056139	0.018674	-0.028166		8.2031	-37.1727		0.0509537	0.0247985					0.0148	82.6	0.842	74.5
		276	-0.09422	-0.074453	-0.090463		8.7728	-37.0947		0.0677882	0.0261594					0.015	81.2	0.825	74.2
		275	0.012398	0.067367	0.11844		9.3913	-37.0131		0.0846228	0.0270818					0.0152	79.5	0.81	73.9
		274	-0.14138	-0.078616	-0.097149		10.2051	-36.9173		0.101457	0.0277813					0.0154	78.6	0.804	73.6
		273	-0.026354	-0.064409	0.070714		10.9863	-36.9047		0.118292	0.0282682					0.0156	77.8	0.793	73.3
		272	0.13005	0.10894	0.14352		11.8164	-36.5267		0.135127	0.0286103					0.0158	79.1	0.792	73.1
		271	0.064309	0.036694	0.10158		12.6302	-36.6857		0.151961	0.0288952					0.0161	78	0.781	72.8
		270	-0.04218	-0.04118	0.026601		13.4929	-36.3864		0.168796	0.0293913					0.0163	78.1	0.777	72.5
		269	-0.14635	-0.065086	-0.042851		14.2903	-36.1858		0.18563	0.0298544					0.0165	77.6	0.774	72.2
		268	-0.072208	0.0097078	-0.022286		15.1204	-36.07		0.202465	0.0301882					0.0167	76.4	0.756	71.9
		267	0.022882	0.034082	0.056588		15.9993	-35.9577		0.219299	0.0305337					0.0169	75.3	0.751	71.6
		266	-0.082206	-0.0013458	0.064493		16.862	-36.021		0.236134	0.0307835					0.0171	74.7	0.739	71.4
		265	-0.0086973	0.0011741	0.13931		17.7897	-35.7887		0.252968	0.0309396					0.0173	75.3	0.742	71.1
		264	0.0085348	0.0071256	-0.016386		18.6523	-35.6784		0.269803	0.0310523					0.0175	74.1	0.732	70.8
		263	-0.060864	0.028522	0.039713		19.4499	-35.5891		0.286637	0.0313098					0.0177	73.4	0.721	70.5
		262	-0.1128	-0.05046	-0.053417		20.2474	-35.4743		0.303472	0.0316223					0.0179	73.6	0.716	70.2
		261	-0.15876	-0.015252	-0.019068		21.0612	-35.2192		0.320307	0.0318761					0.0181	72.6	0.713	69.9
		260	-0.15603	-0.19489	-0.11207		22.0052	-35.3311		0.337141	0.0320533					0.0183	73.5	0.714	69.7
		259	-0.06944	0.038539	0.082022		22.8679	-34.9656		0.353976	0.0321838					0.0186	72.4	0.703	69.4
		258	-0.040542	-0.14401	0.0027781		23.763	-34.7328		0.37081	0.0323363					0.0188	71.8	0.693	69.1
		257	-0.10877	0.0099952	-0.013315		24.6257	-34.4115		0.387645	0.0325501					0.019	70.7	0.689	68.8
		256	0.06328	0.18343	0.24591		25.5371	-34.2925		0.404479	0.0327135					0.0192	70.7	0.681	68.5
		255	-0.019967	-0.090937	-0.017897		26.4323	-33.8816		0.421314	0.0328469					0.0194	71.2	0.683	68.2
		254	-0.11916	-0.066225	0.012708		27.3112	-33.7565		0.438148	0.032898					0.0196	69.8	0.668	67.9
		253	0.056339	0.0063145	0.17808		28.2064	-33.651		0.454983	0.0328814					0.0198	69.6	0.665	67.6
		252	0.04307	-0.13129	0.027544		29.1504	-33.413		0.471818	0.0327896					0.02	69.3	0.664	67.3
		251	-0.14251	-0.23936	-0.099548		29.9805	-33.2443		0.488652	0.0327874					0.0202	69	0.66	67
		250	-0.025319	-0.064006	0.032833		30.8757	-32.7025		0.505487	0.0328209					0.0204	68.6	0.651	66.7
		249	-0.27527	-0.27601	-0.106		31.722	-32.148		0.522321	0.0328408					0.0206	67.6	0.641	66.4
		248	-0.19883	-0.31055	-0.12312		32.7148	-32.0442		0.539156	0.0328508					0.0208	67.3	0.641	66.2
		247	-0.52595	-0.49644	-0.35646		33.5449	-31.466		0.55599	0.0328814					0.0211	66.5	0.635	65.9
		246	-0.61522	-0.54353	-0.45835		34.4238	-30.9555		0.572825	0.0328809					0.0213	67	0.637	65.6
		245	-0.70763	-0.60593	-0.55417		35.3516	-30.5009		0.58966	0.0328497					0.0215	65.9	0.623	65.3
		244	-0.91811	-0.68373	-0.86209		36.2142	-29.7046		0.606494	0.0327708					0.0217	66.2	0.626	65
		243	-1.5794	-1.0462	-1.3706		37.1419	-29.2418		0.623329	0.0326671					0.0219	65.5	0.621	64.7
		242	-1.9735	-1.1814	-1.9741		37.972	-28.5041		0.640163	0.0325747					0.0221	65.6	0.611	64.3
		241	-2.4171	-1.2706	-2.3772		38.8997	-27.713		0.656998	0.032483					0.0223	64.5	0.606	64
		240	-3.4556	-1.6499	-3.2575		39.7461	-27.2101		0.673832	0.0322824					0.0225	64.6	0.607	63.7
		239	-4.2512	-1.7284	-4.1987		40.6738	-26.5258		0.690667	0.031929					0.0227	63.7	0.6	63.4
		238	-5.4665	-2.0485	-5.4698		41.5853	-25.8724		0.707501	0.0316906					0.0229	63.9	0.599	63.1
		237	-7.056	-2.4621	-7.1353		42.4479	-25.1983		0.724336	0.0315195					0.0231	62.9	0.586	62.8
		236	-8.6992	-2.6389	-8.6215		43.4245	-24.7103		0.74117	0.0313696					0.0233	62.9	0.591	62.5
		235	-10.58	-2.9493	-10.534		44.3034	-23.9387		0.758005	0.0311272					0.0236	62.9	0.587	62.2
		234	-12.966	-3.3433	-12.917		45.2474	-23.4938		0.77484	0.0309278					0.0238	62.4	0.585	61.9
		233	-15.395	-3.6039	-15.448		46.0612	-23.0053		0.791674	0.0307726					0.024	62.3	0.578	61.6
		232	-18.139	-4.0735	-18.319		46.9564	-22.8016		0.808509	0.0306172					0.0242	61.7	0.57	61.2
		231	-20.648	-4.2038	-20.831		47.9004	-22.3		0.825343	0.0304325					0.0244	60.9	0.571	60.9
		230	-23.578	-4.4957	-23.779		48.7305	-21.748		0.842178	0.0302001					0.0246	60.9	0.564	60.6
		229	-26.113	-4.7018	-26.197		49.6582	-21.1354		0.859012	0.0300132					0.0248	59.7	0.557	60.3
		228	-28.55	-5.0469	-28.668		50.6022	-20.7245		0.875847	0.0296819					0.025	58.8	0.553	60
		227	-30.726	-5.4485	-30.902		51.4811	-20.0886		0.892682	0.0292436					0.0252	58.5	0.55	59.6
		226	-32.421	-5.7307	-32.85		52.3926	-19.7937		0.909516	0.0289215					0.0254	58.1	0.551	59.3
		225	-33.54	-5.6894	-33.778		53.2878	-19.031		0.926351	0.0286905					0.0256	57.6	0.544	59
		224	-34.214	-5.9416	-34.856		54.1992	-18.827		0.943185	0.0283888					0.0259	57.6	0.538	58.6
		223	-35.078	-5.97	-35.349		55.0618	-18.1505		0.96002	0.0278615					0.0261	57.4	0.538	58.3
		222	-35.562	-6.1155	-35.846		55.8919	-17.3562		0.976854	0.0274344					0.0263	56.3	0.529	58
		221	-35.049	-5.9665	-35.217		56.8522	-16.9145		0.993689	0.0270811					0.0265	56	0.531	57.6
		220	-35.114	-6.4364	-35.636		57.7637	-15.9887		1.01052	0.0267059					0.0267	55.3	0.522	57.3
		219	-34.185	-6.2722	-34.752		58.7077	-15.228		1.02736	0.0263795					0.0269	55.4	0.522	57
		218	-33.556	-6.4712	-33.965		59.5378	-14.7896		1.04419	0.0260841					0.0271	55.7	0.521	56.6
		217	-32.756	-6.0071	-32.885		60.4492	-14.1345		1.06103	0.0257144					0.0273	55	0.515	56.3
		216	-32.566	-6.2919	-32.704		61.4095	-13.0246		1.07786	0.025386					0.0275	53.6	0.508	55.9
		215	-31.844	-6.1548	-31.991		62.2722	-12.3024		1.0947	0.024893					0.0277	54.4	0.508	55.6
		214	-31.783	-6.7712	-32.417		63.1673	-11.8926		1.11153	0.0244913					0.0279	53.6	0.508	55.3
		213	-32.148	-6.9415	-31.937		64.0462	-11.2033		1.12837	0.0241174					0.0281	53.2	0.502	54.9
		212	-32.885	-7.6672	-32.511		64.9414	-10.3589		1.1452	0.0235641					0.0284	52.5	0.493	54.6
		211	-33.13	-8.2316	-33.427		65.8366	-9.90195		1.16203	0.0230096					0.0286	51.8	0.494	54.2
		210	-33.827	-9.4265	-33.766		66.7969	-9.40065		1.17887	0.0224296					0.0288	52	0.492	53.9
		209	-33.766	-9.134	-34.672		67.7246	-8.89879		1.1957	0.0219261					0.029	51.7	0.49	53.5
		208	-33.762	-11.086	-33.882		68.5384	-8.61751		1.21254	0.0215685					0.0292	51.2	0.487	53.2
		207	-30.938	-11.914	-30.97		69.4499	-8.12556		1.22937	0.0213268					0.0294	51	0.481	52.8
		206	-27.116	-13.2	-27.632		70.3939	-7.72214		1.24621	0.021136					0.0296	50.8	0.481	52.5
		205	-21.668	-10.783	-21.005		71.3054	-7.71663		1.26304	0.0207739					0.0298	50.4	0.477	52.1
		204	-14.541	-14.617	-15.298		72.1843	-7.35304		1.27988	0.0203464					0.03	50.4	0.475	51.8
		203	-7.7829	-10.495	-8.6786		73.112	-6.98362		1.29671	0.0199661					0.0302	49.3	0.47	51.4
		202	-0.54356	-3.3891	0.95198		74.0071	-6.79142		1.31354	0.0197022					0.0304	49.8	0.471	51.1
		201	7.4591	15.1	4.9179		74.9349	-6.60281		1.33038	0.0194144					0.0306	48.9	0.466	50.7
		200	16.295	46.547	16.522		75.7976	-6.73217		1.34722	0.0189145					0.0309	48.4	0.462	50.4
							76.7415	-6.52227		1.36405	0.0184957					0.0311	47.8	0.456	50
							77.6042	-6.66489		1.38088	0.0181797					0.0313	47.6	0.455	49.6
							78.4831	-6.39748		1.39772	0.0177804					0.0315	46.8	0.453	49.3
							79.3294	-6.25064		1.41455	0.017439					0.0317	46.8	0.45	48.9
							80.1758	-6.41913		1.43139	0.0170107					0.0319	46.1	0.447	48.6
							81.1849	-6.14417		1.44822	0.0165625					0.0321	46.1	0.443	48.2
							82.0964	-6.31256		1.46506	0.0162138					0.0323	45.7	0.442	47.9
							82.959	-6.12208		1.48189	0.0159301					0.0325	45.1	0.437	47.5
							83.8704	-6.13366		1.49873	0.0155527					0.0327	44.9	0.435	47.2
							84.7982	-6.1153		1.51556	0.015041					0.0329	44.8	0.434	46.8
							85.6934	-6.05873		1.53239	0.0145097					0.0331	44.2	0.431	46.4
							86.5886	-6.19665		1.54923	0.0140662					0.0334	44.2	0.428	46.1
							87.4512	-6.05612		1.56606	0.0137219					0.0336	44	0.427	45.7
							88.3626	-6.22935		1.5829	0.0134702					0.0338	43.2	0.423	45.4
										1.59973	0.0132452					0.034	42.5	0.422	45
										1.61657	0.0130318					0.0342	41.9	0.417	44.7
										1.6334	0.0128464					0.0344	42	0.419	44.3
										1.65024	0.0126069					0.0346	41.9	0.418	44
										1.66707	0.0123091					0.0348	41.1	0.416	43.6
										1.68391	0.0120577					0.035	41.2	0.42	43.3
										1.70074	0.0118692					0.0352	40.6	0.418	42.9
										1.71758	0.0117122					0.0354	39.8	0.428	42.6
										1.73441	0.0114214					0.0357	39.5	0.434	42.2
										1.75124	0.011013					0.0359	39.4	0.439	41.9
										1.76808	0.0106207					0.0361	39.1	0.444	41.5
										1.78491	0.0102421					0.0363	38.6	0.445	41.2
										1.80175	0.00995182					0.0365	38.3	0.451	40.8
										1.81858	0.00970684					0.0367	38.1	0.451	40.5
										1.83542	0.00945585					0.0369	38	0.451	40.2
										1.85225	0.00925654					0.0371	37.7	0.45	39.8
										1.86909	0.00908637					0.0373	36.8	0.443	39.5
										1.88592	0.00886826					0.0375	36.4	0.447	39.1
										1.90275	0.00863958					0.0377	36.2	0.445	38.8
										1.91959	0.00838932					0.0379	35.8	0.445	38.5
										1.93642	0.00798835					0.0382	35.6	0.443	38.1
										1.95326	0.00748813					0.0384	35.7	0.444	37.8
										1.97009	0.0071046					0.0386	35.8	0.448	37.5
										1.98693	0.00688007					0.0388	35.4	0.443	37.1
										2.00376	0.00674902					0.039	34.9	0.571	36.8
										2.0206	0.00663517					0.0392	34.5	0.296	36.5
										2.03743	0.00650552					0.0394	34.2	0.288	36.1
										2.05427	0.00619401					0.0396	33.1	0.286	35.8
										2.0711	0.0058525					0.0398	32.8	0.274	35.5
										2.08793	0.00549642					0.04	32.7	0.27	35.2
										2.10477	0.00516862					0.0402	32.3	0.264	34.8
										2.1216	0.00493002					0.0404	32	0.261	34.5
										2.13844	0.00474434					0.0407	31.9	0.258	34.2
										2.15527	0.00462744					0.0409	31.6	0.254	33.9
										2.17211	0.00456093					0.0411	31.5	0.253	33.5
										2.18894	0.00449992					0.0413	31.1	0.249	33.2
										2.20578	0.00443387					0.0415	30.6	0.247	32.9
										2.22261	0.00433003					0.0417	30.4	0.245	32.6
										2.23945	0.00421251					0.0419	30.1	0.242	32.3
										2.25628	0.00405339					0.0421	29.9	0.242	32
										2.27312	0.00386062					0.0423	29.6	0.238	31.7
										2.28995	0.00375064					0.0425	29.1	0.237	31.4
										2.30678	0.003687					0.0427	28.9	0.235	31
										2.32362	0.00356467					0.0429	28.5	0.231	30.7
										2.34045	0.00339061					0.0432	28.1	0.23	30.4
										2.35729	0.00319812					0.0434	27.8	0.238	30.1
										2.37412	0.00322037					0.0436	27.7	0.516	29.8
										2.39096	0.00326953					0.0438	27.5	0.29	29.5
										2.40779	0.00328087					0.044	27.2	0.288	29.2
										2.42463	0.00326493					0.0442	26.6	0.284	28.9
										2.44146	0.00323061					0.0444	26.5	0.282	28.6
										2.4583	0.00308535					0.0446	26.3	0.282	28.4
										2.47513	0.0028651					0.0448	26.2	0.281	28.1
										2.49196	0.00269598					0.045	25.8	0.279	27.8
										2.5088	0.00258916					0.0452	25.6	0.273	27.5
										2.52563	0.00250307					0.0454	25.2	0.273	27.2
										2.54247	0.00225881					0.0457	25.1	0.272	26.9
										2.5593	0.00204064					0.0459	24.8	0.27	26.6
										2.57614	0.00197378					0.0461	24.7	0.268	26.3
										2.59297	0.00196093					0.0463	24	0.264	26.1
										2.60981	0.0019328					0.0465	23.9	0.264	25.8
										2.62664	0.0018861					0.0467	23.5	0.262	25.5
										2.64348	0.00180885					0.0469	23.4	0.259	25.2
										2.66031	0.00176315					0.0471	23.4	0.26	25
										2.67714	0.00187545					0.0473	23.2	0.259	24.7
										2.69398	0.00199202					0.0475	23	0.256	24.4
										2.71081	0.00206647					0.0477	22.5	0.254	24.1
										2.72765	0.00211325					0.048	22.3	0.251	23.9
										2.74448	0.00216265					0.0482	22.3	0.251	23.6
										2.76132	0.0021883					0.0484	21.8	0.25	23.3
										2.77815	0.00218501					0.0486	21.5	0.248	23.1
										2.79499	0.00208433					0.0488	21.2	0.244	22.8
										2.81182	0.0019864					0.049	21.1	0.244	22.6
										2.82865	0.00193308					0.0492	21.1	0.243	22.3
										2.84549	0.00189356					0.0494	20.7	0.242	22.1
										2.86232	0.00185591					0.0496	20.5	0.238	21.8
										2.87916	0.00180949					0.0498	20.4	0.237	21.6
										2.89599	0.00193092					0.05	20.1	0.235	21.3
										2.91283	0.00203414					0.0502	19.5	0.232	21.1
										2.92966	0.0020891					0.0505	19.7	0.232	20.8
										2.9465	0.0020862					0.0507	19.5	0.23	20.6
										2.96333	0.0017972					0.0509	19.2	0.23	20.3
										2.98017	0.00128149					0.0511	18.8	0.228	20.1
										2.997	0.000859661					0.0513	18.6	0.225	19.9
										3.01384	0.000675725					0.0515	18.5	0.224	19.6
										3.03067	0.000590974					0.0517	18.3	0.223	19.4
										3.04751	0.00055972					0.0519	18.3	0.223	19.1
										3.06434	0.000603561					0.0521	17.9	0.221	18.9
										3.08117	0.000641533					0.0523	17.7	0.219	18.7
										3.09801	0.000651577					0.0525	17.6	0.22	18.5
										3.11484	0.000643406					0.0527	17.2	0.217	18.2
										3.13168	0.000631185					0.053	16.8	0.216	18
										3.14851	0.000577959					0.0532	16.8	0.215	17.8
										3.16535	0.000581374					0.0534	16.5	0.215	17.6
										3.18218	0.00060468					0.0536	16.4	0.214	17.4
										3.19902	0.000579352					0.0538	16.4	0.213	17.1
										3.21585	0.000513088					0.054	16.1	0.211	16.9
										3.23269	0.00041825					0.0542	15.7	0.21	16.7
										3.24952	0.000408683					0.0544	15.8	0.209	16.5
										3.26635	0.000550623					0.0546	15.5	0.208	16.3
										3.28319	0.000739534					0.0548	15.4	0.207	16.1
										3.30002	0.000947111					0.055	15.2	0.205	15.9
										3.31686	0.00106558					0.0552	14.9	0.204	15.7
										3.33369	0.0011088					0.0555	14.7	0.203	15.5
										3.35053	0.00108123					0.0557	14.6	0.202	15.3
										3.36736	0.00104544					0.0559	14.5	0.201	15.1
										3.3842	0.000977684					0.0561	14.1	0.2	14.9
										3.40103	0.000925445					0.0563	13.9	0.198	14.7
										3.41786	0.000897515					0.0565	13.9	0.197	14.5
										3.4347	0.000884875					0.0567	13.7	0.196	14.3
										3.45153	0.000872791					0.0569	13.7	0.196	14.1
										3.46837	0.000858406					0.0571	13.5	0.196	13.9
										3.4852	0.000837339					0.0573	13.1	0.193	13.8
										3.50204	0.000860988					0.0575	13.1	0.192	13.6
										3.51887	0.000920523					0.0577	13.2	0.191	13.4
										3.53571	0.000995964					0.058	12.7	0.19	13.2
										3.55254	0.00103825					0.0582	12.6	0.189	13
										3.56938	0.00105079					0.0584	12.6	0.188	12.9
										3.58621	0.00102489					0.0586	12.5	0.187	12.7
										3.60304	0.000967884					0.0588	12.1	0.186	12.5
										3.61988	0.00087726					0.059	11.9	0.185	12.3
										3.63671	0.0009714					0.0592	11.7	0.184	12.2
										3.65355	0.00106595					0.0594	11.7	0.183	12
										3.67038	0.00111263					0.0596	11.3	0.182	11.9
										3.68722	0.00111011					0.0598	11.2	0.181	11.7
										3.70405	0.000946095					0.06	11.2	0.18	11.5
										3.72089	0.000829208					0.0603	11.1	0.179	11.4
										3.73772	0.000791779					0.0605	11.1	0.179	11.2
										3.75456	0.00080329					0.0607	10.7	0.178	11.1
										3.77139	0.000813038					0.0609	10.6	0.177	10.9
										3.78823	0.000810149					0.0611	10.4	0.175	10.8
										3.80506	0.000739764					0.0613	10.2	0.175	10.6
										3.82189	0.000609844					0.0615	10.3	0.174	10.5
										3.83873	0.000597846					0.0617	10.1	0.173	10.3
										3.85556	0.000612459					0.0619	9.9	0.172	10.2
										3.8724	0.000707812					0.0621	9.83	0.171	10
										3.88923	0.000944183					0.0623	9.79	0.171	9.89
										3.90607	0.00128473					0.0625	9.48	0.169	9.75
										3.9229	0.00158099					0.0628	9.5	0.169	9.61
										3.93974	0.00176404					0.063	9.4	0.168	9.48
										3.95657	0.00186013					0.0632	9.23	0.168	9.35
										3.97341	0.00186387					0.0634	9.15	0.167	9.21
										3.99024	0.00194821					0.0636	9.08	0.166	9.08
										4.00707	0.00202666					0.0638	8.74	0.165	8.95
										4.02391	0.0020774					0.064	8.65	0.164	8.83
										4.04074	0.0021108					0.0642	8.61	0.164	8.7
										4.05758	0.00214478					0.0644	8.69	0.164	8.58
										4.07441	0.00216513					0.0646	8.47	0.162	8.46
										4.09125	0.00217949					0.0648	8.28	0.161	8.34
										4.10808	0.00223717					0.065	8.26	0.161	8.22
										4.12492	0.00232072					0.0653	8.33	0.161	8.1
										4.14175	0.00239382					0.0655	8.24	0.161	7.98
										4.15859	0.00247432					0.0657	7.88	0.159	7.87
										4.17542	0.00256552					0.0659	7.4	0.156	7.76
										4.19226	0.0026896					0.0661	7.51	0.156	7.65
										4.20909	0.0028212					0.0663	7.54	0.156	7.54
										4.22592	0.00295629					0.0665	7.5	0.156	7.43
										4.24276	0.00310363					0.0667	7.39	0.155	7.32
										4.25959	0.00319286					0.0669	7.36	0.155	7.22
										4.27643	0.0032282					0.0671	7.14	0.156	7.11
										4.29326	0.00318868					0.0673	6.97	0.156	7.01
										4.3101	0.00327021					0.0675	6.91	0.157	6.91
										4.32693	0.00345029					0.0678	7.03	0.158	6.81
										4.34377	0.00364826					0.068	6.77	0.157	6.71
										4.3606	0.00395185					0.0682	6.52	0.157	6.61
										4.37744	0.00417558					0.0684	6.54	0.156	6.52
										4.39427	0.00438978					0.0686	6.48	0.157	6.43
										4.4111	0.00455861					0.0688	6.43	0.157	6.33
										4.42794	0.00463103					0.069	6.5	0.156	6.24
										4.44477	0.00463853					0.0692	6.48	0.157	6.15
										4.46161	0.00464695					0.0694	6.25	0.154	6.06
										4.47844	0.00464845					0.0696	6.06	0.151	5.98
										4.49528	0.00463881					0.0698	5.87	0.15	5.89
										4.51211	0.00460134					0.07	5.91	0.148	5.81
										4.52895	0.00471377					0.0703	5.97	0.149	5.73
										4.54578	0.00481368					0.0705	5.77	0.148	5.64
										4.56262	0.0048715					0.0707	5.75	0.147	5.56
										4.57945	0.00490047					0.0709	5.82	0.146	5.48
										4.59628	0.00491615					0.0711	5.46	0.145	5.41
										4.61312	0.0050621					0.0713	5.35	0.144	5.33
										4.62995	0.00525341					0.0715	5.26	0.144	5.26
										4.64679	0.0054398					0.0717	5.41	0.144	5.18
										4.66362	0.00579776					0.0719	5.3	0.143	5.11
										4.68046	0.00611886					0.0721	5.16	0.142	5.04
										4.69729	0.00634222					0.0723	5.12	0.141	4.97
										4.71413	0.00649741					0.0726	4.92	0.14	4.9
										4.73096	0.00660647					0.0728	4.93	0.141	4.83
										4.74779	0.00669138					0.073	4.97	0.14	4.76
										4.76463	0.00676226					0.0732	4.91	0.14	4.7
										4.78146	0.00682546					0.0734	4.92	0.138	4.63
										4.7983	0.00690511					0.0736	4.75	0.138	4.57
										4.81513	0.00703516					0.0738	4.63	0.137	4.51
										4.83197	0.00721655					0.074	4.8	0.137	4.44
										4.8488	0.00736775					0.0742	4.62	0.138	4.38
										4.86564	0.00748876					0.0744	4.66	0.136	4.33
										4.88247	0.00760069					0.0746	4.69	0.137	4.27
										4.89931	0.00782668					0.0748	4.51	0.136	4.21
										4.91614	0.00801342					0.0751	4.37	0.135	4.15
										4.93297	0.00813714					0.0753	4.16	0.134	4.1
										4.94981	0.00820981					0.0755	4.21	0.134	4.05
										4.96664	0.00824857					0.0757	4.16	0.133	3.99
										4.98348	0.00824643					0.0759	4.2	0.133	3.94
										5.00031	0.0081256					0.0761	4.15	0.132	3.89
										5.01715	0.00798157					0.0763	3.97	0.132	3.84
										5.03398	0.00799708					0.0765	4.03	0.131	3.79
										5.05082	0.00830089					0.0767	4.13	0.131	3.74
										5.06765	0.00854349					0.0769	3.87	0.13	3.69
										5.08449	0.00869664					0.0771	3.76	0.129	3.65
										5.10132	0.00879878					0.0773	3.89	0.129	3.6
										5.11815	0.0089159					0.0776	3.74	0.128	3.56
										5.13499	0.00906606					0.0778	3.72	0.128	3.51
										5.15182	0.00919678					0.078	3.83	0.128	3.47
										5.16866	0.00923231					0.0782	3.8	0.128	3.43
										5.18549	0.00920172					0.0784	3.67	0.127	3.39
										5.20233	0.00917927					0.0786	3.71	0.127	3.35
										5.21916	0.00914983					0.0788	3.45	0.127	3.31
										5.236	0.00910733					0.079	3.42	0.127	3.27
										5.25283	0.00901341					0.0792	3.4	0.127	3.23
										5.26967	0.00893129					0.0794	3.44	0.127	3.19
										5.2865	0.00886997					0.0796	3.48	0.129	3.16
										5.30333	0.00886357					0.0798	3.06	0.128	3.12
										5.32017	0.00888267					0.0801	3.06	0.13	3.09
										5.33701	0.00891981					0.0803	3.06	0.131	3.05
										5.35384	0.00901613					0.0805	3.14	0.132	3.02
										5.37067	0.00915224					0.0807	3.03	0.132	2.99
										5.38751	0.0093048					0.0809	3.15	0.133	2.96
										5.40434	0.00940111					0.0811	2.98	0.132	2.92
										5.42118	0.0094482					0.0813	3.13	0.134	2.89
										5.43801	0.00943304					0.0815	3.07	0.134	2.86
										5.45485	0.00937847					0.0817	3.08	0.134	2.83
										5.47168	0.00933878					0.0819	3.15	0.135	2.81
										5.48851	0.00931132					0.0821	2.99	0.134	2.78
										5.50535	0.00925302					0.0823	3.08	0.135	2.75
										5.52218	0.00912959					0.0826	2.98	0.135	2.72
										5.53902	0.0090367					0.0828	3.03	0.136	2.7
										5.55585	0.00899939					0.083	2.86	0.136	2.67
										5.57269	0.00898678					0.0832	2.78	0.135	2.65
										5.58952	0.00900525					0.0834	2.81	0.135	2.62
										5.60636	0.00920206					0.0836	2.78	0.136	2.6
										5.62319	0.00941774					0.0838	2.7	0.135	2.57
										5.64003	0.0095607					0.084	2.72	0.133	2.55
										5.65686	0.00962959					0.0842	2.8	0.131	2.53
										5.6737	0.00963409					0.0844	2.69	0.129	2.51
										5.69053	0.00947083					0.0846	2.48	0.127	2.49
										5.70737	0.00936314					0.0849	2.57	0.127	2.47
										5.7242	0.00929395					0.0851	2.58	0.126	2.45
										5.74103	0.00923036					0.0853	2.54	0.126	2.43
										5.75787	0.00907499					0.0855	2.51	0.125	2.41
										5.7747	0.00909555					0.0857	2.58	0.126	2.39
										5.79154	0.00912582					0.0859	2.49	0.125	2.37
										5.80837	0.00913568					0.0861	2.44	0.124	2.35
										5.82521	0.00911028					0.0863	2.27	0.124	2.34
										5.84204	0.00899793					0.0865	2.44	0.123	2.32
										5.85888	0.00887287					0.0867	2.64	0.123	2.3
										5.87571	0.00891149					0.0869	2.42	0.122	2.29
										5.89255	0.00898778					0.0871	2.39	0.122	2.27
										5.90938	0.00904304					0.0874	2.37	0.121	2.26
										5.92621	0.00906709					0.0876	2.43	0.12	2.24
										5.94305	0.00906637					0.0878	2.39	0.121	2.23
										5.95988	0.00901348					0.088	2.42	0.121	2.22
										5.97672	0.00886902					0.0882	2.38	0.12	2.2
										5.99355	0.00866919					0.0884	2.41	0.12	2.19
										6.01039	0.00851108					0.0886	2.18	0.119	2.18
										6.02722	0.00838853					0.0888	2.19	0.119	2.17
										6.04406	0.00826438					0.089	2.25	0.118	2.15
										6.06089	0.00816859					0.0892	2.22	0.118	2.14
										6.07773	0.00809317					0.0894	2.12	0.117	2.13
										6.09456	0.00800585					0.0896	2.1	0.117	2.12
										6.11139	0.0079213					0.0899	2.13	0.117	2.11
										6.12823	0.00777025					0.0901	2.23	0.117	2.1
										6.14506	0.0075699					0.0903	2.29	0.117	2.09
										6.1619	0.00737835					0.0905	2.45	0.117	2.08
										6.17873	0.00723527					0.0907	2.18	0.116	2.07
										6.19557	0.00712759					0.0909	2.08	0.116	2.06
										6.2124	0.00704022					0.0911	2.19	0.116	2.05
										6.22924	0.00700349					0.0913	2.4	0.117	2.05
										6.24607	0.00698011					0.0915	2.09	0.116	2.04
										6.2629	0.00695214					0.0917	2.05	0.115	2.03
										6.27974	0.00684107					0.0919	2.05	0.115	2.02
										6.29657	0.00665399					0.0921	2.11	0.115	2.02
										6.31341	0.00638984					0.0924	2.19	0.116	2.01
										6.33024	0.00613419					0.0926	2.32	0.116	2
										6.34708	0.00596083					0.0928	2.15	0.114	1.99
										6.36391	0.00586117					0.093	2.06	0.115	1.99
										6.38075	0.00579109					0.0932	2.2	0.114	1.98
										6.39758	0.00573644					0.0934	2.2	0.115	1.98
										6.41442	0.00569338					0.0936	2.11	0.114	1.97
										6.43125	0.00563513					0.0938	2	0.113	1.96
										6.44808	0.00551829					0.094	1.98	0.113	1.96
										6.46492	0.00539994					0.0942	2.03	0.113	1.95
										6.48175	0.00530672					0.0944	2.22	0.114	1.95
										6.49859	0.00522124					0.0946	2.08	0.113	1.94
										6.51542	0.0050711					0.0949	2.06	0.113	1.94
										6.53226	0.00485205					0.0951	1.99	0.113	1.93
										6.54909	0.00463246					0.0953	1.95	0.112	1.93
										6.56593	0.00437787					0.0955	1.97	0.112	1.93
										6.58276	0.00413129					0.0957	1.79	0.111	1.92
										6.5996	0.00395341					0.0959	1.94	0.112	1.92
										6.61643	0.00382592					0.0961	1.95	0.112	1.91
										6.63326	0.00370925					0.0963	1.87	0.111	1.91
										6.6501	0.0035508					0.0965	1.9	0.111	1.91
										6.66693	0.00332706					0.0967	2.18	0.111	1.9
										6.68377	0.00316433					0.0969	2.06	0.111	1.9
										6.7006	0.00301472					0.0972	2.1	0.111	1.9
										6.71744	0.00285204					0.0974	2.13	0.111	1.9
										6.73427	0.0027798					0.0976	2.03	0.11	1.89
										6.75111	0.0027538					0.0978	2.03	0.111	1.89
										6.76794	0.00270791					0.098	2.08	0.111	1.89
										6.78478	0.00264401					0.0982	1.92	0.109	1.89
										6.80161	0.00258565					0.0984	1.88	0.11	1.88
										6.81845	0.00253025					0.0986	2.06	0.11	1.88
										6.83528	0.00243773					0.0988	2.03	0.109	1.88
										6.85212	0.00223422					0.099	1.92	0.109	1.88
										6.86895	0.00190936					0.0992	2.04	0.109	1.88
										6.88578	0.00165623					0.0994	1.97	0.109	1.88
										6.90262	0.00150592					0.0997	1.97	0.109	1.88
										6.91945	0.00141268					0.0999	2.09	0.109	1.87
										6.93629	0.00135109					0.1	1.95	0.108	1.87
										6.95312	0.00129456					0.1	1.88	0.108	1.87
										6.96996	0.00121471					0.1	1.91	0.108	1.87
										6.98679	0.00111644					0.101	1.88	0.108	1.87
										7.00363	0.000985236					0.101	2.03	0.108	1.87
										7.02046	0.000654542					0.101	1.91	0.108	1.87
										7.0373	0.00039816					0.101	1.97	0.107	1.87
										7.05413	0.000335335					0.102	1.95	0.108	1.87
										7.07096	0.000319979					0.102	1.94	0.107	1.87
										7.0878	0.000353574					0.102	1.88	0.107	1.87
										7.10463	0.000431821					0.102	1.83	0.106	1.87
										7.12147	0.000509831					0.102	1.9	0.107	1.86
										7.1383	0.00056415					0.103	1.8	0.106	1.86
										7.15514	0.000582454					0.103	1.92	0.107	1.86
										7.17197	0.000562655					0.103	2	0.107	1.86
										7.18881	0.000402966					0.103	2.11	0.107	1.86
										7.20564	0.000181587					0.103	1.91	0.106	1.86
										7.22248	6.03e-05					0.104	1.88	0.106	1.86
										7.23931	8.83e-05					0.104	1.95	0.106	1.86
										7.25614	0.000159289					0.104	2.04	0.106	1.86
										7.27298	0.000244702					0.104	2.17	0.106	1.86
										7.28981	0.00032422					0.104	1.98	0.105	1.86
										7.30665	0.000372941					0.105	1.95	0.105	1.86
										7.32348	0.00029875					0.105	2.09	0.105	1.86
										7.34032	0.000128979					0.105	1.95	0.105	1.86
										7.35715	-0.000111098					0.105	2	0.104	1.86
										7.37399	-0.00025514					0.105	2.03	0.104	1.86
										7.39082	-0.00033759					0.106	1.98	0.104	1.86
										7.40766	-0.000386998					0.106	1.96	0.105	1.86
										7.42449	-0.000411188					0.106	2.07	0.104	1.86
										7.44132	-0.000376475					0.106	1.98	0.104	1.86
										7.45816	-0.000344095					0.107	2.03	0.104	1.86
										7.47499	-0.000333781					0.107	2.02	0.104	1.87
										7.49183	-0.000335891					0.107	1.92	0.104	1.87
										7.50866	-0.000317227					0.107	1.93	0.104	1.87
										7.5255	-0.000303957					0.107	1.99	0.104	1.87
										7.54233	-0.000300491					0.108	2	0.104	1.87
										7.55917	-0.000344947					0.108	2.02	0.103	1.87
										7.576	-0.000569497					0.108	1.98	0.104	1.87
										7.59284	-0.000690248					0.108	2	0.104	1.87
										7.60967	-0.00075371					0.108	1.97	0.104	1.87
										7.6265	-0.000789798					0.109	1.97	0.104	1.87
										7.64334	-0.000789563					0.109	1.96	0.103	1.87
										7.66017	-0.000652004					0.109	1.95	0.104	1.87
										7.67701	-0.000492837					0.109	1.9	0.103	1.87
										7.69384	-0.000352809					0.109	1.95	0.104	1.87
										7.71068	-0.000247975					0.11	1.93	0.103	1.87
										7.72751	-0.000172251					0.11	2.02	0.103	1.87
										7.74435	-0.000151849					0.11	2	0.103	1.87
										7.76118	-0.000174983					0.11	1.96	0.103	1.87
										7.77801	-0.000269417					0.11	1.82	0.102	1.87
										7.79485	-0.000537758					0.111	1.9	0.102	1.88
										7.81168	-0.000843272					0.111	1.98	0.103	1.88
										7.82852	-0.000985818					0.111	2	0.103	1.88
										7.84535	-0.000963656					0.111	1.91	0.102	1.88
										7.86219	-0.000965846					0.112	1.94	0.102	1.88
										7.87902	-0.00101116					0.112	1.88	0.102	1.88
										7.89586	-0.00113513					0.112	1.98	0.103	1.88
										7.91269	-0.0013269					0.112	2.04	0.102	1.88
										7.92953	-0.00132428					0.112	2.07	0.102	1.88
										7.94636	-0.00123138					0.113	1.86	0.102	1.88
										7.96319	-0.00116015					0.113	1.9	0.101	1.88
										7.98003	-0.001185					0.113	1.99	0.102	1.88
										7.99686	-0.00125951					0.113	1.9	0.101	1.88
										8.0137	-0.00117991					0.113	1.97	0.102	1.88
										8.03053	-0.0011343					0.114	1.88	0.101	1.89
										8.04737	-0.00114432					0.114	1.91	0.102	1.89
										8.0642	-0.00125149					0.114	1.96	0.101	1.89
										8.08104	-0.00140155					0.114	1.93	0.102	1.89
										8.09787	-0.00144504					0.114	1.89	0.101	1.89
										8.11471	-0.00145144					0.115	1.91	0.101	1.89
										8.13154	-0.00141925					0.115	1.89	0.101	1.89
										8.14838	-0.00138273					0.115	1.88	0.101	1.89
										8.16521	-0.00135665					0.115	1.85	0.1	1.89
										8.18205	-0.00134275					0.115	1.88	0.101	1.89
										8.19888	-0.00133342					0.116	1.9	0.1	1.89
										8.21571	-0.00128977					0.116	1.91	0.101	1.89
										8.23255	-0.00119684					0.116	1.98	0.1	1.89
										8.24938	-0.0011677					0.116	1.9	0.101	1.89
										8.26622	-0.00119895					0.117	1.99	0.1	1.89
										8.28305	-0.00129799					0.117	2.01	0.1	1.89
										8.29989	-0.00135483					0.117	1.91	0.101	1.9
										8.31672	-0.00134473					0.117	1.83	0.0999	1.9
										8.33356	-0.00134506					0.117	1.91	0.1	1.9
										8.35039	-0.00136492					0.118	2.03	0.0995	1.9
										8.36722	-0.00142401					0.118	1.94	0.0997	1.9
										8.38406	-0.00146809					0.118	1.93	0.0997	1.9
										8.40089	-0.00149641					0.118	1.97	0.1	1.9
										8.41773	-0.00150144					0.118	1.99	0.0994	1.9
										8.43456	-0.00129394					0.119	1.89	0.0996	1.9
										8.4514	-0.00113371					0.119	1.94	0.0992	1.9
										8.46823	-0.00104043					0.119	1.91	0.0997	1.9
										8.48507	-0.00100631					0.119	2.04	0.0994	1.9
										8.5019	-0.00108472					0.119	2.09	0.0993	1.9
										8.51874	-0.00123956					0.12	1.94	0.099	1.9
										8.53557	-0.00154153					0.12	2.1	0.0996	1.9
										8.5524	-0.00184481					0.12	1.96	0.0993	1.9
										8.56924	-0.00196219					0.12	1.99	0.0995	1.9
										8.58607	-0.00195861					0.12	1.84	0.0984	1.9
										8.60291	-0.00191361					0.121	1.96	0.099	1.9
										8.61974	-0.00184524					0.121	1.9	0.0984	1.9
										8.63658	-0.00174024					0.121	1.94	0.0987	1.9
										8.65341	-0.00166755					0.121	1.99	0.0982	1.9
										8.67025	-0.00162638					0.122	1.97	0.0985	1.91
										8.68708	-0.00162343					0.122	1.98	0.0991	1.91
										8.70392	-0.00170129					0.122	1.98	0.0978	1.91
										8.72075	-0.00188772					0.122	2.02	0.0985	1.91
										8.73758	-0.00190721					0.122	2.01	0.0983	1.91
										8.75442	-0.00183216					0.123	2.03	0.0985	1.91
										8.77125	-0.00176942					0.123	1.95	0.0976	1.91
										8.78809	-0.00175644					0.123	1.9	0.0977	1.91
										8.80492	-0.00176328					0.123	2	0.0978	1.91
										8.82176	-0.0016451					0.123	1.88	0.0979	1.91
										8.83859	-0.00155524					0.124	1.95	0.0974	1.91
										8.85543	-0.00150698					0.124	2.05	0.0993	1.91
										8.87226	-0.00148396					0.124	2.04	0.1	1.91
										8.8891	-0.00133516					0.124	1.89	0.101	1.91
										8.90593	-0.00122382					0.124	1.95	0.102	1.91
										8.92277	-0.00116091					0.125	1.97	0.102	1.91
										8.9396	-0.00114644					0.125	1.9	0.102	1.91
										8.95643	-0.00121795					0.125	1.83	0.103	1.91
										8.97327	-0.00119531					0.125	2.04	0.103	1.91
										8.9901	-0.00106719					0.126	1.93	0.104	1.91
										9.00694	-0.000939458					0.126	1.9	0.104	1.91
										9.02377	-0.000856556					0.126	1.92	0.104	1.91
										9.04061	-0.000821448					0.126	1.82	0.105	1.91
										9.05744	-0.000935161					0.126	1.87	0.104	1.91
										9.07428	-0.000999229					0.127	1.82	0.105	1.91
										9.09111	-0.00103102					0.127	1.86	0.105	1.91
										9.10795	-0.00113313					0.127	1.83	0.105	1.91
										9.12478	-0.00129287					0.127	1.93	0.106	1.91
										9.14161	-0.0014685					0.127	1.79	0.105	1.91
										9.15845	-0.0015044					0.128	1.76	0.106	1.91
										9.17528	-0.0015152					0.128	1.8	0.106	1.91
										9.19212	-0.00160931					0.128	2	0.107	1.91
										9.20895	-0.00176378					0.128	2.02	0.105	1.91
										9.22579	-0.00188563					0.128	1.91	0.103	1.91
										9.24262	-0.00178494					0.129	1.71	0.103	1.91
										9.25946	-0.00152137					0.129	1.82	0.102	1.91
										9.27629	-0.00132073					0.129	1.83	0.102	1.91
										9.29312	-0.00114473					0.129	1.92	0.101	1.91
										9.30996	-0.00100941					0.129	1.92	0.101	1.91
										9.3268	-0.000974753					0.13	1.88	0.101	1.91
										9.34363	-0.000985447					0.13	1.84	0.101	1.91
										9.36046	-0.000781736					0.13	1.96	0.101	1.91
										9.3773	-0.000620936					0.13	1.94	0.1	1.91
										9.39413	-0.000525438					0.131	1.88	0.1	1.9
										9.41097	-0.000481516					0.131	1.95	0.1	1.9
										9.4278	-0.000459755					0.131	1.81	0.0997	1.9
										9.44464	-0.000477095					0.131	1.77	0.0995	1.9
										9.46147	-0.000527046					0.131	1.88	0.0998	1.9
										9.47831	-0.00060637					0.132	1.73	0.0989	1.9
										9.49514	-0.00047942					0.132	1.78	0.0988	1.9
										9.51197	-0.000416315					0.132	1.89	0.0988	1.9
										9.52881	-0.00043819					0.132	1.74	0.099	1.9
										9.54564	-0.000554943					0.132	1.74	0.0982	1.9
										9.56248	-0.00063574					0.133	1.84	0.0984	1.9
										9.57931	-0.000673085					0.133	1.92	0.0988	1.9
										9.59615	-0.00069538					0.133	1.94	0.099	1.9
										9.61298	-0.000772137					0.133	1.7	0.098	1.9
										9.62982	-0.000885918					0.133	1.73	0.0987	1.9
										9.64665	-0.000951833					0.134	1.73	0.0977	1.9
										9.66349	-0.000933254					0.134	1.79	0.0976	1.9
										9.68032	-0.000856774					0.134	1.66	0.0976	1.89
										9.69716	-0.000760597					0.134	1.72	0.0971	1.89
										9.71399	-0.000696852					0.134	1.75	0.0981	1.89
										9.73082	-0.000747609					0.135	1.91	0.0982	1.89
										9.74766	-0.000867988					0.135	1.85	0.0977	1.89
										9.76449	-0.000877612					0.135	1.85	0.0971	1.89
										9.78133	-0.000741909					0.135	1.64	0.0969	1.89
										9.79816	-0.000602328					0.136	1.75	0.0966	1.89
										9.815	-0.000503345					0.136	1.8	0.0976	1.89
										9.83183	-0.000442329					0.136	1.71	0.097	1.89
										9.84867	-0.000406993					0.136	1.61	0.0966	1.89
										9.8655	-0.000415393					0.136	1.77	0.0964	1.88
										9.88233	-0.000610703					0.137	1.83	0.0969	1.88
										9.89917	-0.000732024					0.137	1.88	0.0968	1.88
										9.916	-0.000690514					0.137	1.8	0.0969	1.88
										9.93284	-0.000559981					0.137	1.73	0.0965	1.88
										9.94967	-0.000415252					0.137	1.76	0.0968	1.88
										9.96651	-0.000304278					0.138	1.76	0.096	1.88
										9.98334	-0.000304062					0.138	1.67	0.0959	1.88
										10.0002	-0.000375561					0.138	1.71	0.0955	1.87
										10.017	-0.000375802					0.138	1.8	0.0963	1.87
										10.0338	-0.000189134					0.138	1.74	0.0962	1.87
										10.0507	-3.41e-05					0.139	1.7	0.0956	1.87
										10.0675	5.21e-05					0.139	1.63	0.0954	1.87
										10.0844	9.05e-05					0.139	1.54	0.0947	1.87
										10.1012	7.37e-05					0.139	1.75	0.0956	1.87
										10.118	-1.95e-05					0.139	1.84	0.0957	1.86
										10.1349	-5.48e-05					0.14	1.76	0.0962	1.86
										10.1517	-6.36e-05					0.14	1.81	0.0951	1.86
										10.1685	-8.43e-05					0.14	1.73	0.0955	1.86
										10.1854	-0.000123897					0.14	1.71	0.095	1.86
										10.2022	-0.000239697					0.141	1.72	0.0953	1.86
										10.219	-0.000350115					0.141	1.74	0.0949	1.85
										10.2359	-0.000345089					0.141	1.65	0.095	1.85
										10.2527	-0.000299598					0.141	1.64	0.0947	1.85
										10.2695	-0.000334747					0.141	1.64	0.0946	1.85
										10.2864	-0.00043511					0.142	1.67	0.0938	1.85
										10.3032	-0.000559395					0.142	1.68	0.095	1.84
										10.32	-0.000643019					0.142	1.71	0.0944	1.84
										10.3369	-0.000697534					0.142	1.62	0.095	1.84
										10.3537	-0.000738688					0.142	1.68	0.0939	1.84
										10.3705	-0.00079703					0.143	1.7	0.0939	1.84
										10.3874	-0.000798984					0.143	1.78	0.0946	1.83
										10.4042	-0.00079433					0.143	1.76	0.094	1.83
										10.421	-0.000873532					0.143	1.65	0.0945	1.83
										10.4379	-0.00102279					0.143	1.72	0.0941	1.83
										10.4547	-0.00123513					0.144	1.8	0.0948	1.83
										10.4715	-0.00128223					0.144	1.74	0.0944	1.82
										10.4884	-0.00123781					0.144	1.69	0.094	1.82
										10.5052	-0.00114423					0.144	1.67	0.0936	1.82
										10.5221	-0.00101417					0.144	1.65	0.0943	1.82
										10.5389	-0.000910447					0.145	1.57	0.0938	1.81
										10.5557	-0.000890889					0.145	1.66	0.0947	1.81
										10.5725	-0.000932483					0.145	1.68	0.0937	1.81
										10.5894	-0.00100477					0.145	1.64	0.0946	1.81
										10.6062	-0.00110187					0.146	1.65	0.0943	1.8
										10.6231	-0.00127986					0.146	1.71	0.095	1.8
										10.6399	-0.00149047					0.146	1.62	0.0942	1.8
										10.6567	-0.00158237					0.146	1.76	0.0952	1.8
										10.6736	-0.0016065					0.146	1.56	0.0943	1.79
										10.6904	-0.00159149					0.147	1.58	0.0946	1.79
										10.7072	-0.00153084					0.147	1.7	0.094	1.79
										10.7241	-0.00146479					0.147	1.65	0.0947	1.79
										10.7409	-0.00141551					0.147	1.59	0.0949	1.78
										10.7577	-0.00138665					0.147	1.51	0.0938	1.78
										10.7746	-0.00138818					0.148	1.52	0.0945	1.78
										10.7914	-0.00155283					0.148	1.49	0.0936	1.77
										10.8082	-0.00172835					0.148	1.58	0.095	1.77
										10.8251	-0.00177768					0.148	1.66	0.0949	1.77
										10.8419	-0.00173123					0.148	1.62	0.0949	1.76
										10.8587	-0.00166506					0.149	1.57	0.0941	1.76
										10.8756	-0.00168081					0.149	1.54	0.0945	1.76
										10.8924	-0.00176383					0.149	1.59	0.0945	1.76
										10.9092	-0.00188216					0.149	1.58	0.0949	1.75
										10.9261	-0.00181609					0.149	1.57	0.0936	1.75
										10.9429	-0.00172505					0.15	1.51	0.0943	1.75
										10.9597	-0.00167227					0.15	1.52	0.0943	1.74
										10.9766	-0.00166379					0.15	1.48	0.0943	1.74
										10.9934	-0.00180471					0.15	1.69	0.0939	1.74
										11.0102	-0.00187123					0.151	1.63	0.0944	1.73
										11.0271	-0.00190168					0.151	1.54	0.0941	1.73
										11.0439	-0.00191966					0.151	1.55	0.094	1.73
										11.0608	-0.00193626					0.151	1.6	0.0941	1.72
										11.0776	-0.00199915					0.151	1.6	0.0939	1.72
										11.0944	-0.0020334					0.152	1.67	0.0946	1.72
										11.1113	-0.00205345					0.152	1.64	0.0944	1.71
										11.1281	-0.00208568					0.152	1.55	0.0944	1.71
										11.1449	-0.00212696					0.152	1.51	0.0944	1.7
										11.1618	-0.00215875					0.152	1.62	0.095	1.7
										11.1786	-0.0021869					0.153	1.59	0.0939	1.7
										11.1954	-0.00224891					0.153	1.62	0.0943	1.69
										11.2123	-0.00225569					0.153	1.58	0.0935	1.69
										11.2291	-0.00216234					0.153	1.45	0.0943	1.69
										11.2459	-0.00208374					0.153	1.43	0.0938	1.68
										11.2628	-0.00202457					0.154	1.48	0.0941	1.68
										11.2796	-0.00193963					0.154	1.51	0.0938	1.67
										11.2964	-0.00187257					0.154	1.41	0.094	1.67
										11.3133	-0.00183611					0.154	1.36	0.0937	1.67
										11.3301	-0.00182041					0.154	1.46	0.0941	1.66
										11.3469	-0.00181422					0.155	1.54	0.0933	1.66
										11.3638	-0.00180031					0.155	1.48	0.0941	1.66
										11.3806	-0.00178902					0.155	1.52	0.0939	1.65
										11.3974	-0.00179237					0.155	1.54	0.0945	1.65
										11.4143	-0.0018079					0.156	1.43	0.094	1.64
										11.4311	-0.00184745					0.156	1.48	0.0935	1.64
										11.448	-0.00194085					0.156	1.42	0.0936	1.63
										11.4648	-0.00198291					0.156	1.46	0.0937	1.63
										11.4816	-0.00195876					0.156	1.49	0.0941	1.63
										11.4985	-0.00194074					0.157	1.49	0.0937	1.62
										11.5153	-0.00192706					0.157	1.35	0.0939	1.62
										11.5321	-0.00184949					0.157	1.29	0.0933	1.61
										11.549	-0.00181356					0.157	1.32	0.0933	1.61
										11.5658	-0.00182198					0.157	1.39	0.0928	1.61
										11.5826	-0.00187626					0.158	1.42	0.094	1.6
										11.5995	-0.0018968					0.158	1.35	0.0931	1.6
										11.6163	-0.0018818					0.158	1.41	0.0937	1.59
										11.6331	-0.00181539					0.158	1.42	0.0934	1.59
										11.65	-0.00174451					0.158	1.53	0.094	1.58
										11.6668	-0.00167922					0.159	1.39	0.0934	1.58
										11.6836	-0.00164294					0.159	1.42	0.0936	1.57
										11.7005	-0.00163377					0.159	1.37	0.0929	1.57
										11.7173	-0.00167638					0.159	1.43	0.0931	1.57
										11.7341	-0.00164984					0.159	1.32	0.0926	1.56
										11.751	-0.00153801					0.16	1.46	0.0931	1.56
										11.7678	-0.00141237					0.16	1.46	0.0932	1.55
										11.7846	-0.00130842					0.16	1.47	0.0926	1.55
										11.8015	-0.00122152					0.16	1.41	0.0931	1.54
										11.8183	-0.00116485					0.161	1.5	0.0926	1.54
										11.8351	-0.0011305					0.161	1.27	0.0927	1.53
										11.852	-0.00109327					0.161	1.24	0.0919	1.53
										11.8688	-0.000888039					0.161	1.33	0.0929	1.52
										11.8857	-0.000754643					0.161	1.23	0.0922	1.52
										11.9025	-0.000703246					0.162	1.33	0.0927	1.51
										11.9193	-0.000715601					0.162	1.43	0.0923	1.51
										11.9361	-0.000676428					0.162	1.29	0.0924	1.51
										11.953	-0.000609524					0.162	1.34	0.0922	1.5
										11.9698	-0.000556389					0.162	1.36	0.0926	1.5
										11.9866	-0.000529372					0.163	1.23	0.0921	1.49
										12.0035	-0.000521137					0.163	1.35	0.0932	1.49
										12.0203	-0.000503329					0.163	1.27	0.0919	1.48
										12.0372	-0.000254552					0.163	1.29	0.0925	1.48
										12.054	-2.35e-05					0.163	1.39	0.0924	1.47
										12.0708	0.000144303					0.164	1.36	0.0925	1.47
										12.0877	0.000271212					0.164	1.4	0.0922	1.46
										12.1045	0.000378798					0.164	1.37	0.0926	1.46
										12.1213	0.000448078					0.164	1.25	0.0924	1.45
										12.1382	0.000410373					0.164	1.14	0.0913	1.45
										12.155	0.000299206					0.165	1.24	0.0921	1.44
										12.1718	0.000209256					0.165	1.21	0.0917	1.44
										12.1887	0.00024405					0.165	1.22	0.0923	1.43
										12.2055	0.000301738					0.165	1.19	0.0917	1.43
										12.2223	0.00042292					0.166	1.3	0.0923	1.42
										12.2392	0.000548889					0.166	1.37	0.0917	1.42
										12.256	0.000678379					0.166	1.32	0.0922	1.41
										12.2728	0.000877352					0.166	1.32	0.0919	1.41
										12.2897	0.00102411					0.166	1.34	0.0927	1.4
										12.3065	0.00111438					0.167	1.32	0.0921	1.4
										12.3233	0.00118383					0.167	1.3	0.0924	1.39
										12.3402	0.00136168					0.167	1.27	0.0914	1.39
										12.357	0.00146167					0.167	1.39	0.0923	1.38
										12.3738	0.00148159					0.167	1.3	0.0916	1.38
										12.3907	0.00141214					0.168	1.28	0.0921	1.37
										12.4075	0.00124207					0.168	1.19	0.0918	1.37
										12.4244	0.00121024					0.168	1.19	0.0932	1.36
										12.4412	0.00125207					0.168	1.15	0.0938	1.36
										12.458	0.00132674					0.168	1.38	0.0955	1.35
										12.4749	0.00138607					0.169	1.41	0.0965	1.35
										12.4917	0.00144821					0.169	1.33	0.0964	1.34
										12.5085	0.00151617					0.169	1.14	0.0971	1.34
										12.5254	0.00160742					0.169	1.24	0.0978	1.33
										12.5422	0.001807					0.169	1.16	0.098	1.33
										12.559	0.00199165					0.17	1.21	0.0978	1.32
										12.5759	0.00212192					0.17	1.27	0.0994	1.32
										12.5927	0.00223212					0.17	1.28	0.099	1.31
										12.6095	0.0024784					0.17	1.37	0.1	1.31
										12.6264	0.0026356					0.171	1.12	0.0996	1.3
										12.6432	0.00270029					0.171	1.12	0.1	1.3
										12.66	0.00267931					0.171	1.31	0.101	1.29
										12.6769	0.00263582					0.171	1.16	0.101	1.29
										12.6937	0.00258177					0.171	1.07	0.101	1.28
										12.7105	0.00250312					0.172	1.04	0.101	1.28
										12.7274	0.0024899					0.172	1.21	0.102	1.27
										12.7442	0.00252396					0.172	1.21	0.102	1.27
										12.761	0.0025613					0.172	1.23	0.101	1.27
										12.7779	0.002601					0.172	1.14	0.0999	1.26
										12.7947	0.00267856					0.173	1.23	0.0989	1.26
										12.8116	0.00272245					0.173	1.2	0.0984	1.25
										12.8284	0.00273008					0.173	1.18	0.0987	1.25
										12.8452	0.00267039					0.173	1.25	0.0975	1.24
										12.862	0.0025466					0.173	1.18	0.098	1.24
										12.8789	0.00243452					0.174	1.19	0.0976	1.23
										12.8957	0.00234911					0.174	1.17	0.0975	1.23
										12.9125	0.00236794					0.174	1.22	0.097	1.22
										12.9294	0.0023951					0.174	1.1	0.0967	1.22
										12.9462	0.00240105					0.174	1.24	0.0967	1.21
										12.9631	0.00240226					0.175	1.18	0.0968	1.21
										12.9799	0.00249261					0.175	1.3	0.0967	1.2
										12.9967	0.00258079					0.175	1.25	0.0968	1.2
										13.0136	0.00267125					0.175	1.15	0.0963	1.19
										13.0304	0.00273792					0.176	1.1	0.0968	1.19
										13.0472	0.00272338					0.176	1.15	0.0963	1.18
										13.0641	0.00265077					0.176	1.12	0.0968	1.18
										13.0809	0.00255627					0.176	1.15	0.0966	1.18
										13.0977	0.00240829					0.176	1.14	0.0969	1.17
										13.1146	0.00257276					0.177	1.07	0.0962	1.17
										13.1314	0.00271882					0.177	1.14	0.0965	1.16
										13.1482	0.00279871					0.177	1.11	0.0967	1.16
										13.1651	0.00275602					0.177	1.16	0.0967	1.15
										13.1819	0.00254554					0.177	1.09	0.0964	1.15
										13.1987	0.00249108					0.178	1.1	0.0962	1.14
										13.2156	0.00251413					0.178	1.12	0.0968	1.14
										13.2324	0.00253128					0.178	1.24	0.097	1.13
										13.2492	0.00253531					0.178	1.07	0.0967	1.13
										13.2661	0.00248568					0.178	1.05	0.096	1.13
										13.2829	0.00217462					0.179	1.16	0.097	1.12
										13.2997	0.00179285					0.179	1.11	0.0967	1.12
										13.3166	0.0015511					0.179	1.11	0.097	1.11
										13.3334	0.00147279					0.179	1.08	0.0962	1.11
										13.3503	0.00144574					0.179	1.13	0.0966	1.1
										13.3671	0.00136236					0.18	1.12	0.0965	1.1
										13.3839	0.00124109					0.18	1.21	0.097	1.1
										13.4008	0.00118838					0.18	1.21	0.0967	1.09
										13.4176	0.00116594					0.18	1.05	0.0971	1.09
										13.4344	0.00113624					0.181	1.08	0.0964	1.08
										13.4513	0.00109553					0.181	1.04	0.097	1.08
										13.4681	0.0010305					0.181	1.12	0.0964	1.07
										13.4849	0.00103183					0.181	1.1	0.0964	1.07
										13.5018	0.00105108					0.181	1.05	0.0966	1.07
										13.5186	0.00103845					0.182	1.05	0.0962	1.06
										13.5354	0.000995974					0.182	1.07	0.0962	1.06
										13.5523	0.000890836					0.182	0.947	0.0958	1.05
										13.5691	0.000680163					0.182	0.973	0.0965	1.05
										13.5859	0.000476256					0.182	1.09	0.0966	1.05
										13.6028	0.000356249					0.183	1.02	0.0964	1.04
										13.6196	0.000278831					0.183	1.07	0.0963	1.04
										13.6364	0.000236477					0.183	1.09	0.0967	1.03
										13.6533	0.000320897					0.183	1.06	0.0962	1.03
										13.6701	0.000390334					0.183	1.11	0.0974	1.03
										13.6869	0.000415938					0.184	1.09	0.0962	1.02
										13.7038	0.000410367					0.184	1.15	0.0969	1.02
										13.7206	0.000362222					0.184	1.16	0.0963	1.01
										13.7375	0.000221412					0.184	1.13	0.0967	1.01
										13.7543	0.000105739					0.185	1.06	0.0968	1.01
										13.7711	1.76e-05					0.185	0.907	0.0964	1
										13.788	-9.99e-05					0.185	0.955	0.096	1
										13.8048	-0.000304715					0.185	0.839	0.0963	0.996
										13.8216	-0.000455324					0.185	0.913	0.0961	0.993
										13.8385	-0.000556418					0.186	1.05	0.0966	0.989
										13.8553	-0.000657411					0.186	0.963	0.0963	0.986
										13.8721	-0.000672415					0.186	1.13	0.0968	0.982
										13.889	-0.000681736					0.186	0.98	0.0966	0.979
										13.9058	-0.000701348					0.186	0.987	0.096	0.975
										13.9226	-0.000752976					0.187	0.95	0.0963	0.972
										13.9395	-0.000820069					0.187	0.986	0.0958	0.968
										13.9563	-0.000853066					0.187	1.11	0.0968	0.965
										13.9731	-0.000879101					0.187	1.03	0.0963	0.961
										13.99	-0.0010162					0.187	0.948	0.0961	0.958
										14.0068	-0.00122518					0.188	0.879	0.0953	0.955
										14.0236	-0.00133227					0.188	0.856	0.0961	0.951
										14.0405	-0.00135074					0.188	1.09	0.0963	0.948
										14.0573	-0.00134322					0.188	1.11	0.0963	0.945
										14.0741	-0.00132237					0.188	1.03	0.0959	0.941
										14.091	-0.0012739					0.189	1.02	0.0965	0.938
										14.1078	-0.00123764					0.189	0.9	0.0953	0.935
										14.1246	-0.00124894					0.189	1.02	0.0961	0.932
										14.1415	-0.00129272					0.189	1.05	0.0954	0.929
										14.1583	-0.00133178					0.19	1.07	0.0964	0.926
										14.1752	-0.00136932					0.19	1.01	0.0959	0.923
										14.192	-0.00144759					0.19	1.08	0.0957	0.92
										14.2088	-0.00145644					0.19	0.786	0.0954	0.916
										14.2256	-0.00137849					0.19	0.833	0.0949	0.913
										14.2425	-0.00129871					0.191	0.976	0.0958	0.91
										14.2593	-0.0013239					0.191	1.01	0.0954	0.908
										14.2761	-0.00141639					0.191	1	0.0965	0.905
										14.293	-0.00142499					0.191	0.97	0.0956	0.902
										14.3098	-0.00139019					0.191	0.886	0.0957	0.899
										14.3267	-0.00133061					0.192	0.941	0.0956	0.896
										14.3435	-0.00122511					0.192	0.927	0.0957	0.893
										14.3603	-0.00109817					0.192	0.952	0.0953	0.89
										14.3772	-0.00101733					0.192	1.02	0.0959	0.888
										14.394	-0.000976017					0.192	0.973	0.0955	0.885
										14.4108	-0.000977079					0.193	1.13	0.0967	0.882
										14.4277	-0.00106214					0.193	1.03	0.0959	0.88
										14.4445	-0.00121717					0.193	1.04	0.0963	0.877
										14.4613	-0.00134101					0.193	0.944	0.0951	0.874
										14.4782	-0.00143533					0.193	0.948	0.0959	0.872
										14.495	-0.00151943					0.194	0.917	0.0954	0.869
										14.5118	-0.00144526					0.194	0.908	0.096	0.866
										14.5287	-0.00140148					0.194	1.06	0.0962	0.864
										14.5455	-0.00140843					0.194	1.07	0.0958	0.861
										14.5623	-0.00148963					0.195	1.04	0.0965	0.859
										14.5792	-0.00157446					0.195	1.06	0.096	0.856
										14.596	-0.00167597					0.195	1.05	0.0965	0.854
										14.6128	-0.00168578					0.195	0.986	0.0954	0.852
										14.6297	-0.00159913					0.195	0.874	0.0961	0.849
										14.6465	-0.00148483					0.196	0.986	0.0963	0.847
										14.6633	-0.00142812					0.196	0.896	0.0961	0.844
										14.6802	-0.00142335					0.196	0.903	0.0956	0.842
										14.697	-0.00148258					0.196	0.99	0.0962	0.84
										14.7139	-0.0014766					0.196	0.682	0.0954	0.838
										14.7307	-0.00141895					0.197	0.776	0.0958	0.835
										14.7475	-0.00131627					0.197	0.888	0.0955	0.833
										14.7644	-0.00123018					0.197	0.803	0.0963	0.831
										14.7812	-0.00122265					0.197	0.872	0.0956	0.829
										14.798	-0.0012678					0.197	0.834	0.0964	0.826
										14.8149	-0.00125485					0.198	0.78	0.0953	0.824
										14.8317	-0.00090542					0.198	0.788	0.0961	0.822
										14.8485	-0.000611826					0.198	0.872	0.0959	0.82
										14.8654	-0.000405847					0.198	0.911	0.0961	0.818
										14.8822	-0.000248222					0.198	0.911	0.0963	0.816
										14.899	-0.000159692					0.199	0.907	0.096	0.814
										14.9159	-0.000125828					0.199	0.849	0.0965	0.812
										14.9327	-0.000174328					0.199	0.841	0.0955	0.81
										14.9495	-0.000279729					0.199	0.891	0.0965	0.808
										14.9664	-0.000472999					0.2	0.834	0.0959	0.806
										14.9832	-0.000595296					0.2	0.848	0.0957	0.804
										15	-0.000565857					0.2	0.741	0.0956	0.802
										15.0169	-0.000484126					0.2	0.796	0.0959	0.8
										15.0337	-0.000425893					0.2	0.817	0.0958	0.798
										15.0505	-0.000371913					0.201	0.658	0.0964	0.796
										15.0674	-0.000168427					0.201	0.773	0.0955	0.794
										15.0842	-8.85e-06					0.201	0.869	0.0968	0.792
										15.1011	8.8e-05					0.201	0.872	0.0959	0.791
										15.1179	0.000143106					0.201	0.915	0.0968	0.789
										15.1347	0.000151498					0.202	0.95	0.0964	0.787
										15.1516	8.91e-05					0.202	1.01	0.0967	0.785
										15.1684	-4.39e-05					0.202	0.917	0.0962	0.783
										15.1852	-6.83e-05					0.202	0.852	0.0959	0.782
										15.202	-6.52e-05					0.202	0.832	0.0955	0.78
										15.2189	-6.06e-05					0.203	0.759	0.0961	0.778
										15.2357	-5.05e-05					0.203	0.826	0.0962	0.776
										15.2526	1.35e-05					0.203	0.933	0.0965	0.775
										15.2694	0.000153419					0.203	0.973	0.0964	0.773
										15.2862	0.000364956					0.203	0.854	0.0963	0.771
										15.3031	0.000502777					0.204	0.815	0.0967	0.77
										15.3199	0.000572862					0.204	0.932	0.0963	0.768
										15.3367	0.000594038					0.204	0.878	0.0966	0.767
										15.3536	0.000640539					0.204	0.985	0.0962	0.765
										15.3704	0.000669922					0.205	0.932	0.097	0.763
										15.3872	0.000674906					0.205	0.943	0.0963	0.762
										15.4041	0.000615997					0.205	0.87	0.0967	0.76
										15.4209	0.000621229					0.205	0.748	0.0957	0.759
										15.4377	0.00070222					0.205	0.758	0.0966	0.757
										15.4546	0.00075992					0.206	0.852	0.0961	0.756
										15.4714	0.000787272					0.206	0.868	0.0966	0.754
										15.4882	0.000759678					0.206	0.868	0.0962	0.753
										15.5051	0.000651473					0.206	0.868	0.0965	0.751
										15.5219	0.000551852					0.206	0.724	0.0961	0.75
										15.5388	0.000466136					0.207	0.714	0.0969	0.748
										15.5556	0.000375273					0.207	0.716	0.0956	0.747
										15.5724	0.000380763					0.207	0.801	0.0967	0.745
										15.5892	0.000410657					0.207	0.728	0.0964	0.744
										15.6061	0.000408799					0.207	0.855	0.096	0.743
										15.6229	0.000383009					0.208	0.827	0.0963	0.741
										15.6397	0.000367429					0.208	0.823	0.0963	0.74
										15.6566	0.000407749					0.208	0.805	0.0967	0.738
										15.6734	0.000432594					0.208	0.764	0.0962	0.737
										15.6903	0.000435287					0.208	0.916	0.0971	0.736
										15.7071	0.000396612					0.209	0.962	0.0963	0.734
										15.7239	0.000309092					0.209	0.787	0.097	0.733
										15.7408	0.000290285					0.209	0.809	0.0964	0.732
										15.7576	0.000383081					0.209	0.812	0.0963	0.73
										15.7744	0.000497434					0.21	0.826	0.0961	0.729
										15.7913	0.000578639					0.21	0.785	0.0965	0.728
										15.8081	0.00064655					0.21	0.887	0.0966	0.726
										15.8249	0.000690948					0.21	0.798	0.0971	0.725
										15.8418	0.000713098					0.21	0.682	0.0955	0.724
										15.8586	0.000715046					0.211	0.722	0.0965	0.723
										15.8754	0.000666907					0.211	0.673	0.0961	0.721
										15.8923	0.000723666					0.211	0.737	0.0966	0.72
										15.9091	0.000835152					0.211	0.829	0.0963	0.719
										15.9259	0.000935184					0.211	0.778	0.096	0.718
										15.9428	0.00102279					0.212	0.798	0.0967	0.716
										15.9596	0.00111354					0.212	0.874	0.0953	0.715
										15.9764	0.00118296					0.212	0.773	0.0964	0.714
										15.9933	0.00122623					0.212	0.876	0.0977	0.713
										16.0101	0.00125081					0.212	0.708	0.0999	0.711
										16.0269	0.00125312					0.213	0.852	0.101	0.71
										16.0438	0.00123783					0.213	0.779	0.102	0.709
										16.0606	0.00119357					0.213	0.746	0.102	0.708
										16.0774	0.00114851					0.213	0.854	0.103	0.707
										16.0943	0.00118714					0.213	0.833	0.104	0.705
										16.1111	0.00130767					0.214	0.714	0.105	0.704
										16.1279	0.00143558					0.214	0.685	0.104	0.703
										16.1448	0.00155399					0.214	0.679	0.106	0.702
										16.1616	0.0016103					0.214	0.667	0.106	0.701
										16.1785	0.00161526					0.215	0.735	0.107	0.7
										16.1953	0.00156302					0.215	0.841	0.108	0.698
										16.2121	0.00154497					0.215	0.808	0.109	0.697
										16.229	0.00153733					0.215	0.712	0.109	0.696
										16.2458	0.00152134					0.215	0.697	0.108	0.695
										16.2626	0.00150951					0.216	0.822	0.11	0.694
										16.2795	0.00159532					0.216	0.763	0.109	0.693
										16.2963	0.00167395					0.216	0.775	0.111	0.691
										16.3131	0.00173741					0.216	0.707	0.111	0.69
										16.33	0.00182355					0.216	0.703	0.111	0.689
										16.3468	0.00189611					0.217	0.671	0.108	0.688
										16.3636	0.00191083					0.217	0.62	0.107	0.687
										16.3805	0.00188376					0.217	0.746	0.106	0.686
										16.3973	0.00184306					0.217	0.935	0.106	0.685
										16.4141	0.0017961					0.217	0.73	0.104	0.684
										16.431	0.0017524					0.218	0.873	0.105	0.682
										16.4478	0.0017999					0.218	0.805	0.103	0.681
										16.4646	0.00211733					0.218	0.74	0.104	0.68
										16.4815	0.00251134					0.218	0.705	0.103	0.679
										16.4983	0.00277295					0.218	0.614	0.103	0.678
										16.5151	0.00292123					0.219	0.719	0.102	0.677
										16.532	0.00293529					0.219	0.782	0.102	0.676
										16.5488	0.0026854					0.219	0.7	0.102	0.675
										16.5657	0.00243439					0.219	0.685	0.102	0.674
										16.5825	0.00235239					0.22	0.749	0.102	0.673
										16.5993	0.00241445					0.22	0.74	0.102	0.671
										16.6162	0.00252084					0.22	0.626	0.101	0.67
										16.633	0.00273007					0.22	0.761	0.101	0.669
										16.6498	0.00288846					0.22	0.705	0.101	0.668
										16.6667	0.00295505					0.221	0.786	0.101	0.667
										16.6835	0.00295522					0.221	0.815	0.101	0.666
										16.7003	0.00287811					0.221	0.663	0.1	0.665
										16.7172	0.00272178					0.221	0.783	0.101	0.664
										16.734	0.00257415					0.221	0.791	0.1	0.663
										16.7508	0.0024387					0.222	0.744	0.101	0.662
										16.7677	0.00238879					0.222	0.788	0.1	0.661
										16.7845	0.00232904					0.222	0.721	0.101	0.66
										16.8013	0.00225689					0.222	0.724	0.0999	0.659
										16.8182	0.00224339					0.222	0.772	0.101	0.657
										16.835	0.00228799					0.223	0.772	0.1	0.656
										16.8518	0.00232574					0.223	0.821	0.0999	0.655
										16.8687	0.00234055					0.223	0.675	0.0995	0.654
										16.8855	0.0023414					0.223	0.658	0.0992	0.653
										16.9023	0.0023488					0.223	0.851	0.0998	0.652
										16.9192	0.0023269					0.224	0.792	0.1	0.651
										16.936	0.00226591					0.224	0.787	0.099	0.65
										16.9529	0.00205764					0.224	0.773	0.0999	0.649
										16.9697	0.00187821					0.224	0.56	0.0991	0.648
										16.9865	0.00165919					0.225	0.665	0.0988	0.647
										17.0034	0.00157438					0.225	0.655	0.0997	0.646
										17.0202	0.00153596					0.225	0.64	0.0984	0.645
										17.037	0.00149671					0.225	0.625	0.0998	0.644
										17.0539	0.00145509					0.225	0.735	0.0987	0.643
										17.0707	0.00142419					0.226	0.623	0.0993	0.641
										17.0875	0.00140036					0.226	0.618	0.0993	0.64
										17.1044	0.0013781					0.226	0.724	0.0994	0.639
										17.1212	0.00145805					0.226	0.714	0.0991	0.638
										17.138	0.00154632					0.226	0.66	0.0988	0.637
										17.1549	0.00158024					0.227	0.68	0.0993	0.636
										17.1717	0.00157009					0.227	0.637	0.0994	0.635
										17.1885	0.00150466					0.227	0.623	0.0987	0.634
										17.2054	0.00137194					0.227	0.731	0.0998	0.633
										17.2222	0.00125527					0.227	0.824	0.0992	0.632
										17.239	0.00109713					0.228	0.74	0.0996	0.631
										17.2559	0.00104408					0.228	0.496	0.0985	0.63
										17.2727	0.00101806					0.228	0.586	0.0992	0.629
										17.2895	0.000952347					0.228	0.61	0.0991	0.628
										17.3064	0.000859715					0.228	0.616	0.0993	0.627
										17.3232	0.000798482					0.229	0.624	0.0991	0.626
										17.34	0.000751291					0.229	0.636	0.0987	0.625
										17.3569	0.00071514					0.229	0.614	0.0994	0.624
										17.3737	0.000724988					0.229	0.645	0.0986	0.623
										17.3906	0.000718805					0.23	0.663	0.0995	0.622
										17.4074	0.000690528					0.23	0.658	0.0987	0.62
										17.4242	0.000628321					0.23	0.759	0.0994	0.619
										17.4411	0.000633406					0.23	0.797	0.0991	0.618
										17.4579	0.000609615					0.23	0.602	0.0987	0.617
										17.4747	0.000549171					0.231	0.646	0.0984	0.616
										17.4916	0.000424498					0.231	0.708	0.0993	0.615
										17.5084	0.000235964					0.231	0.677	0.0988	0.614
										17.5252	0.000242531					0.231	0.668	0.0989	0.613
										17.5421	0.000332589					0.231	0.766	0.0983	0.612
										17.5589	0.000381346					0.232	0.774	0.0991	0.611
										17.5757	0.000382428					0.232	0.67	0.0987	0.61
										17.5926	0.000273844					0.232	0.673	0.0995	0.609
										17.6094	9.36e-05					0.232	0.881	0.0995	0.608
										17.6262	-4.23e-05					0.232	0.784	0.0988	0.607
										17.6431	-0.000187318					0.233	0.58	0.0991	0.606
										17.6599	-0.000222966					0.233	0.614	0.0985	0.605
										17.6767	-0.000176404					0.233	0.712	0.0994	0.604
										17.6936	-0.000110949					0.233	0.642	0.0991	0.603
										17.7104	-6.63e-05					0.233	0.511	0.0985	0.602
										17.7272	-5.21e-05					0.234	0.62	0.0986	0.601
										17.7441	-5.47e-05					0.234	0.708	0.0984	0.6
										17.7609	-3.32e-05					0.234	0.708	0.0988	0.599
										17.7777	-1.37e-05					0.234	0.662	0.0991	0.598
										17.7946	-7.86e-05					0.235	0.575	0.0987	0.597
										17.8114	-0.000202565					0.235	0.755	0.0993	0.596
										17.8283	-0.000302158					0.235	0.708	0.0982	0.595
										17.8451	-0.000375473					0.235	0.618	0.0986	0.594
										17.8619	-0.000422522					0.235	0.704	0.0982	0.593
										17.8788	-0.000440517					0.236	0.649	0.0987	0.592
										17.8956	-0.00045433					0.236	0.708	0.0992	0.591
										17.9124	-0.000481585					0.236	0.747	0.0984	0.59
										17.9292	-0.00063695					0.236	0.619	0.0987	0.589
										17.9461	-0.000836545					0.236	0.683	0.0989	0.588
										17.9629	-0.000885792					0.237	0.742	0.099	0.587
										17.9798	-0.000838155					0.237	0.515	0.0981	0.586
										17.9966	-0.000768016					0.237	0.486	0.0982	0.586
										18.0134	-0.000675673					0.237	0.505	0.0989	0.585
										18.0303	-0.000458188					0.237	0.487	0.0987	0.584
										18.0471	-0.000336739					0.238	0.695	0.0983	0.583
										18.0639	-0.00031656					0.238	0.628	0.0984	0.582
										18.0808	-0.000453531					0.238	0.662	0.0983	0.581
										18.0976	-0.00075921					0.238	0.796	0.0995	0.58
										18.1144	-0.000764381					0.238	0.584	0.0985	0.579
										18.1313	-0.000466517					0.239	0.556	0.0986	0.578
										18.1481	-0.000230866					0.239	0.593	0.0983	0.577
										18.1649	-9.6e-05					0.239	0.619	0.0984	0.576
										18.1818	-2.79e-05					0.239	0.622	0.0983	0.575
										18.1986	-1.55e-05					0.24	0.666	0.0986	0.574
										18.2154	2.37e-06					0.24	0.667	0.0977	0.573
										18.2323	1.6e-05					0.24	0.641	0.0986	0.572
										18.2491	-4.27e-05					0.24	0.634	0.0981	0.572
										18.2659	-0.000165363					0.24	0.683	0.0985	0.571
										18.2828	-0.000393234					0.241	0.628	0.0974	0.57
										18.2996	-0.000622157					0.241	0.672	0.0981	0.569
										18.3164	-0.000687485					0.241	0.546	0.0972	0.568
										18.3333	-0.000685252					0.241	0.611	0.0974	0.567
										18.3501	-0.000567451					0.241	0.643	0.0981	0.566
										18.3669	-0.000420092					0.242	0.609	0.0976	0.565
										18.3838	-0.000330028					0.242	0.474	0.0974	0.564
										18.4006	-0.000287687					0.242	0.558	0.0967	0.564
										18.4175	-0.000284045					0.242	0.561	0.0973	0.563
										18.4343	-0.000303076					0.242	0.581	0.0969	0.562
										18.4511	-0.000343391					0.243	0.637	0.0979	0.561
										18.468	-0.00037635					0.243	0.589	0.0969	0.56
										18.4848	-0.000344232					0.243	0.736	0.0981	0.559
										18.5016	-0.00028724					0.243	0.635	0.0972	0.558
										18.5185	-0.000238869					0.244	0.635	0.0977	0.558
										18.5353	-0.000215659					0.244	0.624	0.0975	0.557
										18.5521	-0.000208873					0.244	0.521	0.0973	0.556
										18.569	-0.000193153					0.244	0.568	0.0973	0.555
										18.5858	-0.000150083					0.244	0.444	0.0973	0.554
										18.6026	-6.22e-05					0.245	0.663	0.0974	0.554
										18.6195	2.81e-06					0.245	0.581	0.0976	0.553
										18.6363	3.12e-05					0.245	0.648	0.0975	0.552
										18.6531	4.51e-05					0.245	0.576	0.0981	0.551
										18.67	0.000150163					0.245	0.548	0.0967	0.55
										18.6868	0.000362432					0.246	0.612	0.0971	0.55
										18.7036	0.000503615					0.246	0.542	0.0971	0.549
										18.7205	0.000572576					0.246	0.513	0.0969	0.548
										18.7373	0.000556558					0.246	0.609	0.0978	0.547
										18.7541	0.000451747					0.246	0.463	0.0971	0.546
										18.771	0.000468901					0.247	0.532	0.0974	0.546
										18.7878	0.000535672					0.247	0.553	0.0974	0.545
										18.8046	0.000592936					0.247	0.597	0.0974	0.544
										18.8215	0.000594599					0.247	0.578	0.097	0.543
										18.8383	0.000571879					0.247	0.53	0.0975	0.543
										18.8551	0.000683402					0.248	0.6	0.0972	0.542
										18.872	0.000779734					0.248	0.615	0.0978	0.541
										18.8888	0.000872517					0.248	0.629	0.0974	0.541
										18.9057	0.000955499					0.248	0.672	0.0974	0.54
										18.9225	0.00104314					0.249	0.636	0.0971	0.539
										18.9393	0.00124128					0.249	0.601	0.0978	0.538
										18.9562	0.00141316					0.249	0.611	0.097	0.538
										18.973	0.00153593					0.249	0.562	0.0971	0.537
										18.9898	0.00162676					0.249	0.401	0.0964	0.536
										19.0067	0.00170527					0.25	0.595	0.0979	0.536
										19.0235	0.00180478					0.25	0.619	0.0974	0.535
										19.0403	0.00189136					0.25	0.562	0.0971	0.534
										19.0572	0.00198752					0.25	0.515	0.0972	0.534
										19.074	0.00227984					0.25	0.611	0.0975	0.533
										19.0908	0.00250477					0.251	0.629	0.098	0.532
										19.1077	0.00263804					0.251	0.608	0.097	0.532
										19.1245	0.0027175					0.251	0.536	0.0971	0.531
										19.1413	0.00279967					0.251	0.555	0.0973	0.53
										19.1582	0.00284211					0.251	0.567	0.0976	0.53
										19.175	0.0028454					0.252	0.551	0.0971	0.529
										19.1918	0.00279024					0.252	0.572	0.0977	0.528
										19.2087	0.0029248					0.252	0.468	0.0969	0.528
										19.2255	0.00308718					0.252	0.496	0.0973	0.527
										19.2423	0.00319488					0.252	0.553	0.0965	0.526
										19.2592	0.00326326					0.253	0.421	0.0972	0.526
										19.276	0.00333602					0.253	0.461	0.0969	0.525
										19.2929	0.00343483					0.253	0.577	0.0975	0.525
										19.3097	0.00350321					0.253	0.573	0.0965	0.524
										19.3265	0.00354342					0.254	0.607	0.0973	0.523
										19.3434	0.00355682					0.254	0.413	0.096	0.523
										19.3602	0.00353896					0.254	0.636	0.0976	0.522
										19.377	0.00350404					0.254	0.624	0.0971	0.522
										19.3939	0.00351172					0.254	0.571	0.0964	0.521
										19.4107	0.00366363					0.255	0.479	0.0966	0.521
										19.4275	0.00381496					0.255	0.621	0.0965	0.52
										19.4444	0.00392223					0.255	0.63	0.0971	0.519
										19.4612	0.00399991					0.255	0.569	0.0963	0.519
										19.478	0.00407142					0.255	0.484	0.0965	0.518
										19.4949	0.00410313					0.256	0.384	0.0958	0.518
										19.5117	0.00411902					0.256	0.465	0.0963	0.517
										19.5285	0.00425666					0.256	0.626	0.0961	0.517
										19.5454	0.00440261					0.256	0.54	0.0963	0.516
										19.5622	0.00457044					0.256	0.528	0.0985	0.516
										19.579	0.00479684					0.257	0.549	0.101	0.515
										19.5959	0.00495396					0.257	0.506	0.101	0.515
										19.6127	0.00503857					0.257	0.538	0.103	0.514
										19.6295	0.00507583					0.257	0.576	0.103	0.514
										19.6464	0.00507258					0.257	0.441	0.104	0.513
										19.6632	0.0050568					0.258	0.597	0.105	0.513
										19.6801	0.0052237					0.258	0.609	0.107	0.512
										19.6969	0.00541454					0.258	0.52	0.107	0.512
										19.7137	0.00558152					0.258	0.625	0.108	0.511
										19.7306	0.00575615					0.259	0.637	0.109	0.511
										19.7474	0.0060379					0.259	0.635	0.108	0.51
										19.7642	0.00645242					0.259	0.47	0.109	0.51
										19.7811	0.00688069					0.259	0.566	0.11	0.509
										19.7979	0.00721762					0.259	0.457	0.111	0.509
										19.8147	0.00766878					0.26	0.384	0.11	0.508
										19.8316	0.00833134					0.26	0.573	0.112	0.508
										19.8484	0.009					0.26	0.415	0.112	0.507
										19.8652	0.00946515					0.26	0.52	0.113	0.507
										19.8821	0.00979242					0.26	0.626	0.114	0.507
										19.8989	0.0101007					0.261	0.605	0.114	0.506
										19.9157	0.0103965					0.261	0.435	0.11	0.506
										19.9326	0.0108197					0.261	0.476	0.109	0.505
										19.9494	0.0113259					0.261	0.37	0.107	0.505
										19.9662	0.0117739					0.261	0.518	0.107	0.504
										19.9831	0.0122912					0.262	0.487	0.106	0.504
										19.9999	0.0127549					0.262	0.624	0.106	0.504
										20.0167	0.0131136					0.262	0.54	0.105	0.503
										20.0336	0.0135336					0.262	0.467	0.105	0.503
										20.0504	0.0141231					0.262	0.649	0.105	0.502
										20.0672	0.0149497					0.263	0.574	0.105	0.502
										20.0841	0.015717					0.263	0.641	0.104	0.502
										20.1009	0.0163509					0.263	0.443	0.104	0.501
										20.1177	0.017055					0.263	0.371	0.103	0.501
										20.1346	0.0178922					0.264	0.44	0.103	0.5
										20.1514	0.0186375					0.264	0.524	0.104	0.5
										20.1683	0.0193221					0.264	0.541	0.103	0.5
										20.1851	0.0201253					0.264	0.576	0.104	0.499
										20.2019	0.0208733					0.264	0.629	0.104	0.499
										20.2188	0.0216257					0.265	0.49	0.103	0.499
										20.2356	0.022421					0.265	0.474	0.103	0.498
										20.2524	0.023185					0.265	0.479	0.103	0.498
										20.2693	0.0239801					0.265	0.542	0.102	0.498
										20.2861	0.0248608					0.265	0.67	0.103	0.497
										20.3029	0.0258161					0.266	0.74	0.102	0.497
										20.3198	0.0267414					0.266	0.543	0.103	0.497
										20.3366	0.0276468					0.266	0.465	0.101	0.496
										20.3534	0.0285945					0.266	0.539	0.102	0.496
										20.3703	0.0295247					0.266	0.591	0.102	0.495
										20.3871	0.0303728					0.267	0.622	0.102	0.495
										20.4039	0.0313166					0.267	0.395	0.101	0.495
										20.4208	0.032248					0.267	0.473	0.101	0.494
										20.4376	0.0330706					0.267	0.565	0.101	0.494
										20.4544	0.0338802					0.267	0.416	0.101	0.494
										20.4713	0.0345265					0.268	0.498	0.101	0.494
										20.4881	0.0351539					0.268	0.597	0.101	0.493
										20.5049	0.0357572					0.268	0.509	0.102	0.493
										20.5218	0.0362668					0.268	0.447	0.1	0.493
										20.5386	0.0368045					0.269	0.549	0.101	0.492
										20.5554	0.0375333					0.269	0.572	0.101	0.492
										20.5723	0.0383085					0.269	0.455	0.101	0.492
										20.5891	0.0390228					0.269	0.641	0.101	0.491
										20.6059	0.0396741					0.269	0.691	0.102	0.491
										20.6228	0.0401297					0.27	0.554	0.101	0.491
										20.6396	0.0404487					0.27	0.512	0.101	0.49
										20.6564	0.0407921					0.27	0.439	0.101	0.49
										20.6733	0.0412652					0.27	0.421	0.101	0.49
										20.6901	0.0416654					0.27	0.558	0.101	0.49
										20.7069	0.0419913					0.271	0.536	0.102	0.489
										20.7238	0.0422803					0.271	0.508	0.101	0.489
										20.7406	0.0426389					0.271	0.381	0.1	0.489
										20.7575	0.0429029					0.271	0.469	0.101	0.488
										20.7743	0.0430541					0.271	0.449	0.1	0.488
										20.7911	0.0431425					0.272	0.461	0.101	0.488
										20.808	0.0432957					0.272	0.434	0.1	0.488
										20.8248	0.0434983					0.272	0.387	0.1	0.487
										20.8416	0.0436716					0.272	0.501	0.1	0.487
										20.8585	0.0437379					0.272	0.43	0.1	0.487
										20.8753	0.0437292					0.273	0.401	0.0995	0.486
										20.8921	0.0437038					0.273	0.493	0.1	0.486
										20.909	0.043573					0.273	0.475	0.0992	0.486
										20.9258	0.0433479					0.273	0.469	0.1	0.486
										20.9426	0.0429715					0.274	0.44	0.0997	0.485
										20.9595	0.0426738					0.274	0.459	0.0998	0.485
										20.9763	0.0424549					0.274	0.449	0.0987	0.485
										20.9931	0.0422544					0.274	0.494	0.0995	0.485
										21.01	0.0419913					0.274	0.428	0.0986	0.484
										21.0268	0.04175					0.275	0.428	0.099	0.484
										21.0436	0.041545					0.275	0.328	0.0981	0.484
										21.0605	0.0413381					0.275	0.462	0.0993	0.484
										21.0773	0.041139					0.275	0.411	0.0984	0.483
										21.0941	0.0408354					0.275	0.445	0.0988	0.483
										21.111	0.0403784					0.276	0.6	0.0994	0.483
										21.1278	0.039873					0.276	0.481	0.0985	0.483
										21.1446	0.0393272					0.276	0.438	0.0992	0.482
										21.1615	0.0387143					0.276	0.526	0.099	0.482
										21.1783	0.0381799					0.276	0.409	0.0989	0.482
										21.1952	0.0377885					0.277	0.358	0.0979	0.482
										21.212	0.0374878					0.277	0.391	0.0987	0.481
										21.2288	0.0371483					0.277	0.523	0.0984	0.481
										21.2457	0.0367095					0.277	0.446	0.099	0.481
										21.2625	0.0362186					0.277	0.427	0.0982	0.481
										21.2793	0.0357063					0.278	0.419	0.0988	0.48
										21.2962	0.0350989					0.278	0.466	0.0983	0.48
										21.313	0.0345104					0.278	0.523	0.0991	0.48
										21.3298	0.0340829					0.278	0.556	0.0986	0.48
										21.3467	0.0337103					0.279	0.493	0.0991	0.479
										21.3635	0.0332859					0.279	0.512	0.0982	0.479
										21.3803	0.0329245					0.279	0.463	0.0983	0.479
										21.3972	0.0325966					0.279	0.545	0.0986	0.479
										21.414	0.032304					0.279	0.57	0.0988	0.478
										21.4308	0.0318058					0.28	0.61	0.0989	0.478
										21.4477	0.0311569					0.28	0.425	0.0983	0.478
										21.4645	0.030632					0.28	0.468	0.0984	0.478
										21.4813	0.0300969					0.28	0.395	0.0982	0.478
										21.4982	0.0295706					0.28	0.459	0.0987	0.477
										21.515	0.0291577					0.281	0.455	0.098	0.477
										21.5318	0.0287817					0.281	0.459	0.0988	0.477
										21.5487	0.0284197					0.281	0.542	0.0984	0.477
										21.5655	0.0281217					0.281	0.464	0.0985	0.476
										21.5824	0.0278654					0.281	0.41	0.0978	0.476
										21.5992	0.0275668					0.282	0.353	0.0987	0.476
										21.616	0.0272461					0.282	0.401	0.0978	0.476
										21.6329	0.0270129					0.282	0.56	0.0991	0.476
										21.6497	0.0267728					0.282	0.543	0.0985	0.475
										21.6665	0.0265403					0.282	0.492	0.0986	0.475
										21.6834	0.0263068					0.283	0.397	0.098	0.475
										21.7002	0.0259622					0.283	0.463	0.0988	0.475
										21.717	0.0256906					0.283	0.354	0.0977	0.474
										21.7339	0.0254877					0.283	0.45	0.0987	0.474
										21.7507	0.0252856					0.284	0.457	0.0976	0.474
										21.7675	0.0250297					0.284	0.605	0.0989	0.474
										21.7844	0.024666					0.284	0.687	0.0987	0.474
										21.8012	0.0242901					0.284	0.554	0.0987	0.473
										21.818	0.0241529					0.284	0.482	0.0985	0.473
										21.8349	0.0242399					0.285	0.441	0.098	0.473
										21.8517	0.0243487					0.285	0.451	0.0988	0.473
										21.8685	0.0244024					0.285	0.488	0.0978	0.473
										21.8854	0.0244106					0.285	0.58	0.0986	0.472
										21.9022	0.0243601					0.285	0.539	0.0984	0.472
										21.919	0.0242866					0.286	0.494	0.0982	0.472
										21.9359	0.0241548					0.286	0.47	0.098	0.472
										21.9527	0.0239469					0.286	0.467	0.0982	0.471
										21.9696	0.0241543					0.286	0.301	0.0974	0.471
										21.9864	0.024593					0.286	0.445	0.0985	0.471
										22.0032	0.0249139					0.287	0.582	0.0976	0.471
										22.0201	0.0251336					0.287	0.556	0.0985	0.471
										22.0369	0.0254145					0.287	0.462	0.0983	0.47
										22.0537	0.0257448					0.287	0.422	0.0982	0.47
										22.0706	0.0260128					0.287	0.392	0.0979	0.47
										22.0874	0.0263019					0.288	0.425	0.0981	0.47
										22.1042	0.0266072					0.288	0.53	0.0983	0.47
										22.1211	0.026966					0.288	0.5	0.0984	0.469
										22.1379	0.0274644					0.288	0.556	0.0981	0.469
										22.1547	0.0280494					0.289	0.499	0.0978	0.469
										22.1716	0.0285678					0.289	0.485	0.0983	0.469
										22.1884	0.0290178					0.289	0.452	0.0974	0.469
										22.2052	0.0295272					0.289	0.426	0.0983	0.468
										22.2221	0.0301954					0.289	0.454	0.0978	0.468
										22.2389	0.0310117					0.29	0.397	0.0983	0.468
										22.2557	0.0316385					0.29	0.262	0.0972	0.468
										22.2726	0.0322558					0.29	0.303	0.0972	0.468
										22.2894	0.0332202					0.29	0.374	0.0975	0.467
										22.3062	0.0342439					0.29	0.361	0.0973	0.467
										22.3231	0.035077					0.291	0.308	0.0975	0.467
										22.3399	0.0359464					0.291	0.354	0.0977	0.467
										22.3567	0.0368615					0.291	0.49	0.0977	0.467
										22.3736	0.0376828					0.291	0.412	0.098	0.466
										22.3904	0.0387232					0.291	0.509	0.0976	0.466
										22.4073	0.0399448					0.292	0.404	0.0976	0.466
										22.4241	0.0412595					0.292	0.273	0.0968	0.466
										22.4409	0.0425882					0.292	0.312	0.0968	0.466
										22.4578	0.0440135					0.292	0.434	0.0971	0.465
										22.4746	0.045548					0.292	0.394	0.0968	0.465
										22.4914	0.0470342					0.293	0.496	0.0973	0.465
										22.5083	0.0485629					0.293	0.547	0.0971	0.465
										22.5251	0.0500721					0.293	0.486	0.097	0.465
										22.5419	0.0516526					0.293	0.482	0.097	0.464
										22.5588	0.0534316					0.294	0.319	0.0968	0.464
										22.5756	0.0552996					0.294	0.399	0.0965	0.464
										22.5924	0.0571209					0.294	0.47	0.0968	0.464
										22.6093	0.0589754					0.294	0.407	0.0957	0.464
										22.6261	0.0610717					0.294	0.454	0.0964	0.464
										22.6429	0.0633507					0.295	0.465	0.096	0.463
										22.6598	0.0656242					0.295	0.518	0.0966	0.463
										22.6766	0.0678959					0.295	0.568	0.0966	0.463
										22.6934	0.0702402					0.295	0.512	0.0971	0.463
										22.7103	0.0725629					0.295	0.446	0.0964	0.463
										22.7271	0.0750381					0.296	0.357	0.0965	0.462
										22.7439	0.0778055					0.296	0.333	0.0957	0.462
										22.7608	0.0805671					0.296	0.282	0.096	0.462
										22.7776	0.0832528					0.296	0.4	0.0964	0.462
										22.7944	0.0859331					0.296	0.326	0.0963	0.462
										22.8113	0.0886313					0.297	0.478	0.0958	0.461
										22.8281	0.0915234					0.297	0.4	0.096	0.461
										22.8449	0.0946354					0.297	0.402	0.0966	0.461
										22.8618	0.0978199					0.297	0.435	0.0964	0.461
										22.8786	0.101087					0.297	0.371	0.0965	0.461
										22.8955	0.104557					0.298	0.446	0.0961	0.46
										22.9123	0.108243					0.298	0.438	0.0963	0.46
										22.9291	0.112157					0.298	0.374	0.0961	0.46
										22.9459	0.116134					0.298	0.481	0.0968	0.46
										22.9628	0.119943					0.299	0.412	0.0962	0.46
										22.9796	0.123754					0.299	0.473	0.0967	0.46
										22.9964	0.127754					0.299	0.398	0.0961	0.459
										23.0133	0.131822					0.299	0.383	0.0964	0.459
										23.0301	0.135993					0.299	0.395	0.096	0.459
										23.047	0.140378					0.3	0.543	0.0969	0.459
										23.0638	0.145016					0.3	0.487	0.0964	0.459
										23.0806	0.149769					0.3	0.465	0.0967	0.458
										23.0975	0.154542					0.3	0.414	0.0961	0.458
										23.1143	0.159451					0.3	0.42	0.097	0.458
										23.1311	0.164536					0.301	0.342	0.0987	0.458
										23.148	0.169833					0.301	0.418	0.101	0.458
										23.1648	0.175377					0.301	0.483	0.103	0.458
										23.1816	0.181297					0.301	0.425	0.104	0.457
										23.1985	0.187392					0.301	0.416	0.105	0.457
										23.2153	0.193607					0.302	0.523	0.106	0.457
										23.2321	0.200194					0.302	0.339	0.107	0.457
										23.249	0.207026					0.302	0.402	0.108	0.457
										23.2658	0.213908					0.302	0.569	0.11	0.456
										23.2826	0.220984					0.302	0.345	0.109	0.456
										23.2995	0.228485					0.303	0.34	0.11	0.456
										23.3163	0.236234					0.303	0.172	0.11	0.456
										23.3331	0.244159					0.303	0.226	0.111	0.456
										23.35	0.252414					0.303	0.388	0.112	0.455
										23.3668	0.260997					0.304	0.365	0.113	0.455
										23.3836	0.269982					0.304	0.299	0.113	0.455
										23.4005	0.279291					0.304	0.367	0.114	0.455
										23.4173	0.28879					0.304	0.436	0.114	0.455
										23.4341	0.298617					0.304	0.335	0.116	0.455
										23.451	0.308882					0.305	0.457	0.116	0.454
										23.4678	0.319453					0.305	0.386	0.117	0.454
										23.4847	0.330327					0.305	0.285	0.113	0.454
										23.5015	0.34166					0.305	0.237	0.11	0.454
										23.5183	0.353413					0.305	0.386	0.109	0.454
										23.5352	0.365438					0.306	0.378	0.109	0.453
										23.552	0.377783					0.306	0.404	0.108	0.453
										23.5688	0.39046					0.306	0.495	0.108	0.453
										23.5857	0.403308					0.306	0.519	0.107	0.453
										23.6025	0.416457					0.306	0.394	0.107	0.453
										23.6193	0.429857					0.307	0.301	0.106	0.452
										23.6362	0.44353					0.307	0.463	0.106	0.452
										23.653	0.457756					0.307	0.525	0.107	0.452
										23.6698	0.472443					0.307	0.476	0.106	0.452
										23.6867	0.487314					0.308	0.394	0.106	0.452
										23.7035	0.502385					0.308	0.479	0.105	0.452
										23.7203	0.517701					0.308	0.33	0.105	0.451
										23.7372	0.533052					0.308	0.246	0.104	0.451
										23.754	0.54859					0.308	0.212	0.103	0.451
										23.7708	0.56442					0.309	0.2	0.103	0.451
										23.7877	0.580472					0.309	0.267	0.103	0.451
										23.8045	0.596691					0.309	0.328	0.102	0.45
										23.8213	0.612888					0.309	0.465	0.103	0.45
										23.8382	0.629091					0.309	0.335	0.102	0.45
										23.855	0.645231					0.31	0.398	0.103	0.45
										23.8718	0.661327					0.31	0.331	0.102	0.45
										23.8887	0.677662					0.31	0.372	0.102	0.449
										23.9055	0.69404					0.31	0.47	0.102	0.449
										23.9224	0.710161					0.31	0.593	0.102	0.449
										23.9392	0.726127					0.311	0.421	0.102	0.449
										23.956	0.741931					0.311	0.419	0.102	0.449
										23.9729	0.757642					0.311	0.29	0.101	0.448
										23.9897	0.773298					0.311	0.419	0.101	0.448
										24.0065	0.788701					0.311	0.398	0.101	0.448
										24.0234	0.803717					0.312	0.388	0.101	0.448
										24.0402	0.818352					0.312	0.462	0.101	0.448
										24.057	0.83261					0.312	0.329	0.1	0.447
										24.0739	0.846484					0.312	0.429	0.101	0.447
										24.0907	0.860021					0.313	0.444	0.101	0.447
										24.1075	0.873145					0.313	0.363	0.101	0.447
										24.1244	0.885891					0.313	0.298	0.101	0.447
										24.1412	0.8981					0.313	0.347	0.102	0.446
										24.158	0.909647					0.313	0.389	0.101	0.446
										24.1749	0.920587					0.314	0.386	0.102	0.446
										24.1917	0.930879					0.314	0.436	0.101	0.446
										24.2085	0.940577					0.314	0.425	0.101	0.445
										24.2254	0.949623					0.314	0.345	0.101	0.445
										24.2422	0.957977					0.314	0.527	0.101	0.445
										24.259	0.965745					0.315	0.437	0.102	0.445
										24.2759	0.972925					0.315	0.422	0.101	0.445
										24.2927	0.979272					0.315	0.432	0.101	0.444
										24.3096	0.984651					0.315	0.457	0.101	0.444
										24.3264	0.989216					0.315	0.267	0.101	0.444
										24.3432	0.992989					0.316	0.31	0.101	0.444
										24.3601	0.99599					0.316	0.304	0.101	0.443
										24.3769	0.998033					0.316	0.364	0.0996	0.443
										24.3937	0.999298					0.316	0.21	0.1	0.443
										24.4106	1					0.316	0.306	0.1	0.443
										24.4274	0.999707					0.317	0.327	0.101	0.443
										24.4442	0.998572					0.317	0.355	0.0999	0.442
										24.4611	0.996703					0.317	0.306	0.1	0.442
										24.4779	0.994125					0.317	0.374	0.101	0.442
										24.4947	0.990649					0.318	0.398	0.101	0.442
										24.5116	0.985984					0.318	0.263	0.0991	0.441
										24.5284	0.980498					0.318	0.429	0.101	0.441
										24.5452	0.974351					0.318	0.392	0.1	0.441
										24.5621	0.96743					0.318	0.445	0.101	0.441
										24.5789	0.959715					0.319	0.25	0.1	0.44
										24.5957	0.951267					0.319	0.251	0.0991	0.44
										24.6126	0.941992					0.319	0.299	0.1	0.44
										24.6294	0.931916					0.319	0.431	0.0999	0.44
										24.6462	0.921102					0.319	0.387	0.1	0.439
										24.6631	0.909498					0.32	0.453	0.1	0.439
										24.6799	0.897314					0.32	0.334	0.1	0.439
										24.6967	0.884475					0.32	0.413	0.0999	0.439
										24.7136	0.870869					0.32	0.382	0.1	0.438
										24.7304	0.856858					0.32	0.368	0.0996	0.438
										24.7473	0.842447					0.321	0.369	0.101	0.438
										24.7641	0.827514					0.321	0.309	0.0998	0.438
										24.7809	0.812108					0.321	0.405	0.1	0.437
										24.7978	0.796121					0.321	0.315	0.0988	0.437
										24.8146	0.77976					0.321	0.339	0.0999	0.437
										24.8314	0.76316					0.322	0.363	0.0996	0.437
										24.8483	0.746196					0.322	0.431	0.1	0.436
										24.8651	0.728966					0.322	0.44	0.0998	0.436
										24.8819	0.711568					0.322	0.3	0.1	0.436
										24.8988	0.693985					0.323	0.262	0.0993	0.436
										24.9156	0.676385					0.323	0.412	0.1	0.435
										24.9324	0.658743					0.323	0.447	0.1	0.435
										24.9493	0.640937					0.323	0.493	0.0996	0.435
										24.9661	0.623152					0.323	0.23	0.0999	0.435
										24.9829	0.605435					0.324	0.353	0.0998	0.434
										24.9998	0.587645					0.324	0.43	0.1	0.434
										25.0166	0.569935					0.324	0.335	0.0989	0.434
										25.0334	0.552383					0.324	0.271	0.0997	0.433
										25.0503	0.53506					0.324	0.413	0.0998	0.433
										25.0671	0.517941					0.325	0.359	0.0999	0.433
										25.0839	0.501054					0.325	0.278	0.0995	0.433
										25.1008	0.484496					0.325	0.3	0.0999	0.432
										25.1176	0.468233					0.325	0.422	0.0997	0.432
										25.1344	0.452281					0.325	0.516	0.1	0.432
										25.1513	0.436565					0.326	0.399	0.0991	0.431
										25.1681	0.421053					0.326	0.38	0.0999	0.431
										25.185	0.405916					0.326	0.327	0.0994	0.431
										25.2018	0.391251					0.326	0.325	0.0997	0.431
										25.2186	0.376899					0.326	0.367	0.0994	0.43
										25.2355	0.362875					0.327	0.376	0.0998	0.43
										25.2523	0.349277					0.327	0.4	0.0999	0.43
										25.2691	0.33606					0.327	0.264	0.099	0.429
										25.2859	0.323295					0.327	0.346	0.1	0.429
										25.3028	0.311068					0.328	0.288	0.0988	0.429
										25.3196	0.299081					0.328	0.395	0.0995	0.429
										25.3365	0.28746					0.328	0.316	0.0993	0.428
										25.3533	0.276282					0.328	0.394	0.0999	0.428
										25.3701	0.265393					0.328	0.309	0.0989	0.428
										25.387	0.254957					0.329	0.366	0.1	0.427
										25.4038	0.244946					0.329	0.382	0.0995	0.427
										25.4206	0.235397					0.329	0.292	0.0995	0.427
										25.4375	0.226264					0.329	0.382	0.0994	0.426
										25.4543	0.217288					0.329	0.434	0.0998	0.426
										25.4711	0.208633					0.33	0.444	0.0997	0.426
										25.488	0.200515					0.33	0.464	0.1	0.426
										25.5048	0.192757					0.33	0.415	0.0996	0.425
										25.5216	0.185363					0.33	0.396	0.0996	0.425
										25.5385	0.178314					0.33	0.456	0.0997	0.425
										25.5553	0.171537					0.331	0.416	0.0995	0.424
										25.5721	0.165043					0.331	0.359	0.0988	0.424
										25.589	0.15886					0.331	0.356	0.0991	0.424
										25.6058	0.153011					0.331	0.239	0.0989	0.423
										25.6226	0.147398					0.331	0.396	0.0987	0.423
										25.6395	0.142013					0.332	0.354	0.0991	0.423
										25.6563	0.136948					0.332	0.283	0.0978	0.423
										25.6731	0.132162					0.332	0.243	0.0981	0.422
										25.69	0.127644					0.332	0.416	0.0984	0.422
										25.7068	0.123288					0.333	0.515	0.099	0.422
										25.7236	0.1191					0.333	0.338	0.097	0.421
										25.7405	0.115301					0.333	0.4	0.0984	0.421
										25.7573	0.111738					0.333	0.345	0.098	0.421
										25.7742	0.108338					0.333	0.333	0.0982	0.42
										25.791	0.105168					0.334	0.39	0.0978	0.42
										25.8078	0.10222					0.334	0.397	0.0983	0.42
										25.8247	0.0993599					0.334	0.293	0.0974	0.419
										25.8415	0.0965724					0.334	0.344	0.0977	0.419
										25.8583	0.0941145					0.334	0.379	0.097	0.419
										25.8752	0.0917984					0.335	0.396	0.0975	0.419
										25.892	0.0896372					0.335	0.359	0.0974	0.418
										25.9088	0.0877053					0.335	0.344	0.0977	0.418
										25.9257	0.0858061					0.335	0.389	0.0972	0.418
										25.9425	0.0839544					0.335	0.486	0.0978	0.417
										25.9593	0.0821518					0.336	0.321	0.0975	0.417
										25.9762	0.0805214					0.336	0.346	0.0974	0.417
										25.993	0.07912					0.336	0.402	0.098	0.416
										26.0098	0.0777903					0.336	0.491	0.0978	0.416
										26.0267	0.0765058					0.336	0.564	0.098	0.416
										26.0435	0.0752449					0.337	0.523	0.0976	0.415
										26.0603	0.0739744					0.337	0.421	0.0983	0.415
										26.0772	0.0727676					0.337	0.487	0.0975	0.415
										26.094	0.0716264					0.337	0.452	0.098	0.414
										26.1108	0.070588					0.338	0.327	0.0973	0.414
										26.1277	0.06964					0.338	0.393	0.0977	0.414
										26.1445	0.0686917					0.338	0.327	0.0969	0.414
										26.1613	0.0678314					0.338	0.31	0.0977	0.413
										26.1782	0.0669058					0.338	0.461	0.0976	0.413
										26.195	0.0659172					0.339	0.399	0.0979	0.413
										26.2118	0.0651266					0.339	0.271	0.0971	0.412
										26.2287	0.0644677					0.339	0.401	0.0981	0.412
										26.2455	0.0638099					0.339	0.436	0.0972	0.412
										26.2624	0.0631406					0.339	0.338	0.0975	0.411
										26.2792	0.0624189					0.34	0.277	0.0971	0.411
										26.296	0.0616571					0.34	0.368	0.0978	0.411
										26.3129	0.0610081					0.34	0.49	0.0981	0.41
										26.3297	0.0604302					0.34	0.225	0.0969	0.41
										26.3465	0.0598667					0.34	0.252	0.0974	0.41
										26.3634	0.0593107					0.341	0.42	0.097	0.41
										26.3802	0.0586541					0.341	0.423	0.0974	0.409
										26.397	0.0578383					0.341	0.34	0.097	0.409
										26.4139	0.0571853					0.341	0.334	0.0981	0.409
										26.4307	0.0566812					0.341	0.355	0.0974	0.408
										26.4475	0.0560792					0.342	0.277	0.0975	0.408
										26.4644	0.0554463					0.342	0.426	0.0974	0.408
										26.4812	0.0547257					0.342	0.363	0.098	0.408
										26.498	0.0539492					0.342	0.376	0.0974	0.407
										26.5149	0.0531943					0.343	0.342	0.0973	0.407
										26.5317	0.0526181					0.343	0.317	0.0974	0.407
										26.5485	0.0521114					0.343	0.173	0.0971	0.406
										26.5654	0.0514202					0.343	0.323	0.0972	0.406
										26.5822	0.0507101					0.343	0.441	0.0978	0.406
										26.599	0.0500484					0.344	0.428	0.0974	0.405
										26.6159	0.0494386					0.344	0.361	0.0978	0.405
										26.6327	0.0487962					0.344	0.334	0.0976	0.405
										26.6496	0.0481292					0.344	0.386	0.0975	0.405
										26.6664	0.0475342					0.344	0.432	0.0979	0.404
										26.6832	0.0470116					0.345	0.23	0.0968	0.404
										26.7001	0.0465124					0.345	0.329	0.1	0.404
										26.7169	0.045995					0.345	0.418	0.103	0.404
										26.7337	0.0455078					0.345	0.392	0.104	0.403
										26.7506	0.0448043					0.345	0.354	0.105	0.403
										26.7674	0.0439479					0.346	0.322	0.107	0.403
										26.7842	0.0432071					0.346	0.277	0.107	0.402
										26.8011	0.042623					0.346	0.392	0.109	0.402
										26.8179	0.0422011					0.346	0.404	0.109	0.402
										26.8347	0.0417331					0.346	0.27	0.11	0.402
										26.8516	0.0410637					0.347	0.315	0.11	0.401
										26.8684	0.040399					0.347	0.238	0.111	0.401
										26.8852	0.0397917					0.347	0.468	0.113	0.401
										26.9021	0.0392924					0.347	0.605	0.114	0.401
										26.9189	0.0389208					0.348	0.394	0.114	0.4
										26.9357	0.0384965					0.348	0.397	0.115	0.4
										26.9526	0.0380449					0.348	0.333	0.115	0.4
										26.9694	0.0376928					0.348	0.377	0.116	0.4
										26.9862	0.0373919					0.348	0.426	0.117	0.399
										27.0031	0.0369857					0.349	0.431	0.117	0.399
										27.0199	0.0364713					0.349	0.247	0.117	0.399
										27.0368	0.0359882					0.349	0.319	0.118	0.399
										27.0536	0.035633					0.349	0.416	0.12	0.398
										27.0704	0.0352488					0.349	0.449	0.12	0.398
										27.0873	0.0347521					0.35	0.597	0.121	0.398
										27.1041	0.034359					0.35	0.355	0.121	0.398
										27.1209	0.0340532					0.35	0.26	0.122	0.397
										27.1378	0.0337044					0.35	0.285	0.123	0.397
										27.1546	0.0333245					0.35	0.231	0.124	0.397
										27.1714	0.0328409					0.351	0.27	0.124	0.397
										27.1883	0.0324158					0.351	0.383	0.126	0.397
										27.2051	0.0320603					0.351	0.366	0.125	0.396
										27.2219	0.0315822					0.351	0.255	0.126	0.396
										27.2388	0.0312037					0.351	0.334	0.127	0.396
										27.2556	0.0309259					0.352	0.256	0.128	0.396
										27.2724	0.0306481					0.352	0.0791	0.128	0.396
										27.2893	0.0303797					0.352	0.23	0.129	0.395
										27.3061	0.0299257					0.352	0.337	0.13	0.395
										27.3229	0.0294002					0.353	0.29	0.13	0.395
										27.3398	0.0290303					0.353	0.38	0.132	0.395
										27.3566	0.0287763					0.353	0.368	0.132	0.394
										27.3734	0.0284949					0.353	0.266	0.133	0.394
										27.3903	0.0283051					0.353	0.364	0.134	0.394
										27.4071	0.0281836					0.354	0.191	0.135	0.394
										27.4239	0.0280985					0.354	0.19	0.134	0.394
										27.4408	0.0279793					0.354	0.387	0.137	0.394
										27.4576	0.0276581					0.354	0.34	0.138	0.393
										27.4745	0.0273969					0.354	0.356	0.139	0.393
										27.4913	0.0271878					0.355	0.253	0.14	0.393
										27.5081	0.0269939					0.355	0.439	0.14	0.393
										27.525	0.0266991					0.355	0.42	0.14	0.393
										27.5418	0.0264085					0.355	0.469	0.142	0.392
										27.5586	0.0261169					0.355	0.267	0.141	0.392
										27.5755	0.0259139					0.356	0.302	0.142	0.392
										27.5923	0.0257754					0.356	0.192	0.143	0.392
										27.6091	0.0256208					0.356	0.387	0.147	0.392
										27.626	0.0254761					0.356	0.418	0.146	0.392
										27.6428	0.0254289					0.356	0.377	0.146	0.391
										27.6596	0.0254085					0.357	0.427	0.147	0.391
										27.6765	0.0253892					0.357	0.401	0.15	0.391
										27.6933	0.0253081					0.357	0.296	0.15	0.391
										27.7101	0.0252082					0.357	0.188	0.15	0.391
										27.727	0.0250963					0.358	0.239	0.15	0.391
										27.7438	0.0248925					0.358	0.448	0.153	0.391
										27.7606	0.0243912					0.358	0.438	0.156	0.39
										27.7775	0.0242274					0.358	0.367	0.155	0.39
										27.7943	0.0241826					0.358	0.446	0.156	0.39
										27.8111	0.0241765					0.359	0.299	0.156	0.39
										27.828	0.0241785					0.359	0.244	0.158	0.39
										27.8448	0.0241781					0.359	0.458	0.159	0.39
										27.8616	0.0241713					0.359	0.32	0.161	0.39
										27.8785	0.024123					0.359	0.379	0.162	0.389
										27.8953	0.0240416					0.36	0.115	0.163	0.389
										27.9122	0.0239412					0.36	0.414	0.165	0.389
										27.929	0.0239376					0.36	0.352	0.167	0.389
										27.9458	0.0240066					0.36	0.445	0.167	0.389
										27.9627	0.0241344					0.36	0.532	0.171	0.389
										27.9795	0.0244265					0.361	0.451	0.173	0.389
										27.9963	0.0246958					0.361	0.264	0.174	0.389
										28.0131	0.0249301					0.361	0.183	0.173	0.388
										28.03	0.0251765					0.361	0.611	0.179	0.388
										28.0468	0.0253581					0.361	0.587	0.18	0.388
										28.0637	0.0254874					0.362	0.491	0.182	0.388
										28.0805	0.0255958					0.362	0.202	0.182	0.388
										28.0973	0.0257053					0.362	0.269	0.183	0.388
										28.1142	0.0258521					0.362	0.331	0.187	0.388
										28.131	0.0259744					0.363	0.337	0.188	0.388
										28.1478	0.0260607					0.363	0.196	0.189	0.388
										28.1647	0.0261352					0.363	0.237	0.192	0.387
										28.1815	0.0263196					0.363	0.0239	0.194	0.387
										28.1983	0.0265926					0.363	0.0768	0.198	0.387
										28.2152	0.0268242					0.364	0.227	0.2	0.387
										28.232	0.0269856					0.364	0.375	0.202	0.387
										28.2488	0.0271844					0.364	0.462	0.209	0.387
										28.2657	0.0273446					0.364	0.194	0.209	0.387
										28.2825	0.027469					0.364	0.14	0.211	0.387
										28.2993	0.0275963					0.365	0.28	0.213	0.387
										28.3162	0.0278563					0.365	0.262	0.217	0.387
										28.333	0.0281013					0.365	0.542	0.222	0.387
										28.3498	0.0283301					0.365	0.294	0.226	0.387
										28.3667	0.0286888					0.365	0.161	0.224	0.386
										28.3835	0.0292267					0.366	0.131	0.231	0.386
										28.4003	0.0296351					0.366	0.429	0.239	0.386
										28.4172	0.0299193					0.366	0.298	0.24	0.386
										28.434	0.030132					0.366	0.156	0.237	0.386
										28.4508	0.0304236					0.367	0.422	0.24	0.386
										28.4677	0.0308486					0.367	0.594	0.244	0.386
										28.4845	0.0311952					0.367	0.434	0.246	0.386
										28.5013	0.0314278					0.367	0.552	0.249	0.386
										28.5182	0.0316812					0.367	0.641	0.25	0.386
										28.535	0.0318537					0.368	0.524	0.253	0.386
										28.5519	0.0319565					0.368	0.67	0.257	0.386
										28.5687	0.0320182					0.368	0.735	0.257	0.386
										28.5855	0.0321464					0.368	0.13	0.249	0.386
										28.6024	0.0323237					0.368	0.197	0.258	0.385
										28.6192	0.0325224					0.369	0.127	0.26	0.385
										28.636	0.032673					0.369	0.0393	0.265	0.385
										28.6529	0.0328435					0.369	-0.00936	0.259	0.385
										28.6697	0.032996					0.369	0.28	0.264	0.385
										28.6865	0.0331907					0.369	0.485	0.269	0.385
										28.7034	0.0333743					0.37	0.898	0.274	0.385
										28.7202	0.03355					0.37	0.275	0.267	0.385
										28.737	0.0337896					0.37	-0.105	0.268	0.385
										28.7539	0.0340665					0.37	0.487	0.279	0.385
										28.7707	0.0343017					0.37	0.509	0.281	0.385
										28.7875	0.0344604					0.371	0.564	0.275	0.385
										28.8044	0.034546					0.371	0.681	0.281	0.385
										28.8212	0.0345899					0.371	0.608	0.29	0.385
										28.838	0.0346627					0.371	0.156	0.286	0.385
										28.8549	0.0347343					0.372	-0.203	0.287	0.385
										28.8717	0.0347951					0.372	-0.408	0.283	0.385
										28.8885	0.0348005					0.372	0.0778	0.293	0.385
										28.9054	0.0347598					0.372	0.41	0.301	0.385
										28.9222	0.0346484					0.372	0.358	0.301	0.384
										28.9391	0.0344251					0.373	0.165	0.294	0.384
										28.9559	0.0341604					0.373	0.603	0.313	0.384
										28.9727	0.0338155					0.373	0.509	0.312	0.384
										28.9896	0.0335551					0.373	0.0361	0.314	0.384
										29.0064	0.0334299					0.373	0.248	0.309	0.384
										29.0232	0.0333575					0.374	0.455	0.32	0.384
										29.0401	0.0333007					0.374	0.309	0.325	0.384
										29.0569	0.033172					0.374	0.0699	0.324	0.384
										29.0737	0.0330505					0.374	-0.0652	0.317	0.384
										29.0906	0.0329073					0.374	0.161	0.33	0.384
										29.1074	0.0327184					0.375	0.267	0.337	0.384
										29.1242	0.0325028					0.375	0.283	0.343	0.384
										29.1411	0.0322624					0.375	0.083	0.342	0.384
										29.1579	0.0319159					0.375	0.26	0.358	0.384
										29.1747	0.0315024					0.375	0.403	0.37	0.384
										29.1916	0.0312201					0.376	0.272	0.382	0.384
										29.2084	0.0310142					0.376	0.0696	0.393	0.384
										29.2252	0.0308387					0.376	0.292	0.395	0.384
										29.2421	0.0305968					0.376	0.176	0.409	0.384
										29.2589	0.0304153					0.377	0.594	0.437	0.384
										29.2757	0.0302742					0.377	0.0836	0.445	0.384
										29.2926	0.0300791					0.377	-0.564	0.467	0.384
										29.3094	0.0297601					0.377	-0.262	0.482	0.384
										29.3263	0.0293879					0.377	0.784	0.504	0.384
										29.3431	0.0290949					0.378	0.743	0.544	0.384
										29.3599	0.0288782					0.378	0.216	0.58	0.383
										29.3768	0.0286181					0.378	-0.0513	0.635	0.383
										29.3936	0.0282892					0.378	1.33	0.699	0.383
										29.4104	0.0279832					0.378	1.05	0.77	0.383
										29.4273	0.0276776					0.379	0.655	0.881	0.383
										29.4441	0.0273632
										29.4609	0.0270142
										29.4778	0.0267471
										29.4946	0.026314
										29.5114	0.0259109
										29.5283	0.0255232
										29.5451	0.0251076
										29.5619	0.024752
										29.5788	0.0243236
										29.5956	0.0239607
										29.6124	0.0237061
										29.6293	0.0234796
										29.6461	0.0231978
										29.6629	0.0227969
										29.6798	0.0223874
										29.6966	0.0219922
										29.7134	0.0216178
										29.7303	0.0213161
										29.7471	0.0210029
										29.764	0.020648
										29.7808	0.02032
										29.7976	0.0200633
										29.8145	0.0198571
										29.8313	0.0195905
										29.8481	0.0193182
										29.865	0.0189505
										29.8818	0.0186081
										29.8986	0.0183344
										29.9155	0.0181008
										29.9323	0.0178173
										29.9491	0.0174987
										29.966	0.0171901
										29.9828	0.0169736
										29.9996	0.0167949
										30.0165	0.0166206
										30.0333	0.0163216
										30.0501	0.015902
										30.067	0.0155852
										30.0838	0.015354
										30.1006	0.0150295
										30.1175	0.0147112
										30.1343	0.0144733
										30.1511	0.0143271
										30.168	0.0142086
										30.1848	0.0140987
										30.2016	0.0139784
										30.2185	0.0138969
										30.2353	0.0138402
										30.2522	0.0137373
										30.269	0.013657
										30.2858	0.0135861
										30.3026	0.0135168
										30.3195	0.0134336
										30.3363	0.0133358
										30.3532	0.0131969
										30.37	0.0130543
										30.3868	0.0128076
										30.4037	0.0124943
										30.4205	0.0124011
										30.4373	0.0123947
										30.4542	0.0123681
										30.471	0.012313
										30.4878	0.0121732
										30.5047	0.0119013
										30.5215	0.011697
										30.5383	0.011558
										30.5552	0.0114381
										30.572	0.0114919
										30.5888	0.0115524
										30.6057	0.0115703
										30.6225	0.0115523
										30.6393	0.011462
										30.6562	0.0113304
										30.673	0.0111729
										30.6898	0.0110011
										30.7067	0.0110552
										30.7235	0.0111706
										30.7403	0.0112483
										30.7572	0.0112233
										30.774	0.0111244
										30.7908	0.0109936
										30.8077	0.0108442
										30.8245	0.0107083
										30.8414	0.0108866
										30.8582	0.0110957
										30.875	0.0112801
										30.8919	0.0113903
										30.9087	0.0114409
										30.9255	0.0114146
										30.9424	0.0113054
										30.9592	0.0111365
										30.976	0.0109068
										30.9929	0.0107609
										31.0097	0.0106888
										31.0265	0.0106771
										31.0434	0.0108001
										31.0602	0.0110045
										31.077	0.0111275
										31.0939	0.0111644
										31.1107	0.0110166
										31.1275	0.0107271
										31.1444	0.0105892
										31.1612	0.0105227
										31.178	0.0104249
										31.1949	0.0103043
										31.2117	0.0102333
										31.2285	0.010152
										31.2454	0.0100603
										31.2622	0.0100144
										31.2791	0.0100701
										31.2959	0.0101388
										31.3127	0.0101765
										31.3296	0.0101108
										31.3464	0.00996797
										31.3632	0.00978324
										31.3801	0.00961781
										31.3969	0.00948933
										31.4137	0.00938842
										31.4306	0.00928984
										31.4474	0.0090649
										31.4642	0.00883931
										31.4811	0.00865659
										31.4979	0.00849065
										31.5147	0.0084258
										31.5316	0.00838297
										31.5484	0.00834193
										31.5652	0.00826072
										31.5821	0.00793362
										31.5989	0.00748691
										31.6157	0.00716687
										31.6326	0.00695351
										31.6494	0.00677553
										31.6663	0.00665164
										31.6831	0.00651211
										31.6999	0.00630543
										31.7168	0.00608783
										31.7336	0.00590861
										31.7504	0.00575786
										31.7673	0.00560923
										31.7841	0.00546218
										31.8009	0.00531978
										31.8178	0.0052026
										31.8346	0.00503297
										31.8514	0.00482197
										31.8683	0.00461598
										31.8851	0.00441158
										31.9019	0.00416141
										31.9188	0.00401049
										31.9356	0.00387042
										31.9524	0.00372716
										31.9693	0.00361011
										31.9861	0.00352144
										32.0029	0.00351593
										32.0198	0.00353125
										32.0366	0.00354108
										32.0534	0.00354231
										32.0703	0.00349812
										32.0871	0.00333219
										32.1039	0.00305656
										32.1208	0.00257124
										32.1376	0.00233554
										32.1544	0.00227583
										32.1713	0.00230387
										32.1881	0.00237422
										32.205	0.00240113
										32.2218	0.00238511
										32.2386	0.00230628
										32.2555	0.00223667
										32.2723	0.00216401
										32.2891	0.00208306
										32.306	0.00197468
										32.3228	0.00191741
										32.3396	0.00189964
										32.3565	0.00186588
										32.3733	0.00181118
										32.3901	0.00170977
										32.407	0.00163183
										32.4238	0.00156729
										32.4406	0.00141524
										32.4575	0.00128114
										32.4743	0.00141558
										32.4911	0.00155363
										32.508	0.00161891
										32.5248	0.00162981
										32.5416	0.00157276
										32.5585	0.00141173
										32.5753	0.0012602
										32.5921	0.00112565
										32.609	0.000979821
										32.6258	0.000918276
										32.6427	0.000973263
										32.6595	0.00107224
										32.6763	0.00114406
										32.6932	0.00119048
										32.71	0.00121768
										32.7268	0.00123141
										32.7437	0.00122751
										32.7605	0.0012268
										32.7773	0.00127843
										32.7942	0.0013331
										32.811	0.00137788
										32.8278	0.00136767
										32.8447	0.00131147
										32.8615	0.0011973
										32.8783	0.0011127
										32.8952	0.00107578
										32.912	0.0010703
										32.9288	0.00107504
										32.9457	0.00106493
										32.9625	0.00104311
										32.9793	0.00102166
										32.9962	0.00100065
										33.013	0.000986552
										33.0299	0.00111846
										33.0467	0.0012108
										33.0635	0.00124996
										33.0804	0.0012382
										33.0972	0.00120695
										33.114	0.0011604
										33.1309	0.00102738
										33.1477	0.000663671
										33.1645	0.000420032
										33.1814	0.000457112
										33.1982	0.000564953
										33.215	0.000666717
										33.2319	0.000755427
										33.2487	0.000793153
										33.2655	0.000789877
										33.2824	0.000752656
										33.2992	0.000815755
										33.316	0.000892856
										33.3329	0.000837356
										33.3497	0.0006799
										33.3665	0.000495599
										33.3834	0.000476984
										33.4002	0.000573704
										33.4171	0.000583414
										33.4339	0.000506361
										33.4507	0.000319837
										33.4676	0.000108201
										33.4844	-3.05e-05
										33.5012	1.17e-05
										33.5181	0.000107367
										33.5349	0.00014233
										33.5517	0.000107879
										33.5686	-0.000105946
										33.5854	-0.000131494
										33.6022	7.06e-05
										33.6191	0.000267476
[truncated: 4,671 more rows]

## Sheet: Figure 2
FIGURE 2		b					c					d				e								f
		lambda	SBP2	SBP16	SBP162		x-value	SBP2	SBP16	SBP162		molar ratio	dH_exp	dH_mod		c=	BIP18SN		162		16			BIP18SN	0	3.51947	4.40457
		280	0.16316	0.015378	-0.012989		8.2682	-8.97941	-28.129	-33.6251		0.0139315	-0.08556	-0.085489		0.0142	4900	51.1						16+2	3.51947	0	4.83979
		279	0.04037	0.10331	0.035758		8.3171	-8.88878	-28.0882	-33.4799		0.0838807	-0.08387	-0.0852081		0.0144	4920	50.7						16	4.40457	4.83979	0
		278	0.039483	0.047114	0.045493		8.4473	-9.19665	-28.0351	-33.4105		0.154319	-0.0864	-0.0851206		0.0146	4920	50.5
		277	0.070918	0.046522	-0.078099		9.6354	-8.72143	-27.919	-33.2571		0.225248	-0.08607	-0.0850064		0.0148	4960	50.5
		276	-0.033435	0.0029393	-0.011525		10.2539	-8.31378	-27.5651	-33.0942		0.296674	-0.08587	-0.0848535		0.015	4870	49.5
		275	-0.007455	0.032473	0.068391		10.9212	-8.25376	-27.6604	-33.0831		0.368598	-0.08567	-0.0846416		0.0152	4770	48.6
		274	-0.17699	-0.044932	0.067802		11.6374	-7.93689	-27.6526	-32.8064		0.441025	-0.0842	-0.0843374		0.0154	4720	48.3
		273	0.24062	-0.05524	0.088327		12.4512	-7.5429	-27.431	-32.6225		0.513957	-0.08146	-0.0838788		0.0156	4670	47.6
		272	0.14778	-0.042763	-0.055332		13.2487	-7.39443	-27.3878	-32.595		0.587399	-0.08234	-0.0826695		0.0158	4750	47.5
		271	-0.10327	-0.11547	0.032478		13.9974	-7.1432	-27.0671	-32.4187		0.661354	-0.07998	-0.0818671		0.0161	4680	46.9
		270	0.26534	-0.020557	-0.0065653		14.8926	-6.8015	-27.006	-32.056		0.735826	-0.07999	-0.0794116		0.0163	4680	46.6
		269	-0.25566	0.0552	-0.031356		15.7552	-6.52103	-26.9205	-32.0942		0.810818	-0.07416	-0.074097		0.0165	4660	46.5
		268	0.054891	-0.109	0.03109		16.5853	-6.77555	-26.7524	-32.0709		0.886333	-0.06356	-0.0619266		0.0167	4580	45.4
		267	-0.026604	0.030713	-0.076257		17.4642	-6.06605	-26.5863	-31.9225		0.962376	-0.03985	-0.0399985		0.0169	4520	45.1
		266	0.0095647	-0.099461	0.0060665		18.3757	-6.10494	-26.6347	-31.8487		1.03895	-0.01897	-0.0201586		0.0171	4480	44.3
		265	0.020029	0.034277	-0.035723		19.222	-5.79128	-26.3782	-31.6571		1.11606	-0.008313	-0.00985401		0.0173	4520	44.5
		264	-0.12254	0.071812	0.038152		20.2474	-5.23925	-26.1263	-31.549		1.19371	-0.005754	-0.00540012		0.0175	4440	43.9
		263	0.10971	-0.1003	-0.082157		20.9798	-5.32418	-26.0663	-31.2391		1.2719	-0.004696	-0.00331023		0.0177	4400	43.3
		262	-0.28392	0.19534	0.002503		21.8262	-4.72828	-25.9357	-31.3432		1.35063	-0.003477	-0.0022075		0.0179	4420	42.9
		261	0.31458	-0.035052	-0.20331		22.6726	-4.66385	-25.7958	-30.995		1.42992	-0.004547	-0.00156589		0.0181	4350	42.8
		260	-0.052746	0.043617	-0.070259		23.5515	-4.89145	-25.6226	-31.0315		1.50976	-0.004345	-0.00116326		0.0183	4410	42.9
		259	0.28899	0.015534	0.014919		24.4629	-4.31195	-25.5132	-30.7743		1.59016	-0.003719	-0.000895395		0.0186	4350	42.2
		258	0.097937	0.014824	0.22722		25.3581	-4.28062	-25.486	-30.4268		1.67112	-0.002412	-0.000708778		0.0188	4310	41.6
		257	0.13607	0.04135	0.057729		26.2858	-4.33059	-25.2205	-30.3636		1.75264	-0.001936	-0.000573868		0.019	4240	41.3
		256	-0.026422	-0.055093	0.0053009		27.1973	-4.1875	-25.0167	-30.2309		1.83474	-0.002136	-0.000473344		0.0192	4240	40.8
		255	0.24163	-0.12078	-0.12795		28.1087	-4.07333	-24.9478	-30.1405		1.91741	-0.002638	-0.000396533		0.0194	4270	41
		254	0.52866	0.1343	-0.0072367		28.9714	-3.51624	-24.6251	-29.8609		2.00065	-0.002594	-0.000336583		0.0196	4190	40.1
		253	0.011885	-0.0039372	-0.0037175		29.8828	-4.16155	-24.3023	-29.5945		2.08448	-0.001135	-0.000288938		0.0198	4180	39.9
		252	0.058548	0.0029997	-0.10548		30.7617	-3.51078	-24.2183	-29.5554						0.02	4160	39.8
		251	-0.090602	-0.10651	-0.16182		31.6895	-3.64358	-23.8499	-29.1624						0.0202	4140	39.6
		250	-0.1359	0.010416	-0.14679		32.6009	-3.32125	-23.8526	-28.801						0.0204	4110	39.1
		249	0.46216	-0.028839	-0.29574		33.431	-3.64222	-23.3968	-28.4728						0.0206	4050	38.5
		248	0.16393	-0.2897	-0.17962		34.3587	-3.23898	-22.897	-28.3096						0.0208	4040	38.5
		247	-0.54824	-0.38408	-0.3558		35.2376	-2.86933	-22.712	-27.9216						0.0211	3990	38.1
		246	-0.046295	-0.25465	-0.57606		36.2142	-3.04889	-22.3665	-27.6603						0.0213	4020	38.2
		245	-0.15627	-0.62502	-0.68516		37.0931	-2.90806	-22.0777	-27.1742						0.0215	3960	37.4
		244	0.053248	-0.74272	-0.98449		38.0371	-3.01595	-21.9335	-26.7169						0.0217	3970	37.6
		243	-0.42225	-1.0391	-1.384		38.8997	-2.65032	-21.7761	-26.5355						0.0219	3930	37.2
		242	-0.20208	-1.6265	-1.6368		39.8763	-2.90773	-21.2123	-25.8962						0.0221	3940	36.7
		241	-0.40751	-2.1579	-2.3275		40.7715	-2.58741	-20.9429	-25.4358						0.0223	3870	36.3
		240	-0.67903	-2.6025	-3.0659		41.7317	-2.74705	-20.7626	-24.7594						0.0225	3880	36.4
		239	-0.58262	-3.352	-4.0163		42.5944	-2.54515	-20.3437	-24.1158						0.0227	3820	36
		238	-1.2282	-4.6006	-5.2994		43.4733	-2.83904	-19.9319	-23.1908						0.0229	3830	35.9
		237	-1.8997	-5.5911	-6.4735		44.4173	-2.79799	-19.6218	-22.684						0.0231	3770	35.2
		236	-1.788	-6.891	-8.0956		45.3776	-3.23392	-19.2197	-21.8519						0.0233	3770	35.4
		235	-1.839	-8.6245	-9.6714		46.2402	-2.71981	-18.7814	-21.2339						0.0236	3780	35.2
		234	-2.0722	-10.27	-11.802		47.1517	-2.65297	-18.3729	-20.4075						0.0238	3750	35.1
		233	-2.9518	-12.245	-13.833		48.0631	-2.80795	-18.0128	-19.7112						0.024	3740	34.7
		232	-3.612	-14.285	-16.429		49.0397	-2.86282	-17.7953	-19.147						0.0242	3700	34.2
		231	-3.1584	-16.455	-18.995		49.9512	-2.70487	-17.3214	-18.547						0.0244	3650	34.3
		230	-3.6228	-18.348	-21.372		50.8626	-2.53696	-17.0516	-17.8282						0.0246	3650	33.9
		229	-3.8076	-20.548	-23.599		51.6927	-2.84852	-16.6096	-17.4257						0.0248	3580	33.4
		228	-4.9015	-22.293	-25.545		52.6204	-2.22467	-16.2576	-16.7617						0.025	3530	33.2
		227	-4.8902	-24.062	-27.594		53.597	-2.65225	-15.971	-16.451						0.0252	3510	33
		226	-5.7583	-25.061	-28.97		54.4597	-2.76665	-15.3944	-15.8278						0.0254	3490	33
		225	-5.5882	-26.112	-30.257		55.3874	-2.70583	-15.1788	-15.5655						0.0256	3460	32.6
		224	-6.2544	-26.32	-30.878		56.2663	-2.64992	-14.7148	-15.1389						0.0259	3460	32.3
		223	-5.9581	-27.116	-31.28		57.2103	-2.61657	-14.4691	-14.919						0.0261	3450	32.3
		222	-5.4035	-26.984	-31.356		58.138	-2.64606	-13.8373	-14.3172						0.0263	3380	31.8
		221	-5.1894	-27.053	-31.245		59.082	-2.34663	-13.2761	-13.7856						0.0265	3360	31.8
		220	-5.3535	-26.425	-30.962		59.9284	-2.6177	-12.9029	-13.354						0.0267	3320	31.3
		219	-5.7866	-26.247	-30.691		60.905	-2.76151	-12.3554	-12.9888						0.0269	3330	31.3
		218	-5.6811	-25.984	-29.569		61.8652	-2.40134	-12.072	-12.3493						0.0271	3340	31.2
		217	-5.0559	-25.457	-29.198		62.793	-2.40423	-11.331	-11.8773						0.0273	3300	30.9
		216	-4.689	-25.029	-28.859		63.6393	-2.61898	-10.8652	-11.467						0.0275	3220	30.5
		215	-5.3876	-24.172	-28.124		64.5508	-2.56668	-10.3248	-10.8841						0.0277	3260	30.5
		214	-6.3353	-24.561	-28.215		65.4948	-2.42158	-9.81904	-10.3302						0.0279	3210	30.5
		213	-5.3339	-24.904	-28.224		66.4226	-2.47509	-9.16613	-9.79831						0.0281	3190	30.1
		212	-6.6368	-25.365	-29.181		67.334	-2.63867	-8.7861	-9.2949						0.0284	3150	29.6
		211	-6.2432	-25.347	-29.673		68.3268	-2.53117	-8.21549	-8.86988						0.0286	3110	29.6
		210	-6.1636	-26.202	-30.155		69.222	-2.61923	-7.83998	-8.59542						0.0288	3120	29.5
		209	-6.7003	-26.056	-29.691		70.1009	-2.2323	-7.29353	-8.24583						0.029	3100	29.4
		208	-7.8674	-25.495	-30.032		70.9798	-2.40592	-6.99684	-7.72933						0.0292	3070	29.2
		207	-9.3422	-23.626	-27.29		71.9401	-2.48963	-6.70049	-7.51761						0.0294	3060	28.9
		206	-7.5961	-20.302	-23.689		72.8841	-2.14754	-6.38522	-7.30566						0.0296	3050	28.8
		205	-8.6785	-16.07	-19.45		73.8444	-2.46802	-6.19475	-6.99606						0.0298	3020	28.6
		204	-9.1373	-11.807	-14.101		74.8047	-2.44312	-5.90566	-6.857						0.03	3020	28.5
		203	-7.5935	-6.3561	-9.7869		75.6836	-2.68141	-6.05957	-6.57878						0.0302	2960	28.2
		202	-6.6225	-1.3746	-1.5696		76.6439	-2.33473	-5.73722	-6.70184						0.0304	2990	28.2
		201	-6.9165	4.777	5.4353		77.5391	-2.34044	-5.59426	-6.26338						0.0306	2930	27.9
		200	-6.144	11.086	15.605		78.4505	-2.91159	-5.44514	-6.2037						0.0309	2900	27.7
							79.4597	-2.54788	-5.36189	-6.2721						0.0311	2870	27.3
							80.3548	-2.31063	-5.23947	-6.1584						0.0313	2850	27.3
							81.3151	-2.22467	-5.08031	-5.97277						0.0315	2810	27.2
							82.2429	-2.00148	-4.91385	-6.19119						0.0317	2810	27
							83.138	-2.19293	-4.91736	-6.02959						0.0319	2770	26.8
							84.0983	-2.43621	-5.05898	-6.04315						0.0321	2770	26.6
							84.9935	-2.11524	-4.96634	-6.14968						0.0323	2740	26.5
							86.0026	-2.51237	-4.96069	-5.86819						0.0325	2700	26.2
							86.8978	-2.34896	-4.85627	-5.97843						0.0327	2700	26.1
							87.7604	-2.16899	-4.8473	-5.88633						0.0329	2690	26
							88.7532	-2.21735	-4.80879	-5.86615						0.0331	2650	25.9
							89.681	-2.19253	-4.76311	-5.93277						0.0334	2650	25.7
							90.5599	-2.19574	-4.81776	-5.90224						0.0336	2640	25.6
							91.5039	-2.47421	-4.89735	-6.07709						0.0338	2590	25.4
																0.034	2550	25.3
																0.0342	2510	25
																0.0344	2520	25.2
																0.0346	2520	25.1
																0.0348	2460	24.9
																0.035	2470	25.2
																0.0352	2440	25.1
																0.0354	2390	25.7
																0.0357	2370	26
																0.0359	2370	26.4
																0.0361	2350	26.7
																0.0363	2310	26.7
																0.0365	2300	27
																0.0367	2280	27
																0.0369	2280	27.1
																0.0371	2260	27
																0.0373	2210	26.6
																0.0375	2190	26.8
																0.0377	2170	26.7
																0.0379	2150	26.7
																0.0382	2130	26.6
																0.0384	2140	26.6
																0.0386	2150	26.9
																0.0388	2120	26.6
																0.039	2090	34.3
																0.0392	2070	17.7
																0.0394	2050	17.3
																0.0396	1980	17.1
																0.0398	1970	16.5
																0.04	1960	16.2
																0.0402	1940	15.8
																0.0404	1920	15.7
																0.0407	1910	15.5
																0.0409	1890	15.3
																0.0411	1890	15.2
																0.0413	1870	14.9
																0.0415	1840	14.8
																0.0417	1820	14.7
																0.0419	1810	14.5
																0.0421	1800	14.5
																0.0423	1770	14.3
																0.0425	1750	14.2
																0.0427	1740	14.1
																0.0429	1710	13.9
																0.0432	1690	13.8
																0.0434	1670	14.3
																0.0436	1660	31
																0.0438	1650	17.4
																0.044	1630	17.3
																0.0442	1600	17
																0.0444	1590	16.9
																0.0446	1580	16.9
																0.0448	1570	16.8
																0.045	1550	16.7
																0.0452	1540	16.4
																0.0454	1510	16.4
																0.0457	1500	16.3
																0.0459	1490	16.2
																0.0461	1480	16.1
																0.0463	1440	15.8
																0.0465	1430	15.9
																0.0467	1410	15.7
																0.0469	1400	15.5
																0.0471	1400	15.6
																0.0473	1390	15.5
																0.0475	1380	15.4
																0.0477	1350	15.2
																0.048	1340	15.1
																0.0482	1340	15.1
																0.0484	1310	15
																0.0486	1290	14.9
																0.0488	1270	14.7
																0.049	1270	14.6
																0.0492	1260	14.6
																0.0494	1240	14.5
																0.0496	1230	14.3
																0.0498	1220	14.2
																0.05	1210	14.1
																0.0502	1170	13.9
																0.0505	1180	13.9
																0.0507	1170	13.8
																0.0509	1150	13.8
																0.0511	1130	13.7
																0.0513	1120	13.5
																0.0515	1110	13.5
																0.0517	1100	13.4
																0.0519	1100	13.4
																0.0521	1070	13.3
																0.0523	1060	13.1
																0.0525	1060	13.2
																0.0527	1030	13
																0.053	1010	13
																0.0532	1010	12.9
																0.0534	989	12.9
																0.0536	984	12.8
																0.0538	984	12.8
																0.054	969	12.7
																0.0542	943	12.6
																0.0544	946	12.6
																0.0546	928	12.5
																0.0548	925	12.4
																0.055	910	12.3
																0.0552	893	12.3
																0.0555	881	12.2
																0.0557	875	12.1
																0.0559	868	12.1
																0.0561	849	12
																0.0563	837	11.9
																0.0565	835	11.8
																0.0567	820	11.8
																0.0569	823	11.8
																0.0571	813	11.8
																0.0573	785	11.6
																0.0575	784	11.5
																0.0577	789	11.5
																0.058	761	11.4
																0.0582	753	11.4
																0.0584	757	11.3
																0.0586	749	11.2
																0.0588	724	11.2
																0.059	716	11.1
																0.0592	699	11
																0.0594	702	11
																0.0596	677	10.9
																0.0598	671	10.9
																0.06	672	10.8
																0.0603	666	10.7
																0.0605	666	10.7
																0.0607	643	10.7
																0.0609	635	10.6
																0.0611	621	10.5
																0.0613	610	10.5
																0.0615	615	10.5
																0.0617	606	10.4
																0.0619	594	10.3
																0.0621	590	10.3
																0.0623	587	10.2
																0.0625	569	10.1
																0.0628	570	10.1
																0.063	564	10.1
																0.0632	554	10.1
																0.0634	549	10
																0.0636	545	9.98
																0.0638	525	9.87
																0.064	519	9.84
																0.0642	516	9.86
																0.0644	522	9.82
																0.0646	508	9.74
																0.0648	497	9.68
																0.065	496	9.67
																0.0653	500	9.66
																0.0655	494	9.63
																0.0657	473	9.52
																0.0659	444	9.39
																0.0661	451	9.36
																0.0663	452	9.37
																0.0665	450	9.34
																0.0667	443	9.3
																0.0669	442	9.3
																0.0671	428	9.33
																0.0673	418	9.35
																0.0675	414	9.4
																0.0678	422	9.51
																0.068	406	9.44
																0.0682	391	9.4
																0.0684	392	9.38
																0.0686	389	9.41
																0.0688	386	9.43
																0.069	390	9.38
																0.0692	389	9.42
																0.0694	375	9.24
																0.0696	363	9.06
																0.0698	352	8.98
																0.07	354	8.9
																0.0703	358	8.95
																0.0705	346	8.86
																0.0707	345	8.81
																0.0709	349	8.76
																0.0711	327	8.68
																0.0713	321	8.65
																0.0715	316	8.62
																0.0717	325	8.62
																0.0719	318	8.57
																0.0721	310	8.52
																0.0723	307	8.49
																0.0726	295	8.43
																0.0728	296	8.44
																0.073	298	8.42
																0.0732	294	8.41
																0.0734	295	8.3
																0.0736	285	8.27
																0.0738	278	8.24
																0.074	288	8.25
																0.0742	277	8.25
																0.0744	280	8.17
																0.0746	282	8.2
																0.0748	271	8.13
																0.0751	262	8.08
																0.0753	249	8.05
																0.0755	253	8.03
																0.0757	249	7.99
																0.0759	252	7.97
																0.0761	249	7.92
																0.0763	238	7.91
																0.0765	242	7.87
																0.0767	248	7.88
																0.0769	232	7.79
																0.0771	225	7.75
																0.0773	233	7.75
																0.0776	224	7.69
																0.0778	223	7.71
																0.078	230	7.7
																0.0782	228	7.69
																0.0784	220	7.62
																0.0786	223	7.61
																0.0788	207	7.6
																0.079	205	7.61
																0.0792	204	7.6
																0.0794	206	7.61
																0.0796	209	7.72
																0.0798	183	7.71
																0.0801	184	7.79
																0.0803	183	7.86
																0.0805	188	7.94
																0.0807	182	7.9
																0.0809	189	7.96
																0.0811	179	7.94
																0.0813	188	8.02
																0.0815	184	8.05
																0.0817	185	8.06
																0.0819	189	8.09
																0.0821	179	8.04
																0.0823	185	8.08
																0.0826	179	8.11
																0.0828	182	8.15
																0.083	172	8.15
																0.0832	167	8.1
																0.0834	168	8.1
																0.0836	167	8.13
																0.0838	162	8.12
																0.084	163	7.98
																0.0842	168	7.87
																0.0844	161	7.76
																0.0846	149	7.64
																0.0849	154	7.65
																0.0851	155	7.59
																0.0853	153	7.58
																0.0855	151	7.52
																0.0857	155	7.57
																0.0859	150	7.5
																0.0861	146	7.44
																0.0863	136	7.41
																0.0865	146	7.36
																0.0867	159	7.37
																0.0869	145	7.33
																0.0871	144	7.32
																0.0874	142	7.26
																0.0876	146	7.2
																0.0878	144	7.25
																0.088	145	7.24
																0.0882	143	7.19
																0.0884	144	7.21
																0.0886	131	7.14
																0.0888	131	7.14
																0.089	135	7.11
																0.0892	133	7.06
																0.0894	127	7.04
																0.0896	126	7.01
																0.0899	128	7.03
																0.0901	134	7.04
																0.0903	137	7.03
																0.0905	147	7.04
																0.0907	131	6.96
																0.0909	125	6.97
																0.0911	132	6.95
																0.0913	144	7.02
																0.0915	126	6.95
																0.0917	123	6.9
																0.0919	123	6.89
																0.0921	126	6.91
																0.0924	131	6.96
																0.0926	139	6.93
																0.0928	129	6.86
																0.093	124	6.88
																0.0932	132	6.87
																0.0934	132	6.88
																0.0936	127	6.83
																0.0938	120	6.8
																0.094	119	6.79
																0.0942	122	6.77
																0.0944	133	6.82
																0.0946	125	6.76
																0.0949	124	6.77
																0.0951	119	6.77
																0.0953	117	6.74
																0.0955	118	6.73
																0.0957	107	6.67
																0.0959	116	6.71
																0.0961	117	6.7
																0.0963	112	6.66
																0.0965	114	6.66
																0.0967	131	6.68
																0.0969	124	6.66
																0.0972	126	6.64
																0.0974	128	6.65
																0.0976	122	6.62
																0.0978	122	6.63
																0.098	125	6.63
																0.0982	115	6.55
																0.0984	113	6.58
																0.0986	124	6.59
																0.0988	122	6.56
																0.099	115	6.54
																0.0992	122	6.54
																0.0994	118	6.52
																0.0997	118	6.54
																0.0999	125	6.55
																0.1	117	6.49
																0.1	113	6.5
																0.1	115	6.46
																0.101	113	6.48
																0.101	122	6.47
																0.101	115	6.47
																0.101	118	6.43
																0.102	117	6.46
																0.102	116	6.41
																0.102	113	6.42
																0.102	110	6.38
																0.102	114	6.43
																0.103	108	6.38
																0.103	115	6.4
																0.103	120	6.39
																0.103	127	6.4
																0.103	115	6.34
																0.104	113	6.39
																0.104	117	6.35
																0.104	122	6.37
																0.104	130	6.35
																0.104	119	6.27
																0.105	117	6.33
																0.105	125	6.31
																0.105	117	6.32
																0.105	120	6.25
																0.105	122	6.26
																0.106	119	6.24
																0.106	118	6.3
																0.106	124	6.25
																0.106	119	6.25
																0.107	122	6.25
																0.107	121	6.26
																0.107	115	6.23
																0.107	116	6.22
																0.107	120	6.22
																0.108	120	6.26
																0.108	121	6.21
																0.108	119	6.24
																0.108	120	6.22
																0.108	118	6.23
																0.109	118	6.23
																0.109	118	6.18
																0.109	117	6.22
																0.109	114	6.17
																0.109	117	6.24
																0.11	116	6.15
																0.11	121	6.19
																0.11	120	6.17
																0.11	117	6.2
																0.11	109	6.11
																0.111	114	6.14
																0.111	119	6.16
																0.111	120	6.19
																0.111	115	6.12
																0.112	116	6.14
																0.112	113	6.1
																0.112	119	6.15
																0.112	122	6.11
																0.112	124	6.14
																0.113	112	6.13
																0.113	114	6.08
																0.113	119	6.11
																0.113	114	6.05
																0.113	118	6.11
																0.114	113	6.08
																0.114	115	6.11
																0.114	117	6.06
																0.114	116	6.09
																0.114	113	6.04
																0.115	114	6.05
																0.115	113	6.03
																0.115	113	6.05
																0.115	111	6
																0.115	113	6.04
																0.116	114	6.03
																0.116	115	6.05
																0.116	119	6.01
																0.116	114	6.03
																0.117	120	6
																0.117	121	6.02
																0.117	115	6.04
																0.117	110	5.99
																0.117	115	6.02
																0.118	122	5.97
																0.118	117	5.98
																0.118	116	5.98
																0.118	118	6
																0.118	119	5.97
																0.119	113	5.97
																0.119	117	5.95
																0.119	114	5.98
																0.119	122	5.96
																0.119	125	5.96
																0.12	116	5.94
																0.12	126	5.98
																0.12	118	5.96
																0.12	119	5.97
																0.12	110	5.91
																0.121	118	5.94
																0.121	114	5.9
																0.121	116	5.92
																0.121	119	5.89
																0.122	118	5.91
																0.122	119	5.94
																0.122	119	5.87
																0.122	121	5.91
																0.122	121	5.9
																0.123	122	5.91
																0.123	117	5.86
																0.123	114	5.86
																0.123	120	5.87
																0.123	113	5.87
																0.124	117	5.85
																0.124	123	5.96
																0.124	123	6.01
																0.124	113	6.07
																0.124	117	6.09
																0.125	118	6.13
																0.125	114	6.12
																0.125	110	6.17
																0.125	122	6.2
																0.126	116	6.24
																0.126	114	6.23
																0.126	115	6.24
																0.126	109	6.27
																0.126	112	6.25
																0.127	109	6.32
																0.127	112	6.29
																0.127	110	6.32
																0.127	116	6.33
																0.127	108	6.31
																0.128	105	6.36
																0.128	108	6.38
																0.128	120	6.41
																0.128	121	6.32
																0.128	115	6.2
																0.129	103	6.2
																0.129	109	6.11
																0.129	110	6.13
																0.129	115	6.07
																0.129	115	6.08
																0.13	113	6.03
																0.13	110	6.04
																0.13	117	6.07
																0.13	117	6.02
																0.131	113	6.02
																0.131	117	6.02
																0.131	109	5.98
																0.131	106	5.97
																0.131	113	5.99
																0.132	104	5.93
																0.132	107	5.93
																0.132	114	5.93
																0.132	104	5.94
																0.132	104	5.89
																0.133	110	5.91
																0.133	115	5.93
																0.133	116	5.94
																0.133	102	5.88
																0.133	104	5.92
																0.134	104	5.86
																0.134	107	5.86
																0.134	99.5	5.85
																0.134	103	5.83
																0.134	105	5.88
																0.135	115	5.89
																0.135	111	5.86
																0.135	111	5.83
																0.135	98.5	5.81
																0.136	105	5.79
																0.136	108	5.86
																0.136	103	5.82
																0.136	96.3	5.79
																0.136	106	5.78
																0.137	110	5.81
																0.137	113	5.81
																0.137	108	5.81
																0.137	104	5.79
																0.137	106	5.81
																0.138	106	5.76
																0.138	100	5.75
																0.138	102	5.73
																0.138	108	5.78
																0.138	104	5.77
																0.139	102	5.74
																0.139	97.6	5.73
																0.139	92.4	5.68
																0.139	105	5.74
																0.139	110	5.74
																0.14	106	5.77
																0.14	109	5.7
																0.14	104	5.73
																0.14	103	5.7
																0.141	103	5.72
																0.141	104	5.7
																0.141	98.7	5.7
																0.141	98.5	5.68
																0.141	98.1	5.68
																0.142	100	5.63
																0.142	101	5.7
																0.142	102	5.67
																0.142	97.2	5.7
																0.142	101	5.63
																0.143	102	5.63
																0.143	107	5.68
																0.143	105	5.64
																0.143	99.2	5.67
																0.143	103	5.65
																0.144	108	5.69
																0.144	105	5.66
																0.144	101	5.64
																0.144	99.9	5.61
																0.144	99.1	5.66
																0.145	94.1	5.63
																0.145	99.8	5.68
																0.145	101	5.62
																0.145	98.4	5.68
																0.146	99.1	5.66
																0.146	103	5.7
																0.146	97.4	5.65
																0.146	106	5.71
																0.146	93.5	5.66
																0.147	94.9	5.68
																0.147	102	5.64
																0.147	98.8	5.68
																0.147	95.6	5.69
																0.147	90.4	5.63
																0.148	91.1	5.67
																0.148	89.2	5.62
																0.148	94.9	5.7
																0.148	99.9	5.69
																0.148	97.2	5.69
																0.149	94.3	5.64
																0.149	92.2	5.67
																0.149	95.5	5.67
																0.149	94.8	5.69
																0.149	94.5	5.62
																0.15	90.6	5.66
																0.15	91.5	5.66
																0.15	89.1	5.66
																0.15	102	5.63
																0.151	97.8	5.66
																0.151	92.2	5.64
																0.151	93.1	5.64
																0.151	95.8	5.64
																0.151	96	5.63
																0.152	99.9	5.68
																0.152	98.4	5.66
																0.152	93.1	5.66
																0.152	90.4	5.66
																0.152	97.1	5.7
																0.153	95.6	5.63
																0.153	97.2	5.66
																0.153	94.7	5.61
																0.153	87	5.66
																0.153	85.8	5.63
																0.154	88.7	5.65
																0.154	90.5	5.63
																0.154	84.7	5.64
																0.154	81.8	5.62
																0.154	87.5	5.64
																0.155	92.4	5.6
																0.155	88.9	5.64
																0.155	91.1	5.64
																0.155	92.6	5.67
																0.156	85.5	5.64
																0.156	88.8	5.61
																0.156	85.2	5.62
																0.156	87.7	5.62
																0.156	89.3	5.64
																0.157	89.4	5.62
																0.157	81.3	5.63
																0.157	77.2	5.6
																0.157	79.5	5.6
																0.157	83.7	5.57
																0.158	85.4	5.64
																0.158	80.7	5.58
																0.158	84.6	5.62
																0.158	85	5.6
																0.158	91.7	5.64
																0.159	83.2	5.6
																0.159	85.1	5.62
																0.159	82.3	5.57
																0.159	85.8	5.59
																0.159	79.2	5.55
																0.16	87.8	5.59
																0.16	87.6	5.59
																0.16	88	5.56
																0.16	84.9	5.58
																0.161	89.9	5.56
																0.161	76.3	5.56
																0.161	74.4	5.51
																0.161	79.9	5.57
																0.161	73.9	5.53
																0.162	79.8	5.56
																0.162	85.8	5.54
																0.162	77.1	5.54
																0.162	80.5	5.53
																0.162	81.8	5.55
																0.163	73.9	5.53
																0.163	81	5.59
																0.163	76.2	5.52
																0.163	77.3	5.55
																0.163	83.3	5.54
																0.164	81.3	5.55
																0.164	83.8	5.53
																0.164	82.4	5.55
																0.164	75	5.54
																0.164	68.5	5.48
																0.165	74.5	5.52
																0.165	72.9	5.5
																0.165	73.5	5.54
																0.165	71.3	5.5
																0.166	77.9	5.54
																0.166	82.4	5.5
																0.166	79.2	5.53
																0.166	79.1	5.51
																0.166	80.7	5.56
																0.167	79.1	5.53
																0.167	78	5.54
																0.167	76.3	5.48
																0.167	83.3	5.54
																0.167	77.8	5.5
																0.168	76.6	5.52
																0.168	71.1	5.51
																0.168	71.7	5.59
																0.168	69.2	5.63
																0.168	82.7	5.73
																0.169	84.6	5.79
																0.169	79.5	5.79
																0.169	68.3	5.83
																0.169	74.4	5.87
																0.169	69.9	5.88
																0.17	72.6	5.87
																0.17	76.3	5.97
																0.17	76.9	5.94
																0.17	82	6.03
																0.171	67.2	5.98
																0.171	67	6
																0.171	78.6	6.06
																0.171	69.6	6.04
																0.171	64.3	6.04
																0.172	62.7	6.06
																0.172	72.5	6.12
																0.172	72.7	6.12
																0.172	73.8	6.07
																0.172	68.4	5.99
																0.173	73.6	5.93
																0.173	71.7	5.91
																0.173	70.8	5.92
																0.173	75.1	5.85
																0.173	71.1	5.88
																0.174	71.4	5.85
																0.174	70.2	5.85
																0.174	73.1	5.82
																0.174	65.8	5.8
																0.174	74.7	5.8
																0.175	70.7	5.81
																0.175	78	5.8
																0.175	75.1	5.81
																0.175	68.9	5.78
																0.176	66.2	5.81
																0.176	69.2	5.78
																0.176	67	5.81
																0.176	69.2	5.8
																0.176	68.5	5.81
																0.177	63.9	5.77
																0.177	68.4	5.79
																0.177	66.3	5.8
																0.177	69.4	5.8
																0.177	65.3	5.79
																0.178	66	5.77
																0.178	67.1	5.81
																0.178	74.6	5.82
																0.178	64	5.8
																0.178	62.8	5.76
																0.179	69.6	5.82
																0.179	66.7	5.8
																0.179	66.9	5.82
																0.179	64.6	5.77
																0.179	67.7	5.8
																0.18	67	5.79
																0.18	72.7	5.82
																0.18	72.5	5.8
																0.18	63.2	5.83
																0.181	65	5.79
																0.181	62.6	5.82
																0.181	67.1	5.79
																0.181	66.1	5.78
																0.181	62.9	5.8
																0.182	63.1	5.77
																0.182	64	5.77
																0.182	56.8	5.75
																0.182	58.4	5.79
																0.182	65.4	5.79
																0.183	61.1	5.79
																0.183	64.5	5.78
																0.183	65.5	5.8
																0.183	63.4	5.77
																0.183	66.9	5.85
																0.184	65.7	5.77
																0.184	69.2	5.82
																0.184	69.7	5.78
																0.184	68	5.8
																0.185	63.6	5.81
																0.185	54.4	5.78
																0.185	57.3	5.76
																0.185	50.3	5.78
																0.185	54.8	5.77
																0.186	62.9	5.79
																0.186	57.8	5.78
																0.186	67.6	5.81
																0.186	58.8	5.79
																0.186	59.2	5.76
																0.187	57	5.78
																0.187	59.2	5.75
																0.187	66.6	5.81
																0.187	61.7	5.78
																0.187	56.9	5.76
																0.188	52.7	5.72
																0.188	51.4	5.77
																0.188	65.4	5.78
																0.188	66.6	5.78
																0.188	61.9	5.76
																0.189	61.2	5.79
																0.189	54	5.72
																0.189	61.1	5.77
																0.189	62.8	5.73
																0.19	64.4	5.78
																0.19	60.4	5.75
																0.19	64.7	5.74
																0.19	47.2	5.73
																0.19	50	5.7
																0.191	58.5	5.75
																0.191	60.5	5.73
																0.191	60.2	5.79
																0.191	58.2	5.74
																0.191	53.2	5.74
																0.192	56.4	5.74
																0.192	55.6	5.74
																0.192	57.1	5.72
																0.192	61.2	5.76
																0.192	58.4	5.73
																0.193	67.9	5.8
																0.193	62.1	5.75
																0.193	62.5	5.78
																0.193	56.6	5.71
																0.193	56.9	5.75
																0.194	55	5.72
																0.194	54.5	5.76
																0.194	63.3	5.77
																0.194	64.5	5.75
																0.195	62.3	5.79
																0.195	63.6	5.76
																0.195	62.9	5.79
																0.195	59.1	5.73
																0.195	52.4	5.77
																0.196	59.2	5.78
																0.196	53.8	5.76
																0.196	54.2	5.74
																0.196	59.4	5.77
																0.196	40.9	5.73
																0.197	46.5	5.75
																0.197	53.3	5.73
																0.197	48.2	5.78
																0.197	52.3	5.74
																0.197	50	5.78
																0.198	46.8	5.72
																0.198	47.3	5.77
																0.198	52.3	5.75
																0.198	54.6	5.76
																0.198	54.7	5.78
																0.199	54.4	5.76
																0.199	50.9	5.79
																0.199	50.5	5.73
																0.199	53.5	5.79
																0.2	50	5.75
																0.2	50.9	5.74
																0.2	44.4	5.73
																0.2	47.8	5.76
																0.2	49	5.75
																0.201	39.5	5.79
																0.201	46.4	5.73
																0.201	52.1	5.81
																0.201	52.3	5.76
																0.201	54.9	5.81
																0.202	57	5.78
																0.202	60.4	5.8
																0.202	55	5.77
																0.202	51.1	5.75
																0.202	49.9	5.73
																0.203	45.6	5.77
																0.203	49.6	5.77
																0.203	56	5.79
																0.203	58.4	5.79
																0.203	51.3	5.78
																0.204	48.9	5.8
																0.204	55.9	5.78
																0.204	52.7	5.8
																0.204	59.1	5.77
																0.205	55.9	5.82
																0.205	56.6	5.78
																0.205	52.2	5.8
																0.205	44.9	5.74
																0.205	45.5	5.79
																0.206	51.1	5.77
																0.206	52.1	5.79
																0.206	52.1	5.77
																0.206	52.1	5.79
																0.206	43.4	5.77
																0.207	42.9	5.81
																0.207	43	5.73
																0.207	48.1	5.8
																0.207	43.7	5.79
																0.207	51.3	5.76
																0.208	49.6	5.78
																0.208	49.4	5.78
																0.208	48.3	5.8
																0.208	45.9	5.77
																0.208	55	5.82
																0.209	57.7	5.78
																0.209	47.2	5.82
																0.209	48.5	5.78
																0.209	48.7	5.78
																0.21	49.5	5.77
																0.21	47.1	5.79
																0.21	53.2	5.8
																0.21	47.9	5.83
																0.21	40.9	5.73
																0.211	43.3	5.79
																0.211	40.4	5.76
																0.211	44.2	5.79
																0.211	49.7	5.78
																0.211	46.7	5.76
																0.212	47.9	5.8
																0.212	52.4	5.72
																0.212	46.4	5.78
																0.212	52.5	5.86
																0.212	42.5	5.99
																0.213	51.1	6.06
																0.213	46.7	6.13
																0.213	44.8	6.13
																0.213	51.3	6.21
																0.213	50	6.25
																0.214	42.9	6.27
																0.214	41.1	6.26
																0.214	40.7	6.37
																0.214	40	6.34
																0.215	44.1	6.41
																0.215	50.4	6.45
																0.215	48.5	6.52
																0.215	42.7	6.52
																0.215	41.8	6.48
																0.216	49.3	6.58
																0.216	45.8	6.56
																0.216	46.5	6.63
																0.216	42.4	6.64
																0.216	42.2	6.66
																0.217	40.2	6.48
																0.217	37.2	6.41
																0.217	44.8	6.35
																0.217	56.1	6.37
																0.217	43.8	6.26
																0.218	52.4	6.28
																0.218	48.3	6.19
																0.218	44.4	6.22
																0.218	42.3	6.15
																0.218	36.8	6.17
																0.219	43.1	6.15
																0.219	46.9	6.13
																0.219	42	6.1
																0.219	41.1	6.12
																0.22	44.9	6.1
																0.22	44.4	6.1
																0.22	37.6	6.07
																0.22	45.7	6.04
																0.22	42.3	6.08
																0.221	47.2	6.05
																0.221	48.9	6.08
																0.221	39.8	6.02
																0.221	47	6.06
																0.221	47.5	6.02
																0.222	44.6	6.05
																0.222	47.3	6.02
																0.222	43.3	6.03
																0.222	43.4	5.99
																0.222	46.3	6.04
																0.223	46.3	6.02
																0.223	49.2	5.99
																0.223	40.5	5.97
																0.223	39.5	5.95
																0.223	51.1	5.99
																0.224	47.5	6.02
																0.224	47.2	5.94
																0.224	46.4	5.99
																0.224	33.6	5.95
																0.225	39.9	5.93
																0.225	39.3	5.98
																0.225	38.4	5.91
																0.225	37.5	5.99
																0.225	44.1	5.92
																0.226	37.4	5.96
																0.226	37.1	5.96
																0.226	43.4	5.97
																0.226	42.9	5.95
																0.226	39.6	5.93
																0.227	40.8	5.96
																0.227	38.2	5.96
																0.227	37.4	5.92
																0.227	43.9	5.99
																0.227	49.5	5.95
																0.228	44.4	5.98
																0.228	29.7	5.91
																0.228	35.2	5.95
																0.228	36.6	5.95
																0.228	37	5.96
																0.229	37.5	5.95
																0.229	38.2	5.92
																0.229	36.8	5.96
																0.229	38.7	5.92
																0.23	39.8	5.97
																0.23	39.5	5.92
																0.23	45.5	5.96
																0.23	47.8	5.95
																0.23	36.1	5.92
																0.231	38.8	5.9
																0.231	42.5	5.96
																0.231	40.6	5.93
																0.231	40.1	5.93
																0.231	46	5.9
																0.232	46.5	5.95
																0.232	40.2	5.92
																0.232	40.4	5.97
																0.232	52.8	5.97
																0.232	47	5.93
																0.233	34.8	5.94
																0.233	36.9	5.91
																0.233	42.7	5.97
																0.233	38.5	5.95
																0.233	30.7	5.91
																0.234	37.2	5.92
																0.234	42.5	5.9
																0.234	42.5	5.93
																0.234	39.7	5.95
																0.235	34.5	5.92
																0.235	45.3	5.96
																0.235	42.5	5.89
																0.235	37.1	5.92
																0.235	42.2	5.89
																0.236	38.9	5.92
																0.236	42.5	5.95
																0.236	44.8	5.91
																0.236	37.1	5.92
																0.236	41	5.94
																0.237	44.5	5.94
																0.237	30.9	5.89
																0.237	29.1	5.89
																0.237	30.3	5.93
																0.237	29.2	5.92
																0.238	41.7	5.9
																0.238	37.7	5.9
																0.238	39.7	5.9
																0.238	47.7	5.97
																0.238	35.1	5.91
																0.239	33.3	5.92
																0.239	35.6	5.9
																0.239	37.1	5.9
																0.239	37.3	5.9
																0.24	40	5.92
																0.24	40	5.86
																0.24	38.4	5.92
																0.24	38.1	5.88
																0.24	41	5.91
																0.241	37.7	5.84
																0.241	40.3	5.89
																0.241	32.8	5.83
																0.241	36.6	5.84
																0.241	38.6	5.89
																0.242	36.5	5.86
																0.242	28.4	5.85
																0.242	33.5	5.8
																0.242	33.7	5.84
																0.242	34.8	5.82
																0.243	38.2	5.87
																0.243	35.3	5.81
																0.243	44.1	5.88
																0.243	38.1	5.83
																0.244	38.1	5.86
																0.244	37.5	5.85
																0.244	31.2	5.84
																0.244	34.1	5.84
																0.244	26.7	5.84
																0.245	39.8	5.85
																0.245	34.9	5.86
																0.245	38.9	5.85
																0.245	34.6	5.88
																0.245	32.9	5.8
																0.246	36.7	5.83
																0.246	32.5	5.83
																0.246	30.8	5.81
																0.246	36.5	5.87
																0.246	27.8	5.83
																0.247	31.9	5.84
																0.247	33.2	5.84
																0.247	35.8	5.85
																0.247	34.7	5.82
																0.247	31.8	5.85
																0.248	36	5.83
																0.248	36.9	5.87
																0.248	37.7	5.84
																0.248	40.3	5.84
																0.249	38.2	5.83
																0.249	36.1	5.87
																0.249	36.7	5.82
																0.249	33.7	5.83
																0.249	24	5.79
																0.25	35.7	5.87
																0.25	37.1	5.84
																0.25	33.7	5.83
																0.25	30.9	5.83
																0.25	36.6	5.85
																0.251	37.8	5.88
																0.251	36.5	5.82
																0.251	32.2	5.82
																0.251	33.3	5.84
																0.251	34	5.86
																0.252	33.1	5.83
																0.252	34.3	5.86
																0.252	28.1	5.81
																0.252	29.8	5.84
																0.252	33.2	5.79
																0.253	25.2	5.83
																0.253	27.7	5.81
																0.253	34.6	5.85
																0.253	34.4	5.79
																0.254	36.4	5.84
																0.254	24.8	5.76
																0.254	38.2	5.86
																0.254	37.5	5.83
																0.254	34.3	5.79
																0.255	28.7	5.79
																0.255	37.3	5.79
																0.255	37.8	5.82
																0.255	34.1	5.78
																0.255	29	5.79
																0.256	23.1	5.75
																0.256	27.9	5.78
																0.256	37.6	5.77
																0.256	32.4	5.78
																0.256	31.7	5.91
																0.257	32.9	6.07
																0.257	30.4	6.06
																0.257	32.3	6.18
																0.257	34.6	6.2
																0.257	26.4	6.26
																0.258	35.8	6.33
																0.258	36.5	6.41
																0.258	31.2	6.4
																0.258	37.5	6.49
																0.259	38.2	6.53
																0.259	38.1	6.51
																0.259	28.2	6.57
																0.259	34	6.62
																0.259	27.4	6.65
																0.26	23.1	6.61
																0.26	34.4	6.72
																0.26	24.9	6.71
																0.26	31.2	6.8
																0.26	37.6	6.81
																0.261	36.3	6.85
																0.261	26.1	6.62
																0.261	28.6	6.55
																0.261	22.2	6.42
																0.261	31.1	6.42
																0.262	29.2	6.37
																0.262	37.4	6.39
																0.262	32.4	6.32
																0.262	28	6.31
																0.262	39	6.28
																0.263	34.4	6.3
																0.263	38.4	6.27
																0.263	26.6	6.24
																0.263	22.3	6.2
																0.264	26.4	6.2
																0.264	31.4	6.27
																0.264	32.5	6.18
																0.264	34.5	6.23
																0.264	37.8	6.21
																0.265	29.4	6.18
																0.265	28.4	6.16
																0.265	28.7	6.19
																0.265	32.5	6.12
																0.265	40.2	6.18
																0.266	44.4	6.14
																0.266	32.6	6.16
																0.266	27.9	6.07
																0.266	32.3	6.12
																0.266	35.4	6.09
																0.267	37.3	6.13
																0.267	23.7	6.06
																0.267	28.4	6.06
																0.267	33.9	6.08
																0.267	24.9	6.05
																0.268	29.9	6.05
																0.268	35.8	6.08
																0.268	30.5	6.1
																0.268	26.8	6.03
																0.269	32.9	6.07
																0.269	34.3	6.04
																0.269	27.3	6.05
																0.269	38.5	6.05
																0.269	41.4	6.1
																0.27	33.2	6.04
																0.27	30.7	6.08
																0.27	26.4	6.05
																0.27	25.2	6.05
																0.27	33.5	6.04
																0.271	32.1	6.1
																0.271	30.5	6.05
																0.271	22.8	6.01
																0.271	28.1	6.04
																0.271	26.9	6.02
																0.272	27.7	6.05
																0.272	26.1	6
																0.272	23.2	6.03
																0.272	30	6.01
																0.272	25.8	6.01
																0.273	24.1	5.97
																0.273	29.6	6.01
																0.273	28.5	5.95
																0.273	28.1	6.02
																0.274	26.4	5.98
																0.274	27.5	5.99
																0.274	27	5.92
																0.274	29.6	5.97
																0.274	25.7	5.91
																0.275	25.7	5.94
																0.275	19.7	5.88
																0.275	27.7	5.96
																0.275	24.7	5.91
																0.275	26.7	5.93
																0.276	36	5.97
																0.276	28.9	5.91
																0.276	26.3	5.95
																0.276	31.6	5.94
																0.276	24.5	5.93
																0.277	21.5	5.87
																0.277	23.5	5.92
																0.277	31.4	5.9
																0.277	26.8	5.94
																0.277	25.6	5.89
																0.278	25.1	5.93
																0.278	28	5.9
																0.278	31.4	5.95
																0.278	33.3	5.92
																0.279	29.6	5.94
																0.279	30.7	5.89
																0.279	27.8	5.9
																0.279	32.7	5.91
																0.279	34.2	5.93
																0.28	36.6	5.93
																0.28	25.5	5.9
																0.28	28.1	5.91
																0.28	23.7	5.89
																0.28	27.5	5.92
																0.281	27.3	5.88
																0.281	27.5	5.93
																0.281	32.5	5.9
																0.281	27.8	5.91
																0.281	24.6	5.87
																0.282	21.2	5.92
																0.282	24.1	5.87
																0.282	33.6	5.94
																0.282	32.6	5.91
																0.282	29.5	5.91
																0.283	23.8	5.88
																0.283	27.8	5.93
																0.283	21.2	5.86
																0.283	27	5.92
																0.284	27.4	5.86
																0.284	36.3	5.94
																0.284	41.2	5.92
																0.284	33.3	5.92
																0.284	28.9	5.91
																0.285	26.5	5.88
																0.285	27.1	5.93
																0.285	29.3	5.87
																0.285	34.8	5.91
																0.285	32.3	5.91
																0.286	29.7	5.89
																0.286	28.2	5.88
																0.286	28	5.89
																0.286	18.1	5.84
																0.286	26.7	5.91
																0.287	34.9	5.86
																0.287	33.4	5.91
																0.287	27.7	5.9
																0.287	25.3	5.89
																0.287	23.5	5.87
																0.288	25.5	5.89
																0.288	31.8	5.9
																0.288	30	5.91
																0.288	33.4	5.89
																0.289	29.9	5.87
																0.289	29.1	5.9
																0.289	27.1	5.85
																0.289	25.6	5.9
																0.289	27.3	5.87
																0.29	23.8	5.9
																0.29	15.7	5.83
																0.29	18.2	5.83
																0.29	22.5	5.85
																0.29	21.7	5.84
																0.291	18.5	5.85
																0.291	21.2	5.86
																0.291	29.4	5.86
																0.291	24.7	5.88
																0.291	30.6	5.85
																0.292	24.2	5.86
																0.292	16.4	5.81
																0.292	18.7	5.81
																0.292	26.1	5.83
																0.292	23.6	5.81
																0.293	29.7	5.84
																0.293	32.8	5.83
																0.293	29.2	5.82
																0.293	28.9	5.82
																0.294	19.1	5.81
																0.294	23.9	5.79
																0.294	28.2	5.81
																0.294	24.4	5.74
																0.294	27.3	5.79
																0.295	27.9	5.76
																0.295	31.1	5.79
																0.295	34.1	5.8
																0.295	30.7	5.83
																0.295	26.7	5.78
																0.296	21.4	5.79
																0.296	20	5.74
																0.296	16.9	5.76
																0.296	24	5.78
																0.296	19.6	5.78
																0.297	28.7	5.75
																0.297	24	5.76
																0.297	24.1	5.8
																0.297	26.1	5.78
																0.297	22.3	5.79
																0.298	26.8	5.77
																0.298	26.3	5.78
																0.298	22.4	5.76
																0.298	28.9	5.81
																0.299	24.7	5.77
																0.299	28.4	5.8
																0.299	23.9	5.76
																0.299	23	5.78
																0.299	23.7	5.76
																0.3	32.6	5.81
																0.3	29.2	5.78
																0.3	27.9	5.8
																0.3	24.9	5.77
																0.3	25.2	5.82
																0.301	20.5	5.92
																0.301	25.1	6.04
																0.301	29	6.16
																0.301	25.5	6.23
																0.301	25	6.3
																0.302	31.4	6.38
																0.302	20.3	6.4
																0.302	24.1	6.46
																0.302	34.1	6.58
																0.302	20.7	6.54
																0.303	20.4	6.58
																0.303	10.3	6.6
																0.303	13.6	6.66
																0.303	23.3	6.75
																0.304	21.9	6.76
																0.304	18	6.78
																0.304	22	6.86
																0.304	26.2	6.87
																0.304	20.1	6.96
																0.305	27.4	6.98
																0.305	23.1	7.02
																0.305	17.1	6.76
																0.305	14.2	6.6
																0.305	23.1	6.56
																0.306	22.7	6.51
																0.306	24.3	6.5
																0.306	29.7	6.46
																0.306	31.2	6.43
																0.306	23.6	6.4
																0.307	18	6.38
																0.307	27.8	6.34
																0.307	31.5	6.39
																0.307	28.6	6.35
																0.308	23.7	6.36
																0.308	28.7	6.32
																0.308	19.8	6.3
																0.308	14.8	6.22
																0.308	12.7	6.2
																0.309	12	6.17
																0.309	16	6.2
																0.309	19.7	6.13
																0.309	27.9	6.21
																0.309	20.1	6.13
																0.31	23.9	6.16
																0.31	19.8	6.13
																0.31	22.3	6.11
																0.31	28.2	6.14
																0.31	35.6	6.14
																0.311	25.3	6.1
																0.311	25.2	6.09
																0.311	17.4	6.08
																0.311	25.2	6.08
																0.311	23.9	6.08
																0.312	23.3	6.04
																0.312	27.7	6.09
																0.312	19.7	6.03
																0.312	25.8	6.07
																0.313	26.6	6.05
																0.313	21.8	6.05
																0.313	17.9	6.06
																0.313	20.8	6.1
																0.313	23.3	6.04
																0.314	23.2	6.11
																0.314	26.2	6.06
																0.314	25.5	6.07
																0.314	20.7	6.05
																0.314	31.6	6.05
																0.315	26.2	6.1
																0.315	25.3	6.05
																0.315	25.9	6.07
																0.315	27.4	6.03
																0.315	16	6.06
																0.316	18.6	6.05
																0.316	18.2	6.04
																0.316	21.9	5.98
																0.316	12.6	6.02
																0.316	18.4	6
																0.317	19.6	6.04
																0.317	21.3	5.99
																0.317	18.3	6.02
																0.317	22.5	6.03
																0.318	23.9	6.05
																0.318	15.8	5.95
																0.318	25.8	6.04
																0.318	23.5	6.01
																0.318	26.7	6.04
																0.319	15	6
																0.319	15	5.95
																0.319	18	6.02
																0.319	25.9	5.99
																0.319	23.2	6.01
																0.32	27.2	6
																0.32	20	6.01
																0.32	24.8	6
																0.32	22.9	6.01
																0.32	22.1	5.98
																0.321	22.2	6.04
																0.321	18.5	5.99
																0.321	24.3	6.01
																0.321	18.9	5.93
																0.321	20.3	5.99
																0.322	21.8	5.97
																0.322	25.9	6.02
																0.322	26.4	5.99
																0.322	18	6.01
																0.323	15.7	5.96
																0.323	24.7	6.02
																0.323	26.8	6
																0.323	29.6	5.98
																0.323	13.8	5.99
																0.324	21.2	5.99
																0.324	25.8	6.02
																0.324	20.1	5.94
																0.324	16.3	5.98
																0.324	24.8	5.99
																0.325	21.5	6
																0.325	16.7	5.97
																0.325	18	5.99
																0.325	25.3	5.98
																0.325	31	6.01
																0.326	24	5.94
																0.326	22.8	5.99
																0.326	19.6	5.96
																0.326	19.5	5.98
																0.326	22	5.96
																0.327	22.6	5.99
																0.327	24	6
																0.327	15.9	5.94
																0.327	20.8	6
																0.328	17.3	5.93
																0.328	23.7	5.97
																0.328	18.9	5.96
																0.328	23.6	5.99
																0.328	18.5	5.93
																0.329	21.9	6.02
																0.329	22.9	5.97
																0.329	17.5	5.97
																0.329	22.9	5.96
																0.329	26.1	5.99
																0.33	26.7	5.98
																0.33	27.8	6.02
																0.33	24.9	5.97
																0.33	23.7	5.98
																0.33	27.3	5.98
																0.331	25	5.97
																0.331	21.5	5.93
																0.331	21.4	5.95
																0.331	14.3	5.93
																0.331	23.7	5.92
																0.332	21.3	5.95
																0.332	17	5.87
																0.332	14.6	5.89
																0.332	24.9	5.9
																0.333	30.9	5.94
																0.333	20.3	5.82
																0.333	24	5.9
																0.333	20.7	5.88
																0.333	20	5.89
																0.334	23.4	5.87
																0.334	23.8	5.9
																0.334	17.6	5.84
																0.334	20.6	5.86
																0.334	22.7	5.82
																0.335	23.7	5.85
																0.335	21.6	5.84
																0.335	20.7	5.86
																0.335	23.3	5.83
																0.335	29.2	5.87
																0.336	19.3	5.85
																0.336	20.8	5.84
																0.336	24.1	5.88
																0.336	29.5	5.87
																0.336	33.9	5.88
																0.337	31.4	5.86
																0.337	25.2	5.9
																0.337	29.2	5.85
																0.337	27.1	5.88
																0.338	19.6	5.84
																0.338	23.6	5.86
																0.338	19.6	5.82
																0.338	18.6	5.86
																0.338	27.7	5.85
																0.339	23.9	5.87
																0.339	16.3	5.83
																0.339	24.1	5.89
																0.339	26.2	5.83
																0.339	20.3	5.85
																0.34	16.6	5.83
																0.34	22.1	5.87
																0.34	29.4	5.89
																0.34	13.5	5.81
																0.34	15.1	5.84
																0.341	25.2	5.82
																0.341	25.4	5.85
																0.341	20.4	5.82
																0.341	20	5.89
																0.341	21.3	5.84
																0.342	16.6	5.85
																0.342	25.6	5.85
																0.342	21.8	5.88
																0.342	22.6	5.84
																0.343	20.5	5.84
																0.343	19	5.85
																0.343	10.4	5.83
																0.343	19.4	5.83
																0.343	26.5	5.87
																0.344	25.7	5.84
																0.344	21.7	5.87
																0.344	20.1	5.86
																0.344	23.2	5.85
																0.344	25.9	5.87
																0.345	13.8	5.81
																0.345	19.8	6.01
																0.345	25.1	6.16
																0.345	23.5	6.26
																0.345	21.3	6.31
																0.346	19.3	6.42
																0.346	16.6	6.43
																0.346	23.5	6.55
																0.346	24.3	6.56
																0.346	16.2	6.61
																0.347	18.9	6.63
																0.347	14.3	6.66
																0.347	28.1	6.75
																0.347	36.3	6.86
																0.348	23.6	6.84
																0.348	23.8	6.9
																0.348	20	6.91
																0.348	22.6	6.99
																0.348	25.5	7.02
																0.349	25.9	7.01
																0.349	14.8	7.05
																0.349	19.1	7.08
																0.349	25	7.19
																0.349	26.9	7.19
																0.35	35.8	7.28
																0.35	21.3	7.25
																0.35	15.6	7.33
																0.35	17.1	7.37
																0.35	13.8	7.42
																0.351	16.2	7.44
																0.351	23	7.57
																0.351	22	7.52
																0.351	15.3	7.56
																0.351	20.1	7.62
																0.352	15.3	7.68
																0.352	4.74	7.68
																0.352	13.8	7.72
																0.352	20.2	7.82
																0.353	17.4	7.83
																0.353	22.8	7.92
																0.353	22.1	7.93
																0.353	16	7.98
																0.353	21.8	8.02
																0.354	11.5	8.11
																0.354	11.4	8.06
																0.354	23.2	8.2
																0.354	20.4	8.26
																0.354	21.4	8.35
																0.355	15.2	8.38
																0.355	26.3	8.41
																0.355	25.2	8.37
																0.355	28.2	8.53
																0.355	16	8.48
																0.356	18.1	8.54
																0.356	11.5	8.57
																0.356	23.2	8.8
																0.356	25.1	8.74
																0.356	22.6	8.78
																0.357	25.6	8.8
																0.357	24	8.98
																0.357	17.7	9
																0.357	11.3	9.01
																0.358	14.4	9
																0.358	26.9	9.19
																0.358	26.3	9.33
																0.358	22	9.32
																0.358	26.7	9.34
																0.359	17.9	9.36
																0.359	14.6	9.48
																0.359	27.5	9.56
																0.359	19.2	9.65
																0.359	22.7	9.74
																0.36	6.91	9.8
																0.36	24.8	9.9
																0.36	21.1	9.99
																0.36	26.7	10
																0.36	31.9	10.3
																0.361	27.1	10.4
																0.361	15.8	10.4
																0.361	11	10.4
																0.361	36.6	10.8
																0.361	35.2	10.8
																0.362	29.5	10.9
																0.362	12.1	10.9
																0.362	16.2	11
																0.362	19.9	11.2
																0.363	20.2	11.3
																0.363	11.8	11.4
																0.363	14.2	11.5
																0.363	1.43	11.7
																0.363	4.61	11.9
																0.364	13.6	12
																0.364	22.5	12.1
																0.364	27.7	12.5
																0.364	11.6	12.5
																0.364	8.39	12.7
																0.365	16.8	12.8
																0.365	15.7	13
																0.365	32.5	13.3
																0.365	17.7	13.5
																0.365	9.67	13.4
																0.366	7.87	13.9
																0.366	25.7	14.4
																0.366	17.9	14.4
																0.366	9.36	14.2
																0.367	25.3	14.4
																0.367	35.7	14.6
																0.367	26	14.8
																0.367	33.1	14.9
																0.367	38.5	15
																0.368	31.4	15.2
																0.368	40.2	15.4
																0.368	44.1	15.4
																0.368	7.82	14.9
																0.368	11.8	15.5
																0.369	7.61	15.6
																0.369	2.36	15.9
																0.369	-0.562	15.5
																0.369	16.8	15.8
																0.369	29.1	16.2
																0.37	53.9	16.5
																0.37	16.5	16
																0.37	-6.33	16.1
																0.37	29.2	16.8
																0.37	30.6	16.9
																0.371	33.8	16.5
																0.371	40.9	16.9
																0.371	36.5	17.4
																0.371	9.35	17.2
																0.372	-12.2	17.2
																0.372	-24.5	17
																0.372	4.67	17.6
																0.372	24.6	18.1
																0.372	21.5	18
																0.373	9.87	17.6
																0.373	36.2	18.8
																0.373	30.5	18.7
																0.373	2.16	18.8
																0.373	14.9	18.6
																0.374	27.3	19.2
																0.374	18.5	19.5
																0.374	4.19	19.4
																0.374	-3.91	19
																0.374	9.65	19.8
																0.375	16	20.2
																0.375	17	20.6
																0.375	4.98	20.5
																0.375	15.6	21.5
																0.375	24.2	22.2
																0.376	16.3	22.9
																0.376	4.18	23.6
																0.376	17.5	23.7
																0.376	10.5	24.5
																0.377	35.6	26.2
																0.377	5.02	26.7
																0.377	-33.8	28
																0.377	-15.7	28.9
																0.377	47.1	30.2
																0.378	44.6	32.7
																0.378	12.9	34.8
																0.378	-3.08	38.1
																0.378	79.8	41.9
																0.378	63.1	46.2
																0.379	39.3	52.9
																0.0112			641	14.4
																0.0121			640	12.3
																0.0129			642	10.9
																0.0137			626	9.78
																0.0145			612	8.81
																0.0154			619	8.08
																0.0162			599	7.48
																0.017			593	7.02
																0.0179			582	6.55
																0.0187			571	6.19
																0.0195			559	5.89
																0.0203			549	5.63
																0.0212			545	5.63
																0.022			522	5.54
																0.0228			527	5.43
																0.0237			510	5.31
																0.0245			498	5.23
																0.0253			490	5.13
																0.0261			478	4.95
																0.027			458	4.7
																0.0278			447	4.52
																0.0286			438	4.39
																0.0295			426	4.29
																0.0303			423	4.18
																0.0311			412	4.09
																0.032			392	3.99
																0.0328			379	3.92
																0.0336			369	3.9
																0.0344			358	3.93
																0.0353			347	3.94
																0.0361			336	3.93
																0.0369			328	3.9
																0.0378			318	3.87
																0.0386			311	3.86
																0.0394			297	3.81
																0.0402			288	3.79
																0.0411			281	3.77
																0.0419			265	3.74
																0.0427			255	3.7
																0.0436			249	3.69
																0.0444			236	3.65
																0.0452			232	3.64
																0.046			222	3.66
																0.0469			214	3.73
																0.0477			201	3.75
																0.0485			201	3.71
																0.0494			182	3.66
																0.0502			173	3.6
																0.051			165	3.53
																0.0518			158	3.5
																0.0527			159	3.47
																0.0535			150	3.47
																0.0543			145	3.44
																0.0552			134	3.42
																0.056			134	3.37
																0.0568			122	3.34
																0.0576			116	3.32
																0.0585			109	3.29
																0.0593			110	3.27
																0.0601			102	3.25
																0.061			94.7	3.24
																0.0618			90.3	3.23
																0.0626			83.8	3.2
																0.0635			89	3.19
																0.0643			79	3.16
																0.0651			71.3	3.16
																0.0659			72.7	3.13
																0.0668			70.1	3.11
																0.0676			61.8	3.1
																0.0684			56.9	3.08
																0.0693			61.3	3.07
																0.0701			52.2	3.05
																0.0709			48.1	3.04
																0.0717			48.6	3.03
																0.0726			44.8	3.01
																0.0734			42.7	3
																0.0742			40.5	2.99
																0.0751			39.2	2.97
																0.0759			37.5	2.96
																0.0767			36.5	2.95
																0.0775			32.4	2.93
																0.0784			30.3	2.93
																0.0792			31.2	2.94
																0.08			31.8	3.01
																0.0809			26.1	3.05
																0.0817			24	3.09
																0.0825			30.8	3.12
																0.0833			27.2	3.14
																0.0842			24.1	3.15
																0.085			25.4	3.08
																0.0858			22.7	3.01
																0.0867			24.4	2.97
																0.0875			25.6	2.95
																0.0883			19.6	2.93
																0.0891			21.6	2.92
																0.09			19.8	3
																0.0908			20	3.06
																0.0916			19.4	3.06
																0.0925			21.2	2.95
																0.0933			14.3	2.9
																0.0941			18.9	2.87
																0.095			19.4	2.86
																0.0958			18	2.84
																0.0966			16.8	2.82
																0.0974			19	2.8
																0.0983			18.9	2.79
																0.0991			15.4	2.78
																0.0999			19.9	2.76
																0.101			20.4	2.75
																0.102			17.9	2.74
																0.102			19.1	2.73
																0.103			17.4	2.72
																0.104			14.9	2.71
																0.105			13.9	2.7
																0.106			16	2.69
																0.107			15.3	2.68
																0.107			17.4	2.67
																0.108			19.2	2.66
																0.109			14.2	2.66
																0.11			14.6	2.64
																0.111			14.2	2.64
																0.112			17.8	2.63
																0.112			16.7	2.62
																0.113			17.1	2.62
																0.114			15	2.61
																0.115			19.7	2.6
																0.116			19.2	2.59
																0.117			15	2.58
																0.117			18.4	2.57
																0.118			14.2	2.56
																0.119			21	2.56
																0.12			16.2	2.54
																0.121			21.1	2.53
																0.121			19.8	2.52
																0.122			19.3	2.51
																0.123			21.4	2.5
																0.124			18.2	2.5
																0.125			17.8	2.5
																0.126			14.5	2.49
																0.126			19.9	2.48
																0.127			14.9	2.47
																0.128			18.8	2.47
																0.129			17.6	2.46
																0.13			15.7	2.45
																0.131			13.9	2.44
																0.131			17.2	2.43
																0.132			15.9	2.43
																0.133			16.5	2.42
																0.134			16.8	2.41
																0.135			14.4	2.41
																0.136			16.6	2.4
																0.136			20	2.39
																0.137			16.3	2.38
																0.138			17.8	2.41
																0.139			15.8	2.47
																0.14			14.5	2.5
																0.141			14.4	2.52
																0.141			17.7	2.54
																0.142			19.3	2.55
																0.143			18.7	2.55
																0.144			12.5	2.49
																0.145			16.7	2.46
																0.146			17.3	2.43
																0.146			17.6	2.41
																0.147			15.8	2.39
																0.148			16	2.38
																0.149			16.8	2.36
																0.15			13.8	2.36
																0.15			13.8	2.35
																0.151			12.6	2.35
																0.152			13.5	2.33
																0.153			17.2	2.33
																0.154			12.6	2.32
																0.155			15.4	2.31
																0.155			11.6	2.3
																0.156			10.9	2.29
																0.157			15.3	2.29
																0.158			13	2.28
																0.159			11.5	2.27
																0.16			14.5	2.27
																0.16			13.9	2.26
																0.161			10.9	2.25
																0.162			12.5	2.25
																0.163			13.2	2.24
																0.164			13.1	2.23
																0.165			16	2.23
																0.165			12.6	2.21
																0.166			12	2.21
																0.167			14.2	2.21
																0.168			11.6	2.2
																0.169			11.4	2.2
																0.17			9.14	2.19
																0.17			15.6	2.2
																0.171			12.3	2.19
																0.172			13.9	2.18
																0.173			11.4	2.18
																0.174			12.4	2.18
																0.175			14	2.17
																0.175			14.1	2.17
																0.176			9.16	2.16
																0.177			9.82	2.15
																0.178			9.76	2.15
																0.179			8.83	2.15
																0.18			12.5	2.14
																0.18			11	2.14
																0.181			10	2.13
																0.182			13.8	2.13
																0.183			6.9	2.12
																0.184			8.26	2.13
																0.184			10.5	2.13
																0.185			9.69	2.13
																0.186			14.2	2.14
																0.187			10.7	2.13
																0.188			9.32	2.12
																0.189			9.9	2.12
																0.189			8.29	2.11
																0.19			5.23	2.1
																0.191			10.8	2.09
																0.192			8.22	2.09
																0.193			10.1	2.09
																0.194			6.92	2.08
																0.194			6.02	2.08
																0.195			11	2.07
																0.196			8.95	2.07
																0.197			11	2.11
																0.198			5.88	2.15
																0.199			9.41	2.17
																0.199			8.14	2.18
																0.2			13.3	2.19
																0.201			5.73	2.21
																0.202			9.32	2.19
																0.203			6.64	2.15
																0.204			12.2	2.13
																0.204			8.23	2.12
																0.205			10.8	2.1
																0.206			6.58	2.09
																0.207			11.6	2.09
																0.208			9.51	2.08
																0.209			7.81	2.08
																0.209			7.45	2.07
																0.21			11	2.06
																0.211			13.8	2.06
																0.212			7.52	2.05
																0.213			7.05	2.05
																0.213			9.72	2.04
																0.214			10.1	2.04
																0.215			8.28	2.03
																0.216			8.69	2.03
																0.217			11.7	2.02
[truncated: 3,229 more rows]

## Sheet: Figure 3
FIGURE 3		b					c					d								e					f						h					i					j								l
		lambda	SBP19.a	SBP29.a	SBP129.a		x-value	SBP19.a	SBP29.a	SBP129.a		time (min)	SBP12	Mw	SBP2	Mw	SBP1	Mw			BIP18SN	a9a	a9b		c=	bipone fit		exp			lambda	SBP19.b	SBP29.b	SBP129.b		x-value	SBP19.b	SBP29.b	SBP129.b		time (min)	SBP1	Mw	SBP2	Mw	SBP12	Mw		x
		280	-0.054044	0.041314	0.10633		8.2682	-34.4737	-34.1342	-33.7203		0.00865	0.000519803							BIP18SN		8.21406	1.83573		0.0078	77.5		96.9	0.458		280	-0.0090888	-0.14483	-0.10115		6.8792	-30.1154		-34.5145		0.0173	0.000152609							0.0153
		279	0.042152	-0.077642	0.19912		8.3171	-34.1064	-34.0662	-33.6454		0.0254846	0.000639922							a9a	8.21406		9.28318		0.00808	77.3		96.6	0.436		279	0.068285	-0.091688	-0.17084		7.1666	-30.5792		-34.4577		0.0341346	0.000145552							0.0159
		278	0.14861	0.081666	0.0034575		8.4473	-34.3519	-34.3181	-34.0774		0.0423191	0.00071445							a9b	1.83573	9.28318			0.00835	77		97.1	0.424		278	-0.055007	-0.27576	0.08293		7.6567	-30.9045		-34.1607		0.0509691	0.000130848							0.0164
		277	0.15172	-0.0088468	0.14063		9.6354	-34.0099	-34.1526	-33.5888		0.0591537	0.00076721												0.00863	76.8		96.3	0.417		277	-0.21619	-0.12745	0.42066		8.3827	-30.2271		-34.1297		0.0678037	0.000116954							0.017
		276	-0.060543	-0.069431	0.027782		10.2539	-34.1952	-34.0316	-33.5742		0.0759882	0.000804064												0.00891	76.5		96.2	0.394		276	0.053361	-0.11223	0.05663		9.0913	-30.3634		-34.3486		0.0846382	0.000101484							0.0176
		275	0.068437	0.088954	-0.097688		10.9212	-33.9334	-34.0608	-33.1191		0.0928228	0.000828272												0.00918	76.3		95.8	0.403		275	-0.12106	0.080022	0.022212		9.9173	-30.2513		-34.1578		0.101473	0.000102295							0.0181
		274	-0.056322	0.20307	0.10019		11.6374	-33.837	-33.7549	-33.3534		0.109657	0.000839393												0.00946	76		94.8	0.37		274	-0.047681	-0.02918	-0.1168		10.7593	-30.3349		-34.1388		0.118307	0.000127903							0.0187
		273	0.11219	-0.1369	-0.010886		12.4512	-33.8101	-33.4687	-33.235		0.126492	0.000842596												0.00974	75.8		94.2	0.364		273	-0.063153	-0.16342	-0.057606		11.6508	-30.2348		-34.0688		0.135142	0.000252898							0.0192
		272	0.15644	0.029288	-0.011923		13.2487	-33.5361	-33.6406	-33.2229		0.143326	0.000849408												0.01	75.5		93.6	0.356		272	0.18032	-0.12249	-0.37151		12.4912	-30.0862		-34.0042		0.151976	0.000552603							0.0198
		271	-0.023625	0.076401	0.019747		13.9974	-33.4047	-33.3518	-33.0821		0.160161	0.000856037												0.0103	75.3		93.3	0.34		271	0.19149	-0.117	0.15714		13.3643	-30.0207		-33.9168		0.168811	0.00114378							0.0203
		270	0.074828	0.08493	-0.00017129		14.8926	-33.1699	-33.2311	-33.1482		0.176996	0.000864498												0.0106	75		93	0.348		270	-0.17012	-0.34662	-0.11837		14.3036	-29.8984		-33.8616		0.185646	0.00222768							0.0209
		269	-0.17815	0.047276	-0.080723		15.7552	-33.0284	-33.1628	-32.8023		0.19383	0.000899545												0.0108	74.8		92.2	0.321		269	0.11443	0.14486	-0.15808		15.1246	-29.8191		-33.8851		0.20248	0.00400967							0.0215
		268	-0.048281	-0.033162	0.014922		16.5853	-32.6522	-32.8712	-32.6779		0.210665	0.000963516												0.0111	74.5		91.6	0.319		268	-0.075306	-0.21825	0.12527		16.0454	-29.2807		-33.5762		0.219315	0.00654889							0.022
		267	0.24579	-0.0040718	-0.049647		17.4642	-32.6721	-32.8447	-32.4961		0.227499	0.00103689												0.0114	74.3		91.7	0.318		267	0.17236	0.11245	-0.010371		16.8984	-29.2459		-33.7163		0.236149	0.0096746							0.0226
		266	0.14037	-0.11361	-0.059356		18.3757	-32.2517	-32.7	-32.5143		0.244334	0.00111439												0.0117	74		91.2	0.301		266	-0.080544	-0.077048	-0.067638		17.8341	-29.0726		-33.3898		0.252984	0.0129605							0.0231
		265	-0.12924	-0.26562	-0.20427		19.222	-32.2801	-32.6344	-32.4634		0.261168	0.00119762												0.012	73.8		90.4	0.303		265	0.029324	-0.18764	-0.49355		18.7689	-29.2144		-33.5888		0.269818	0.0159149							0.0237
		264	0.030189	0.11549	0.053236		20.2474	-32.0033	-32.1105	-32.4043		0.278003	0.00126243												0.0122	73.5		89.6	0.288		264	-0.11361	-0.27268	-0.22216		19.6862	-28.8019		-33.233		0.286653	0.0178657							0.0242
		263	0.10847	0.056268	0.019862		20.9798	-32.0929	-32.3201	-32.1872		0.294837	0.00130249												0.0125	73.2		89.3	0.29		263	0.21196	-0.28292	0.073729		20.4693	-29.0324		-33.2735		0.303487	0.0190241							0.0248
		262	0.010888	0.068989	-0.24669		21.8262	-31.7503	-31.9596	-32.1739		0.311672	0.00132524												0.0128	73		88.8	0.285		262	0.048065	-0.15697	0.036472		21.3683	-28.696		-33.0723		0.320322	0.0196531							0.0254
		261	-0.044889	-0.10326	-0.034973		22.6726	-31.4367	-31.6967	-31.591		0.328507	0.00133238												0.0131	72.7		88.2	0.269		261	-0.086572	-0.38436	-0.11962		22.2665	-28.9891		-32.7557		0.337157	0.0196244							0.0259
		260	0.0063615	-0.076512	0.0047116		23.5515	-31.6268	-32.0713	-31.4444		0.345341	0.00132344												0.0133	72.5		87.2	0.274		260	-0.18	-0.046222	0.2215		23.1473	-28.473		-32.7306		0.353991	0.0191438							0.0265
		259	0.099616	0.080447	-0.046456		24.4629	-31.1803	-31.4603	-31.3027		0.362176	0.00131223												0.0136	72.2		86.1	0.264		259	-0.11289	-0.34577	0.011926		24.0605	-28.5756		-32.2675		0.370826	0.0184307							0.027
		258	-0.24496	0.28344	0.11023		25.3581	-30.9428	-31.3312	-31.2494		0.37901	0.00130045												0.0139	71.9		86.5	0.265		258	0.12586	-0.063459	0.20424		24.973	-28.6458		-32.4128		0.38766	0.0176126							0.0276
		257	0.10729	-0.071555	-0.033673		26.2858	-30.7971	-31.3425	-30.8461		0.395845	0.00128227												0.0142	71.6		85.6	0.262		257	0.0047271	-0.12819	0.1784		25.8846	-28.5878		-32.263		0.404495	0.0167484							0.0282
		256	0.16696	0.36275	-0.0099057		27.1973	-30.7499	-30.8899	-30.7715		0.412679	0.00126285												0.0144	71.4		84.7	0.248		256	0.045404	0.022007	0.1752		26.8121	-28.5446		-31.8061		0.421329	0.0158654							0.0287
		255	-0.066808	0.045329	0.033772		28.1087	-30.4099	-30.3637	-30.5953		0.429514	0.00124542												0.0147	71.1		83.9	0.255		255	0.0011131	-0.084455	0.059995		27.7222	-27.8713		-31.7484		0.438164	0.0150185							0.0293
		254	0.11869	-0.14423	-0.16227		28.9714	-30.0529	-30.4246	-30.1576		0.446348	0.00122561												0.015	70.8		83.6	0.246		254	-0.20935	-0.20982	0.16199		28.6316	-28.0409		-31.1011		0.454998	0.014235							0.0298
		253	0.011483	0.013321	0.24135		29.8828	-29.62	-30.1403	-30.1261		0.463183	0.00119496												0.0153	70.5		82.6	0.241		253	-0.26366	-0.11979	-0.23716		29.4577	-28.1324		-31.1997		0.471833	0.013501							0.0304
		252	-0.18054	-0.21388	0.15975		30.7617	-29.8286	-29.6285	-29.8133		0.480018	0.00116464												0.0155	70.2		81.9	0.239		252	-0.073324	-0.42596	-0.059125		30.3987	-27.9098		-30.8052		0.488667	0.0128366							0.0309
		251	-0.08884	-0.27363	0.11568		31.6895	-29.4921	-29.4337	-29.5072		0.496852	0.00114395												0.0158	69.9		81.5	0.235		251	0.14612	0.0061498	-0.16623		31.3059	-27.4252		-30.5676		0.505502	0.012219							0.0315
		250	-0.051672	0.074031	-0.017744		32.6009	-29.0364	-29.2365	-28.9859		0.513687	0.00113001												0.0161	69.6		81.3	0.235		250	-0.27788	-0.15998	0.17328		32.196	-27.437		-30.6799		0.522337	0.0116015							0.0321
		249	-0.099797	0.05306	0.077974		33.431	-29.0083	-28.7718	-29.0252		0.530521	0.00111448												0.0164	69.3		80.2	0.226		249	-0.1914	-0.37994	-0.025319		33.0855	-27.1199		-30.5599		0.539171	0.0110173							0.0326
		248	-0.36374	-0.20231	-0.11812		34.3587	-28.1981	-28.6963	-28.4149		0.547356	0.00109006												0.0167	69		78.7	0.223		248	-0.44252	-0.26827	-0.11257		33.9578	-26.9937		-30.4331		0.556006	0.0104683							0.0332
		247	-0.36275	-0.26512	-0.13771		35.2376	-28.2026	-28.2056	-28.7823		0.56419	0.00106153												0.0169	68.7		78.9	0.223		247	-0.4878	-0.26036	-0.32145		34.8625	-26.7878		-29.2615		0.57284	0.00991167							0.0337
		246	-0.31996	-0.89547	-0.11257		36.2142	-27.66	-27.4883	-28.2129		0.581025	0.0010269												0.0172	68.4		78	0.221		246	-0.33713	-0.55648	-0.96157		35.7664	-26.4123		-29.1666		0.589675	0.00935359							0.0343
		245	-0.73747	-0.57134	-0.73771		37.0931	-27.1848	-27.3509	-27.7585		0.59786	0.000999629												0.0175	68.1		77.5	0.218		245	-0.66851	-0.90038	-0.35521		36.6863	-25.9926		-28.8832		0.606509	0.00879868							0.0348
		244	-0.86299	-1.0197	-0.8506		38.0371	-26.7204	-27.0419	-27.7366		0.614694	0.000976161												0.0178	67.8		76.4	0.212		244	-0.96174	-0.84978	-0.70442		37.6054	-25.7363		-28.0602		0.623344	0.00828758							0.0354
		243	-1.1922	-1.1754	-1.2168		38.8997	-26.6642	-26.7274	-27.3959		0.631529	0.000954801												0.018	67.4		75.5	0.209		243	-1.1742	-1.2637	-1.1939		38.5239	-25.674		-27.4635		0.640178	0.00782547							0.036
		242	-1.5144	-1.7371	-1.4507		39.8763	-25.9593	-26.3106	-27.1905		0.648363	0.000937462												0.0183	67.1		75.3	0.209		242	-1.7866	-1.5875	-1.8043		39.3927	-25.4164		-26.4304		0.657013	0.00742028							0.0365
		241	-2.2987	-2.1706	-2.3247		40.7715	-25.9554	-25.9105	-26.8935		0.665198	0.000925563												0.0186	66.8		74.3	0.206		241	-2.3282	-2.2532	-1.9727		40.2937	-24.9855		-26.5181		0.673848	0.00704993							0.0371
		240	-3.2027	-2.9086	-2.943		41.7317	-25.5892	-25.4932	-26.8691		0.682032	0.000917084												0.0189	66.4		73.9	0.203		240	-2.655	-2.6471	-3.0331		41.2105	-24.2182		-25.4169		0.690682	0.00671298							0.0376
		239	-3.9375	-4.0683	-3.7569		42.5944	-25.2169	-25.1434	-26.3571		0.698867	0.000907694												0.0191	66.1		73	0.2		239	-3.7786	-3.8819	-4.2328		42.1431	-24.143		-24.7333		0.707517	0.0064343							0.0382
		238	-4.8475	-5.4693	-4.742		43.4733	-24.6921	-24.7182	-26.2445		0.715701	0.000899609												0.0194	65.8		72.2	0.197		238	-4.4976	-4.559	-5.3222		43.0261	-23.9551		-24.211		0.724351	0.00616598							0.0387
		237	-6.1861	-6.3115	-6.4385		44.4173	-24.5051	-24.0622	-26.1145		0.732536	0.000892375												0.0197	65.4		71.9	0.196		237	-5.9455	-6.3023	-6.6098		43.9248	-23.2221		-23.268		0.741186	0.00593504							0.0393
		236	-7.7848	-8.1045	-8.2197		45.3776	-23.7159	-23.8402	-25.3592		0.749371	0.000882301												0.02	65.1		71.1	0.191		236	-7.3567	-7.7816	-7.4468		44.8232	-22.8518		-22.7292		0.75802	0.0057458							0.0399
		235	-9.6924	-10.027	-9.6562		46.2402	-23.7811	-23.5326	-25.3667		0.766205	0.000870833												0.0203	64.7		69.7	0.192		235	-8.6722	-9.0572	-10.444		45.6883	-22.4172		-22.256		0.774855	0.00555481							0.0404
		234	-11.523	-11.949	-11.583		47.1517	-23.0667	-22.9523	-25.3283		0.78304	0.00086473												0.0205	64.3		69.4	0.191		234	-10.452	-10.999	-11.906		46.6346	-21.5196		-21.6422		0.79169	0.00538669							0.041
		233	-13.814	-13.983	-14.16		48.0631	-22.7352	-22.2905	-24.9416		0.799874	0.000862951												0.0208	64		68.5	0.189		233	-12.41	-13.108	-15.393		47.5478	-21.2165		-21.1414		0.808524	0.00524664							0.0415
		232	-16.432	-17.102	-15.989		49.0397	-22.3475	-21.9183	-24.6797		0.816709	0.000862812												0.0211	63.6		67.8	0.184		232	-13.988	-14.552	-17.29		48.4442	-20.5414		-20.4374		0.825359	0.0050963							0.0421
		231	-18.682	-19.2	-19.145		49.9512	-21.9456	-21.9258	-24.2214		0.833543	0.000861639												0.0214	63.2		67	0.184		231	-16.82	-17.795	-19.588		49.3076	-19.9175		-20.2867		0.842193	0.00494209							0.0426
		230	-21.315	-22.057	-21.928		50.8626	-21.3007	-21.1222	-23.6743		0.850378	0.000846775												0.0216	62.8		66.6	0.181		230	-18.494	-19.721	-23.256		50.3659	-19.0145		-19.2886		0.859028	0.0048063							0.0432
		229	-23.564	-24.114	-23.956		51.6927	-20.7344	-20.6063	-23.3717		0.867213	0.000821453												0.0219	62.4		65.8	0.181		229	-20.46	-21.565	-24.907		51.1959	-19.0403		-18.9139		0.875862	0.00470837							0.0438
		228	-25.491	-26.331	-26.562		52.6204	-20.4109	-20.2302	-22.579		0.884047	0.000792439												0.0222	62		65	0.177		228	-22.075	-23.996	-27.31		52.1068	-18.3457		-18.0929		0.892697	0.00463748							0.0443
		227	-27.169	-28.047	-28.155		53.597	-19.9013	-19.6976	-21.9993		0.900882	0.000775162												0.0225	61.6		64.3	0.176		227	-23.675	-24.839	-29.404		52.9848	-18.0921		-17.4123		0.909531	0.00457025							0.0449
		226	-28.694	-29.76	-29.45		54.4597	-19.2073	-19.2821	-21.4826		0.917716	0.00077202												0.0227	61.3		63.7	0.173		226	-24.858	-26.68	-30.516		53.8625	-17.458		-16.5935		0.926366	0.00451977							0.0454
		225	-30.337	-31.273	-30.981		55.3874	-18.6994	-18.8381	-20.5616		0.934551	0.00077382												0.023	60.8		62.9	0.172		225	-26.032	-28.252	-31.973		54.821	-17.0527		-16.5088		0.9432	0.00448951							0.046
		224	-31.044	-31.726	-31.926		56.2663	-18.2994	-18.2573	-19.5917		0.951385	0.000775854												0.0233	60.4		62.3	0.172		224	-26.522	-28.566	-33.306		55.7143	-16.513		-15.5596		0.960035	0.00447251							0.0465
		223	-31.032	-32.149	-31.87		57.2103	-17.4695	-17.5314	-18.2948		0.96822	0.000776734												0.0236	60		61.2	0.168		223	-26.924	-28.957	-33.834		56.5584	-16.1366		-14.799		0.97687	0.00446045							0.0471
		222	-31.954	-32.588	-32.417		58.138	-16.8393	-17.0611	-17.1654		0.985054	0.000774953												0.0238	59.6		60.9	0.167		222	-26.892	-28.647	-33.646		57.5159	-15.5238		-14.0528		0.993704	0.00445046							0.0477
		221	-31.379	-32.101	-32.585		59.082	-16.3314	-16.4993	-16.4247		1.00189	0.000757063												0.0241	59.2		60	0.165		221	-26.683	-29.51	-32.675		58.3757	-14.9685		-13.529		1.01054	0.00443525							0.0482
		220	-30.838	-32.237	-32.481		59.9284	-15.5178	-15.9897	-15.317		1.01872	0.000747729												0.0244	58.8		59.5	0.165		220	-26.191	-28.895	-33.325		59.3487	-14.3626		-12.6804		1.02737	0.00438638							0.0488
		219	-30.379	-31.279	-31.302		60.905	-14.7598	-15.5482	-14.3171		1.03556	0.000750125												0.0247	58.4		58.6	0.163		219	-26.271	-28.099	-32.41		60.2565	-14.1351		-11.8367		1.04421	0.00430749							0.0493
		218	-30.243	-31.053	-31.04		61.8652	-13.8381	-15.0215	-13.7755		1.05239	0.000759541												0.025	58		58	0.16		218	-25.225	-27.991	-31.341		61.1479	-13.2749		-11.5896		1.06104	0.00425314							0.0499
		217	-29.566	-30.808	-30.233		62.793	-13.2148	-14.1794	-12.7107		1.06923	0.000766917												0.0252	57.5		57.2	0.16		217	-24.932	-27.794	-30.93		62.0876	-12.3142		-11.0196		1.07788	0.00423218							0.0504
		216	-28.653	-30.413	-30.207		63.6393	-12.455	-13.7433	-12.1074		1.08606	0.000770033												0.0255	57.1		56.8	0.158		216	-24.893	-27.191	-30.696		62.8651	-12.1336		-10.2981		1.09471	0.00422461							0.051
		215	-29.205	-29.803	-29.527		64.5508	-12.0234	-13.1017	-11.5391		1.1029	0.000768988												0.0258	56.7		56	0.156		215	-24.577	-26.715	-30.933		63.9015	-11.2011		-9.85081		1.11155	0.00422517							0.0516
		214	-28.52	-29.151	-29.427		65.4948	-11.2515	-12.5742	-11.0693		1.11973	0.000752897												0.0261	56.2		55.4	0.154		214	-24.138	-25.948	-29.761		64.7757	-10.4575		-9.29772		1.12838	0.00424383							0.0521
		213	-28.516	-29.768	-29.345		66.4226	-10.6101	-12.0605	-10.346		1.13657	0.000717537												0.0263	55.8		54.4	0.152		213	-23.788	-25.886	-30.91		65.6498	-9.55698		-8.71945		1.14522	0.00426527							0.0527
		212	-28.982	-29.933	-29.813		67.334	-10.3591	-11.3896	-9.95217		1.1534	0.000690048												0.0266	55.4		54.1	0.153		212	-24.425	-26.587	-30.387		66.5884	-8.95996		-8.80945		1.16205	0.00427534							0.0532
		211	-30.015	-30.86	-30.746		68.3268	-9.95571	-11.1692	-9.5313		1.17023	0.000672111												0.0269	54.9		53.3	0.151		211	-24.29	-27.187	-31.467		67.5106	-8.175		-8.52926		1.17888	0.00427448							0.0538
		210	-30.338	-32.2	-31.274		69.222	-9.47278	-10.9388	-9.07558		1.18707	0.000659894												0.0272	54.5		52.4	0.148		210	-25.773	-27.941	-32.199		68.3679	-8.0517		-8.4543		1.19572	0.00424559							0.0544
		209	-30.833	-32.174	-31.629		70.1009	-8.88494	-10.2147	-8.87515		1.2039	0.000649026												0.0274	54.1		52	0.149		209	-26.258	-28.4	-31.894		69.3383	-7.52428		-7.58003		1.21255	0.00417438							0.0549
		208	-29.06	-31.689	-31.836		70.9798	-8.8931	-9.88637	-8.34349		1.22074	0.000645425												0.0277	53.6		51.4	0.147		208	-24.86	-28.219	-31.564		70.2439	-7.13585		-7.30584		1.22939	0.00410771							0.0555
		207	-28.448	-29.107	-29.771		71.9401	-8.4612	-9.47818	-8.32432		1.23757	0.000647479												0.028	53.2		50.7	0.146		207	-23.992	-26.194	-29.78		71.1332	-6.91525		-7.34396		1.24622	0.00407402							0.056
		206	-25.212	-25.682	-25.3		72.8841	-8.14992	-9.2949	-7.94483		1.25441	0.000651454												0.0283	52.7		50.2	0.143		206	-20.429	-23.54	-24.953		72.0547	-6.61235		-7.06207		1.26306	0.00406646							0.0566
		205	-21.101	-21.089	-20		73.8444	-8.1733	-8.85201	-7.70004		1.27124	0.000654782												0.0285	52.3		49.4	0.144		205	-17.22	-18.132	-19.828		72.9276	-6.2918		-7.10478		1.27989	0.00408951							0.0571
		204	-16.023	-16.387	-14.527		74.8047	-7.78037	-8.50005	-7.27111		1.28808	0.000656673												0.0288	51.9		48.8	0.142		204	-12.637	-13.549	-12.408		73.8812	-6.16723		-6.97336		1.29673	0.00411908							0.0577
		203	-10.376	-9.7316	-9.0756		75.6836	-7.64452	-8.79941	-7.10673		1.30491	0.000657175												0.0291	51.4		48.1	0.14		203	-7.8254	-10.227	-8.1452		74.8025	-5.70215		-6.47141		1.31356	0.00413607							0.0583
		202	-4.7365	-2.2517	-2.6763		76.6439	-7.6065	-8.3711	-7.08517		1.32175	0.000655705												0.0294	51		47.4	0.139		202	-2.8138	-1.5942	0.57797		75.7076	-6.07473		-6.87036		1.33039	0.00414086							0.0588
		201	3.8376	4.61	5.465		77.5391	-7.32064	-8.11136	-6.64996		1.33858	0.000643816												0.0297	50.5		46.6	0.138		201	2.5207	1.5344	7.6521		76.6611	-6.06101		-6.29564		1.34723	0.0041176							0.0594
		200	12.114	13.389	13.916		78.4505	-7.07776	-8.05608	-6.52533		1.35542	0.00063041												0.0299	50.1		46.4	0.138		200	10.311	10.708	15.088		77.5175	-5.71305		-6.74664		1.36406	0.00406348							0.0599
							79.4597	-7.11207	-7.56975	-6.53339		1.37225	0.000619256												0.0302	49.6		45.8	0.136							78.471	-5.43354		-6.30077		1.3809	0.00402219							0.0605
							80.3548	-7.19079	-7.54756	-6.51945		1.38908	0.00061128												0.0305	49.2		45.2	0.135							79.3113	-5.63816		-6.46591		1.39773	0.00399359							0.061
							81.3151	-7.15675	-7.33819	-6.19091		1.40592	0.000606244												0.0308	48.7		44.8	0.135							80.2325	-5.63746		-6.29246		1.41457	0.00396491							0.0616
							82.2429	-7.10321	-7.41297	-6.28462		1.42275	0.000604998												0.031	48.3		44.1	0.132							81.186	-5.57458		-6.40475		1.4314	0.00394964							0.0622
							83.138	-7.1707	-7.14385	-6.32266		1.43959	0.00060435												0.0313	47.9		43.7	0.132							81.9779	-5.60613		-6.28898		1.44824	0.0039443							0.0627
							84.0983	-6.88363	-7.16492	-6.36579		1.45642	0.00059951												0.0316	47.4		42.9	0.131							82.9638	-5.52705		-6.40365		1.46507	0.00393855							0.0633
							84.9935	-7.09531	-7.04833	-6.03813		1.47326	0.00059146												0.0319	47		42.4	0.13							83.8367	-5.48826		-6.29344		1.48191	0.00393144							0.0638
							86.0026	-7.00085	-6.92217	-6.27431		1.49009	0.000582272												0.0321	46.5		42	0.129							84.8066	-5.68529		-6.133		1.49874	0.00392449							0.0644
							86.8978	-6.87676	-6.9319	-6.15316		1.50693	0.000572731												0.0324	46.1		41.5	0.129							85.6959	-5.62735		-6.17241		1.51557	0.00392689							0.0649
							87.7604	-6.83506	-6.99702	-6.22616		1.52376	0.000564865												0.0327	45.6		40.8	0.127							86.569	-5.4579		-6.22856		1.53241	0.00393039							0.0655
							88.7532	-6.94252	-6.81844	-5.80674		1.54059	0.000557986												0.033	45.2		40.5	0.127							87.5231	-5.68962		-6.15915		1.54924	0.00392094							0.0661
							89.681	-6.8857	-6.66724	-5.96533		1.55743	0.000548804												0.0333	44.8		39.7	0.126							88.3966	-5.65317		-6.09158		1.56608	0.00389401							0.0666
							90.5599	-6.66262	-6.87785	-5.65113		1.57426	0.000541421												0.0335	44.3		39.3	0.125							89.2378	-5.57819				1.58291	0.00379601							0.0672
							91.5039	-6.70315	-6.94084	-6.18055		1.5911	0.000527584												0.0338	43.9		38.8	0.124							90.2409	-5.91071				1.59975	0.00372142							0.0677
								-6.70315	0	0		1.60793	0.000495065												0.0341	43.4		38.3	0.123								-5.91071				1.61658	0.00367533							0.0683
												1.62477	0.000480718												0.0344	43		38	0.123												1.63342	0.00364468							0.0688
												1.6416	0.000496622												0.0346	42.6		37.5	0.122							7.5384		-31.3482			1.65025	0.00360331							0.0694
												1.65844	0.000518317												0.0349	42.1		36.7	0.12							7.7749		-31.0856			1.66709	0.00354918							0.07
												1.67527	0.000541026												0.0352	41.7		36.2	0.12							8.1971		-31.0142			1.68392	0.00346498							0.0705
												1.69211	0.000554294												0.0355	41.3		35.7	0.118							8.7877		-30.8633			1.70076	0.00338963							0.0711
												1.70894	0.000559737												0.0357	40.8		35.6	0.118							9.5128		-30.8852			1.71759	0.0033261							0.0716
												1.72578	0.000557586												0.036	40.4		35.2	0.119							10.3383		-30.4396			1.73443	0.00327873							0.0722
												1.74261	0.000549268												0.0363	40		34.6	0.116							11.1631		-30.3723			1.75126	0.00324085							0.0727
												1.75944	0.000538002												0.0366	39.5		34	0.116							12.0039		-30.3592			1.76809	0.00320521							0.0733
												1.77628	0.000527852												0.0368	39.1		33.6	0.114							12.7935		-30.1088			1.78493	0.00314711							0.0739
												1.79311	0.00051705												0.0371	38.7		33.3	0.114							13.6998		-30.378			1.80176	0.0031279							0.0744
												1.80995	0.000506786												0.0374	38.3		32.9	0.114							14.5047		-30.0436			1.8186	0.00313078							0.075
												1.82678	0.000507743												0.0377	37.8		32.6	0.112							15.4093		-29.7125			1.83543	0.00313361							0.0755
												1.84362	0.000509681												0.038	37.4		32	0.113							16.2127		-29.586			1.85227	0.00313406							0.0761
												1.86045	0.000509154												0.0382	37		31.6	0.111							17.099		-29.3581			1.8691	0.00312719							0.0766
												1.87729	0.000507324												0.0385	36.6		31.2	0.111							17.9677		-29.1516			1.88594	0.00309275							0.0772
												1.89412	0.000509228												0.0388	36.2		30.9	0.111							18.8357		-29.0366			1.90277	0.003068							0.0778
												1.91095	0.000512498												0.0391	35.7		30.2	0.109							19.8028		-28.6375			1.91961	0.00305059							0.0783
												1.92779	0.000514463												0.0393	35.3		30.2	0.11							20.6525		-28.9491			1.93644	0.00303531							0.0789
												1.94462	0.000510609												0.0396	34.9		29.8	0.108							21.5845		-28.3541			1.95327	0.00300683							0.0794
												1.96146	0.000503181												0.0399	34.5		29.5	0.108							22.3329		-28.3553			1.97011	0.00298096							0.08
												1.97829	0.000501743												0.0402	34.1		28.9	0.107							23.2137		-27.8362			1.98694	0.00295805							0.0806
												1.99513	0.000510152												0.0404	33.7		28.8	0.106							24.0771		-27.7875			2.00378	0.00292879							0.0811
												2.01196	0.000515284												0.0407	33.3		28.4	0.106							24.9564		-27.279			2.02061	0.00289611							0.0817
												2.0288	0.000515939												0.041	32.9		27.8	0.105							25.9012		-27.115			2.03745	0.00284142							0.0822
												2.04563	0.000506911												0.0413	32.5		27.7	0.106							26.7789		-26.9319			2.05428	0.00278377							0.0828
												2.06247	0.000489884												0.0416	32.1		27.4	0.105							27.6726		-26.5277			2.07112	0.00274015							0.0833
												2.0793	0.000492649												0.0418	31.7		26.8	0.103							28.5655		-26.2089			2.08795	0.0027167							0.0839
												2.09613	0.000504481												0.0421	31.3		26.6	0.103							29.4411		-25.9197			2.10479	0.00269622							0.0845
												2.11297	0.000515327												0.0424	30.9		26.4	0.102							30.3491		-25.7186			2.12162	0.00267539							0.085
												2.1298	0.000515446												0.0427	30.5		26	0.102							31.1905		-25.7385			2.13845	0.00265226							0.0856
												2.14664	0.000507503												0.0429	30.1		25.6	0.102							32.0477		-25.409			2.15529	0.00262542							0.0861
												2.16347	0.000496614												0.0432	29.8		25.5	0.101							32.9208		-24.9687			2.17212	0.00257943							0.0867
												2.18031	0.000492898												0.0435	29.4		25.1	0.101							33.8262		-24.4017			2.18896	0.00253101							0.0872
												2.19714	0.000493028												0.0438	29		24.8	0.0992							34.7309		-24.5392			2.20579	0.00250349							0.0878
												2.21398	0.000495861												0.044	28.6		24.4	0.0998							35.6514		-24.3375			2.22263	0.00248633							0.0884
												2.23081	0.000507598												0.0443	28.2		24.1	0.1							36.4892		-23.8433			2.23946	0.00247431							0.0889
												2.24765	0.000530323												0.0446	27.9		24	0.0987							37.4577		-23.9141			2.2563	0.00246112							0.0895
												2.26448	0.000547425												0.0449	27.5		23.8	0.099							38.3108		-23.4057			2.27313	0.00242238							0.09
												2.28132	0.00055767												0.0451	27.1		23.3	0.0984							39.1797		-23.4376			2.28997	0.00238805							0.0906
												2.29815	0.000562104												0.0454	26.8		23.3	0.0997							40.0972		-23.0856			2.3068	0.0023599							0.0911
												2.31499	0.000550528												0.0457	26.4		22.8	0.1							40.965		-22.7837			2.32363	0.00232921							0.0917
												2.33182	0.000536												0.046	26		22.7	0.0993							41.9141		-22.0552			2.34047	0.00230323							0.0923
												2.34865	0.000532203												0.0463	25.7		22.4	0.1							42.7645		-21.7308			2.3573	0.00228079							0.0928
												2.36549	0.000536818												0.0465	25.3		22.1	0.103							43.6962		-21.8738			2.37414	0.00225542							0.0934
												2.38232	0.000539631												0.0468	25		22	0.103							44.4966		-21.4637			2.39097	0.00223383							0.0939
												2.39916	0.000539969												0.0471	24.6		21.5	0.104							45.4762		-21.0119			2.40781	0.00221416							0.0945
												2.41599	0.000539458												0.0474	24.3		21.2	0.104							46.3736		-21.1156			2.42464	0.0021837							0.095
												2.43283	0.000557216												0.0476	23.9		21.1	0.104							47.2543		-20.3964			2.44148	0.00216752							0.0956
												2.44966	0.000577241												0.0479	23.6		20.6	0.105							48.1183		-20.0028			2.45831	0.00217071							0.0962
												2.4665	0.000596757												0.0482	23.3		20.6	0.104							49.0307		-19.4826			2.47514	0.00217884							0.0967
												2.48333	0.000617078												0.0485	22.9		20.1	0.104							49.9589		-18.8714			2.49198	0.00217993							0.0973
												2.50016	0.000628181												0.0487	22.6		20	0.105							50.8541		-18.7923			2.50881	0.00216909							0.0978
												2.517	0.000631436												0.049	22.3		20	0.104							51.7327		-18.0942			2.52565	0.00209891							0.0984
												2.53383	0.000625072												0.0493	21.9		19.7	0.106							52.5784		-17.7618			2.54248	0.00203264							0.0989
												2.55067	0.000609612												0.0496	21.6		19.5	0.104							53.4887		-16.6231			2.55932	0.00200029							0.0995
												2.5675	0.000598429												0.0499	21.3		19.2	0.105							54.3824		-16.2067			2.57615	0.00198224							0.1
												2.58434	0.000602106												0.0501	21		19	0.106							55.2271		-15.4435			2.59299	0.00195556							0.101
												2.60117	0.000606919												0.0504	20.7		18.8	0.105							56.1526		-14.9047			2.60982	0.00192262							0.101
												2.61801	0.000615462												0.0507	20.3		18.5	0.106							57.1102		-13.9722			2.62666	0.00190115							0.102
												2.63484	0.000621386												0.051	20		18.2	0.104							57.9701		-13.3713			2.64349	0.00188064							0.102
												2.65168	0.000623798												0.0512	19.7		18.3	0.103							58.8947		-12.8096			2.66032	0.00186079							0.103
												2.66851	0.000623336												0.0515	19.4		17.9	0.0998							59.754		-12.1568			2.67716	0.0018549							0.103
												2.68534	0.000615598												0.0518	19.1		17.7	0.0983							60.678		-11.4332			2.69399	0.00184687							0.104
												2.70218	0.000602521												0.0521	18.8		17.5	0.0978							61.5854		-10.9356			2.71083	0.00183459							0.105
												2.71901	0.000602092												0.0523	18.5		17.5	0.0963							62.3954		-10.8276			2.72766	0.00181489							0.105
												2.73585	0.000607053												0.0526	18.2		17.3	0.0959							63.4157		-10.0718			2.7445	0.00180323							0.106
												2.75268	0.000607187												0.0529	17.9		17.2	0.0948							64.2415		-9.79412			2.76133	0.00179967							0.106
												2.76952	0.000604273												0.0532	17.7		16.8	0.0936							65.1319		-9.15354			2.77817	0.00180833							0.107
												2.78635	0.000610166												0.0534	17.4		16.6	0.0937							66.0058		-8.99733			2.795	0.0018187							0.107
												2.80319	0.00061971												0.0537	17.1		16.6	0.0922							66.9605		-8.65311			2.81184	0.00182092							0.108
												2.82002	0.00062278												0.054	16.8		16.3	0.0929							67.8664		-7.93415			2.82867	0.00181462							0.108
												2.83686	0.000620539												0.0543	16.5		16.3	0.0911							68.7399		-7.79989			2.84551	0.00178263							0.109
												2.85369	0.000615454												0.0546	16.3		16.1	0.0906							69.6294		-7.58339			2.86234	0.00172726							0.11
												2.87053	0.000607138												0.0548	16		15.9	0.0909							70.5673		-7.4317			2.87917	0.00168768							0.11
												2.88736	0.000597236												0.0551	15.8		15.8	0.0899							71.4404		-7.40245			2.89601	0.0016625							0.111
												2.90419	0.000593751												0.0554	15.5		15.7	0.0898							72.3619		-7.5274			2.91284	0.00164104							0.111
												2.92103	0.000607612												0.0557	15.2		15.5	0.0888							73.2833		-7.12407			2.92968	0.00162922							0.112
												2.93786	0.000640203												0.0559	15		15.3	0.0891							74.2046		-7.1256			2.94651	0.00162485							0.112
												2.9547	0.000664007												0.0562	14.7		15.2	0.0882							75.0773		-6.98453			2.96335	0.00162576							0.113
												2.97153	0.000677515												0.0565	14.5		15	0.0873							76.0631		-6.69733			2.98018	0.00162637							0.113
												2.98837	0.000686157												0.0568	14.2		14.9	0.0872							77.0004		-6.43404			2.99702	0.00162118							0.114
												3.0052	0.000706367												0.057	14		14.7	0.087							77.7923		-6.29755			3.01385	0.00160724							0.115
												3.02204	0.00072804												0.0573	13.8		14.7	0.0873							78.7619		-6.32462			3.03069	0.00154894							0.115
												3.03887	0.000744603												0.0576	13.5		14.4	0.0859							79.6346		-6.59308			3.04752	0.00147365							0.116
												3.05571	0.000749652												0.0579	13.3		14.3	0.0856							80.588		-6.20223			3.06435	0.00141584							0.116
												3.07254	0.000745955												0.0581	13.1		14.2	0.0854							81.4607		-6.13529			3.08119	0.00136961							0.117
												3.08937	0.000735001												0.0584	12.8		14	0.0849							82.4143		-6.20425			3.09802	0.00130068							0.117
												3.10621	0.000733435												0.0587	12.6		13.8	0.0848							83.3033		-6.05664			3.11486	0.00124196							0.118
												3.12304	0.000736266												0.059	12.4		13.7	0.0845							84.0792		-6.44368			3.13169	0.00122394							0.118
												3.13988	0.000737015												0.0593	12.2		13.7	0.0837							85.0976		-6.42533			3.14853	0.00122773							0.119
												3.15671	0.000735342												0.0595	12		13.6	0.0835							85.9545		-6.086			3.16536	0.00123057							0.12
												3.17355	0.000728064												0.0598	11.8		13.4	0.083							86.8924		-6.13181			3.1822	0.00122986							0.12
												3.19038	0.000714858												0.0601	11.6		13.1	0.083							87.8305		-6.1634			3.19903	0.00122201							0.121
												3.20722	0.000691093												0.0604	11.4		13.1	0.0824							88.6392		-6.26427			3.21586	0.00122509							0.121
												3.22405	0.000663441												0.0606	11.2		13.1	0.0828							89.5128		-6.33671			3.2327	0.0012315							0.122
												3.24089	0.00064393												0.0609	11		12.8	0.0817									-6.33671			3.24953	0.00124576							0.122
												3.25772	0.000639683												0.0612	10.8		12.8	0.0812									0			3.26637	0.00125668							0.123
												3.27455	0.00063753												0.0615	10.6		12.6	0.0812												3.2832	0.00126071							0.123
												3.29139	0.000634229												0.0617	10.4		12.6	0.0813												3.30004	0.00125781							0.124
												3.30822	0.000622631												0.062	10.2		12.3	0.0807												3.31687	0.00122791							0.125
												3.32506	0.000611725												0.0623	10		12.2	0.0803												3.33371	0.0011575							0.125
												3.34189	0.000602261												0.0626	9.82		12.2	0.0799												3.35054	0.00110432							0.126
												3.35873	0.000591457												0.0629	9.64		11.9	0.0798												3.36738	0.00108074							0.126
												3.37556	0.000578551												0.0631	9.47		12	0.0797												3.38421	0.00106911							0.127
												3.3924	0.000570715												0.0634	9.29		11.8	0.0795												3.40105	0.00106374							0.127
												3.40923	0.000568248												0.0637	9.12		11.6	0.0787												3.41788	0.00106565							0.128
												3.42606	0.000569184												0.064	8.96		11.5	0.0788												3.43472	0.00107108							0.128
												3.4429	0.000571245												0.0642	8.79		11.5	0.0782												3.45155	0.00106434							0.129
												3.45973	0.000571949												0.0645	8.63		11.3	0.078												3.46838	0.00104642							0.13
												3.47657	0.000570621												0.0648	8.47		11.3	0.0774												3.48522	0.00101261							0.13
												3.4934	0.000560655												0.0651	8.31		11.1	0.077												3.50205	0.000993548							0.131
												3.51024	0.000552267												0.0653	8.16		10.9	0.0775												3.51889	0.000983647							0.131
												3.52707	0.000555317												0.0656	8.01		10.9	0.0761												3.53572	0.000966794							0.132
												3.54391	0.000563401												0.0659	7.86		10.7	0.0763												3.55256	0.000944652							0.132
												3.56074	0.000578456												0.0662	7.71		10.7	0.076												3.56939	0.000930021							0.133
												3.57758	0.000589321												0.0664	7.57		10.6	0.0757												3.58623	0.000930754							0.134
												3.59441	0.000596762												0.0667	7.43		10.4	0.0761												3.60306	0.000926392							0.134
												3.61125	0.000601195												0.067	7.29		10.4	0.0748												3.6199	0.00091506							0.135
												3.62808	0.000603562												0.0673	7.15		10.3	0.075												3.63673	0.000891993							0.135
												3.64492	0.000604126												0.0676	7.02		10.1	0.075												3.65356	0.000882629							0.136
												3.66175	0.000597979												0.0678	6.89		9.96	0.0742												3.6704	0.000885242							0.136
												3.67858	0.000581891												0.0681	6.76		9.95	0.0745												3.68723	0.000887535							0.137
												3.69542	0.000567346												0.0684	6.63		9.79	0.0738												3.70407	0.000881121							0.137
												3.71225	0.000555292												0.0687	6.51		9.84	0.0743												3.7209	0.000868063							0.138
												3.72909	0.00054538												0.0689	6.39		9.69	0.0747												3.73774	0.000851379							0.139
												3.74592	0.000537063												0.0692	6.27		9.48	0.0736												3.75457	0.000841617							0.139
												3.76276	0.000531333												0.0695	6.15		9.34	0.0731												3.77141	0.000834492							0.14
												3.77959	0.000526855												0.0698	6.04		9.34	0.0734												3.78824	0.000828064							0.14
												3.79643	0.000522215												0.07	5.93		9.25	0.0733												3.80507	0.000814852							0.141
												3.81326	0.000508935												0.0703	5.82		9.27	0.0732												3.82191	0.000769065							0.141
												3.8301	0.000481314												0.0706	5.71		9.08	0.0725												3.83874	0.000781716							0.142
												3.84693	0.000449342												0.0709	5.6		8.94	0.0726												3.85558	0.000826469							0.142
												3.86376	0.000437732												0.0712	5.5		8.71	0.0722												3.87241	0.000850504							0.143
												3.8806	0.000436729												0.0714	5.4		8.64	0.0717												3.88925	0.000853769							0.144
												3.89743	0.00044249												0.0717	5.3		8.51	0.0721												3.90608	0.000830027							0.144
												3.91427	0.000448975												0.072	5.2		8.63	0.0716												3.92292	0.000794851							0.145
												3.9311	0.000453195												0.0723	5.11		8.35	0.0717												3.93975	0.000775101							0.145
												3.94794	0.000454682												0.0725	5.01		8.39	0.071												3.95659	0.000763206							0.146
												3.96477	0.000454259												0.0728	4.92		8.31	0.0708												3.97342	0.000741883							0.146
												3.98161	0.000452147												0.0731	4.83		8.23	0.0709												3.99025	0.000715987							0.147
												3.99844	0.000450178												0.0734	4.75		8.12	0.0704												4.00709	0.000717868							0.147
												4.01527	0.000448951												0.0736	4.66		8	0.0707												4.02392	0.000720325							0.148
												4.03211	0.000447888												0.0739	4.58		7.92	0.0702												4.04076	0.000718218							0.149
												4.04894	0.000446979												0.0742	4.5		7.87	0.0697												4.05759	0.000703854							0.149
												4.06578	0.000447244												0.0745	4.42		7.79	0.0699												4.07443	0.00069176							0.15
												4.08261	0.000447645												0.0747	4.34		7.68	0.0698												4.09126	0.000695274							0.15
												4.09945	0.000444518												0.075	4.26		7.58	0.0691												4.1081	0.00069779							0.151
												4.11628	0.000438294												0.0753	4.19		7.63	0.0696												4.12493	0.000696984							0.151
												4.13312	0.000427763												0.0756	4.11		7.42	0.0689												4.14177	0.000686553							0.152
												4.14995	0.000420265												0.0759	4.04		7.33	0.069												4.1586	0.000645181							0.152
												4.16679	0.000413244												0.0761	3.97		7.23	0.0684												4.17544	0.000636442							0.153
												4.18362	0.000404721												0.0764	3.91		7.24	0.0681												4.19227	0.0006331							0.154
												4.20045	0.000383921												0.0767	3.84		7.21	0.0687												4.2091	0.000627269							0.154
												4.21729	0.000367639												0.077	3.77		7.12	0.0682												4.22594	0.000607592							0.155
												4.23412	0.000364554												0.0772	3.71		6.91	0.0681												4.24277	0.000596606							0.155
												4.25096	0.000373803												0.0775	3.65		7.03	0.0675												4.25961	0.000591897							0.156
												4.26779	0.000385038												0.0778	3.59		6.88	0.0676												4.27644	0.000590886							0.156
												4.28463	0.000390029												0.0781	3.53		6.72	0.0677												4.29328	0.000595148							0.157
												4.30146	0.00039022												0.0783	3.47		6.82	0.067												4.31011	0.000606592							0.157
												4.3183	0.000388799												0.0786	3.42		6.64	0.0675												4.32695	0.000617801							0.158
												4.33513	0.000386639												0.0789	3.36		6.68	0.0667												4.34378	0.000626368							0.159
												4.35197	0.000384205												0.0792	3.31		6.53	0.0667												4.36062	0.000633327							0.159
												4.3688	0.000382115												0.0795	3.26		6.35	0.0671												4.37745	0.00064155							0.16
												4.38563	0.000384329												0.0797	3.21		6.23	0.0659												4.39428	0.000646814							0.16
												4.40247	0.00038581												0.08	3.16		6.24	0.0665												4.41112	0.000648332							0.161
												4.4193	0.000382564												0.0803	3.11		6.26	0.0662												4.42795	0.000637994							0.161
												4.43614	0.000374178												0.0806	3.07		6.1	0.0657												4.44479	0.000635064							0.162
												4.45297	0.000349161												0.0808	3.02		6.1	0.066												4.46162	0.000634756							0.162
												4.46981	0.000327869												0.0811	2.98		6.06	0.0652												4.47846	0.000626295							0.163
												4.48664	0.000318608												0.0814	2.94		6.03	0.0659												4.49529	0.000610974							0.164
												4.50348	0.000312836												0.0817	2.89		5.9	0.0651												4.51213	0.000587606							0.164
												4.52031	0.000308141												0.0819	2.85		6.07	0.0652												4.52896	0.000551827							0.165
												4.53715	0.000303457												0.0822	2.82		5.89	0.0651												4.5458	0.000526448							0.165
												4.55398	0.000306453												0.0825	2.78		5.77	0.0647												4.56263	0.000509838							0.166
												4.57082	0.000309111												0.0828	2.74		5.73	0.0648												4.57946	0.000498071							0.166
												4.58765	0.00031003												0.083	2.7		5.62	0.0645												4.5963	0.000485904							0.167
												4.60449	0.000307063												0.0833	2.67		5.44	0.0644												4.61313	0.000472352							0.168
												4.62132	0.000310601												0.0836	2.64		5.47	0.0642												4.62997	0.000451605							0.168
												4.63815	0.00031611												0.0839	2.6		5.52	0.0643												4.6468	0.000420568							0.169
												4.65499	0.000315698												0.0842	2.57		5.42	0.0639												4.66364	0.000427339							0.169
												4.67182	0.000309707												0.0844	2.54		5.51	0.0636												4.68047	0.000449289							0.17
												4.68866	0.00029357												0.0847	2.51		5.3	0.0638												4.69731	0.000470555							0.17
												4.70549	0.000281007												0.085	2.48		5.21	0.0632												4.71414	0.000486416							0.171
												4.72233	0.000292589												0.0853	2.46		5.22	0.0635												4.73097	0.000495528							0.171
												4.73916	0.000300401												0.0855	2.43		5.15	0.0635												4.74781	0.000490663							0.172
												4.756	0.000301649												0.0858	2.4		5.02	0.063												4.76464	0.000474593							0.173
												4.77283	0.000295373												0.0861	2.38		5	0.0629												4.78148	0.000439241							0.173
												4.78967	0.000286813												0.0864	2.35		5.03	0.0627												4.79831	0.000371442							0.174
												4.8065	0.000285532												0.0866	2.33		4.89	0.0629												4.81515	0.000350981							0.174
												4.82333	0.000289622												0.0869	2.31		4.79	0.0625												4.83198	0.000344879							0.175
												4.84017	0.000289033												0.0872	2.29		4.85	0.062												4.84882	0.000340803							0.175
												4.857	0.000283539												0.0875	2.26		4.67	0.0623												4.86565	0.000337476							0.176
												4.87384	0.000269206												0.0877	2.24		4.81	0.0622									-11.5366			4.88249	0.000333463							0.176
												4.89067	0.000253632												0.088	2.22		4.7	0.0623												4.89932	0.000326809							0.177
												4.90751	0.000250023												0.0883	2.21		4.71	0.0618												4.91615	0.000301659							0.178
												4.92434	0.000249823												0.0886	2.19		4.57	0.0615												4.93299	0.000281852							0.178
												4.94118	0.000248159												0.0889	2.17		4.57	0.0618												4.94982	0.000273805							0.179
												4.95801	0.000244904												0.0891	2.15		4.56	0.0615												4.96666	0.000259927							0.179
												4.97485	0.000238244												0.0894	2.14		4.57	0.0615												4.98349	0.000237615							0.18
												4.99168	0.000229689												0.0897	2.12		4.43	0.0609												5.00033	0.000191237							0.18
												5.00851	0.000230056												0.09	2.1		4.42	0.0615												5.01716	0.000162438							0.181
												5.02535	0.000233857												0.0902	2.09		4.42	0.0607												5.034	0.000152052							0.181
												5.04218	0.0002376												0.0905	2.08		4.28	0.0618												5.05083	0.000147187							0.182
												5.05902	0.000239597												0.0908	2.06		4.25	0.0625												5.06767	0.000144716							0.183
												5.07585	0.000240652												0.0911	2.05		4.28	0.0629												5.0845	0.000145579							0.183
												5.09269	0.000244787												0.0913	2.04		4.18	0.0632												5.10134	0.000159372							0.184
												5.10952	0.000251792												0.0916	2.02		4.15	0.0628												5.11817	0.000174346							0.184
												5.12636	0.000254392												0.0919	2.01		4.18	0.0629												5.135	0.000188578							0.185
												5.14319	0.000252964												0.0922	2		4.08	0.0632												5.15184	0.000202176							0.185
												5.16003	0.000246575												0.0925	1.99		4.03	0.0622												5.16867	0.000210413							0.186
												5.17686	0.000236164												0.0927	1.98		4.03	0.0619												5.18551	0.000215661							0.186
												5.19369	0.000234764												0.093	1.97		3.99	0.0604												5.20234	0.000227861							0.187
												5.21053	0.000234508												0.0933	1.96		3.99	0.0607												5.21918	0.000227257							0.188
												5.22736	0.000233457												0.0936	1.95		3.88	0.0607												5.23601	0.000214045							0.188
												5.2442	0.000228889												0.0938	1.94		3.9	0.0601												5.25285	0.000179853							0.189
												5.26103	0.000225985												0.0941	1.93		3.87	0.0609												5.26968	0.000143173							0.189
												5.27787	0.000222975												0.0944	1.93		3.79	0.0597												5.28652	0.000134101							0.19
												5.2947	0.000217715												0.0947	1.92		3.81	0.06												5.30335	0.000134359							0.19
												5.31154	0.000196503												0.0949	1.91		3.78	0.0597												5.32019	0.000135696							0.191
												5.32837	0.000187809												0.0952	1.9		3.75	0.0595												5.33702	0.000136075							0.191
												5.3452	0.000186541												0.0955	1.9		3.8	0.0597												5.35385	0.000132435							0.192
												5.36204	0.000187476												0.0958	1.89		3.63	0.0593												5.37069	0.000100956							0.193
												5.37887	0.000189868												0.096	1.89		3.72	0.0595												5.38752	9.11e-05							0.193
												5.39571	0.000196939												0.0963	1.88		3.58	0.0589												5.40436	9.12e-05							0.194
												5.41254	0.000208798												0.0966	1.88		3.65	0.0588												5.42119	9.24e-05							0.194
												5.42938	0.000219995												0.0969	1.87		3.55	0.0592												5.43803	9.22e-05							0.195
												5.44621	0.000246417												0.0972	1.87		3.49	0.0586												5.45486	9.21e-05							0.195
												5.46305	0.000275387												0.0974	1.86		3.51	0.0588												5.4717	0.000101608							0.196
												5.47988	0.000298929												0.0977	1.86		3.48	0.0585												5.48853	0.000112556							0.196
												5.49672	0.000314997												0.098	1.86		3.45	0.0584												5.50537	0.000125054							0.197
												5.51355	0.0003239												0.0983	1.85		3.44	0.0585												5.5222	0.000155758							0.198
												5.53038	0.000327964												0.0985	1.85		3.32	0.0579												5.53903	0.000205096							0.198
												5.54722	0.000328144												0.0988	1.85		3.39	0.0579												5.55587	0.000243175							0.199
												5.56405	0.000326294												0.0991	1.84		3.37	0.0581												5.5727	0.000265185							0.199
												5.58089	0.000322951												0.0994	1.84		3.45	0.0579												5.58954	0.000252103							0.2
												5.59772	0.000315524												0.0996	1.84		3.34	0.058												5.60637	0.000213566							0.2
												5.61456	0.000304201												0.0999	1.84		3.18	0.0573												5.62321	0.000163815							0.201
												5.63139	0.000285219												0.1	1.84		3.19	0.0574												5.64004	0.000124878							0.202
												5.64823	0.000284244												0.1	1.83		3.29	0.0576												5.65688	9.46e-05							0.202
												5.66506	0.000292065												0.101	1.83		3.1	0.0573												5.67371	6.41e-05							0.203
												5.6819	0.000296633												0.101	1.83		3.23	0.0572												5.69055	5.9e-05							0.203
												5.69873	0.000297637												0.101	1.83		3.04	0.0572												5.70738	5.92e-05							0.204
												5.71557	0.000294366												0.102	1.83		3.2	0.0571												5.72421	6.11e-05							0.204
												5.7324	0.000291423												0.102	1.83		3.1	0.0568												5.74105	7.79e-05							0.205
												5.74923	0.0002954												0.102	1.83		3.2	0.0567												5.75788	0.000126534							0.205
												5.76607	0.000301118												0.102	1.83		3.01	0.0566												5.77472	0.000181488							0.206
												5.7829	0.000307164												0.103	1.82		2.99	0.0566												5.79155	0.000206063							0.207
												5.79974	0.000313219												0.103	1.82		2.95	0.0559												5.80839	0.000204918							0.207
												5.81657	0.000325768												0.103	1.82		3.07	0.0562												5.82522	0.000173753							0.208
												5.83341	0.000328708												0.104	1.82		3.02	0.0558												5.84206	0.000134754							0.208
												5.85024	0.000322546												0.104	1.82		3	0.056												5.85889	0.000117576							0.209
												5.86708	0.000304376												0.104	1.82		2.95	0.0559												5.87573	0.000112335							0.209
												5.88391	0.000277235												0.104	1.82		3	0.0558												5.89256	0.000110934							0.21
												5.90074	0.000268228												0.105	1.82		2.99	0.0559												5.90939	0.000113025							0.21
												5.91758	0.000269471												0.105	1.82		2.92	0.0556												5.92623	0.000134623							0.211
												5.93442	0.000275347												0.105	1.82		2.91	0.0565												5.94306	0.000191357							0.212
												5.95125	0.000276985												0.105	1.82		2.87	0.0576												5.9599	0.000238422							0.212
												5.96808	0.000274428												0.106	1.82		2.89	0.0579												5.97673	0.000269073							0.213
												5.98492	0.000265413												0.106	1.83		2.74	0.0582												5.99357	0.000278558							0.213
												6.00175	0.000250923												0.106	1.83		2.75	0.0583												6.0104	0.000272364							0.214
												6.01859	0.000245979												0.107	1.83		2.81	0.0586												6.02724	0.000246505							0.214
												6.03542	0.000257983												0.107	1.83		2.77	0.0591												6.04407	0.000193506							0.215
												6.05226	0.000269169												0.107	1.83		2.67	0.059												6.0609	0.000124478							0.215
												6.06909	0.000275854												0.107	1.83		2.8	0.0596												6.07774	9.05e-05							0.216
												6.08593	0.000278699												0.108	1.83		2.75	0.0593												6.09457	8.89e-05							0.217
												6.10276	0.00027361												0.108	1.83		2.74	0.0596												6.11141	9.29e-05							0.217
												6.1196	0.000279137												0.108	1.83		2.92	0.0602												6.12824	9.97e-05							0.218
												6.13643	0.000303204												0.108	1.83		2.65	0.0599												6.14508	0.000126618							0.218
												6.15326	0.000335361												0.109	1.84		2.73	0.0605												6.16191	0.000160294							0.219
												6.1701	0.000355598												0.109	1.84		2.78	0.0601												6.17875	0.000184566							0.219
												6.18693	0.000365487												0.109	1.84		2.6	0.0606												6.19558	0.00019799							0.22
												6.20377	0.000367652												0.11	1.84		2.59	0.0603												6.21242	0.000204307							0.22
												6.2206	0.000372836												0.11	1.84		2.54	0.059												6.22925	0.000207325							0.221
												6.23744	0.000377066												0.11	1.84		2.59	0.0589												6.24608	0.000212327							0.222
												6.25427	0.000379548												0.11	1.84		2.56	0.0582												6.26292	0.000210973							0.222
												6.27111	0.000380744												0.111	1.85		2.57	0.0579												6.27975	0.000203396							0.223
												6.28794	0.000379833												0.111	1.85		2.52	0.0574												6.29659	0.000183364							0.223
												6.30478	0.000377213												0.111	1.85		2.6	0.0572												6.31342	0.000153843							0.224
												6.32161	0.000370899												0.112	1.85		2.54	0.0572												6.33026	0.000140091							0.224
												6.33844	0.000354726												0.112	1.85		2.5	0.0564												6.34709	0.000171282							0.225
												6.35528	0.000342788												0.112	1.85		2.52	0.0569												6.36393	0.000208671							0.225
												6.37211	0.000356318												0.112	1.86		2.49	0.0565												6.38076	0.000236484							0.226
												6.38895	0.000367919												0.113	1.86		2.39	0.0558												6.3976	0.000252802							0.227
												6.40578	0.000374374												0.113	1.86		2.52	0.0564												6.41443	0.000260202							0.227
												6.42262	0.000373387												0.113	1.86		2.45	0.0558												6.43126	0.000250516							0.228
												6.43945	0.000352831												0.113	1.86		2.34	0.0558												6.4481	0.000222978							0.228
												6.45629	0.000341614												0.114	1.87		2.5	0.0557												6.46493	0.000194728							0.229
												6.47312	0.000337699												0.114	1.87		2.48	0.0553												6.48177	0.000170934							0.229
												6.48996	0.000338665												0.114	1.87		2.46	0.0554												6.4986	0.000149678							0.23
												6.50679	0.000350708												0.115	1.87		2.44	0.055												6.51544	0.000125122							0.23
												6.52362	0.000370716												0.115	1.87		2.56	0.055												6.53227	0.000113086							0.231
												6.54046	0.000390014												0.115	1.87		2.45	0.0549												6.54911	0.000106198							0.232
												6.55729	0.00041605												0.115	1.88		2.48	0.0546												6.56594	0.000104971							0.232
												6.57413	0.000436836												0.116	1.88		2.33	0.0546												6.58278	0.000137651							0.233
												6.59096	0.00045226												0.116	1.88		2.31	0.0544												6.59961	0.000180831							0.233
												6.6078	0.000461807												0.116	1.88		2.37	0.0542												6.61645	0.000214954							0.234
												6.62463	0.000466148												0.117	1.88		2.36	0.0541												6.63328	0.00023523							0.234
												6.64147	0.000466652												0.117	1.89		2.27	0.0544												6.65012	0.000244376							0.235
												6.6583	0.00046107												0.117	1.89		2.43	0.0539												6.66695	0.000234239							0.236
												6.67514	0.000455281												0.117	1.89		2.31	0.0541												6.68378	0.000232206							0.236
												6.69197	0.000449395												0.118	1.89		2.34	0.0536												6.70062	0.000225219							0.237
												6.7088	0.000437784												0.118	1.89		2.26	0.0537												6.71745	0.000212071							0.237
												6.72564	0.000430337												0.118	1.9		2.28	0.0538												6.73429	0.00018963							0.238
												6.74247	0.000434141												0.118	1.9		2.27	0.0535												6.75112	0.000175081							0.238
												6.75931	0.000440596												0.119	1.9		2.4	0.0535												6.76796	0.000189922							0.239
												6.77614	0.000445953												0.119	1.9		2.28	0.0534												6.78479	0.000215871							0.239
												6.79298	0.000448264												0.119	1.9		2.19	0.0536												6.80162	0.000233858							0.24
												6.80981	0.000448125												0.12	1.91		2.25	0.0534												6.81846	0.00023795							0.241
												6.82665	0.000444697												0.12	1.91		2.29	0.0528												6.8353	0.000230579							0.241
												6.84348	0.00044166												0.12	1.91		2.2	0.0534												6.85213	0.000202889							0.242
												6.86031	0.000438044												0.12	1.91		2.21	0.0531												6.86896	0.000190532							0.242
												6.87715	0.000433725												0.121	1.91		2.21	0.053												6.8858	0.000183761							0.243
												6.89398	0.000428738												0.121	1.91		2.17	0.0526												6.90263	0.000178718							0.243
												6.91082	0.000431029												0.121	1.92		2.23	0.0525												6.91947	0.000174819							0.244
												6.92765	0.000433748												0.121	1.92		2.19	0.0531												6.9363	0.000181474							0.244
												6.94449	0.000434883												0.122	1.92		2.2	0.0525												6.95314	0.00018782							0.245
												6.96132	0.000434786												0.122	1.92		2.12	0.0528												6.96997	0.000187457							0.246
												6.97816	0.000432127												0.122	1.92		2.22	0.0523												6.98681	0.000181922							0.246
												6.99499	0.000421224												0.123	1.93		2.19	0.0522												7.00364	0.000170842							0.247
												7.01183	0.000419767												0.123	1.93		2.17	0.0526												7.02048	0.00015274							0.247
												7.02866	0.000422992												0.123	1.93		2.11	0.0521												7.03731	0.000152968							0.248
												7.0455	0.000428122												0.123	1.93		2.12	0.0523												7.05414	0.000177388							0.248
												7.06233	0.000432303												0.124	1.93		2.15	0.052												7.07098	0.000208592							0.249
												7.07916	0.000441018												0.124	1.93		2.13	0.0518												7.08781	0.000233653							0.249
												7.096	0.000449747												0.124	1.94		2.12	0.0522												7.10465	0.000246684							0.25
												7.11283	0.0004574												0.125	1.94		2.18	0.0516												7.12148	0.000251026							0.251
												7.12967	0.000460341												0.125	1.94		2.17	0.052												7.13832	0.00024868							0.251
												7.1465	0.000459318												0.125	1.94		2.06	0.0517												7.15515	0.000238282							0.252
												7.16334	0.000453239												0.125	1.94		2.13	0.0514												7.17199	0.000193591							0.252
												7.18017	0.000451683												0.126	1.95		2.11	0.0514												7.18882	0.000171016							0.253
												7.19701	0.000445733												0.126	1.95		2.07	0.0513												7.20566	0.000158493							0.253
												7.21384	0.000435066												0.126	1.95		2.04	0.0515												7.22249	0.00014962							0.254
												7.23068	0.00041853												0.126	1.95		2.04	0.0513												7.23932	0.00013987							0.254
												7.24751	0.000415925												0.127	1.95		2.07	0.0511												7.25616	0.000136562							0.255
												7.26434	0.000419123												0.127	1.95		2.09	0.0511												7.27299	0.000136103							0.256
												7.28118	0.000425602												0.127	1.95		2.02	0.0512												7.28983	0.00013712							0.256
												7.29801	0.000439911												0.128	1.96		2.01	0.051												7.30666	0.000145408							0.257
												7.31485	0.000448853												0.128	1.96		2	0.051												7.3235	0.000164221							0.257
												7.33168	0.00045244												0.128	1.96		2.05	0.051												7.34033	0.00017784							0.258
												7.34852	0.000451511												0.128	1.96		2.05	0.0508												7.35717	0.000174484							0.258
												7.36535	0.000446608												0.129	1.96		2.08	0.0508												7.374	0.000159145							0.259
												7.38219	0.000437949												0.129	1.96		2.05	0.0505												7.39084	0.000143502							0.259
												7.39902	0.000428502												0.129	1.96		2	0.0508												7.40767	0.000158247							0.26
												7.41586	0.000428936												0.13	1.97		1.98	0.0503												7.4245	0.000208291							0.261
												7.43269	0.000429561												0.13	1.97		2.04	0.0505												7.44134	0.000253815							0.261
												7.44953	0.000428542												0.13	1.97		2	0.0505												7.45817	0.000284573							0.262
												7.46636	0.000422944												0.13	1.97		1.97	0.0502												7.47501	0.000290762							0.262
												7.48319	0.000418341												0.131	1.97		1.93	0.0504												7.49184	0.000282952							0.263
												7.50003	0.000414901												0.131	1.97		1.93	0.0501												7.50868	0.000297457							0.263
												7.51686	0.000410018												0.131	1.97		2.02	0.0502												7.52551	0.000312314							0.264
												7.5337	0.000402231												0.131	1.97		1.93	0.0501												7.54235	0.000323771							0.264
												7.55053	0.000389292												0.132	1.97		1.94	0.0498												7.55918	0.000329722							0.265
												7.56737	0.000380713												0.132	1.98		1.86	0.0501												7.57601	0.000330738							0.266
												7.5842	0.000375516												0.132	1.98		1.96	0.0497												7.59285	0.000320912							0.266
												7.60104	0.000372056												0.133	1.98		1.89	0.0497												7.60968	0.000315471							0.267
												7.61787	0.00036765												0.133	1.98		1.91	0.0499												7.62652	0.000314672							0.267
												7.63471	0.000361796												0.133	1.98		1.93	0.0494												7.64335	0.000314763							0.268
												7.65154	0.000350017												0.133	1.98		2	0.05												7.66019	0.000314704							0.268
												7.66837	0.000331731												0.134	1.98		1.89	0.0494												7.67702	0.000314352							0.269
												7.68521	0.00030253												0.134	1.98		1.97	0.0494												7.69386	0.000311642							0.27
												7.70204	0.000277917												0.134	1.98		1.88	0.0495												7.71069	0.000299137							0.27
												7.71888	0.000271262												0.135	1.98		1.96	0.0492												7.72753	0.000278159							0.271
												7.73571	0.000268486												0.135	1.98		1.76	0.0496												7.74436	0.000241466							0.271
												7.75255	0.000266439												0.135	1.98		1.87	0.0492												7.76119	0.000193758							0.272
												7.76938	0.000264987												0.135	1.98		1.85	0.0491												7.77803	0.000168233							0.272
												7.78622	0.000265707												0.136	1.98		1.87	0.0492												7.79486	0.000166259							0.273
												7.80305	0.000267656												0.136	1.98		1.88	0.0489												7.8117	0.000172809							0.273
												7.81989	0.000269198												0.136	1.98		1.79	0.0492												7.82853	0.000177511							0.274
												7.83672	0.000269664												0.136	1.98		1.87	0.0487												7.84537	0.000179411							0.275
												7.85355	0.000269288												0.137	1.98		1.84	0.0489												7.8622	0.000174568							0.275
												7.87039	0.000267162												0.137	1.98		1.82	0.049												7.87904	0.000173142							0.276
												7.88722	0.000258827												0.137	1.98		1.93	0.0487												7.89587	0.000171441							0.276
												7.90406	0.000248769												0.138	1.98		1.87	0.0488												7.91271	0.00016313							0.277
												7.92089	0.000230484												0.138	1.98		1.89	0.0485												7.92954	0.000101048							0.277
												7.93773	0.000221884												0.138	1.98		1.82	0.0487												7.94637	3.94e-05							0.278
												7.95456	0.00021718												0.138	1.98		1.81	0.0486												7.96321	1.1e-05							0.278
												7.9714	0.000214433												0.139	1.98		1.86	0.0484												7.98004	9.11e-06							0.279
												7.98823	0.00021811												0.139	1.98		1.74	0.0484												7.99688	1.24e-05							0.28
												8.00507	0.000237114												0.139	1.98		1.86	0.0482												8.01371	1.43e-05							0.28
												8.0219	0.000249432												0.139	1.98		1.71	0.0484												8.03055	1.44e-05							0.281
												8.03873	0.000254126												0.14	1.98		1.72	0.048												8.04738	1.15e-05							0.281
												8.05557	0.000250913												0.14	1.98		1.68	0.0479												8.06422	3.71e-05							0.282
												8.0724	0.000247354												0.14	1.98		1.83	0.0481												8.08105	7.67e-05							0.282
												8.08924	0.000244717												0.141	1.98		1.79	0.0477												8.09789	0.000106628							0.283
												8.10607	0.000240588												0.141	1.98		1.83	0.048												8.11472	0.000122809							0.283
												8.12291	0.000216948												0.141	1.98		1.74	0.0479												8.13156	0.000126148							0.284
												8.13974	0.000191156												0.141	1.98		1.83	0.0476												8.14839	8.74e-05							0.285
												8.15658	0.000196267												0.142	1.98		1.76	0.0479												8.16522	1.78e-05							0.285
												8.17341	0.000209544												0.142	1.98		1.77	0.0475												8.18206	-2.08e-05							0.286
												8.19025	0.000217845												0.142	1.98		1.77	0.0476												8.19889	-2.35e-05							0.286
												8.20708	0.000221663												0.143	1.97		1.66	0.0475												8.21573	-2.49e-06							0.287
												8.22391	0.000219193												0.143	1.97		1.76	0.0475												8.23256	9.23e-06							0.287
												8.24075	0.00019686												0.143	1.97		1.75	0.0477												8.2494	1.04e-05							0.288
												8.25758	0.000175836												0.143	1.97		1.77	0.0474												8.26623	-2.55e-07							0.288
												8.27442	0.000162069												0.144	1.97		1.65	0.0474												8.28307	-3.75e-06							0.289
												8.29125	0.000152027												0.144	1.97		1.69	0.0475												8.2999	1.01e-05							0.29
												8.30809	0.000145048												0.144	1.97		1.72	0.0474												8.31673	3.3e-05							0.29
												8.32492	0.000148997												0.144	1.96		1.7	0.0473												8.33357	6.81e-05							0.291
												8.34176	0.000157027												0.145	1.96		1.71	0.0473												8.35041	0.000107134							0.291
												8.35859	0.000166524												0.145	1.96		1.7	0.0472												8.36724	0.000130537							0.292
												8.37542	0.000174004												0.145	1.96		1.73	0.0473												8.38407	0.000141006							0.292
												8.39226	0.000178916												0.146	1.96		1.7	0.0469												8.40091	0.000141164							0.293
												8.4091	0.000182249												0.146	1.95		1.68	0.0471												8.41774	0.000143572							0.293
												8.42593	0.000183265												0.146	1.95		1.69	0.0471												8.43458	0.000145871							0.294
												8.44276	0.000182336												0.146	1.95		1.61	0.0468												8.45141	0.000147014							0.295
												8.4596	0.000178029												0.147	1.95		1.72	0.047												8.46825	0.000142216							0.295
												8.47643	0.000174599												0.147	1.95		1.79	0.0468												8.48508	0.000132226							0.296
												8.49327	0.000169364												0.147	1.94		1.63	0.0467												8.50192	0.000113154							0.296
												8.5101	0.000162												0.148	1.94		1.62	0.0469												8.51875	9.05e-05							0.297
												8.52694	0.000148975												0.148	1.94		1.64	0.0466												8.53558	7.01e-05							0.297
												8.54377	0.000137875												0.148	1.94		1.64	0.0468												8.55242	4.6e-05							0.298
												8.56061	0.000145756												0.148	1.93		1.62	0.0464												8.56925	4.02e-05							0.298
												8.57744	0.000157453												0.149	1.93		1.61	0.0466												8.58609	8.53e-05							0.299
												8.59427	0.000161723												0.149	1.93		1.57	0.0466												8.60292	0.000118141							0.3
												8.61111	0.00015963												0.149	1.92		1.65	0.0463												8.61976	0.000134283							0.3
												8.62794	0.000149963												0.149	1.92		1.56	0.0465												8.63659	0.000134038							0.301
												8.64478	0.000139975												0.15	1.92		1.53	0.0463												8.65343	0.000113809							0.301
												8.66161	0.000142057												0.15	1.92		1.58	0.0463												8.67026	8.96e-05							0.302
												8.67845	0.000143878												0.15	1.91		1.54	0.0462												8.6871	3.6e-05							0.302
												8.69528	0.000143539												0.151	1.91		1.56	0.046												8.70393	-1.76e-05							0.303
												8.71212	0.000139312												0.151	1.91		1.56	0.0463												8.72077	-6.65e-06							0.303
												8.72895	0.00013656												0.151	1.9		1.6	0.0462												8.7376	4.96e-05							0.304
												8.74579	0.000141595												0.151	1.9		1.61	0.046												8.75443	0.000100425							0.305
												8.76262	0.000145891												0.152	1.89		1.53	0.0461												8.77127	0.000134923							0.305
												8.77946	0.000146579												0.152	1.89		1.59	0.0459												8.7881	0.000152199							0.306
												8.79629	0.000144489												0.152	1.89		1.57	0.0459												8.80494	0.000155538							0.306
												8.81312	0.000139517												0.152	1.88		1.61	0.0459												8.82177	0.000128852							0.307
												8.82996	0.000140139												0.153	1.88		1.5	0.0457												8.83861	8.76e-05							0.307
												8.84679	0.000142325												0.153	1.88		1.59	0.0459												8.85544	5.56e-05							0.308
												8.86363	0.000144528												0.153	1.87		1.56	0.0457												8.87228	3.1e-05							0.309
												8.88046	0.00014313												0.154	1.87		1.58	0.0457												8.88911	2.24e-06							0.309
												8.8973	0.000138645												0.154	1.86		1.52	0.0456												8.90594	-1.81e-05							0.31
												8.91413	0.000129948												0.154	1.86		1.52	0.0455												8.92278	-3.1e-05							0.31
												8.93097	0.000119789												0.154	1.85		1.6	0.0456												8.93961	-3.88e-05							0.311
												8.9478	0.00010898												0.155	1.85		1.55	0.0455												8.95645	-4e-05							0.311
												8.96463	9.93e-05												0.155	1.85		1.46	0.0454												8.97328	-4.06e-05							0.312
												8.98147	0.00010482												0.155	1.84		1.53	0.0453												8.99012	-4.35e-05							0.312
												8.9983	0.000109947												0.156	1.84		1.59	0.0455												9.00695	-6.32e-05							0.313
												9.01514	0.000111597												0.156	1.83		1.55	0.0453												9.02379	-6.08e-05							0.314
												9.03197	0.000109152												0.156	1.83		1.45	0.0452												9.04062	-4.49e-05							0.314
												9.04881	8.73e-05												0.156	1.82		1.58	0.0451												9.05746	-2.25e-05							0.315
												9.06564	5.03e-05												0.157	1.82		1.56	0.0452												9.07429	8.99e-06							0.315
												9.08248	3.04e-05												0.157	1.81		1.53	0.0451												9.09112	3.1e-05							0.316
												9.09931	2.24e-05												0.157	1.81		1.48	0.0452												9.10796	4.32e-05							0.316
												9.11615	1.73e-05												0.157	1.8		1.55	0.0449												9.12479	3.66e-05							0.317
												9.13298	1.32e-05												0.158	1.8		1.5	0.045												9.14163	1.1e-05							0.317
												9.14982	9.08e-06												0.158	1.79		1.46	0.0451												9.15846	-1.12e-05							0.318
												9.16665	5.2e-06												0.158	1.79		1.47	0.0448												9.1753	-2.86e-05							0.319
												9.18348	1.4e-06												0.159	1.78		1.53	0.0448												9.19213	-4.23e-05							0.319
												9.20032	-2.54e-06												0.159	1.78		1.48	0.045												9.20897	-3.98e-05							0.32
												9.21715	1.85e-06												0.159	1.77		1.4	0.0446												9.2258	-2.94e-05							0.32
												9.23399	9.15e-06												0.159	1.77		1.4	0.0446												9.24264	-9.9e-06							0.321
												9.25082	1.56e-05												0.16	1.76		1.42	0.0448												9.25947	3.7e-06							0.321
												9.26766	1.92e-05												0.16	1.75		1.42	0.0446												9.27631	-1.11e-06							0.322
												9.28449	1.19e-05												0.16	1.75		1.44	0.0446												9.29314	-1.64e-05							0.322
												9.30133	-2.9e-06												0.161	1.74		1.5	0.0445												9.30997	-1.16e-05							0.323
												9.31816	-1.38e-05												0.161	1.74		1.45	0.0446												9.32681	-1.58e-06							0.324
												9.33499	-4.77e-06												0.161	1.73		1.41	0.0444												9.34364	5.74e-06							0.324
												9.35183	8.62e-06												0.161	1.73		1.35	0.0443												9.36048	1.03e-05							0.325
												9.36867	1.89e-05												0.162	1.72		1.36	0.0444												9.37731	1.38e-05							0.325
												9.3855	2.2e-05												0.162	1.71		1.44	0.0442												9.39415	2.38e-05							0.326
												9.40233	1.97e-05												0.162	1.71		1.31	0.0444												9.41098	3.83e-05							0.326
												9.41917	1.07e-05												0.162	1.7		1.37	0.0442												9.42782	5.26e-05							0.327
												9.436	-2.83e-06												0.163	1.7		1.46	0.0443												9.44465	6.12e-05							0.327
												9.45284	-2.09e-06												0.163	1.69		1.42	0.044												9.46148	5.96e-05							0.328
												9.46967	7.43e-06												0.163	1.68		1.38	0.044												9.47832	8.58e-07							0.329
												9.48651	1.99e-05												0.164	1.68		1.47	0.0443												9.49515	-5.94e-05							0.329
												9.50334	2.68e-05												0.164	1.67		1.37	0.0446												9.51199	-0.000101379							0.33
												9.52018	2.89e-05												0.164	1.66		1.32	0.0451												9.52882	-0.000131134							0.33
												9.53701	2.54e-05												0.164	1.66		1.4	0.0454												9.54566	-0.000158866							0.331
												9.55384	1.09e-05												0.165	1.65		1.44	0.0455												9.56249	-0.000155035							0.331
												9.57068	-2.39e-06												0.165	1.65		1.3	0.0459												9.57933	-0.000142605							0.332
												9.58751	-1.47e-05												0.165	1.64		1.4	0.0458												9.59616	-0.000126973							0.332
												9.60435	-1.94e-05												0.165	1.63		1.36	0.0463												9.613	-0.000103314							0.333
												9.62118	-2.18e-05												0.166	1.63		1.33	0.0462												9.62983	-8.5e-05							0.334
												9.63802	-2.3e-05												0.166	1.62		1.28	0.0462												9.64667	-7.44e-05							0.334
												9.65485	-1.9e-05												0.166	1.61		1.37	0.0468												9.6635	-6.96e-05							0.335
												9.67169	-1.14e-05												0.167	1.61		1.38	0.0464												9.68033	-7.19e-05							0.335
												9.68852	-6.86e-06												0.167	1.6		1.3	0.047												9.69717	-8.05e-05							0.336
												9.70536	-5.34e-06												0.167	1.59		1.37	0.047												9.714	-0.000102362							0.336
												9.72219	-7.95e-06												0.167	1.59		1.33	0.047												9.73084	-0.000114904							0.337
												9.73902	-1.69e-05												0.168	1.58		1.32	0.0473												9.74767	-0.000124275							0.337
												9.75586	-2.09e-05												0.168	1.57		1.25	0.0469												9.76451	-0.0001347							0.338
												9.7727	-1.73e-05												0.168	1.57		1.35	0.0473												9.78134	-0.000163732							0.339
												9.78953	-1.34e-05												0.169	1.56		1.32	0.0467												9.79818	-0.000194756							0.339
												9.80636	-1.13e-05												0.169	1.55		1.27	0.0461												9.81501	-0.000172242							0.34
												9.8232	-1.03e-05												0.169	1.55		1.34	0.0461												9.83184	-0.000147687							0.34
												9.84003	-1e-05												0.169	1.54		1.27	0.0455												9.84868	-0.000132517							0.341
												9.85687	-1.03e-05												0.17	1.53		1.28	0.0457												9.86552	-0.000123818							0.341
												9.8737	-1.19e-05												0.17	1.53		1.3	0.0454												9.88235	-0.000120044							0.342
												9.89054	-1.09e-05												0.17	1.52		1.28	0.0451												9.89918	-0.000120631							0.342
												9.90737	-1.15e-05												0.17	1.51		1.24	0.045												9.91602	-0.000126749							0.343
												9.92421	-1.37e-05												0.171	1.51		1.37	0.0449												9.93285	-0.000154249							0.344
												9.94104	-1.72e-05												0.171	1.5		1.32	0.0448												9.94969	-0.000138553							0.344
												9.95787	-2.17e-05												0.171	1.49		1.26	0.0448												9.96652	-0.000124356							0.345
												9.97471	-3.05e-05												0.172	1.48		1.2	0.0445												9.98336	-0.000118378							0.345
												9.99154	-4.08e-05												0.172	1.48		1.24	0.0447												10.0002	-0.00012475							0.346
												10.0084	-4.38e-05												0.172	1.47		1.27	0.0445												10.017	-0.000152158							0.346
												10.0252	-3.89e-05												0.172	1.46		1.19	0.0443												10.0339	-0.000170289							0.347
												10.042	-2.45e-05												0.173	1.46		1.22	0.0444												10.0507	-0.000183271							0.348
												10.0589	-1.33e-05												0.173	1.45		1.24	0.0442												10.0675	-0.000197545							0.348
												10.0757	-6.83e-06												0.173	1.44		1.19	0.0441												10.0844	-0.000242284							0.349
												10.0925	-3.49e-06												0.174	1.44		1.19	0.0442												10.1012	-0.000271772							0.349
												10.1094	-2.73e-06												0.174	1.43		1.29	0.044												10.118	-0.000276864							0.35
												10.1262	-9.62e-07												0.174	1.42		1.21	0.044												10.1349	-0.00026719							0.35
												10.1431	5.38e-07												0.174	1.42		1.24	0.044												10.1517	-0.000263475							0.351
												10.1599	1.84e-06												0.175	1.41		1.18	0.044												10.1685	-0.000266686							0.351
												10.1767	3.25e-06												0.175	1.4		1.21	0.0439												10.1854	-0.000280856							0.352
												10.1936	4.22e-06												0.175	1.4		1.3	0.0438												10.2022	-0.000299734							0.353
												10.2104	4.56e-06												0.175	1.39		1.2	0.0439												10.219	-0.000284361							0.353
												10.2272	3.01e-06												0.176	1.38		1.27	0.0438												10.2359	-0.000268812							0.354
												10.2441	-1.16e-05												0.176	1.37		1.2	0.0437												10.2527	-0.000259829							0.354
												10.2609	-1.92e-05												0.176	1.37		1.21	0.0437												10.2695	-0.000255955							0.355
												10.2777	-2.26e-05												0.177	1.36		1.18	0.0435												10.2864	-0.000260375							0.355
												10.2946	-2.55e-05												0.177	1.35		1.21	0.0437												10.3032	-0.000254717							0.356
												10.3114	-2.83e-05												0.177	1.35		1.17	0.0434												10.3201	-0.0002461							0.356
												10.3282	-3.19e-05												0.177	1.34		1.18	0.0434												10.3369	-0.000236142							0.357
												10.3451	-3.64e-05												0.178	1.33		1.21	0.0436												10.3537	-0.00022083							0.358
												10.3619	-4.22e-05												0.178	1.33		1.3	0.0433												10.3705	-0.000209772							0.358
												10.3787	-3.52e-05												0.178	1.32		1.17	0.0436												10.3874	-0.000206166							0.359
												10.3956	-2.51e-05												0.178	1.31		1.13	0.0432												10.4042	-0.000209809							0.359
												10.4124	-1.77e-05												0.179	1.31		1.12	0.0431												10.421	-0.000234699							0.36
												10.4292	-1.65e-05												0.179	1.3		1.12	0.0433												10.4379	-0.000250245							0.36
												10.4461	-1.97e-05												0.179	1.29		1.13	0.0431												10.4547	-0.000260673							0.361
												10.4629	-2.49e-05												0.18	1.29		1.14	0.0433												10.4716	-0.000270022							0.361
												10.4797	-2.11e-05												0.18	1.28		1.16	0.0429												10.4884	-0.000287756							0.362
												10.4966	-1.66e-05												0.18	1.27		1.18	0.0432												10.5052	-0.000293609							0.363
												10.5134	-1.27e-05												0.18	1.27		1.14	0.0431												10.5221	-0.00028927							0.363
												10.5303	-1.05e-05												0.181	1.26		1.17	0.0428												10.5389	-0.000276683							0.364
												10.5471	-1.16e-05												0.181	1.25		1.08	0.0431												10.5557	-0.000216554							0.364
												10.5639	-1.49e-05												0.181	1.25		1.14	0.0429												10.5726	-0.000166192							0.365
												10.5808	-1.91e-05												0.182	1.24		1.09	0.043												10.5894	-0.00013942							0.365
												10.5976	-2.66e-05												0.182	1.24		1.09	0.0429												10.6062	-0.000129787							0.366
												10.6144	-3.56e-05												0.182	1.23		1.11	0.0426												10.6231	-0.000137704							0.366
												10.6313	-4.59e-05												0.182	1.22		1.14	0.0429												10.6399	-0.000133897							0.367
												10.6481	-6.33e-05												0.183	1.22		1.13	0.0429												10.6567	-0.000124372							0.368
												10.6649	-9.53e-05												0.183	1.21		1.03	0.043												10.6736	-0.000116231							0.368
												10.6818	-0.000120761												0.183	1.2		1.11	0.0429												10.6904	-0.00012117							0.369
												10.6986	-0.000128586												0.183	1.2		1.02	0.043												10.7072	-0.000134974							0.369
												10.7154	-0.000132666												0.184	1.19		1.03	0.043												10.7241	-0.000143398							0.37
												10.7323	-0.000136061												0.184	1.19		1.08	0.0429												10.7409	-0.000147039							0.37
												10.7491	-0.000139727												0.184	1.18		1.14	0.0431												10.7577	-0.000155599							0.371
												10.7659	-0.000145815												0.185	1.17		1.1	0.0432												10.7746	-0.00016932							0.371
												10.7828	-0.000152189												0.185	1.17		1.01	0.0433												10.7914	-0.000190943							0.372
												10.7996	-0.000153858												0.185	1.16		1.08	0.0432												10.8082	-0.000194404							0.373
												10.8164	-0.000154163												0.185	1.16		1.06	0.0431												10.8251	-0.000191993							0.373
												10.8333	-0.000155465												0.186	1.15		1.02	0.0432												10.8419	-0.000197226							0.374
												10.8501	-0.000157913												0.186	1.14		1.06	0.0431												10.8588	-0.000204561							0.374
												10.8669	-0.000163521												0.186	1.14		1.05	0.0436												10.8756	-0.00017668							0.375
												10.8838	-0.000169409												0.187	1.13		1.13	0.0431												10.8924	-0.000149895							0.375
												10.9006	-0.000174766												0.187	1.13		0.974	0.0431												10.9093	-0.00013159							0.376
												10.9174	-0.000175854												0.187	1.12		1.05	0.0433												10.9261	-0.000118578							0.376
												10.9343	-0.000167051												0.187	1.12		1.06	0.0432												10.9429	-0.000104749							0.377
												10.9511	-0.000156076												0.188	1.11		1	0.0432												10.9598	-8.68e-05							0.378
												10.968	-0.000149632												0.188	1.1		1.01	0.043												10.9766	-7.26e-05							0.378
												10.9848	-0.000147678												0.188	1.1		0.971	0.0432												10.9934	-7.04e-05							0.379
												11.0016	-0.000156778												0.188	1.09		0.994	0.0429												11.0103	-7.85e-05							0.379
												11.0184	-0.000176351												0.189	1.09		0.988	0.0429												11.0271	-0.000108363							0.38
												11.0353	-0.000187238												0.189	1.08		1	0.0431												11.0439	-0.000156524							0.38
												11.0521	-0.000183529												0.189	1.08		0.979	0.043												11.0608	-0.000198037							0.381
												11.069	-0.00017642												0.19	1.07		1.04	0.0433												11.0776	-0.000223426							0.382
												11.0858	-0.000172184												0.19	1.07		0.995	0.043												11.0944	-0.000226253							0.382
												11.1026	-0.000174534												0.19	1.06		0.968	0.0429												11.1113	-0.000223468							0.383
												11.1195	-0.000180663												0.19	1.06		1.01	0.043												11.1281	-0.000221434							0.383
												11.1363	-0.000180318												0.191	1.05		1.06	0.0431												11.1449	-0.000220571							0.384
												11.1531	-0.000178187												0.191	1.05		0.91	0.0432												11.1618	-0.000223515							0.384
												11.17	-0.00018006												0.191	1.04		0.948	0.043												11.1786	-0.000232872							0.385
												11.1868	-0.000184686												0.191	1.04		0.966	0.0431												11.1954	-0.000248888							0.385
												11.2036	-0.000186634												0.192	1.03		1.01	0.0432												11.2123	-0.000288816							0.386
												11.2205	-0.000187064												0.192	1.03		1.01	0.043												11.2291	-0.000342784							0.387
												11.2373	-0.000187339												0.192	1.02		0.963	0.0433												11.246	-0.000360665							0.387
												11.2541	-0.0001877												0.193	1.02		1.02	0.0429												11.2628	-0.000339849							0.388
												11.271	-0.000188194												0.193	1.01		0.963	0.0433												11.2796	-0.000311876							0.388
												11.2878	-0.000189058												0.193	1.01		0.981	0.0432												11.2965	-0.000288875							0.389
												11.3046	-0.000191262												0.193	1		0.991	0.0431												11.3133	-0.000270807							0.389
												11.3215	-0.000204641												0.194	0.997		0.916	0.0433												11.3301	-0.000261524							0.39
												11.3383	-0.000228605												0.194	0.992		0.927	0.0429												11.347	-0.000292382							0.39
												11.3551	-0.000245818												0.194	0.988		1.03	0.0434												11.3638	-0.000351173							0.391
												11.372	-0.000255871												0.195	0.983		0.944	0.0431												11.3806	-0.000397752							0.392
												11.3888	-0.000255756												0.195	0.978		0.883	0.0431												11.3975	-0.000383819							0.392
												11.4056	-0.000252675												0.195	0.974		0.917	0.0432												11.4143	-0.000362487							0.393
												11.4225	-0.000259108												0.195	0.97		0.982	0.0432												11.4311	-0.000339009							0.393
												11.4393	-0.00027359												0.196	0.965		0.948	0.0431												11.448	-0.000321053							0.394
												11.4561	-0.00029527												0.196	0.961		0.923	0.043												11.4648	-0.000311942							0.394
												11.473	-0.000310033												0.196	0.957		1.01	0.0432												11.4816	-0.000309856							0.395
												11.4898	-0.000317716												0.196	0.952		0.904	0.0433												11.4985	-0.000320359							0.395
												11.5067	-0.000307917												0.197	0.948		0.945	0.043												11.5153	-0.000339857							0.396
												11.5235	-0.000279107												0.197	0.944		0.902	0.0432												11.5321	-0.000364491							0.397
												11.5403	-0.000258231												0.197	0.94		0.9	0.043												11.549	-0.000394952							0.397
												11.5572	-0.000245839												0.198	0.936		0.848	0.0432												11.5658	-0.000388965
												11.574	-0.000239492												0.198	0.931		0.927	0.0432												11.5826	-0.000383682
												11.5908	-0.000242091												0.198	0.927		0.939	0.043												11.5995	-0.000386001							0.00641
												11.6077	-0.000244823												0.198	0.923		0.96	0.0432												11.6163	-0.000408372							0.00697
												11.6245	-0.000246869												0.199	0.92		0.896	0.043												11.6331	-0.000422807							0.00753
												11.6413	-0.000248864												0.199	0.916		0.982	0.0432												11.65	-0.000430572							0.00808
												11.6582	-0.000253658												0.199	0.912		0.928	0.0432												11.6668	-0.00043214							0.00864
												11.675	-0.00026017												0.2	0.908		0.944	0.043												11.6837	-0.000408905							0.0092
												11.6918	-0.000267994												0.2	0.904		0.953	0.0431												11.7005	-0.000388746							0.00976
												11.7087	-0.000277299												0.2	0.9		0.908	0.0431												11.7173	-0.000372881							0.0103
												11.7255	-0.00029219												0.2	0.897		0.99	0.0431												11.7341	-0.000346047							0.0109
												11.7423	-0.000300563												0.201	0.893		0.921	0.0431												11.751	-0.000307585							0.0114
												11.7592	-0.000298713												0.201	0.889		0.85	0.043												11.7678	-0.000273792							0.012
												11.776	-0.000281072												0.201	0.886		0.962	0.0431												11.7846	-0.00025794							0.0125
												11.7928	-0.000262485												0.201	0.882		0.872	0.0432												11.8015	-0.000256017							0.0131
												11.8097	-0.000249165												0.202	0.878		0.901	0.0428												11.8183	-0.000268983							0.0137
												11.8265	-0.000243985												0.202	0.875		0.905	0.0431												11.8352	-0.000290954							0.0142
												11.8433	-0.000243558												0.202	0.871		0.891	0.0432												11.852	-0.000316146							0.0148
												11.8602	-0.000237425												0.203	0.868		0.824	0.0429												11.8688	-0.000343929							0.0153
												11.877	-0.000230368												0.203	0.865		0.831	0.0432												11.8857	-0.000381739							0.0159
												11.8939	-0.000227258												0.203	0.861		0.915	0.0429												11.9025	-0.000418891							0.0164
												11.9107	-0.000226925												0.203	0.858		0.876	0.043												11.9193	-0.000450747							0.017
												11.9275	-0.000223982												0.204	0.855		0.85	0.0431												11.9362	-0.000448863							0.0176
												11.9444	-0.000207288												0.204	0.851		0.878	0.0429												11.953	-0.00043829							0.0181
												11.9612	-0.000200833												0.204	0.848		0.83	0.0431												11.9698	-0.000425641							0.0187
												11.978	-0.00020487												0.204	0.845		0.861	0.0428												11.9867	-0.000414237							0.0192
												11.9949	-0.000220471												0.205	0.842		0.829	0.043												12.0035	-0.000407326							0.0198
												12.0117	-0.000237623												0.205	0.838		0.844	0.043												12.0203	-0.000405641							0.0203
												12.0285	-0.000250293												0.205	0.835		0.83	0.0428												12.0372	-0.000422384							0.0209
												12.0454	-0.000259766												0.206	0.832		0.807	0.0432												12.054	-0.000429728							0.0215
												12.0622	-0.000269142												0.206	0.829		0.857	0.0428												12.0708	-0.000426058							0.022
												12.079	-0.00027007												0.206	0.826		0.857	0.0429												12.0877	-0.000422018							0.0226
												12.0959	-0.000265749												0.206	0.823		0.788	0.043												12.1045	-0.000422025							0.0231
												12.1127	-0.000262736												0.207	0.82		0.818	0.0427												12.1213	-0.000427722							0.0237
												12.1295	-0.000266328												0.207	0.817		0.834	0.0431												12.1382	-0.000457914							0.0242
												12.1464	-0.000274139												0.207	0.814		0.821	0.0428												12.155	-0.00047012							0.0248
												12.1632	-0.000278009												0.208	0.811		0.833	0.043												12.1718	-0.000462625							0.0254
												12.18	-0.000279352												0.208	0.808		0.747	0.0429												12.1887	-0.000451852							0.0259
												12.1969	-0.000279203												0.208	0.805		0.849	0.0428												12.2055	-0.000440297							0.0265
												12.2137	-0.000277011												0.208	0.803		0.857	0.043												12.2224	-0.000425348							0.027
												12.2305	-0.000273888												0.209	0.8		0.798	0.0427												12.2392	-0.000413935							0.0276
												12.2474	-0.000274945												0.209	0.797		0.853	0.0431												12.256	-0.000404983							0.0282
												12.2642	-0.000279837												0.209	0.794		0.802	0.0429												12.2729	-0.000388438							0.0287
												12.281	-0.00029026												0.209	0.792		0.779	0.0428												12.2897	-0.000351681							0.0293
												12.2979	-0.000294212												0.21	0.789		0.849	0.0428												12.3065	-0.000331295							0.0298
												12.3147	-0.000292554												0.21	0.786		0.81	0.0428												12.3234	-0.000327051							0.0304
												12.3316	-0.000291426												0.21	0.783		0.81	0.0428												12.3402	-0.00034076							0.0309
												12.3484	-0.000291738												0.211	0.781		0.81	0.0427												12.357	-0.000381409							0.0315
												12.3652	-0.000295992												0.211	0.778		0.734	0.0426												12.3739	-0.000427631							0.0321
												12.382	-0.000294799												0.211	0.776		0.737	0.0427												12.3907	-0.000450925							0.0326
												12.3989	-0.000292172												0.211	0.773		0.812	0.0425												12.4075	-0.000456197							0.0332
												12.4157	-0.000290353												0.212	0.77		0.826	0.0427												12.4244	-0.000450508							0.0337
												12.4326	-0.000288966												0.212	0.768		0.817	0.0426												12.4412	-0.000423093							0.0343
												12.4494	-0.000285338												0.212	0.765		0.727	0.0425												12.458	-0.000397175							0.0348
												12.4662	-0.000279306												0.213	0.763		0.795	0.0426												12.4749	-0.000374907							0.0354
												12.4831	-0.000274853												0.213	0.76		0.767	0.0424												12.4917	-0.0003525							0.036
												12.4999	-0.000272225												0.213	0.758		0.82	0.0425												12.5085	-0.000334418							0.0365
												12.5167	-0.000273578												0.213	0.756		0.721	0.0425												12.5254	-0.000321319							0.0371
												12.5336	-0.000278306												0.214	0.753		0.749	0.0426												12.5422	-0.000312022							0.0376
												12.5504	-0.000288742												0.214	0.751		0.812	0.0425												12.559	-0.000309648							0.0382
												12.5672	-0.000297094												0.214	0.748		0.716	0.0425												12.5759	-0.000313231							0.0387
												12.5841	-0.000296012												0.214	0.746		0.709	0.0422												12.5927	-0.00032886							0.0393
												12.6009	-0.000293751												0.215	0.744		0.805	0.0425												12.6096	-0.000350834							0.0399
												12.6177	-0.000293325												0.215	0.741		0.771	0.0425												12.6264	-0.000377353							0.0404
												12.6346	-0.000295475												0.215	0.739		0.768	0.0423												12.6432	-0.000409876							0.041
												12.6514	-0.000310147												0.216	0.737		0.766	0.0426												12.6601	-0.000385895							0.0415
												12.6682	-0.000331028												0.216	0.734		0.788	0.0424												12.6769	-0.000355954							0.0421
												12.6851	-0.000335786												0.216	0.732		0.71	0.0424												12.6937	-0.000332952							0.0426
												12.7019	-0.000328187												0.216	0.73		0.777	0.0424												12.7105	-0.00031922							0.0432
												12.7187	-0.000318843												0.217	0.728		0.782	0.0423												12.7274	-0.000335745							0.0438
												12.7356	-0.000309494												0.217	0.725		0.696	0.0425												12.7442	-0.000375835							0.0443
												12.7524	-0.000301033												0.217	0.723		0.735	0.0425												12.7611	-0.000433273							0.0449
												12.7692	-0.000295354												0.217	0.721		0.682	0.0423												12.7779	-0.000451796							0.0454
												12.7861	-0.000291935												0.218	0.719		0.714	0.0424												12.7947	-0.000442566							0.046
												12.8029	-0.000290515												0.218	0.717		0.718	0.0423												12.8116	-0.00043282							0.0465
												12.8198	-0.000291059												0.218	0.714		0.724	0.0425												12.8284	-0.000425978							0.0471
												12.8366	-0.000298205												0.219	0.712		0.647	0.0423												12.8452	-0.000425424							0.0477
												12.8534	-0.000305131												0.219	0.71		0.763	0.0423												12.8621	-0.000430853							0.0482
												12.8703	-0.000312073												0.219	0.708		0.66	0.0422												12.8789	-0.000451743							0.0488
												12.8871	-0.000327093												0.219	0.706		0.706	0.0423												12.8957	-0.00047477							0.0493
												12.9039	-0.000332548												0.22	0.704		0.713	0.0423												12.9126	-0.000492766							0.0499
												12.9208	-0.000334378												0.22	0.702		0.702	0.0423												12.9294	-0.000507109							0.0504
												12.9376	-0.000335468												0.22	0.7		0.655	0.0424												12.9462	-0.000516696							0.051
												12.9544	-0.000337755												0.221	0.697		0.66	0.0422												12.9631	-0.000481569							0.0516
												12.9713	-0.000341537												0.221	0.695		0.637	0.0422												12.9799	-0.000447309							0.0521
												12.9881	-0.000350214												0.221	0.693		0.742	0.0423												12.9967	-0.000424268							0.0527
												13.0049	-0.000356866												0.221	0.691		0.698	0.0421												13.0136	-0.000418812							0.0532
												13.0218	-0.000358386												0.222	0.689		0.672	0.0424												13.0304	-0.000426112							0.0538
												13.0386	-0.000358394												0.222	0.687		0.652	0.0422												13.0473	-0.000445264							0.0544
												13.0554	-0.00035919												0.222	0.685		0.733	0.0421												13.0641	-0.000483446							0.0549
												13.0723	-0.00036085												0.222	0.683		0.667	0.043												13.0809	-0.000502151							0.0555
												13.0891	-0.000364441												0.223	0.681		0.709	0.0433												13.0977	-0.000495346							0.056
												13.1059	-0.000368401												0.223	0.679		0.677	0.0439												13.1146	-0.000490629							0.0566
												13.1228	-0.000360647												0.223	0.677		0.665	0.0438												13.1314	-0.000490806							0.0571
												13.1396	-0.000352502												0.224	0.675		0.585	0.0443												13.1483	-0.000495488							0.0577
												13.1564	-0.000340164												0.224	0.673		0.638	0.0445												13.1651	-0.000492381							0.0583
												13.1733	-0.000330957												0.224	0.671		0.631	0.0445												13.1819	-0.000478628							0.0588
												13.1901	-0.000324579												0.224	0.669		0.535	0.0449												13.1988	-0.000456359							0.0594
												13.2069	-0.00031693												0.225	0.668		0.666	0.0451												13.2156	-0.00041891							0.0599
												13.2238	-0.00030079												0.225	0.666		0.664	0.0452												13.2324	-0.000391207							0.0605
												13.2406	-0.000265366												0.225	0.664		0.638	0.0456												13.2493	-0.000374346							0.061
												13.2575	-0.000225286												0.226	0.662		0.663	0.0453												13.2661	-0.000368428							0.0616
												13.2743	-0.000200298												0.226	0.66		0.68	0.0458												13.2829	-0.000370417							0.0622
												13.2911	-0.00018808												0.226	0.658		0.646	0.0459												13.2998	-0.00038389							0.0627
												13.3079	-0.000189242												0.226	0.656		0.628	0.046												13.3166	-0.000423483							0.0633
												13.3248	-0.000192205												0.227	0.654		0.658	0.0462												13.3334	-0.000472987							0.0638
												13.3416	-0.000196718												0.227	0.653		0.641	0.0463												13.3503	-0.00048108							0.0644
												13.3585	-0.000202992												0.227	0.651		0.687	0.0453												13.3671	-0.000492779							0.0649
												13.3753	-0.000217514												0.227	0.649		0.633	0.045												13.3839	-0.000514295							0.0655
												13.3921	-0.00025757												0.228	0.647		0.594	0.0448												13.4008	-0.000548856							0.0661
												13.409	-0.000289906												0.228	0.645		0.659	0.0447												13.4176	-0.000556631							0.0666
												13.4258	-0.000308626												0.228	0.643		0.691	0.0448												13.4344	-0.000528949							0.0672
												13.4426	-0.00031657												0.229	0.642		0.653	0.0444												13.4513	-0.000495593							0.0677
												13.4595	-0.000322572												0.229	0.64		0.675	0.0449												13.4681	-0.000480418							0.0683
												13.4763	-0.000328538												0.229	0.638		0.729	0.0446												13.4849	-0.000478578							0.0688
												13.4931	-0.000336966												0.229	0.636		0.649	0.0447												13.5018	-0.000473192							0.0694
												13.51	-0.000345288												0.23	0.634		0.613	0.0447												13.5186	-0.000445714							0.07
												13.5268	-0.000350095												0.23	0.633		0.714	0.0446												13.5355	-0.000423461							0.0705
												13.5436	-0.000353526												0.23	0.631		0.61	0.0447												13.5523	-0.00041681							0.0711
												13.5605	-0.000357021												0.23	0.629		0.597	0.0446												13.5691	-0.000422144							0.0716
												13.5773	-0.000366023												0.231	0.627		0.608	0.0447												13.586	-0.000442781							0.0722
												13.5941	-0.000371116												0.231	0.626		0.615	0.0447												13.6028	-0.000463633							0.0727
												13.611	-0.00037228												0.231	0.624		0.688	0.0447												13.6196	-0.000451944							0.0733
												13.6278	-0.000370291												0.232	0.622		0.703	0.0449												13.6364	-0.000422454							0.0739
												13.6446	-0.000368632												0.232	0.621		0.571	0.0447												13.6533	-0.000394394							0.0744
												13.6615	-0.000370356												0.232	0.619		0.567	0.0447												13.6701	-0.000376377							0.075
												13.6783	-0.000375286												0.232	0.617		0.662	0.0447												13.687	-0.000366965							0.0755
												13.6951	-0.000386712												0.233	0.616		0.582	0.0445												13.7038	-0.000373668							0.0761
												13.712	-0.000386011												0.233	0.614		0.596	0.0449												13.7206	-0.000388819							0.0766
												13.7288	-0.00035926												0.233	0.612		0.577	0.0444												13.7375	-0.000410962							0.0772
												13.7456	-0.000325161												0.234	0.611		0.588	0.0448												13.7543	-0.000452181							0.0778
												13.7625	-0.000299759												0.234	0.609		0.622	0.0447												13.7711	-0.000441001							0.0783
												13.7793	-0.000275733												0.234	0.607		0.518	0.0447												13.788	-0.000423122							0.0789
												13.7962	-0.00025798												0.234	0.606		0.591	0.0448												13.8048	-0.000412439							0.0794
												13.813	-0.000244928												0.235	0.604		0.469	0.0446												13.8216	-0.000407526							0.08
												13.8298	-0.000232458												0.235	0.602		0.546	0.0448												13.8385	-0.000407156							0.0806
												13.8467	-0.000221906												0.235	0.601		0.623	0.0448												13.8553	-0.000376873							0.0811
												13.8635	-0.000214538												0.235	0.599		0.608	0.0446												13.8721	-0.000349795							0.0817
												13.8803	-0.000213234												0.236	0.598		0.53	0.0449												13.889	-0.000334324							0.0822
												13.8972	-0.000216422												0.236	0.596		0.42	0.0448												13.9058	-0.000328559							0.0828
												13.914	-0.000222574												0.236	0.594		0.603	0.0449												13.9226	-0.000344043							0.0833
												13.9308	-0.000222889												0.237	0.593		0.517	0.0449												13.9395	-0.00036874							0.0839
												13.9477	-0.000221046												0.237	0.591		0.522	0.0447												13.9563	-0.00041521							0.0845
												13.9645	-0.000220656												0.237	0.59		0.644	0.045												13.9732	-0.00046229							0.085
												13.9813	-0.000222427												0.237	0.588		0.579	0.0449												13.99	-0.000492662							0.0856
												13.9982	-0.00023305												0.238	0.587		0.552	0.0449												14.0068	-0.000512424							0.0861
												14.015	-0.000242825												0.238	0.585		0.516	0.045												14.0236	-0.00052468							0.0867
												14.0318	-0.000234795												0.238	0.584		0.643	0.0449												14.0405	-0.000519385							0.0872
												14.0487	-0.00022207												0.239	0.582		0.615	0.045												14.0573	-0.000501978							0.0878
												14.0655	-0.000208482												0.239	0.581		0.594	0.0449												14.0741	-0.000485665							0.0884
												14.0823	-0.000198702												0.239	0.579		0.554	0.045												14.091	-0.000479136							0.0889
												14.0992	-0.000194592												0.239	0.578		0.569	0.045												14.1078	-0.000482659							0.0895
												14.116	-0.00019527												0.24	0.576		0.562	0.045												14.1247	-0.000515191							0.09
												14.1328	-0.000206492												0.24	0.575		0.531	0.0452												14.1415	-0.000545052							0.0906
												14.1497	-0.000219409												0.24	0.573		0.521	0.0448												14.1583	-0.000570256							0.0911
												14.1665	-0.000218512												0.24	0.572		0.53	0.045												14.1752	-0.000600768							0.0917
												14.1834	-0.000211941												0.241	0.57		0.532	0.0449												14.192	-0.000604997							0.0923
												14.2002	-0.000203295												0.241	0.569		0.501	0.0451												14.2088	-0.000596421							0.0928
												14.217	-0.000197966												0.241	0.568		0.562	0.045												14.2257	-0.000589791							0.0934
												14.2339	-0.000195583												0.242	0.566		0.502	0.0449												14.2425	-0.000585913							0.0939
												14.2507	-0.000195237												0.242	0.565		0.534	0.045												14.2593	-0.000584811							0.0945
												14.2675	-0.000187733												0.242	0.563		0.495	0.0449												14.2762	-0.000585421							0.095
												14.2844	-0.000181168												0.242	0.562		0.557	0.0451												14.293	-0.000586994							0.0956
												14.3012	-0.000177617												0.243	0.561		0.545	0.0449												14.3098	-0.000588621							0.0962
												14.318	-0.000174841												0.243	0.559		0.557	0.0453												14.3267	-0.000586071							0.0967
												14.3349	-0.000161642												0.243	0.558		0.636	0.0451												14.3435	-0.000550819							0.0973
												14.3517	-0.000151443												0.243	0.557		0.63	0.045												14.3603	-0.000526901							0.0978
												14.3685	-0.000145863												0.244	0.555		0.505	0.045												14.3772	-0.000517292							0.0984
												14.3854	-0.000143454												0.244	0.554		0.571	0.0453												14.394	-0.000525424							0.0989
												14.4022	-0.000141788												0.244	0.553		0.531	0.0452												14.4108	-0.000540474							0.0995
												14.419	-0.000113523												0.245	0.551		0.464	0.0452												14.4277	-0.000540244							0.1
												14.4359	-7.95e-05												0.245	0.55		0.487	0.0451												14.4445	-0.000539773							0.101
												14.4527	-5.53e-05												0.245	0.549		0.525	0.0451												14.4613	-0.000553273							0.101
												14.4695	-4.16e-05												0.245	0.547		0.486	0.0451												14.4782	-0.000558345							0.102
												14.4864	-3.38e-05												0.246	0.546		0.536	0.0454												14.495	-0.00056122							0.102
												14.5032	-1.93e-05												0.246	0.545		0.552	0.0449												14.5119	-0.000564353							0.103
												14.52	5.6e-06												0.246	0.544		0.55	0.0452												14.5287	-0.000573853							0.103
												14.5369	2.96e-05												0.247	0.542		0.482	0.0451												14.5455	-0.000595778							0.104
												14.5537	6.08e-05												0.247	0.541		0.502	0.045												14.5624	-0.000574248							0.105
												14.5705	9.77e-05												0.247	0.54		0.51	0.0452												14.5792	-0.00054592							0.105
												14.5874	0.000124031												0.247	0.539		0.534	0.0448												14.596	-0.000518185							0.106
												14.6042	0.000145244												0.248	0.538		0.489	0.0454												14.6129	-0.000488966							0.106
												14.6211	0.000172633												0.248	0.536		0.503	0.045												14.6297	-0.000468078							0.107
												14.6379	0.000208941												0.248	0.535		0.509	0.045												14.6465	-0.000456231							0.107
												14.6547	0.00025073												0.248	0.534		0.5	0.0451												14.6634	-0.000448925							0.108
												14.6715	0.000291599												0.249	0.533		0.489	0.045												14.6802	-0.000432461							0.108
												14.6884	0.000329711												0.249	0.532		0.498	0.0454												14.697	-0.000418386							0.109
												14.7052	0.000368104												0.249	0.53		0.514	0.0451												14.7139	-0.000408944							0.11
												14.722	0.000406941												0.25	0.529		0.587	0.0451												14.7307	-0.000402523							0.11
												14.7389	0.000459987												0.25	0.528		0.476	0.0453												14.7475	-0.000397494							0.111
												14.7557	0.000515475												0.25	0.527		0.508	0.0451												14.7644	-0.000394229							0.111
												14.7726	0.000553283												0.25	0.526		0.453	0.0452												14.7812	-0.000393964							0.112
												14.7894	0.000578967												0.251	0.525		0.5	0.0451												14.798	-0.00039603							0.112
												14.8062	0.000602864												0.251	0.524		0.448	0.045												14.8149	-0.000401792							0.113
												14.8231	0.000640965												0.251	0.523		0.504	0.0452												14.8317	-0.000414676							0.113
												14.8399	0.000679955												0.252	0.522		0.561	0.045												14.8485	-0.000433666							0.114
												14.8567	0.000724659												0.252	0.52		0.541	0.0451												14.8654	-0.000465814							0.115
												14.8736	0.00077456												0.252	0.519		0.481	0.0449												14.8822	-0.000507827							0.115
												14.8904	0.000828075												0.252	0.518		0.513	0.0451												14.8991	-0.000512189							0.116
												14.9072	0.000887991												0.253	0.517		0.521	0.0451												14.9159	-0.000498566							0.116
												14.9241	0.000931701												0.253	0.516		0.507	0.0449												14.9327	-0.000477261							0.117
												14.9409	0.000963105												0.253	0.515		0.426	0.0451												14.9496	-0.000461734							0.117
												14.9577	0.00100494												0.253	0.514		0.502	0.045												14.9664	-0.000453072							0.118
												14.9746	0.00104139												0.254	0.513		0.43	0.045												14.9832	-0.000448887							0.118
												14.9914	0.00107175												0.254	0.512		0.452	0.0451												15	-0.000447325							0.119
												15.0082	0.00109846												0.254	0.511		0.499	0.045												15.0169	-0.000445863							0.12
												15.0251	0.0011392												0.255	0.51		0.514	0.0452												15.0337	-0.000449967							0.12
												15.0419	0.00118684												0.255	0.509		0.428	0.0449												15.0506	-0.000458496							0.121
												15.0587	0.0012253												0.255	0.508		0.456	0.0451												15.0674	-0.000469119							0.121
												15.0756	0.00127156												0.255	0.507		0.483	0.0451												15.0842	-0.000474328							0.122
												15.0924	0.0013102												0.256	0.506		0.478	0.0452												15.1011	-0.000471944							0.122
												15.1092	0.00134212												0.256	0.505		0.48	0.0452												15.1179	-0.000439594							0.123
												15.1261	0.00137485												0.256	0.504		0.488	0.0451												15.1347	-0.000420595							0.123
												15.1429	0.00140416												0.256	0.503		0.453	0.0451												15.1516	-0.00041726							0.124
												15.1598	0.00144101												0.257	0.502		0.493	0.0451												15.1684	-0.000432405							0.125
												15.1766	0.0014832												0.257	0.502		0.451	0.0453												15.1852	-0.000439172							0.125
												15.1934	0.00151249												0.257	0.501		0.456	0.0451												15.2021	-0.000443664							0.126
												15.2103	0.00153447												0.258	0.5		0.459	0.0453												15.2189	-0.000461168							0.126
												15.2271	0.0015611												0.258	0.499		0.445	0.0451												15.2357	-0.00048711							0.127
												15.2439	0.00158964												0.258	0.498		0.394	0.0451												15.2526	-0.000501711							0.127
												15.2608	0.00162152												0.258	0.497		0.506	0.0453												15.2694	-0.000512662							0.128
												15.2776	0.00165033												0.259	0.496		0.427	0.0451												15.2862	-0.000522127							0.128
												15.2944	0.00168297												0.259	0.495		0.442	0.0453												15.3031	-0.000527755							0.129
												15.3113	0.00171065												0.259	0.494		0.402	0.0453												15.3199	-0.000531175							0.13
												15.3281	0.00173485												0.26	0.493		0.472	0.0452												15.3367	-0.000532367							0.13
												15.3449	0.00176603												0.26	0.493		0.437	0.0453												15.3536	-0.000523474							0.131
												15.3618	0.0017971												0.26	0.492		0.438	0.045												15.3704	-0.000512033							0.131
												15.3786	0.0018222												0.26	0.491		0.306	0.0456												15.3872	-0.000498971							0.132
												15.3954	0.00184317												0.261	0.49		0.461	0.0453												15.4041	-0.000476757							0.132
												15.4123	0.0018645												0.261	0.489		0.451	0.0452												15.4209	-0.000454903							0.133
												15.4291	0.00188359												0.261	0.488		0.491	0.0454												15.4377	-0.000437942							0.134
												15.4459	0.00191605												0.261	0.487		0.393	0.0451												15.4546	-0.000425174							0.134
												15.4628	0.0019407												0.262	0.487		0.415	0.0456												15.4714	-0.000420704							0.135
												15.4796	0.00195606												0.262	0.486		0.45	0.0453												15.4883	-0.000422854							0.135
												15.4964	0.00196192												0.262	0.485		0.477	0.0452												15.5051	-0.000433757							0.136
												15.5133	0.00196169												0.263	0.484		0.301	0.0454												15.5219	-0.000443841							0.136
												15.5301	0.00196146												0.263	0.483		0.417	0.0453												15.5388	-0.000437176							0.137
												15.547	0.00196691												0.263	0.483		0.444	0.0455												15.5556	-0.000430475							0.137
												15.5638	0.00197642												0.263	0.482		0.439	0.0453												15.5724	-0.000435307							0.138
												15.5806	0.00198582												0.264	0.481		0.468	0.0454												15.5893	-0.000448507							0.139
												15.5975	0.00199504												0.264	0.48		0.401	0.0456												15.6061	-0.000463299							0.139
												15.6143	0.00200466												0.264	0.479		0.4	0.0451												15.6229	-0.000474252							0.14
												15.6311	0.00201869												0.265	0.479		0.344	0.0457												15.6398	-0.00049021							0.14
												15.6479	0.00203495												0.265	0.478		0.421	0.0452												15.6566	-0.000502821							0.141
												15.6648	0.00204771												0.265	0.477		0.435	0.0455												15.6734	-0.000512831							0.141
												15.6816	0.00205523												0.265	0.476		0.416	0.0455												15.6903	-0.000528132							0.142
												15.6985	0.00206138												0.266	0.475		0.426	0.0455												15.7071	-0.000539543							0.142
												15.7153	0.00208567												0.266	0.475		0.478	0.0456												15.7239	-0.000531885							0.143
												15.7321	0.00210639												0.266	0.474		0.423	0.0452												15.7408	-0.000504038							0.144
												15.749	0.00212249												0.266	0.473		0.394	0.0457												15.7576	-0.000464325							0.144
												15.7658	0.00214163												0.267	0.472		0.332	0.0453												15.7744	-0.00043061							0.145
												15.7826	0.00215818												0.267	0.472		0.377	0.0453												15.7913	-0.000395939							0.145
												15.7995	0.00216959												0.267	0.471		0.407	0.0458												15.8081	-0.000369951							0.146
												15.8163	0.002178												0.268	0.47		0.381	0.0454												15.8249	-0.000356519							0.146
												15.8331	0.00218972												0.268	0.469		0.447	0.0456												15.8418	-0.000352096							0.147
												15.85	0.00219925												0.268	0.469		0.401	0.0453												15.8586	-0.000359544							0.147
												15.8668	0.00220614												0.268	0.468		0.504	0.0454												15.8755	-0.000399586							0.148
												15.8836	0.00220741												0.269	0.467		0.381	0.0459												15.8923	-0.000452153							0.149
												15.9005	0.00220406												0.269	0.466		0.417	0.0452												15.9091	-0.000500152							0.149
												15.9173	0.00219472												0.269	0.466		0.344	0.0458												15.926	-0.000519924							0.15
												15.9341	0.00219481												0.27	0.465		0.356	0.0453												15.9428	-0.000525431							0.15
												15.951	0.00219889												0.27	0.464		0.361	0.0455												15.9596	-0.000530072							0.151
												15.9678	0.00220531												0.27	0.463		0.389	0.0456												15.9765	-0.000534008							0.151
												15.9847	0.00221833												0.27	0.463		0.379	0.0455												15.9933	-0.000524616							0.152
												16.0015	0.00223162												0.271	0.462		0.491	0.0458												16.0101	-0.000500062							0.152
												16.0183	0.00224396												0.271	0.461		0.348	0.0454												16.027	-0.00046312							0.153
												16.0352	0.00225283												0.271	0.46		0.36	0.0457												16.0438	-0.000444805							0.154
												16.052	0.00225935												0.271	0.46		0.422	0.0457												16.0606	-0.00044353							0.154
												16.0688	0.00226732												0.272	0.459		0.49	0.0453												16.0775	-0.000460493							0.155
												16.0857	0.00227988												0.272	0.458		0.386	0.046												16.0943	-0.000475574							0.155
												16.1025	0.00229047												0.272	0.457		0.364	0.0455												16.1111	-0.000484785							0.156
												16.1193	0.00229909												0.273	0.457		0.356	0.0457												16.128	-0.000490311							0.156
												16.1362	0.00230801												0.273	0.456		0.377	0.0455												16.1448	-0.000493307							0.157
												16.153	0.00231403												0.273	0.455		0.347	0.0456												16.1616	-0.000491689							0.157
												16.1698	0.00231758												0.273	0.455		0.39	0.0457												16.1785	-0.000485472							0.158
												16.1867	0.0023205												0.274	0.454		0.347	0.0455												16.1953	-0.000466248							0.159
												16.2035	0.00233101												0.274	0.453		0.327	0.0458												16.2121	-0.000451808							0.159
												16.2203	0.00234243												0.274	0.452		0.425	0.0456												16.229	-0.000444998							0.16
												16.2372	0.00235435												0.274	0.452		0.49	0.0458												16.2458	-0.000442368							0.16
												16.254	0.00237329												0.275	0.451		0.414	0.0456												16.2627	-0.000434429							0.161
												16.2708	0.00238717												0.275	0.45		0.433	0.0457												16.2795	-0.000424421							0.161
												16.2877	0.0023957												0.275	0.449		0.357	0.0457												16.2963	-0.000417639							0.162
												16.3045	0.00240184												0.276	0.449		0.411	0.0457												16.3132	-0.000417245							0.162
												16.3213	0.00241486												0.276	0.448		0.423	0.0459												16.33	-0.0004218							0.163
												16.3382	0.00242973												0.276	0.447		0.374	0.0455												16.3468	-0.000431516							0.164
												16.355	0.00244482												0.276	0.446		0.309	0.0457												16.3636	-0.000429422							0.164
												16.3718	0.00245849												0.277	0.446		0.333	0.0457												16.3805	-0.000415963							0.165
												16.3887	0.00247832												0.277	0.445		0.365	0.0457												16.3973	-0.00040329							0.165
												16.4055	0.00250665												0.277	0.444		0.346	0.0459												16.4142	-0.00039282							0.166
												16.4223	0.00252671												0.278	0.444		0.413	0.0455												16.431	-0.000386703							0.166
												16.4392	0.00254044												0.278	0.443		0.46	0.046												16.4478	-0.000384396							0.167
												16.456	0.00256155												0.278	0.442		0.388	0.0457												16.4647	-0.000393653							0.168
												16.4729	0.0025903												0.278	0.441		0.433	0.0458												16.4815	-0.000437752							0.168
												16.4897	0.00261419												0.279	0.441		0.289	0.046												16.4983	-0.000463897							0.169
												16.5065	0.0026482												0.279	0.44		0.426	0.0455												16.5152	-0.00045893							0.169
												16.5234	0.00268429												0.279	0.439		0.352	0.046												16.532	-0.000445805							0.17
												16.5402	0.00271013												0.279	0.438		0.338	0.0457												16.5488	-0.000427299							0.17
												16.557	0.00273114												0.28	0.438		0.271	0.0457												16.5657	-0.000382908							0.171
												16.5739	0.00276304												0.28	0.437		0.355	0.0459												16.5825	-0.000342102							0.171
												16.5907	0.00279697												0.28	0.436		0.275	0.0455												16.5993	-0.000313902							0.172
												16.6075	0.00283082												0.281	0.435		0.286	0.046												16.6162	-0.000292669							0.173
												16.6244	0.00286567												0.281	0.435		0.35	0.0457												16.633	-0.000259694							0.173
												16.6412	0.00291928												0.281	0.434		0.34	0.0465												16.6498	-0.000231074							0.174
												16.658	0.00296126												0.281	0.433		0.31	0.0474												16.6667	-0.000223632							0.174
												16.6749	0.00299777												0.282	0.432		0.334	0.0477												16.6835	-0.000230702							0.175
												16.6917	0.00304462												0.282	0.432		0.362	0.0485												16.7003	-0.000235175							0.175
												16.7085	0.00308351												0.282	0.431		0.377	0.0485												16.7172	-0.000237253							0.176
												16.7254	0.00312416												0.283	0.43		0.384	0.049												16.734	-0.000238509							0.176
												16.7422	0.00315995												0.283	0.429		0.393	0.0493												16.7508	-0.00023923							0.177
												16.759	0.00319523												0.283	0.429		0.373	0.0493												16.7677	-0.00023447							0.178
												16.7759	0.00325014												0.283	0.428		0.396	0.0502												16.7845	-0.000190637							0.178
												16.7927	0.00330755												0.284	0.427		0.369	0.0499												16.8013	-0.000146938							0.179
												16.8095	0.00335639												0.284	0.426		0.33	0.0507												16.8182	-0.000109033							0.179
												16.8264	0.00340618												0.284	0.426		0.342	0.0506												16.835	-7.92e-05							0.18
												16.8432	0.00346164												0.284	0.425		0.316	0.0512												16.8518	-5.84e-05							0.18
												16.86	0.00353027												0.285	0.424		0.353	0.0511												16.8687	-4.26e-05							0.181
												16.8769	0.00360618												0.285	0.423		0.327	0.0513												16.8855	-1.64e-05							0.181
												16.8937	0.0036745												0.285	0.422		0.366	0.052												16.9024	4.75e-05							0.182
												16.9106	0.00373765												0.286	0.422		0.316	0.0517												16.9192	0.000113167							0.183
												16.9274	0.00378754												0.286	0.421		0.345	0.051												16.936	0.000180623							0.183
												16.9442	0.00382542												0.286	0.42		0.337	0.05												16.9529	0.000256782							0.184
												16.9611	0.0038658												0.286	0.419		0.303	0.0498												16.9697	0.000310892							0.184
												16.9779	0.00393056												0.287	0.419		0.332	0.0496												16.9865	0.000354374							0.185
												16.9947	0.00400221												0.287	0.418		0.377	0.0489												17.0034	0.0004124							0.185
												17.0115	0.00405859												0.287	0.417		0.37	0.0492												17.0202	0.000477386							0.186
												17.0284	0.00411205												0.287	0.416		0.371	0.0488												17.037	0.000543859							0.186
												17.0452	0.00416394												0.288	0.415		0.267	0.0487												17.0539	0.000614271							0.187
												17.0621	0.0042187												0.288	0.415		0.265	0.0486												17.0707	0.000714628							0.188
												17.0789	0.00427342												0.288	0.414		0.299	0.0481												17.0875	0.000840123							0.188
												17.0957	0.00430951												0.289	0.413		0.323	0.0484												17.1044	0.000950956							0.189
												17.1126	0.00433086												0.289	0.412		0.351	0.048												17.1212	0.0010642							0.189
												17.1294	0.00434167												0.289	0.411		0.38	0.0483												17.138	0.0011621							0.19
												17.1462	0.00434711												0.289	0.411		0.348	0.0479												17.1549	0.00124525							0.19
												17.1631	0.00436231												0.29	0.41		0.257	0.0478												17.1717	0.00133838							0.191
												17.1799	0.00438626												0.29	0.409		0.351	0.0481												17.1885	0.0014253							0.191
												17.1967	0.00440444												0.29	0.408		0.286	0.0476												17.2054	0.00151348							0.192
												17.2136	0.0044146												0.291	0.408		0.286	0.0477												17.2222	0.00161237							0.193
												17.2304	0.00441847												0.291	0.407		0.258	0.0476												17.239	0.00173763							0.193
												17.2472	0.00441205												0.291	0.406		0.346	0.0476												17.2559	0.00187861							0.194
												17.2641	0.00441906												0.291	0.405		0.369	0.0477												17.2727	0.00199973							0.194
												17.2809	0.00442887												0.292	0.404		0.337	0.0473												17.2895	0.00210407							0.195
												17.2977	0.00443542												0.292	0.403		0.317	0.0476												17.3064	0.0022143							0.195
												17.3146	0.00444066												0.292	0.403		0.284	0.0474												17.3232	0.00232572							0.196
												17.3314	0.00445622												0.292	0.402		0.285	0.0475												17.3401	0.00246004							0.196
												17.3483	0.00447195												0.293	0.401		0.328	0.0475												17.3569	0.00259216							0.197
												17.3651	0.00448222												0.293	0.4		0.378	0.0473												17.3737	0.00272652							0.198
												17.3819	0.00449102												0.293	0.399		0.237	0.0475												17.3906	0.00284863							0.198
												17.3987	0.00452146												0.294	0.399		0.315	0.0472												17.4074	0.00294261							0.199
												17.4156	0.00455423												0.294	0.398		0.362	0.0474												17.4242	0.00306609							0.199
												17.4324	0.00458468												0.294	0.397		0.323	0.0472												17.4411	0.00317695							0.2
												17.4492	0.00460716												0.294	0.396		0.329	0.0474												17.4579	0.00326096							0.2
												17.4661	0.00462207												0.295	0.395		0.293	0.0475												17.4747	0.0033335							0.201
												17.4829	0.00463249												0.295	0.395		0.249	0.047												17.4916	0.00346541							0.202
												17.4998	0.00464447												0.295	0.394		0.388	0.0473												17.5084	0.00364387							0.202
												17.5166	0.00466161												0.296	0.393		0.305	0.0471												17.5252	0.00382176							0.203
												17.5334	0.00467529												0.296	0.392		0.34	0.0472												17.5421	0.00398359							0.203
												17.5503	0.00469076												0.296	0.391		0.301	0.0472												17.5589	0.00412648							0.204
												17.5671	0.00471092												0.296	0.39		0.278	0.0468												17.5757	0.00425417							0.204
												17.5839	0.00474465												0.297	0.39		0.353	0.0472												17.5926	0.00436952							0.205
												17.6008	0.00478569												0.297	0.389		0.279	0.047												17.6094	0.00448988							0.205
												17.6176	0.0048184												0.297	0.388		0.229	0.0471												17.6262	0.00460149							0.206
												17.6344	0.00484786												0.297	0.387		0.274	0.047												17.6431	0.00470653							0.207
												17.6513	0.00487354												0.298	0.386		0.361	0.0468												17.6599	0.00482028							0.207
												17.6681	0.00491571												0.298	0.386		0.316	0.0474												17.6767	0.00494819							0.208
												17.6849	0.00496205												0.298	0.385		0.256	0.0468												17.6936	0.00508415							0.208
												17.7018	0.00499492												0.299	0.384		0.281	0.0472												17.7104	0.00520539							0.209
												17.7186	0.00502483												0.299	0.383		0.316	0.0467												17.7273	0.00532988							0.209
												17.7354	0.00505967												0.299	0.382		0.262	0.0471												17.7441	0.00548659							0.21
												17.7523	0.00511583												0.299	0.381		0.327	0.0472												17.7609	0.00567115							0.21
												17.7691	0.00517009												0.3	0.381		0.225	0.0467												17.7778	0.00584863							0.211
												17.7859	0.00521188												0.3	0.38		0.373	0.0471												17.7946	0.00602203							0.212
												17.8028	0.00526934												0.3	0.379		0.278	0.047												17.8114	0.00617576							0.212
												17.8196	0.00533802												0.3	0.378		0.253	0.0471												17.8283	0.00632189							0.213
												17.8364	0.00540198												0.301	0.377		0.3	0.0471												17.8451	0.00650099							0.213
												17.8533	0.00545367												0.301	0.376		0.341	0.0469												17.8619	0.0066789							0.214
												17.8701	0.00549244												0.301	0.376		0.331	0.0472												17.8788	0.00682438							0.214
												17.8869	0.00552786												0.302	0.375		0.284	0.0469												17.8956	0.00693597							0.215
												17.9038	0.00556444												0.302	0.374		0.236	0.0471												17.9124	0.00706027							0.215
												17.9206	0.00561809												0.302	0.373		0.349	0.0469												17.9293	0.00719787							0.216
												17.9375	0.00569688												0.302	0.372		0.232	0.047												17.9461	0.00731578							0.217
												17.9543	0.00578071												0.303	0.371		0.233	0.0472												17.9629	0.00741525							0.217
												17.9711	0.0058551												0.303	0.371		0.289	0.0468												17.9798	0.00752752							0.218
												17.988	0.00592586												0.303	0.37		0.245	0.0471												17.9966	0.00768999							0.218
												18.0048	0.00600198												0.304	0.369		0.29	0.0468												18.0134	0.00789019							0.219
												18.0216	0.00608942												0.304	0.368		0.255	0.0472												18.0303	0.0080783							0.219
												18.0385	0.00619316												0.304	0.367		0.288	0.0469												18.0471	0.0082578							0.22
												18.0553	0.00629781												0.304	0.366		0.189	0.0469												18.0639	0.0084684							0.22
												18.0721	0.00640632												0.305	0.366		0.334	0.0471												18.0808	0.00865294							0.221
												18.089	0.00651506												0.305	0.365		0.312	0.0469												18.0976	0.00879657							0.222
												18.1058	0.0066171												0.305	0.364		0.284	0.047												18.1145	0.00892652							0.222
												18.1226	0.00673552												0.305	0.363		0.261	0.047												18.1313	0.00906534							0.223
												18.1395	0.00686974												0.306	0.362		0.301	0.0467												18.1481	0.00921959							0.223
												18.1563	0.0070052												0.306	0.361		0.322	0.0472												18.165	0.00935968							0.224
												18.1731	0.00713711												0.306	0.361		0.332	0.0469												18.1818	0.00946584							0.224
												18.19	0.00726931												0.307	0.36		0.266	0.0471												18.1986	0.0095522							0.225
												18.2068	0.00741485												0.307	0.359		0.294	0.0468												18.2155	0.00964553							0.225
												18.2236	0.00756961												0.307	0.358		0.279	0.0469												18.2323	0.00972619							0.226
												18.2405	0.00773291												0.307	0.357		0.298	0.0473												18.2491	0.00981854							0.227
												18.2573	0.00790895												0.308	0.356		0.246	0.0465												18.266	0.00996081							0.227
												18.2741	0.00808113												0.308	0.356		0.304	0.0473												18.2828	0.0100689							0.228
												18.291	0.00824906												0.308	0.355		0.332	0.0468												18.2996	0.0101496							0.228
												18.3078	0.008421												0.309	0.354		0.277	0.047												18.3165	0.0102719							0.229
												18.3246	0.00858436												0.309	0.353		0.288	0.0471												18.3333	0.0104391							0.229
												18.3415	0.00874578												0.309	0.352		0.267	0.0468												18.3501	0.0105778							0.23
												18.3583	0.00890326												0.309	0.351		0.426	0.047												18.367	0.010703							0.23
												18.3752	0.00904805												0.31	0.351		0.334	0.0469												18.3838	0.0108145							0.231
												18.392	0.00918705												0.31	0.35		0.32	0.047												18.4006	0.0109006							0.232
												18.4088	0.0093234												0.31	0.349		0.256	0.0469												18.4175	0.0110036							0.232
												18.4257	0.00946004												0.31	0.348		0.206	0.0469												18.4343	0.0111029							0.233
												18.4425	0.0095908												0.311	0.347		0.24	0.0472												18.4511	0.0111739							0.233
												18.4593	0.00971864												0.311	0.346		0.22	0.0467												18.468	0.011223							0.234
												18.4762	0.00982992												0.311	0.346		0.261	0.047												18.4848	0.011278							0.234
												18.493	0.00991713												0.312	0.345		0.158	0.0469												18.5016	0.0113761							0.235
												18.5098	0.0100009												0.312	0.344		0.31	0.0469												18.5185	0.0114756							0.236
												18.5267	0.010084												0.312	0.343		0.258	0.0471												18.5353	0.011568							0.236
												18.5435	0.0101665												0.312	0.342		0.295	0.0469												18.5522	0.0116385							0.237
												18.5603	0.0102329												0.313	0.341		0.319	0.0469												18.569	0.0117326							0.237
												18.5772	0.0102858												0.313	0.341		0.315	0.047												18.5858	0.0118265							0.238
												18.594	0.0103207												0.313	0.34		0.338	0.0471												18.6027	0.0119095							0.238
												18.6108	0.010342												0.313	0.339		0.244	0.0469												18.6195	0.0119888							0.239
												18.6277	0.0103555												0.314	0.338		0.299	0.0469												18.6363	0.0120428							0.239
												18.6445	0.0103684												0.314	0.337		0.274	0.0469												18.6532	0.0120742							0.24
												18.6613	0.0103763												0.314	0.336		0.293	0.0469												18.67	0.0120939							0.241
												18.6782	0.01038												0.315	0.336		0.221	0.047												18.6868	0.0121288							0.241
												18.695	0.0103796												0.315	0.335		0.212	0.0468												18.7037	0.0121623							0.242
												18.7118	0.010371												0.315	0.334		0.197	0.0471												18.7205	0.0121914							0.242
												18.7287	0.0103526												0.315	0.333		0.153	0.0468												18.7373	0.0122089							0.243
												18.7455	0.0103205												0.316	0.332		0.239	0.0469												18.7542	0.0122173							0.243
												18.7624	0.0102682												0.316	0.331		0.266	0.047												18.771	0.0122182							0.244
												18.7792	0.0102167												0.316	0.331		0.239	0.0469												18.7878	0.012235							0.244
												18.796	0.0101728												0.317	0.33		0.245	0.0469												18.8047	0.0122484							0.245
												18.8129	0.0101241												0.317	0.329		0.257	0.0469												18.8215	0.0122548							0.246
												18.8297	0.0100685												0.317	0.328		0.252	0.047												18.8383	0.0122574							0.246
												18.8465	0.010011												0.317	0.327		0.26	0.047												18.8552	0.0122656							0.247
												18.8634	0.00996069												0.318	0.326		0.17	0.0467												18.872	0.0122771							0.247
												18.8802	0.00992525												0.318	0.326		0.211	0.0471												18.8888	0.0122764							0.248
												18.897	0.00989634												0.318	0.325		0.249	0.0469												18.9057	0.0122648							0.248
												18.9139	0.00987371												0.318	0.324		0.171	0.0469												18.9225	0.012237							0.249
												18.9307	0.00986729												0.319	0.323		0.267	0.0468												18.9393	0.0122115							0.249
												18.9475	0.00987538												0.319	0.322		0.278	0.0467												18.9562	0.0121889							0.25
												18.9644	0.009892												0.319	0.321		0.237	0.0469												18.973	0.0121611							0.251
												18.9812	0.00991309												0.32	0.321		0.261	0.0466												18.9898	0.0121612							0.251
												18.998	0.00994371												0.32	0.32		0.253	0.0469												19.0067	0.0121689							0.252
												19.0149	0.0100077												0.32	0.319		0.202	0.0467												19.0235	0.012174							0.252
												19.0317	0.0101078												0.32	0.318		0.204	0.0465												19.0404	0.0121759							0.253
												19.0485	0.0102276												0.321	0.317		0.271	0.0467												19.0572	0.0121706							0.253
												19.0654	0.0103792												0.321	0.316		0.27	0.0464												19.074	0.0121855							0.254
												19.0822	0.0105578												0.321	0.316		0.281	0.0467												19.0908	0.0122283							0.254
												19.099	0.0107728												0.322	0.315		0.22	0.0466												19.1077	0.0122627							0.255
												19.1159	0.0110426												0.322	0.314		0.249	0.0466												19.1245	0.0122853							0.256
												19.1327	0.0113505												0.322	0.313		0.232	0.0465												19.1413	0.0123056							0.256
												19.1495	0.011687												0.322	0.312		0.216	0.0464												19.1582	0.0123691							0.257
												19.1664	0.0120707												0.323	0.312		0.269	0.0466												19.175	0.0124212							0.257
												19.1832	0.0125185												0.323	0.311		0.241	0.0465												19.1919	0.0124616							0.258
												19.2001	0.0130182												0.323	0.31		0.267	0.0466												19.2087	0.0125191							0.258
												19.2169	0.013579												0.323	0.309		0.222	0.0468												19.2255	0.0125684							0.259
												19.2337	0.0141947												0.324	0.308		0.274	0.0464												19.2424	0.0126423							0.259
												19.2506	0.0148559												0.324	0.307		0.278	0.0467												19.2592	0.0127118							0.26
												19.2674	0.0155674												0.324	0.307		0.246	0.0466												19.276	0.0127638							0.261
												19.2842	0.0163326												0.325	0.306		0.258	0.0465												19.2929	0.0128067							0.261
												19.3011	0.0171557												0.325	0.305		0.221	0.0468												19.3097	0.0128758							0.262
												19.3179	0.0180447												0.325	0.304		0.237	0.0465												19.3265	0.0129724							0.262
												19.3347	0.0190123												0.325	0.303		0.215	0.0467												19.3434	0.0130655							0.263
												19.3516	0.0200372												0.326	0.303		0.272	0.0463												19.3602	0.0131463							0.263
												19.3684	0.0210987												0.326	0.302		0.274	0.0467												19.377	0.0131961							0.264
												19.3852	0.0222096												0.326	0.301		0.162	0.0466												19.3939	0.0132225							0.264
												19.4021	0.0233759												0.326	0.3		0.29	0.0466												19.4107	0.0132303							0.265
												19.4189	0.0245903												0.327	0.299		0.282	0.0466												19.4275	0.0132187							0.266
												19.4357	0.0258441												0.327	0.298		0.232	0.0467												19.4444	0.013197							0.266
												19.4526	0.0271339												0.327	0.298		0.194	0.0467												19.4612	0.0131901							0.267
												19.4694	0.0284575												0.328	0.297		0.18	0.0466												19.478	0.0132353							0.267
												19.4862	0.0298088												0.328	0.296		0.194	0.0464												19.4949	0.0132856							0.268
												19.5031	0.0311793												0.328	0.295		0.315	0.0467												19.5117	0.0133224							0.268
												19.5199	0.0325576												0.328	0.294		0.241	0.0468												19.5285	0.0133194							0.269
												19.5367	0.0339459												0.329	0.294		0.207	0.0466												19.5454	0.0132893							0.27
												19.5536	0.0353458												0.329	0.293		0.293	0.0467												19.5622	0.0132639							0.27
												19.5704	0.0367467												0.329	0.292		0.169	0.0464												19.579	0.0132397							0.271
												19.5872	0.0381422												0.33	0.291		0.267	0.0467												19.5959	0.0131743							0.271
												19.6041	0.0395183												0.33	0.29		0.258	0.0466												19.6127	0.0130835							0.272
												19.6209	0.0408548												0.33	0.29		0.166	0.0466												19.6296	0.0130108							0.272
												19.6377	0.0421635												0.33	0.289		0.216	0.0465												19.6464	0.0129263							0.273
												19.6546	0.0434458												0.331	0.288		0.234	0.0466												19.6632	0.0128156							0.273
												19.6714	0.0446717												0.331	0.287		0.365	0.0468												19.6801	0.0127144							0.274
												19.6883	0.0458311												0.331	0.286		0.125	0.0467												19.6969	0.0125732							0.275
												19.7051	0.0469291												0.331	0.286		0.236	0.0465												19.7137	0.0124051							0.275
												19.7219	0.0479699												0.332	0.285		0.262	0.0467												19.7306	0.0122611							0.276
												19.7387	0.048947												0.332	0.284		0.214	0.0468												19.7474	0.0121452							0.276
												19.7556	0.0498329												0.332	0.283		0.289	0.0466												19.7642	0.0120455							0.277
												19.7724	0.05064												0.333	0.282		0.294	0.0467												19.7811	0.0119386							0.277
												19.7893	0.0513703												0.333	0.282		0.193	0.0465												19.7979	0.0118488							0.278
												19.8061	0.052008												0.333	0.281		0.258	0.0469												19.8147	0.0117068							0.278
												19.8229	0.0525627												0.333	0.28		0.264	0.0465												19.8316	0.0115251							0.279
												19.8398	0.053025												0.334	0.279		0.281	0.0468												19.8484	0.0113603							0.28
												19.8566	0.0533914												0.334	0.278		0.249	0.0467												19.8652	0.0112046							0.28
												19.8734	0.0536401												0.334	0.278		0.22	0.0466												19.8821	0.0110257							0.281
												19.8903	0.0537965												0.335	0.277		0.179	0.0467												19.8989	0.0108762							0.281
												19.9071	0.0538719												0.335	0.276		0.254	0.0467												19.9157	0.0107738							0.282
												19.9239	0.0538904												0.335	0.275		0.305	0.0464												19.9326	0.010703							0.282
												19.9408	0.0538359												0.335	0.275		0.199	0.0466												19.9494	0.0106352							0.283
												19.9576	0.0536821												0.336	0.274		0.2	0.0465												19.9662	0.0105144							0.283
												19.9744	0.0534185												0.336	0.273		0.207	0.0464												19.9831	0.0104017							0.284
												19.9913	0.0530671												0.336	0.272		0.17	0.0465												19.9999	0.0103257							0.285
												20.0081	0.0526484												0.336	0.271		0.179	0.0463												20.0167	0.0102772							0.285
												20.0249	0.0521791												0.337	0.271		0.219	0.0465												20.0336	0.010255							0.286
												20.0418	0.0516499												0.337	0.27		0.278	0.0463												20.0504	0.0102437							0.286
												20.0586	0.0510568												0.337	0.269		0.33	0.0462												20.0673	0.0102307							0.287
												20.0754	0.0504171												0.338	0.268		0.144	0.0464												20.0841	0.0102155							0.287
												20.0923	0.0497305												0.338	0.268		0.141	0.0463												20.1009	0.0102049							0.288
												20.1091	0.0489878												0.338	0.267		0.168	0.0461												20.1178	0.0102146							0.288
												20.1259	0.0481959												0.338	0.266		0.257	0.0463												20.1346	0.0102465							0.289
												20.1428	0.0473739												0.339	0.265		0.252	0.0463												20.1514	0.0103103							0.29
												20.1596	0.0465307												0.339	0.265		0.21	0.0462												20.1683	0.0104094							0.29
												20.1764	0.0456677												0.339	0.264		0.234	0.0462												20.1851	0.0105073							0.291
												20.1933	0.0447956												0.339	0.263		0.258	0.0463												20.2019	0.0106068							0.291
												20.2101	0.0439163												0.34	0.262		0.252	0.0473												20.2188	0.010696							0.292
												20.227	0.0430192												0.34	0.262		0.195	0.0481												20.2356	0.0108214							0.292
												20.2438	0.0421073												0.34	0.261		0.277	0.0488												20.2524	0.0110464							0.293
												20.2606	0.0411883												0.341	0.26		0.226	0.0494												20.2693	0.0113107							0.293
												20.2775	0.040267												0.341	0.259		0.169	0.0494												20.2861	0.0115576							0.294
												20.2943	0.0393486												0.341	0.259		0.219	0.0504												20.3029	0.0118132							0.295
												20.3111	0.0384387												0.341	0.258		0.27	0.0506												20.3198	0.0121097							0.295
												20.328	0.0375347												0.342	0.257		0.221	0.0509												20.3366	0.0124558							0.296
												20.3448	0.0366446												0.342	0.257		0.274	0.0513												20.3534	0.0128105							0.296
												20.3616	0.0357858												0.342	0.256		0.153	0.0517												20.3703	0.0131534							0.297
												20.3785	0.0349399												0.343	0.255		0.253	0.0522												20.3871	0.013491							0.297
												20.3953	0.0340979												0.343	0.254		0.16	0.052												20.4039	0.0138368							0.298
												20.4121	0.0332887												0.343	0.254		0.203	0.0527												20.4208	0.0142091							0.298
												20.429	0.0325129												0.343	0.253		0.175	0.0527												20.4376	0.0146208							0.299
												20.4458	0.0317448												0.344	0.252		0.186	0.053												20.4545	0.0150754							0.3
												20.4626	0.0309928												0.344	0.252		0.122	0.0536												20.4713	0.0155286							0.3
												20.4795	0.0302677												0.344	0.251		0.166	0.0536												20.4881	0.0159588							0.301
												20.4963	0.0295598												0.344	0.25		0.232	0.0526												20.505	0.0163883							0.301
												20.5131	0.0288695												0.345	0.25		0.179	0.0516												20.5218	0.0167993							0.302
												20.53	0.0281967												0.345	0.249		0.267	0.051												20.5386	0.0171785							0.302
												20.5468	0.0275276												0.345	0.248		0.271	0.0511												20.5555	0.0175575							0.303
												20.5636	0.0268844												0.346	0.248		0.226	0.0503												20.5723	0.0179275							0.303
												20.5805	0.026295												0.346	0.247		0.282	0.0504												20.5891	0.0182429							0.304
												20.5973	0.0257256												0.346	0.246		0.269	0.0503												20.606	0.0185439							0.305
												20.6141	0.0251635												0.346	0.246		0.207	0.05												20.6228	0.0188603							0.305
												20.631	0.0246157												0.347	0.245		0.137	0.0497												20.6396	0.0191369							0.306
												20.6478	0.0240738												0.347	0.244		0.25	0.0497												20.6565	0.0193612							0.306
												20.6647	0.0235508												0.347	0.244		0.164	0.0498												20.6733	0.0195709							0.307
												20.6815	0.0230498												0.348	0.243		0.186	0.0498												20.6901	0.0197499							0.307
												20.6983	0.0225567												0.348	0.242		0.241	0.0495												20.707	0.0198852							0.308
												20.7152	0.02209												0.348	0.242		0.176	0.0495												20.7238	0.0199795							0.309
												20.732	0.0216552												0.348	0.241		0.175	0.0494												20.7406	0.0200414							0.309
												20.7488	0.0212251												0.349	0.241		0.188	0.0493												20.7575	0.0200783							0.31
												20.7657	0.0207933												0.349	0.24		0.132	0.0496												20.7743	0.0200988							0.31
												20.7825	0.0203793												0.349	0.239		0.177	0.0491												20.7911	0.0201021							0.311
												20.7993	0.0199749												0.349	0.239		0.296	0.0493												20.808	0.0200651							0.311
												20.8162	0.0195735												0.35	0.238		0.106	0.0492												20.8248	0.019968							0.312
												20.833	0.0191881												0.35	0.238		0.243	0.049												20.8416	0.0198075							0.312
												20.8498	0.0188213												0.35	0.237		0.13	0.049												20.8585	0.019619							0.313
												20.8667	0.0184701												0.351	0.236		0.233	0.0491												20.8753	0.0194127							0.314
												20.8835	0.0181281												0.351	0.236		0.197	0.0491												20.8922	0.0191734							0.314
												20.9003	0.017804												0.351	0.235		0.221	0.0489												20.909	0.0188905							0.315
												20.9172	0.0174833												0.351	0.235		0.264	0.0489												20.9258	0.0185631							0.315
												20.934	0.0171588												0.352	0.234		0.186	0.0487												20.9427	0.0182553							0.316
												20.9508	0.0168431												0.352	0.234		0.129	0.0488												20.9595	0.0179713							0.316
												20.9677	0.0165347												0.352	0.233		0.209	0.0488												20.9763	0.0176552							0.317
												20.9845	0.0162381												0.352	0.232		0.196	0.0487												20.9931	0.0173307							0.317
												21.0013	0.0159555												0.353	0.232		0.208	0.0486												21.01	0.0170218							0.318
												21.0182	0.0156712												0.353	0.231		0.244	0.0486												21.0268	0.0166822							0.319
												21.035	0.0153813												0.353	0.231		0.227	0.0486												21.0437	0.01628							0.319
												21.0519	0.0151129												0.354	0.23		0.32	0.0487												21.0605	0.0159034							0.32
												21.0687	0.014867												0.354	0.23		0.171	0.0484												21.0773	0.0155949							0.32
												21.0855	0.0146216												0.354	0.229		0.157	0.0487												21.0942	0.0152734							0.321
												21.1024	0.0143811												0.354	0.229		0.262	0.0485												21.111	0.0149259							0.321
												21.1192	0.0141528												0.355	0.228		0.167	0.0485												21.1278	0.0146117							0.322
												21.136	0.0139405												0.355	0.228		0.213	0.0484												21.1447	0.014347							0.322
												21.1529	0.0137436												0.355	0.227		0.187	0.0484												21.1615	0.0140605							0.323
												21.1697	0.0135525												0.356	0.227		0.245	0.0486												21.1783	0.0137468							0.324
												21.1865	0.0133654												0.356	0.226		0.205	0.0485												21.1952	0.0134679							0.324
												21.2034	0.0131889												0.356	0.226		0.244	0.0484												21.212	0.0132213							0.325
												21.2202	0.0130271												0.356	0.225		0.165	0.0486												21.2288	0.0129638							0.325
												21.237	0.0128778												0.357	0.225		0.243	0.0486												21.2457	0.0127069							0.326
												21.2539	0.0127423												0.357	0.224		0.172	0.0484												21.2625	0.0124663							0.326
												21.2707	0.0126137												0.357	0.224		0.153	0.0483												21.2793	0.012256							0.327
												21.2875	0.0124905												0.357	0.223		0.169	0.0487												21.2962	0.012073							0.327
												21.3044	0.0123818												0.358	0.223		0.244	0.0486												21.313	0.0119054							0.328
												21.3212	0.0122923												0.358	0.223		0.167	0.0483												21.3299	0.0117799							0.329
												21.338	0.0122152												0.358	0.222		0.223	0.0485												21.3467	0.0116539							0.329
												21.3549	0.0121369												0.359	0.222		0.217	0.0484												21.3635	0.0115104							0.33
												21.3717	0.0120729												0.359	0.221		0.173	0.0483												21.3803	0.0113995							0.33
												21.3885	0.0120239												0.359	0.221		0.195	0.0484												21.3972	0.0113117							0.331
												21.4054	0.0119809												0.359	0.22		0.295	0.0484												21.414	0.0112343							0.331
												21.4222	0.0119603												0.36	0.22		0.141	0.0483												21.4308	0.0111408							0.332
												21.439	0.0119572												0.36	0.22		0.161	0.0486												21.4477	0.0110716							0.332
												21.4559	0.0119643												0.36	0.219		0.266	0.0483												21.4645	0.0110439							0.333
												21.4727	0.0119899												0.361	0.219		0.145	0.0485												21.4814	0.0110447							0.334
												21.4896	0.0120291												0.361	0.218		0.262	0.0482												21.4982	0.0110588							0.334
												21.5064	0.0120788												0.361	0.218		0.158	0.0485												21.515	0.0110762							0.335
												21.5232	0.0121445												0.361	0.218		0.201	0.0484												21.5319	0.0110971							0.335
												21.5401	0.0122255												0.362	0.217		0.13	0.0481												21.5487	0.0111424							0.336
												21.5569	0.0123149												0.362	0.217		0.191	0.0483												21.5655	0.0112118							0.336
												21.5737	0.0124071												0.362	0.217		0.208	0.0482												21.5824	0.0112906							0.337
												21.5906	0.0125191												0.362	0.216		0.225	0.0482												21.5992	0.0113724							0.337
												21.6074	0.0126555												0.363	0.216		0.218	0.0482												21.616	0.011469							0.338
												21.6242	0.0128096												0.363	0.215		0.238	0.0479												21.6329	0.0115537							0.339
												21.6411	0.0129836												0.363	0.215		0.308	0.048												21.6497	0.0116421							0.339
												21.6579	0.0131752												0.364	0.215		0.271	0.0481												21.6665	0.0117828							0.34
												21.6747	0.0133832												0.364	0.214		0.173	0.0479												21.6834	0.0119606							0.34
												21.6916	0.0136046												0.364	0.214		0.248	0.0481												21.7002	0.0121359							0.341
												21.7084	0.0138514												0.364	0.214		0.174	0.0477												21.717	0.0123081							0.341
												21.7252	0.0141169												0.365	0.214		0.282	0.0479												21.7339	0.0124895							0.342
												21.7421	0.0143834												0.365	0.213		0.15	0.0479												21.7507	0.0126943							0.342
												21.7589	0.0146766												0.365	0.213		0.243	0.0478												21.7675	0.01293							0.343
												21.7757	0.015002												0.365	0.213		0.165	0.0477												21.7844	0.0131932							0.344
												21.7926	0.0153402												0.366	0.212		0.153	0.0478												21.8012	0.0134895							0.344
												21.8094	0.0156966												0.366	0.212		0.178	0.0479												21.818	0.0138161							0.345
												21.8262	0.0160781												0.366	0.212		0.169	0.0478												21.8349	0.0141747							0.345
												21.8431	0.016491												0.367	0.211		0.27	0.0477												21.8517	0.0145372							0.346
												21.8599	0.0169305												0.367	0.211		0.243	0.0479												21.8685	0.0149684							0.346
												21.8767	0.0173865												0.367	0.211		0.256	0.0478												21.8854	0.0154666							0.347
												21.8936	0.0178658												0.367	0.211		0.215	0.0477												21.9022	0.0160092							0.348
												21.9104	0.0183684												0.368	0.21		0.197	0.0479												21.9191	0.0165843							0.348
												21.9273	0.0188967												0.368	0.21		0.219	0.0477												21.9359	0.0171788							0.349
												21.9441	0.0194626												0.368	0.21		0.19	0.0479												21.9527	0.0178534							0.349
												21.9609	0.0200725												0.369	0.21		0.285	0.0478												21.9696	0.0185858							0.35
												21.9778	0.0207098												0.369	0.209		0.216	0.0478												21.9864	0.0194264							0.35
												21.9946	0.0213704												0.369	0.209		0.238	0.0477												22.0032	0.0203789							0.351
												22.0114	0.0220785												0.369	0.209		0.106	0.0478												22.0201	0.0213953							0.351
												22.0282	0.0228382												0.37	0.209		0.254	0.0477												22.0369	0.0225298							0.352
												22.0451	0.0236354												0.37	0.209		0.225	0.0478												22.0537	0.0237639							0.353
												22.0619	0.0244725												0.37	0.208		0.112	0.0477												22.0706	0.025088							0.353
												22.0788	0.0253718												0.37	0.208		0.198	0.0478												22.0874	0.0265436							0.354
												22.0956	0.0263333												0.371	0.208		0.304	0.0478												22.1042	0.0281328							0.354
												22.1124	0.0273499												0.371	0.208		0.231	0.0477												22.1211	0.0298131							0.355
												22.1293	0.0284401												0.371	0.208		0.202	0.0479												22.1379	0.031602							0.355
												22.1461	0.0296058												0.372	0.207		0.223	0.0476												22.1547	0.0335654							0.356
												22.1629	0.0308491												0.372	0.207		0.183	0.048												22.1716	0.0357141							0.356
												22.1798	0.0321857												0.372	0.207		0.164	0.0477												22.1884	0.0380188							0.357
												22.1966	0.0336158												0.372	0.207		0.276	0.0477												22.2052	0.0404071							0.358
												22.2134	0.0351479												0.373	0.207		0.163	0.0477												22.2221	0.0428895							0.358
												22.2303	0.0368251												0.373	0.206		0.152	0.0478												22.2389	0.0455426							0.359
												22.2471	0.038658												0.373	0.206		0.197	0.0478												22.2557	0.0483514							0.359
												22.2639	0.0406445												0.374	0.206		0.219	0.0477												22.2726	0.0512734							0.36
												22.2808	0.042809												0.374	0.206		0.266	0.0476												22.2894	0.0543017							0.36
												22.2976	0.0451632												0.374	0.206		0.202	0.0478												22.3062	0.0574523							0.361
												22.3144	0.0477295												0.374	0.206		0.129	0.0479												22.3231	0.0607915							0.361
												22.3313	0.0505395												0.375	0.206		0.155	0.0477												22.3399	0.0642302							0.362
												22.3481	0.0536077												0.375	0.205		0.185	0.0476												22.3568	0.0676832							0.363
												22.3649	0.0569506												0.375	0.205		0.252	0.0477												22.3736	0.0712024							0.363
												22.3818	0.0606162												0.375	0.205		0.243	0.0479												22.3904	0.0747986							0.364
												22.3986	0.0646418												0.376	0.205		0.121	0.0476												22.4073	0.0784696							0.364
												22.4154	0.0690604												0.376	0.205		0.274	0.0477												22.4241	0.0821769							0.365
												22.4323	0.0738923												0.376	0.205		0.189	0.0479												22.4409	0.0858608							0.365
												22.4491	0.0791635												0.377	0.205		0.163	0.0477												22.4578	0.0894836							0.366
												22.4659	0.0849303												0.377	0.205		0.206	0.0476												22.4746	0.0930468							0.366
												22.4828	0.0912317												0.377	0.204		0.232	0.0478												22.4914	0.0965397							0.367
												22.4996	0.0981101												0.377	0.204		0.182	0.0475												22.5083	0.0999825							0.368
												22.5164	0.105609												0.378	0.204		0.189	0.0481												22.5251	0.103323							0.368
												22.5333	0.113763												0.378	0.204		0.301	0.0476												22.5419	0.106521							0.369
												22.5501	0.122609												0.378	0.204		0.181	0.0479												22.5588	0.109582							0.369
												22.567	0.132191												0.378	0.204		0.278	0.0477												22.5756	0.112472							0.37
												22.5838	0.142549												0.379	0.204		0.165	0.0477												22.5924	0.115182							0.37
												22.6006	0.153721												0.379	0.204		0.212	0.0478												22.6093	0.117679							0.371
												22.6175	0.165759												0.379	0.204		0.123	0.0477												22.6261	0.119927							0.371
												22.6343	0.178689												0.38	0.203		0.229	0.0476												22.6429	0.121937							0.372
												22.6511	0.192528												0.38	0.203		0.19	0.0478												22.6598	0.123719							0.373
												22.668	0.207302												0.38	0.203		0.2	0.0477												22.6766	0.125234							0.373
												22.6848	0.223024												0.38	0.203		0.161	0.0478												22.6934	0.126474							0.374
												22.7016	0.239716												0.381	0.203		0.222	0.0476												22.7103	0.12743							0.374
												22.7185	0.257382												0.381	0.203		0.252	0.0477												22.7271	0.128031							0.375
												22.7353	0.276026												0.381	0.203		0.191	0.0478												22.744	0.128383							0.375
												22.7521	0.295657												0.382	0.203		0.0849	0.0477												22.7608	0.128535							0.376
												22.769	0.316247												0.382	0.203		0.206	0.0478												22.7776	0.128406							0.376
												22.7858	0.337778												0.382	0.203		0.192	0.0478												22.7945	0.128004							0.377
												22.8026	0.360237												0.382	0.203		0.202	0.0476												22.8113	0.127311							0.378
												22.8195	0.383566												0.383	0.203		0.146	0.0477												22.8281	0.126325							0.378
												22.8363	0.407697												0.383	0.203		0.122	0.0478												22.845	0.125102							0.379
												22.8531	0.432587												0.383	0.203		0.198	0.0477												22.8618	0.123637							0.379
												22.87	0.458161												0.383	0.202		0.2	0.0477												22.8786	0.121925							0.38
												22.8868	0.484324												0.384	0.202		0.155	0.0477												22.8955	0.119989							0.38
												22.9036	0.510974												0.384	0.202		0.179	0.0477												22.9123	0.117824							0.381
												22.9205	0.538026												0.384	0.202		0.193	0.0477												22.9291	0.115499							0.382
												22.9373	0.565407												0.385	0.202		0.191	0.0478												22.946	0.113008							0.382
												22.9541	0.593001												0.385	0.202		0.182	0.0478												22.9628	0.110368							0.383
												22.971	0.620655												0.385	0.202		0.2	0.0476												22.9796	0.107601							0.383
												22.9878	0.648262												0.385	0.202		0.276	0.0477												22.9965	0.104722							0.384
												23.0047	0.675683												0.386	0.202		0.241	0.0477												23.0133	0.101776							0.384
												23.0215	0.702744												0.386	0.202		0.176	0.0475												23.0301	0.0987914							0.385
												23.0383	0.729342												0.386	0.202		0.165	0.0475												23.047	0.0957807							0.385
												23.0552	0.755351												0.387	0.202		0.254	0.0476												23.0638	0.0927048							0.386
												23.072	0.780655												0.387	0.202		0.193	0.0475												23.0806	0.0895968							0.387
												23.0888	0.805123												0.387	0.202		0.202	0.0477												23.0975	0.0864936							0.387
												23.1057	0.8286												0.387	0.202		0.174	0.0472												23.1143	0.0833914							0.388
												23.1225	0.850963												0.388	0.202		0.221	0.0473												23.1311	0.0803072							0.388
												23.1393	0.87209												0.388	0.202		0.114	0.0475												23.148	0.0772753							0.389
												23.1562	0.891868												0.388	0.202		0.108	0.0473												23.1648	0.0743165							0.389
												23.173	0.910206												0.388	0.202		0.182	0.0472												23.1817	0.0714394							0.39
												23.1898	0.927032												0.389	0.202		0.251	0.0473												23.1985	0.0686175							0.39
												23.2067	0.942247												0.389	0.202		0.233	0.0472												23.2153	0.065821							0.391
												23.2235	0.955782												0.389	0.202		0.134	0.0472												23.2322	0.0631217							0.392
												23.2403	0.96761												0.39	0.202		0.148	0.0471												23.249	0.0605135							0.392
												23.2572	0.977667												0.39	0.202		0.245	0.0473												23.2658	0.0580217							0.393
												23.274	0.985919												0.39	0.201		0.164	0.0472												23.2827	0.0556401							0.393
												23.2908	0.992288												0.39	0.201		0.225	0.0472												23.2995	0.0533149							0.394
												23.3077	0.99636												0.391	0.201		0.178	0.0472												23.3163	0.0510879							0.394
												23.3245	0.998824												0.391	0.201		0.218	0.0471												23.3332	0.0489625							0.395
												23.3413	1												0.391	0.201		0.201	0.0471												23.35	0.0469284							0.395
												23.3582	0.999361												0.391	0.201		0.0719	0.0475												23.3668	0.0450038							0.396
												23.375	0.996891												0.392	0.201		0.122	0.0472												23.3837	0.0432112							0.397
												23.3919	0.992665												0.392	0.201		0.137	0.0472												23.4005	0.0414777							0.397
												23.4087	0.986756												0.392	0.201		0.205	0.0472												23.4173	0.0398073							0.398
												23.4255	0.979253												0.393	0.201		0.263	0.0471												23.4342	0.0382431							0.398
												23.4424	0.970231												0.393	0.201		0.13	0.0474												23.451	0.0367622
												23.4592	0.959751												0.393	0.201		0.127	0.0471												23.4678	0.0353513
												23.476	0.947902												0.393	0.201		0.182	0.0474												23.4847	0.0339827
												23.4929	0.934792												0.394	0.201		0.243	0.0472												23.5015	0.032669
												23.5097	0.920496												0.394	0.201		0.133	0.0473												23.5183	0.0314488							0.00641
												23.5265	0.905108												0.394	0.201		0.163	0.0472												23.5352	0.0302945							0.00697
												23.5434	0.888735												0.395	0.201		0.178	0.0471												23.552	0.0291962							0.00753
												23.5602	0.871475												0.395	0.201		0.227	0.0473												23.5688	0.028196							0.00808
												23.577	0.853412												0.395	0.201		0.149	0.0474												23.5857	0.0272827							0.00864
												23.5939	0.834643												0.395	0.201		0.185	0.0471												23.6025	0.0263884							0.0092
												23.6107	0.815273												0.396	0.201		0.188	0.0474												23.6193	0.0255315							0.00976
												23.6275	0.795414												0.396	0.201		0.159	0.0471												23.6362	0.024713							0.0103
												23.6444	0.775152												0.396	0.201		0.192	0.0473												23.653	0.023878							0.0109
												23.6612	0.754555												0.396	0.201		0.214	0.0475												23.6699	0.0230736							0.0114
												23.678	0.733718												0.397	0.201		0.231	0.0472												23.6867	0.0223192							0.012
												23.6949	0.712725												0.397	0.201		0.121	0.0473												23.7035	0.021614							0.0125
												23.7117	0.691642												0.397	0.201		0.0922	0.0471												23.7203	0.0209763							0.0131
												23.7285	0.670545												0.398	0.201		0.179	0.0474												23.7372	0.0203753							0.0137
												23.7454	0.6495												0.398	0.201		0.246	0.0473												23.754	0.0197883							0.0142
												23.7622	0.628553												0.398	0.201		0.217	0.0473												23.7709	0.0192089							0.0148
												23.7791	0.607769												0.398	0.201		0.127	0.0484												23.7877	0.0186783							0.0153
												23.7959	0.587217												0.399	0.201		0.178	0.0497												23.8045	0.0182137							0.0159
												23.8127	0.566931												0.399	0.2		0.152	0.05												23.8214	0.0177496							0.0164
												23.8296	0.546957												0.399	0.2		0.234	0.051												23.8382	0.0172926							0.017
												23.8464	0.527363												0.4	0.2		0.112	0.051												23.855	0.0168536							0.0176
												23.8632	0.508161												0.4	0.2		0.215	0.0518												23.8719	0.0164377							0.0181
												23.8801	0.489351												0.4	0.2		0.212	0.0526												23.8887	0.0160813							0.0187
												23.8969	0.470966												0.4	0.2		0.217	0.0526												23.9055	0.0157568							0.0192
												23.9137	0.453038												0.401	0.2		0.204	0.0531												23.9224	0.0154233							0.0198
												23.9306	0.435576												0.401	0.2		0.156	0.0534												23.9392	0.0150813							0.0203
												23.9474	0.418593												0.401	0.2		0.223	0.0538												23.956	0.0147861							0.0209
												23.9642	0.402105												0.401	0.2		0.173	0.0543												23.9729	0.0145516							0.0215
												23.9811	0.386124												0.402	0.2		0.157	0.0545												23.9897	0.0143302							0.022
												23.9979	0.370645												0.402	0.2		0.116	0.055												24.0065	0.0141021							0.0226
												24.0147	0.355666												0.402	0.2		0.201	0.0552												24.0234	0.0138741							0.0231
												24.0316	0.341194												0.403	0.2		0.266	0.0556												24.0402	0.0136617							0.0237
												24.0484	0.327225												0.403	0.2		0.153	0.0563												24.057	0.0134441							0.0242
												24.0652	0.313763												0.403	0.2		0.284	0.054												24.0739	0.0132388							0.0248
												24.0821	0.300797												0.403	0.2		0.177	0.0537												24.0907	0.0130855							0.0254
												24.0989	0.288321												0.404	0.2		0.235	0.0529												24.1075	0.0129293							0.0259
												24.1157	0.276321												0.404	0.2		0.187	0.0523												24.1244	0.0127527							0.0265
												24.1326	0.264772												0.404	0.2		0.258	0.0521												24.1412	0.0125949							0.027
												24.1494	0.253678												0.404	0.2		0.192	0.0519												24.158	0.0124591							0.0276
												24.1662	0.243019												0.405	0.2		0.0584	0.0515												24.1749	0.0123397							0.0282
												24.1831	0.232774												0.405	0.2		0.218	0.0517												24.1917	0.012234							0.0287
												24.1999	0.22294												0.405	0.2		0.059	0.051												24.2086	0.0121551							0.0293
												24.2168	0.213501												0.406	0.2		0.218	0.0512												24.2254	0.0120997							0.0298
												24.2336	0.20445												0.406	0.2		0.171	0.0513												24.2422	0.0120592							0.0304
												24.2504	0.195773												0.406	0.199		0.206	0.0507												24.2591	0.0120257							0.0309
												24.2673	0.187452												0.406	0.199		0.151	0.0509												24.2759	0.0119963							0.0315
												24.2841	0.179492												0.407	0.199		0.165	0.0507												24.2927	0.0119653							0.0321
												24.3009	0.171881												0.407	0.199		0.151	0.0507												24.3096	0.0119597							0.0326
												24.3178	0.164591												0.407	0.199		0.203	0.0506												24.3264	0.01197							0.0332
												24.3346	0.157606												0.408	0.199		0.2	0.0504												24.3432	0.0119822							0.0337
												24.3514	0.150923												0.408	0.199		0.2	0.0505												24.3601	0.0119969							0.0343
												24.3683	0.144543												0.408	0.199		0.259	0.0504												24.3769	0.0120369							0.0348
												24.3851	0.138443												0.408	0.199		0.239	0.0504												24.3937	0.0120994							0.0354
												24.4019	0.132602												0.409	0.199		0.249	0.0503												24.4106	0.0121877							0.036
												24.4188	0.127016												0.409	0.199		0.239	0.0499												24.4274	0.0122803							0.0365
												24.4356	0.121678												0.409	0.199		0.132	0.0499												24.4442	0.0123725							0.0371
												24.4524	0.116573												0.409	0.199		0.184	0.05												24.4611	0.0124641							0.0376
												24.4693	0.111693												0.41	0.199		0.169	0.0496												24.4779	0.0126064							0.0382
												24.4861	0.107034												0.41	0.199		0.157	0.0496												24.4947	0.0127506							0.0387
												24.5029	0.102594												0.41	0.199		0.189	0.0495												24.5116	0.0128839							0.0393
												24.5198	0.0983681												0.411	0.199		0.221	0.0496												24.5284	0.0130239							0.0399
												24.5366	0.0943336												0.411	0.199		0.189	0.0496												24.5452	0.0131822							0.0404
												24.5534	0.0904704												0.411	0.199		0.223	0.0491												24.5621	0.0133807							0.041
												24.5703	0.0867702												0.411	0.199		0.231	0.0493												24.5789	0.0136003							0.0415
												24.5871	0.0832424												0.412	0.198		0.202	0.0493												24.5957	0.0138125							0.0421
												24.6039	0.0798819												0.412	0.198		0.172	0.0492												24.6126	0.0139921							0.0426
												24.6208	0.0766622												0.412	0.198		0.114	0.0491												24.6294	0.014198							0.0432
												24.6376	0.073585												0.413	0.198		0.171	0.0489												24.6462	0.014445							0.0438
												24.6544	0.0706371												0.413	0.198		0.103	0.049												24.6631	0.0146847							0.0443
												24.6713	0.0678211												0.413	0.198		0.236	0.049												24.6799	0.0149374							0.0449
												24.6881	0.0651479												0.413	0.198		0.156	0.049												24.6968	0.0152257							0.0454
												24.705	0.0626004												0.414	0.198		0.182	0.0489												24.7136	0.0155419							0.046
												24.7218	0.0601682												0.414	0.198		0.224	0.049												24.7304	0.0158577							0.0465
												24.7386	0.0578454												0.414	0.198		0.208	0.049												24.7473	0.0161522							0.0471
												24.7554	0.0556213												0.414	0.198		0.159	0.0491												24.7641	0.0164985							0.0477
												24.7723	0.0535064												0.415	0.198		0.134	0.0487												24.7809	0.0168895							0.0482
												24.7891	0.0515019												0.415	0.198		0.261	0.049												24.7978	0.0172484							0.0488
												24.806	0.0495806												0.415	0.198		0.17	0.049												24.8146	0.0176105							0.0493
												24.8228	0.0477432												0.416	0.198		0.165	0.049												24.8314	0.0180146							0.0499
												24.8396	0.0459996												0.416	0.198		0.239	0.0487												24.8483	0.0184515							0.0504
												24.8565	0.0443442												0.416	0.198		0.173	0.0487												24.8651	0.0188933							0.051
												24.8733	0.0427643												0.416	0.198		0.225	0.049												24.8819	0.0193697							0.0516
												24.8901	0.0412585												0.417	0.198		0.0956	0.0488												24.8988	0.0198741							0.0521
												24.907	0.0398189												0.417	0.198		0.271	0.0488												24.9156	0.0203887							0.0527
												24.9238	0.0384452												0.417	0.197		0.256	0.0488												24.9324	0.0209125							0.0532
												24.9406	0.037141												0.418	0.197		0.211	0.0486												24.9493	0.0214637							0.0538
												24.9575	0.0359021												0.418	0.197		0.158	0.0488												24.9661	0.0220535							0.0544
												24.9743	0.0347196												0.418	0.197		0.11	0.049												24.9829	0.0226749							0.0549
												24.9911	0.0335954												0.418	0.197		0.12	0.0485												24.9998	0.0232968							0.0555
												25.008	0.0325256												0.419	0.197		0.192	0.0488												25.0166	0.0238715							0.056
												25.0248	0.031496												0.419	0.197		0.235	0.0487												25.0334	0.0244601							0.0566
												25.0416	0.0305128												0.419	0.197		0.177	0.0487												25.0503	0.0251074							0.0571
												25.0585	0.0295888												0.419	0.197		0.173	0.0487												25.0671	0.0257823							0.0577
												25.0753	0.0287076												0.42	0.197		0.0963	0.0485												25.084	0.0264814							0.0583
												25.0921	0.0278594												0.42	0.197		0.254	0.0485												25.1008	0.0272158							0.0588
												25.109	0.0270568												0.42	0.197		0.165	0.0488												25.1176	0.0279715							0.0594
												25.1258	0.0262995												0.421	0.197		0.197	0.0486												25.1345	0.0287227							0.0599
												25.1426	0.0255789												0.421	0.197		0.213	0.0487												25.1513	0.0294817							0.0605
												25.1595	0.0248849												0.421	0.197		0.129	0.0486												25.1681	0.0302642							0.061
												25.1763	0.0242205												0.421	0.197		0.175	0.0486												25.185	0.0310558							0.0616
												25.1931	0.0235831												0.422	0.197		0.161	0.0487												25.2018	0.0318799							0.0622
												25.21	0.0229686												0.422	0.197		0.237	0.0484												25.2186	0.0327484							0.0627
												25.2268	0.0223962												0.422	0.197		0.146	0.0487												25.2355	0.0336292							0.0633
												25.2436	0.0218686												0.422	0.197		0.21	0.0486												25.2523	0.0344902							0.0638
												25.2605	0.0213652												0.423	0.197		0.18	0.0486												25.2691	0.0353323							0.0644
												25.2773	0.0208893												0.423	0.197		0.142	0.0486												25.286	0.036196							0.0649
												25.2942	0.020438												0.423	0.197		0.173	0.0485												25.3028	0.037123							0.0655
												25.311	0.0199945												0.424	0.197		0.185	0.0487												25.3196	0.0380933							0.0661
												25.3278	0.019565												0.424	0.197		0.173	0.0485												25.3365	0.0390567							0.0666
												25.3447	0.0191562												0.424	0.196		0.136	0.0483												25.3533	0.0400177							0.0672
												25.3615	0.0187862												0.424	0.196		0.223	0.0485												25.3701	0.0409947							0.0677
												25.3783	0.0184529												0.425	0.196		0.162	0.0487												25.387	0.041979							0.0683
												25.3952	0.0181291												0.425	0.196		0.142	0.0484												25.4038	0.0429817							0.0688
												25.412	0.0178065												0.425	0.196		0.0807	0.0484												25.4206	0.0440282							0.0694
												25.4288	0.0174978												0.426	0.196		0.195	0.0484												25.4375	0.0450924							0.07
												25.4457	0.0172142												0.426	0.196		0.069	0.0485												25.4543	0.0461898							0.0705
												25.4625	0.0169495												0.426	0.196		0.265	0.0486												25.4712	0.0473447							0.0711
												25.4793	0.0166992												0.426	0.196		0.167	0.0485												25.488	0.0485141							0.0716
												25.4962	0.0164591												0.427	0.196		0.125	0.0484												25.5048	0.0496946							0.0722
												25.513	0.0162226												0.427	0.196		0.205	0.0484												25.5217	0.0509188							0.0727
												25.5298	0.015991												0.427	0.196		0.22	0.0486												25.5385	0.0521864							0.0733
												25.5467	0.0157751												0.427	0.196		0.177	0.0485												25.5553	0.0534951							0.0739
												25.5635	0.015585												0.428	0.196		0.137	0.0482												25.5722	0.0548849							0.0744
												25.5803	0.0154151												0.428	0.196		0.226	0.0485												25.589	0.0563588							0.075
												25.5972	0.0152579												0.428	0.196		0.198	0.0483												25.6058	0.057873							0.0755
												25.614	0.0151138												0.429	0.196		0.206	0.0486												25.6227	0.0594567							0.0761
												25.6308	0.01497												0.429	0.196		0.183	0.0482												25.6395	0.0611319							0.0766
												25.6477	0.0148292												0.429	0.196		0.213	0.0483												25.6563	0.0628944							0.0772
												25.6645	0.0147022												0.429	0.196		0.294	0.0485												25.6732	0.0648111							0.0778
												25.6813	0.0145744												0.43	0.196		0.158	0.0485												25.69	0.0668663							0.0783
												25.6982	0.0144496												0.43	0.196		0.179	0.0481												25.7068	0.0690143							0.0789
												25.715	0.0143302												0.43	0.196		0.202	0.0483												25.7237	0.0713156							0.0794
												25.7319	0.0142128												0.431	0.196		0.141	0.0483												25.7405	0.0738053							0.08
												25.7487	0.0141138												0.431	0.196		0.207	0.0485												25.7573	0.076494							0.0806
												25.7655	0.0140192												0.431	0.196		0.17	0.0482												25.7742	0.0794331							0.0811
												25.7824	0.0139256												0.431	0.196		0.163	0.0483												25.791	0.0826705							0.0817
												25.7992	0.0138464												0.432	0.196		0.169	0.0484												25.8078	0.0862364							0.0822
												25.816	0.0137764												0.432	0.196		0.141	0.0483												25.8247	0.0901377							0.0828
												25.8329	0.0137152												0.432	0.196		0.181	0.0483												25.8415	0.0944435							0.0833
												25.8497	0.0136545												0.432	0.196		0.194	0.0483												25.8583	0.0991777							0.0839
												25.8665	0.0136027												0.433	0.196		0.231	0.0484												25.8752	0.104415							0.0845
												25.8834	0.0135638												0.433	0.196		0.221	0.0483												25.892	0.11025							0.085
												25.9002	0.0135078												0.433	0.196		0.16	0.0485												25.9088	0.116725							0.0856
												25.917	0.01344												0.434	0.196		0.173	0.0481												25.9257	0.123917							0.0861
												25.9339	0.0133814												0.434	0.196		0.155	0.0481												25.9425	0.131825							0.0867
												25.9507	0.0133262												0.434	0.196		0.246	0.0485												25.9594	0.14052							0.0872
												25.9675	0.0132676												0.434	0.196		0.173	0.0485												25.9762	0.150125							0.0878
												25.9844	0.0132078												0.435	0.196		0.184	0.048												25.993	0.160726							0.0884
												26.0012	0.0131583												0.435	0.196		0.147	0.0483												26.0099	0.172347							0.0889
												26.018	0.0131119												0.435	0.196		0.115	0.0484												26.0267	0.18501							0.0895
												26.0349	0.0130691												0.435	0.196		0.151	0.0481												26.0435	0.19884							0.09
												26.0517	0.0130353												0.436	0.196		0.121	0.0482												26.0604	0.213887							0.0906
												26.0685	0.013007												0.436	0.196		0.185	0.0483												26.0772	0.230164							0.0911
												26.0854	0.0129701												0.436	0.196		0.184	0.0483												26.094	0.247763							0.0917
												26.1022	0.0129267												0.437	0.196		0.158	0.0484												26.1109	0.26674							0.0923
												26.1191	0.0128904												0.437	0.196		0.116	0.0481												26.1277	0.287084							0.0928
												26.1359	0.0128643												0.437	0.196		0.172	0.0481												26.1445	0.308784							0.0934
												26.1527	0.0128356												0.437	0.196		0.15	0.0483												26.1614	0.331855							0.0939
												26.1696	0.0128026												0.438	0.196		0.209	0.0483												26.1782	0.356271							0.0945
												26.1864	0.0127692												0.438	0.196		0.295	0.0483												26.195	0.381976							0.095
												26.2032	0.0127314												0.438	0.197		0.0927	0.0481												26.2119	0.408918							0.0956
												26.2201	0.0126839												0.439	0.197		0.19	0.048												26.2287	0.436968							0.0962
												26.2369	0.0126291												0.439	0.197		0.235	0.0482												26.2455	0.466017							0.0967
												26.2537	0.0125777												0.439	0.197		0.0662	0.0479												26.2624	0.496001							0.0973
												26.2706	0.0125387												0.439	0.197		0.15	0.0478												26.2792	0.52678							0.0978
												26.2874	0.0125016												0.44	0.197		0.165	0.0479												26.296	0.558164							0.0984
												26.3042	0.01246												0.44	0.197		0.242	0.0478												26.3129	0.590028							0.0989
												26.3211	0.0124276												0.44	0.197		0.188	0.0479												26.3297	0.62216							0.0995
												26.3379	0.0124008												0.44	0.197		0.0956	0.0476												26.3465	0.654306							0.1
												26.3547	0.0123751												0.441	0.197		0.118	0.0477												26.3634	0.686256							0.101
												26.3716	0.0123334												0.441	0.197		0.216	0.0478												26.3802	0.717828							0.101
												26.3884	0.0122836												0.441	0.197		0.241	0.0477												26.3971	0.748798							0.102
												26.4052	0.0122439												0.442	0.197		0.115	0.0476												26.4139	0.778921							0.102
												26.4221	0.0122133												0.442	0.197		0.0845	0.0475												26.4307	0.807982							0.103
												26.4389	0.0121869												0.442	0.197		0.168	0.0474												26.4475	0.83574							0.103
												26.4557	0.0121494												0.442	0.197		0.193	0.0477												26.4644	0.861967							0.104
												26.4726	0.0121185												0.443	0.197		0.11	0.0474												26.4812	0.886444							0.105
												26.4894	0.0120834												0.443	0.197		0.136	0.0475												26.498	0.909001							0.105
												26.5063	0.012045												0.443	0.198		0.158	0.0475												26.5149	0.929447							0.106
												26.5231	0.0120081												0.444	0.198		0.108	0.0477												26.5317	0.947606							0.106
												26.5399	0.0119592												0.444	0.198		0.163	0.0473												26.5486	0.963315							0.107
												26.5568	0.0119034												0.444	0.198		0.191	0.0474												26.5654	0.976415							0.107
												26.5736	0.011847												0.444	0.198		0.182	0.0477												26.5822	0.986796							0.108
												26.5904	0.0117892												0.445	0.198		0.181	0.0477												26.5991	0.993842							0.108
												26.6073	0.011741												0.445	0.198		0.209	0.0475												26.6159	0.998175							0.109
												26.6241	0.0116992												0.445	0.198		0.115	0.0475												26.6327	1							0.11
												26.6409	0.0116492												0.445	0.198		0.251	0.0477												26.6496	0.999981							0.11
												26.6578	0.0115926												0.446	0.198		0.188	0.0474												26.6664	0.997131							0.111
												26.6746	0.011534												0.446	0.198		0.234	0.0477												26.6832	0.991405							0.111
												26.6914	0.0114851												0.446	0.198		0.2	0.0476												26.7001	0.982962							0.112
												26.7083	0.0114405												0.447	0.198		0.229	0.0475												26.7169	0.971941							0.112
												26.7251	0.0113843												0.447	0.199		0.207	0.0475												26.7337	0.958526							0.113
												26.7419	0.0113108												0.447	0.199		0.108	0.0475												26.7506	0.942897							0.113
												26.7588	0.0112437												0.447	0.199		0.141	0.0476												26.7674	0.925158							0.114
												26.7756	0.0111882												0.448	0.199		0.125	0.0474												26.7842	0.905473							0.115
												26.7924	0.0111237												0.448	0.199		0.201	0.0477												26.8011	0.884101							0.115
												26.8093	0.0110378												0.448	0.199		0.125	0.0475												26.8179	0.861206							0.116
												26.8261	0.0109489												0.448	0.199		0.116	0.0474												26.8347	0.836978							0.116
												26.8429	0.0108724												0.449	0.199		0.166	0.0476												26.8516	0.811641							0.117
												26.8598	0.0107875												0.449	0.199		0.188	0.0475												26.8684	0.785429							0.117
												26.8766	0.0106963												0.449	0.199		0.215	0.0475												26.8852	0.758515							0.118
												26.8934	0.0106105												0.45	0.199		0.135	0.0476												26.9021	0.731019							0.118
												26.9103	0.0105352												0.45	0.2		0.105	0.0475												26.9189	0.703167							0.119
												26.9271	0.0104478												0.45	0.2		0.127	0.0476												26.9357	0.675179							0.12
												26.9439	0.0103528												0.45	0.2		0.114	0.0475												26.9526	0.647185							0.12
												26.9608	0.0102644												0.451	0.2		0.116	0.0474												26.9694	0.619347							0.121
												26.9776	0.0101708												0.451	0.2		0.229	0.0476												26.9863	0.591868							0.121
												26.9945	0.0100614												0.451	0.2		0.157	0.0476												27.0031	0.564776							0.122
												27.0113	0.0099423												0.452	0.2		0.0866	0.0475												27.0199	0.538141							0.122
												27.0281	0.00983017												0.452	0.2		0.228	0.0476												27.0368	0.512167							0.123
												27.045	0.00972543												0.452	0.2		0.162	0.0476												27.0536	0.486946							0.123
												27.0618	0.00962105												0.452	0.201		0.169	0.0475												27.0704	0.462542							0.124
												27.0786	0.00950152												0.453	0.201		0.12	0.0475												27.0873	0.439021							0.125
												27.0955	0.00938132												0.453	0.201		0.144	0.0475												27.1041	0.416407							0.125
												27.1123	0.00925504												0.453	0.201		0.201	0.0478												27.1209	0.394712							0.126
												27.1291	0.00912138												0.453	0.201		0.172	0.0473												27.1378	0.373971							0.126
												27.146	0.00898887												0.454	0.201		0.146	0.0477												27.1546	0.354197							0.127
												27.1628	0.0088495												0.454	0.201		0.119	0.0476												27.1714	0.335392							0.127
												27.1796	0.00871043												0.454	0.201		0.129	0.0476												27.1883	0.317523							0.128
												27.1965	0.00856997												0.455	0.202		0.141	0.0476												27.2051	0.300619							0.128
												27.2133	0.00843897												0.455	0.202		0.14	0.0476												27.2219	0.284661							0.129
												27.2301	0.00831052												0.455	0.202		0.16	0.0475												27.2388	0.269558							0.13
												27.247	0.00817782												0.455	0.202		0.173	0.0477												27.2556	0.255316							0.13
												27.2638	0.0080471												0.456	0.202		0.207	0.0474												27.2724	0.241903							0.131
												27.2806	0.00790054												0.456	0.202		0.2	0.0475												27.2893	0.229279							0.131
												27.2975	0.00774755												0.456	0.202		0.212	0.0477												27.3061	0.217408							0.132
												27.3143	0.00760809												0.457	0.202		0.132	0.0475												27.3229	0.206268							0.132
												27.3311	0.0074819												0.457	0.203		0.178	0.0476												27.3398	0.195827							0.133
												27.348	0.00734679												0.457	0.203		0.116	0.0488												27.3566	0.185994							0.134
												27.3648	0.00719857												0.457	0.203		0.215	0.0501												27.3734	0.17673							0.134
												27.3816	0.00705312												0.458	0.203		0.161	0.0509												27.3903	0.168011							0.135
												27.3985	0.00691369												0.458	0.203		0.248	0.0515												27.4071	0.159816							0.135
												27.4153	0.00678095												0.458	0.203		0.0959	0.052												27.424	0.152119							0.136
												27.4322	0.00664481												0.458	0.203		0.21	0.0526												27.4408	0.144868							0.136
												27.449	0.00650513												0.459	0.203		0.15	0.0532												27.4576	0.138059							0.137
												27.4658	0.00636046												0.459	0.204		0.113	0.0536												27.4745	0.131678							0.137
												27.4826	0.00620727												0.459	0.204		0.157	0.0536												27.4913	0.125652							0.138
												27.4995	0.00606442												0.46	0.204		0.197	0.0542												27.5081	0.119916							0.139
												27.5163	0.0059328												0.46	0.204		0.131	0.0548												27.525	0.114489							0.139
												27.5331	0.00579776												0.46	0.204		0.146	0.055												27.5418	0.109383							0.14
												27.55	0.00566852												0.46	0.204		0.222	0.0553												27.5586	0.104537							0.14
												27.5668	0.00555432												0.461	0.204		0.156	0.0555												27.5755	0.0999567							0.141
												27.5837	0.0054482												0.461	0.205		0.17	0.0561												27.5923	0.0956473							0.141
												27.6005	0.00533905												0.461	0.205		0.184	0.0567												27.6091	0.0915456							0.142
												27.6173	0.00522274												0.461	0.205		0.299	0.0564												27.626	0.0876498							0.142
												27.6342	0.00511276												0.462	0.205		0.17	0.0572												27.6428	0.0839736							0.143
												27.651	0.00501129												0.462	0.205		0.229	0.0573												27.6596	0.0804789							0.144
												27.6678	0.00489619												0.462	0.205		0.213	0.0579												27.6765	0.077184							0.144
												27.6847	0.00476534												0.463	0.205		0.137	0.0578												27.6933	0.0740694							0.145
												27.7015	0.00463821												0.463	0.206		0.177	0.0582												27.7101	0.0711131							0.145
												27.7183	0.00451857												0.463	0.206		0.211	0.0591												27.727	0.0683049							0.146
												27.7352	0.00439445												0.463	0.206		0.194	0.0592												27.7438	0.0656349							0.146
												27.752	0.00426816												0.464	0.206		0.189	0.0596												27.7606	0.0631003							0.147
												27.7688	0.0041501												0.464	0.206		0.194	0.0597												27.7775	0.0606881							0.147
												27.7857	0.00403617												0.464	0.206		0.112	0.0602												27.7943	0.0584311							0.148
												27.8025	0.00393286												0.465	0.207		0.207	0.0608												27.8112	0.0563329							0.149
												27.8193	0.00384695												0.465	0.207		0.103	0.0613												27.828	0.0543404							0.149
												27.8362	0.00375264												0.465	0.207		0.0594	0.0611												27.8448	0.052463							0.15
												27.853	0.00364405												0.465	0.207		0.135	0.0618												27.8617	0.0506615							0.15
												27.8698	0.00354156												0.466	0.207		0.17	0.0624												27.8785	0.048919							0.151
												27.8867	0.00344717												0.466	0.207		0.201	0.0626												27.8953	0.0473351							0.151
												27.9035	0.00336629												0.466	0.207		0.203	0.0625												27.9122	0.0458653							0.152
												27.9203	0.00327712												0.466	0.208		0.186	0.063												27.929	0.0444526							0.152
												27.9372	0.00318051												0.467	0.208		0.251	0.0637												27.9458	0.0431419							0.153
												27.954	0.00309925												0.467	0.208		0.248	0.0638												27.9627	0.0419612							0.154
												27.9708	0.00301732												0.467	0.208		0.128	0.0642												27.9795	0.0408244							0.154
												27.9877	0.00293337												0.468	0.208		0.15	0.0644												27.9963	0.0396973							0.155
												28.0045	0.00284406												0.468	0.208		0.173	0.065												28.0132	0.0386297							0.155
												28.0214	0.00275215												0.468	0.208		0.227	0.0658												28.03	0.0376372							0.156
												28.0382	0.00268136												0.468	0.209		0.211	0.066												28.0468	0.0367284							0.156
												28.055	0.00262314												0.469	0.209		0.173	0.0654												28.0637	0.0359011							0.157
												28.0719	0.0025512												0.469	0.209		0.115	0.067												28.0805	0.0350987							0.157
												28.0887	0.00247425												0.469	0.209		0.198	0.0668												28.0973	0.0343054							0.158
												28.1055	0.0023976												0.47	0.209		0.118	0.0674												28.1142	0.0335597							0.159
												28.1224	0.00233465												0.47	0.209		0.114	0.0679												28.131	0.0328439							0.159
												28.1392	0.00227982												0.47	0.21		0.148	0.0683												28.1478	0.0321786							0.16
												28.156	0.00222106												0.47	0.21		0.152	0.0688												28.1647	0.0315808							0.16
												28.1729	0.00216365												0.471	0.21		0.308	0.0691												28.1815	0.030994							0.161
												28.1897	0.00209713												0.471	0.21		0.243	0.0694												28.1984	0.0304235							0.161
												28.2065	0.00203678												0.471	0.21		0.224	0.0697												28.2152	0.029878							0.162
												28.2234	0.00198631												0.471	0.21		0.173	0.0705												28.232	0.0293386							0.162
												28.2402	0.00193669												0.472	0.21		0.134	0.071												28.2489	0.0288082							0.163
												28.257	0.00189642												0.472	0.211		0.158	0.0714												28.2657	0.0283492							0.164
												28.2739	0.00184947												0.472	0.211		0.293	0.0712												28.2825	0.0279642							0.164
												28.2907	0.00179704												0.473	0.211		0.192	0.0724												28.2994	0.0275838							0.165
												28.3075	0.00174822												0.473	0.211		0.166	0.0724												28.3162	0.0271936							0.165
												28.3244	0.00170305												0.473	0.211		0.175	0.0734												28.333	0.0267928							0.166
												28.3412	0.00165825												0.473	0.211		0.266	0.0734												28.3499	0.0264148							0.166
												28.358	0.00160507												0.474	0.211		0.145	0.0737												28.3667	0.026049							0.167
												28.3749	0.00155815												0.474	0.212		0.12	0.0751												28.3835	0.0256793							0.168
												28.3917	0.00151351												0.474	0.212		0.151	0.075												28.4004	0.025328							0.168
												28.4086	0.00146273												0.474	0.212		0.198	0.0748												28.4172	0.024979							0.169
												28.4254	0.00141562												0.475	0.212		0.14	0.076												28.434	0.0246397							0.169
												28.4422	0.00137575												0.475	0.212		0.0684	0.0769												28.4509	0.0243397							0.17
												28.4591	0.00134425												0.475	0.212		0.288	0.0773												28.4677	0.0240672							0.17
												28.4759	0.00131822												0.476	0.213		0.225	0.0771												28.4845	0.0237985							0.171
												28.4927	0.00128774												0.476	0.213		0.256	0.0778												28.5014	0.0235283							0.171
												28.5096	0.00124596												0.476	0.213		0.151	0.0788												28.5182	0.023242							0.172
												28.5264	0.00120039												0.476	0.213		0.119	0.0789												28.535	0.0229509							0.173
												28.5432	0.00116165												0.477	0.213		0.185	0.0796												28.5519	0.0226721							0.173
												28.5601	0.00112863												0.477	0.213		0.11	0.0807												28.5687	0.0223975							0.174
												28.5769	0.00110525												0.477	0.213		0.201	0.0802												28.5855	0.0221365							0.174
												28.5937	0.00108287												0.478	0.214		0.195	0.0821												28.6024	0.0218784							0.175
												28.6106	0.00105472												0.478	0.214		0.0363	0.0818												28.6192	0.0216062							0.175
												28.6274	0.0010256												0.478	0.214		0.21	0.0819												28.636	0.0213234							0.176
												28.6442	0.000997673												0.478	0.214		0.166	0.0837												28.6529	0.0210543							0.176
												28.6611	0.000977965												0.479	0.214		0.155	0.0839												28.6697	0.0207966							0.177
												28.6779	0.000961862												0.479	0.214		0.179	0.085												28.6866	0.0205437							0.178
												28.6947	0.000934991												0.479	0.214		0.202	0.0849												28.7034	0.0202845							0.178
												28.7116	0.000910227												0.479	0.214		0.137	0.0853												28.7202	0.0200219							0.179
												28.7284	0.000890839												0.48	0.215		0.0803	0.0862												28.737	0.0197708							0.179
												28.7452	0.000867539												0.48	0.215		0.243	0.0878												28.7539	0.0194914							0.18
												28.7621	0.000848549												0.48	0.215		0.187	0.0875												28.7707	0.0192284							0.18
												28.7789	0.000833213												0.481	0.215		0.0672	0.0882												28.7875	0.0189879							0.181
												28.7958	0.000815715												0.481	0.215		0.151	0.089												28.8044	0.0187227							0.181
												28.8126	0.000788267												0.481	0.215		0.226	0.0909												28.8212	0.0184332							0.182
												28.8294	0.000749479												0.481	0.215		0.121	0.0895												28.8381	0.01815							0.183
												28.8463	0.00071837												0.482	0.215		0.102	0.0912												28.8549	0.0179121							0.183
												28.8631	0.000695458												0.482	0.216		0.156	0.0925												28.8717	0.0176466							0.184
												28.8799	0.000679674												0.482	0.216		0.181	0.0931												28.8886	0.0173061							0.184
												28.8968	0.000675158												0.483	0.216		-0.0688	0.0945												28.9054	0.0169726							0.185
												28.9136	0.000675326												0.483	0.216		0.142	0.0935												28.9222	0.0166553							0.185
												28.9304	0.000675955												0.483	0.216		0.0717	0.0952												28.9391	0.0163444							0.186
												28.9473	0.000672973												0.483	0.216		0.263	0.0967												28.9559	0.0160286							0.186
												28.9641	0.000665433												0.484	0.216		0.0483	0.0976												28.9727	0.0157122							0.187
												28.9809	0.000639933												0.484	0.216		0.208	0.0968												28.9896	0.0154353							0.188
												28.9978	0.000610398												0.484	0.217		0.0505	0.0994												29.0064	0.0151432							0.188
												29.0146	0.000586072												0.484	0.217		0.304	0.1												29.0232	0.0147974							0.189
												29.0314	0.000559865												0.485	0.217		0.222	0.102												29.0401	0.014409							0.189
												29.0483	0.000536912												0.485	0.217		0.194	0.1												29.0569	0.0140456							0.19
												29.0651	0.000516681												0.485	0.217		0.111	0.102												29.0737	0.0137206							0.19
												29.0819	0.000513941												0.486	0.217		0.109	0.105												29.0906	0.0134002							0.191
												29.0988	0.000514371												0.486	0.217		0.237	0.105												29.1074	0.0130707							0.191
												29.1156	0.000511654												0.486	0.217		0.115	0.106												29.1242	0.0127332							0.192
												29.1324	0.000506071												0.486	0.217		0.107	0.106												29.1411	0.0123952							0.193
												29.1493	0.000494737												0.487	0.218		0.131	0.109												29.1579	0.0120573							0.193
												29.1661	0.000474385												0.487	0.218		0.103	0.11												29.1747	0.011724							0.194
												29.1829	0.000458335												0.487	0.218		0.011	0.11												29.1916	0.0114022							0.194
												29.1998	0.000447782												0.487	0.218		0.425	0.111												29.2084	0.011082							0.195
												29.2166	0.000440415												0.488	0.218		0.102	0.114												29.2252	0.0107413							0.195
												29.2334	0.00043407												0.488	0.218		0.255	0.115												29.2421	0.0103887							0.196
												29.2503	0.000422158												0.488	0.218		0.248	0.118												29.2589	0.0100658							0.196
												29.2671	0.000422086												0.489	0.218		0.229	0.115												29.2757	0.00975886							0.197
												29.284	0.00042147												0.489	0.218		0.0713	0.119												29.2926	0.00944982							0.198
												29.3008	0.000418142												0.489	0.218		0.11	0.121												29.3094	0.00916755							0.198
												29.3176	0.000408159												0.489	0.218		0.17	0.123												29.3263	0.00890996							0.199
												29.3345	0.000392617												0.49	0.219		0.262	0.122												29.3431	0.00863403							0.199
												29.3513	0.00037984												0.49	0.219		0.229	0.125												29.3599	0.00832445							0.2
												29.3681	0.000364555												0.49	0.219		0.123	0.127												29.3768	0.00801648							0.2
												29.3849	0.000352173												0.491	0.219		0.324	0.132												29.3936	0.0077435							0.201
												29.4018	0.000342258												0.491	0.219		0.303	0.129												29.4104	0.00751244							0.202
												29.4186	0.000331451												0.491	0.219		0.136	0.132												29.4273	0.00725501							0.202
												29.4355	0.000320808												0.491	0.219		0.175	0.135												29.4441	0.00696608							0.203
												29.4523	0.00032884												0.492	0.219		0.26	0.138												29.4609	0.0066936							0.203
												29.4691	0.000339387												0.492	0.219		0.0155	0.139												29.4778	0.00647145							0.204
												29.486	0.00034899												0.492	0.219		0.309	0.137												29.4946	0.00627398							0.204
												29.5028	0.000356151												0.492	0.219		0.136	0.14												29.5114	0.00606195							0.205
												29.5196	0.00036082												0.493	0.219		-0.0489	0.144												29.5283	0.00584231							0.205
												29.5365	0.00036235												0.493	0.219		0.283	0.145												29.5451	0.00562242							0.206
												29.5533	0.000350937												0.493	0.219		0.157	0.14												29.5619	0.00543111							0.207
												29.5701	0.000327843												0.494	0.219		0.189	0.145												29.5788	0.00523884							0.207
												29.587	0.000283238												0.494	0.22		0.183	0.148												29.5956	0.00503296							0.208
												29.6038	0.000253167												0.494	0.22		0.19	0.15												29.6124	0.00484698							0.208
												29.6206	0.00023761												0.494	0.22		0.534	0.146												29.6293	0.00466919							0.209
												29.6375	0.000229392												0.495	0.22		-0.14	0.15												29.6461	0.00451993							0.209
												29.6543	0.000223893												0.495	0.22		0.09	0.155												29.6629	0.00440453							0.21
												29.6711	0.000213066												0.495	0.22		0.213	0.155												29.6798	0.00428912							0.21
												29.688	0.000198899												0.496	0.22		0.36	0.154												29.6966	0.00417511							0.211
												29.7048	0.000192914												0.496	0.22		0.211	0.156												29.7135	0.0040525							0.212
												29.7217	0.00019341												0.496	0.22		-2.51e-05	0.159												29.7303	0.00392442							0.212
												29.7385	0.000195213												0.496	0.22		0.305	0.163												29.7471	0.00377825							0.213
												29.7553	0.000196667												0.497	0.22		0.0813	0.16												29.764	0.00366169							0.213
												29.7721	0.000192207												0.497	0.22		-0.168	0.16												29.7808	0.00357104							0.214
												29.789	0.000182304												0.497	0.22		0.578	0.168												29.7976	0.00349525							0.214
												29.8058	0.00016363												0.497	0.22		0.11	0.171												29.8145	0.00341813							0.215
												29.8226	0.000161781												0.498	0.22		0.122	0.171												29.8313	0.00333103							0.215
												29.8395	0.00017297												0.498	0.22		-0.00395	0.164												29.8481	0.00321762							0.216
												29.8563	0.000184489												0.498	0.22		0.321	0.175												29.865	0.00310219							0.217
												29.8732	0.000191722												0.499	0.22		-0.204	0.181												29.8818	0.00303486							0.217
												29.89	0.000194249												0.499	0.22		0.0717	0.18												29.8986	0.00299571							0.218
												29.9068	0.000192246												0.499	0.22		0.237	0.174												29.9155	0.00295147							0.218
												29.9237	0.000176913												0.499	0.22		0.37	0.187												29.9323	0.00289575							0.219
												29.9405	0.000172895												0.5	0.22		0.105	0.194												29.9491	0.00278972							0.219
												29.9573	0.000171982												0.5	0.22		0.108	0.194												29.966	0.0026624							0.22
												29.9742	0.000168488												0.5	0.22		0.443	0.189												29.9828	0.00260802							0.22
												29.991	0.000162511												0.5	0.22		0.262	0.197												29.9996	0.00258875							0.221
												30.0078	0.000151799												0.501	0.22		0.19	0.205												30.0165	0.00258596							0.222
												30.0247	0.000138447												0.501	0.22		0.397	0.208												30.0333	0.00258556							0.222
												30.0415	0.000130192												0.501	0.22		0.28	0.2												30.0501	0.00258457							0.223
												30.0583	0.000126975												0.502	0.22		0.181	0.209												30.067	0.00256867							0.223
												30.0752	0.000133391												0.502	0.22		0.343	0.214												30.0838	0.00247809							0.224
												30.092	0.000141095												0.502	0.22		0.0389	0.217												30.1007	0.00241309							0.224
												30.1088	0.000148416												0.502	0.22		0.0214	0.227												30.1175	0.00237583							0.225
												30.1257	0.000154287												0.503	0.22		0.289	0.208												30.1343	0.00234054							0.225
												30.1425	0.000161499												0.503	0.22		0.317	0.231												30.1512	0.00230256							0.226
												30.1593	0.00016689												0.503	0.22		0.221	0.232												30.168	0.00225318							0.227
												30.1762	0.000170053												0.504	0.22		0.141	0.242												30.1848	0.00221931							0.227
												30.193	0.000170017												0.504	0.22		0.186	0.229												30.2017	0.00219834							0.228
												30.2098	0.000167549												0.504	0.22		-0.211	0.243												30.2185	0.00217971							0.228
												30.2267	0.000162583												0.504	0.22		0.294	0.258												30.2353	0.00216097							0.229
												30.2435	0.000161689												0.505	0.22		0.148	0.275												30.2522	0.00213587							0.229
												30.2603	0.000162179												0.505	0.22		0.0814	0.25												30.269	0.00210078							0.23
												30.2772	0.000163507												0.505	0.22		-0.00754	0.275												30.2858	0.00207988							0.23
												30.294	0.000168452												0.505	0.22		0.124	0.284												30.3027	0.00206875							0.231
												30.3109	0.000173503												0.506	0.22		0.118	0.295												30.3195	0.0020619							0.232
												30.3277	0.000177696												0.506	0.22		-0.243	0.291												30.3363	0.0020563							0.232
												30.3445	0.000177065												0.506	0.219		0.694	0.305												30.3532	0.00204359							0.233
												30.3614	0.000172373												0.507	0.219		0.364	0.321												30.37	0.00205053							0.233
												30.3782	0.000161118												0.507	0.219		-0.319	0.355												30.3868	0.00205576							0.234
												30.395	0.000142123												0.507	0.219		0.512	0.355												30.4037	0.00205589							0.234
												30.4119	0.000141211												0.507	0.219		-0.386	0.342												30.4205	0.00203915							0.235
												30.4287	0.00014131												0.508	0.219		0.282	0.394												30.4373	0.00196673							0.236
												30.4455	0.000139281												0.508	0.219		0.283	0.433												30.4542	0.00190681							0.236
												30.4624	0.000133659												0.508	0.219		0.396	0.463												30.471	0.0018621							0.237
												30.4792	0.000129455												0.509	0.219		0.0227	0.413												30.4878	0.00181202							0.237
												30.496	0.000136825												0.509	0.219		-0.45	0.555												30.5047	0.00178363							0.238
												30.5129	0.00014764																												30.5215	0.00176844							0.238
												30.5297	0.000155428																												30.5384	0.00174754							0.239
												30.5465	0.000160666																												30.5552	0.00171802							0.239
												30.5634	0.000164563																												30.572	0.00165964							0.24
												30.5802	0.000166692																												30.5889	0.00161177							0.241
												30.597	0.00016722																												30.6057	0.00157524							0.241
												30.6139	0.000161722																												30.6225	0.0015416							0.242
												30.6307	0.000137228																												30.6394	0.00153321							0.242
												30.6475	0.000117546																												30.6562	0.00153595							0.243
												30.6644	0.000112622																												30.673	0.00153998							0.243
												30.6812	0.000112393																												30.6899	0.00154215							0.244
												30.698	0.000109361																												30.7067	0.00153691							0.244
												30.7149	0.000103109																												30.7235	0.00147299							0.245
												30.7317	9e-05																												30.7404	0.00138033							0.246
												30.7486	8.66e-05																												30.7572	0.00130474							0.246
												30.7654	9.32e-05																												30.774	0.00125525							0.247
												30.7822	0.000100803																												30.7909	0.00121678							0.247
												30.7991	0.000105636																												30.8077	0.0011829							0.248
												30.8159	0.00010712																												30.8245	0.00114405							0.248
												30.8327	0.000105484																												30.8414	0.00111378							0.249
												30.8496	9.5e-05																												30.8582	0.00108737							0.249
												30.8664	8.87e-05																												30.875	0.00106747							0.25
												30.8832	9.27e-05																												30.8919	0.00104664							0.251
												30.9001	0.000104128																												30.9087	0.00100263							0.251
												30.9169	0.000121991																												30.9255	0.000951341							0.252
												30.9337	0.000130257																												30.9424	0.000911677							0.252
												30.9506	0.000129804																												30.9592	0.000865755							0.253
												30.9674	0.000118183																												30.9761	0.000817593							0.253
												30.9842	8.36e-05																												30.9929	0.000760346							0.254
												31.0011	5.57e-05																												31.0097	0.000731324							0.254
												31.0179	4.71e-05																												31.0266	0.000767182							0.255
												31.0347	6.68e-05																												31.0434	0.000797955							0.256
												31.0516	8.29e-05																												31.0602	0.000811047							0.256
												31.0684	8.91e-05																												31.077	0.000812602							0.257
												31.0852	8.77e-05																												31.0939	0.000809374							0.257
												31.1021	7.49e-05																												31.1107	0.000802915							0.258
												31.1189	6.14e-05																												31.1276	0.000785723							0.258
												31.1358	4.33e-05																												31.1444	0.000740734							0.259
												31.1526	3.25e-05																												31.1612	0.00068427							0.259
												31.1694	2.6e-05																												31.1781	0.000652123							0.26
												31.1863	2.16e-05																												31.1949	0.000635568							0.261
												31.2031	1.89e-05																												31.2117	0.000628851							0.261
												31.2199	2.69e-05																												31.2286	0.000638739							0.262
												31.2368	3.67e-05																												31.2454	0.000663163							0.262
												31.2536	4.01e-05																												31.2622	0.000683185							0.263
												31.2704	3.75e-05																												31.2791	0.00069405							0.263
												31.2873	2.14e-05																												31.2959	0.000696612							0.264
												31.3041	9.02e-06																												31.3127	0.000675766							0.264
												31.3209	1.2e-06																												31.3296	0.000642157							0.265
												31.3378	-3.67e-06																												31.3464	0.000626077							0.266
												31.3546	-4.4e-06																												31.3632	0.000615891							0.266
												31.3714	6.09e-06																												31.3801	0.000606342							0.267
												31.3883	1.78e-05																												31.3969	0.000586719							0.267
												31.4051	2.49e-05																												31.4137	0.000580709							0.268
												31.4219	2.83e-05																												31.4306	0.000581868							0.268
												31.4388	2.79e-05																												31.4474	0.000585838							0.269
												31.4556	2.17e-05																												31.4642	0.000584858							0.27
												31.4724	1.03e-05																												31.4811	0.000579305							0.27
												31.4893	-3.03e-06																												31.4979	0.000564623							0.271
												31.5061	-1.83e-05																												31.5147	0.000521493							0.271
												31.5229	-4.63e-05																												31.5316	0.000473294							0.272
												31.5398	-6.33e-05																												31.5484	0.000435114							0.272
												31.5566	-7.15e-05																												31.5653	0.000409031							0.273
												31.5735	-7.5e-05																												31.5821	0.000394321							0.273
												31.5903	-7.74e-05																												31.5989	0.000384677							0.274
												31.6071	-7.96e-05																												31.6158	0.000381989							0.275
												31.624	-8.42e-05																												31.6326	0.000419725							0.275
												31.6408	-9.39e-05																												31.6494	0.000452186							0.276
												31.6576	-0.000101697																												31.6663	0.00047456							0.276
												31.6745	-0.000107446																												31.6831	0.000485778							0.277
												31.6913	-0.000113143																												31.6999	0.000488857							0.277
												31.7081	-0.000121741																												31.7168	0.000483025							0.278
												31.725	-0.000132295																												31.7336	0.000475296							0.278
												31.7418	-0.000140119																												31.7504	0.000478322							0.279
												31.7586	-0.000135295																												31.7673	0.000484098							0.28
												31.7755	-0.000126295																												31.7841	0.000487133							0.28
												31.7923	-0.000115754																												31.8009	0.00048753							0.281
												31.8091	-0.000105369																												31.8178	0.000482779							0.281
												31.826	-9.86e-05																												31.8346	0.000473803							0.282
												31.8428	-9.61e-05																												31.8514	0.000461083							0.282
												31.8596	-9.65e-05																												31.8683	0.000435026							0.283
												31.8765	-0.000102112																												31.8851	0.00039499							0.283
												31.8933	-0.000128328																												31.9019	0.000390402							0.284
												31.9101	-0.000151491																												31.9188	0.000402799							0.285
												31.927	-0.000162603																												31.9356	0.000429324							0.285
												31.9438	-0.000167891																												31.9524	0.000462109							0.286
												31.9606	-0.000175172																												31.9693	0.000484121							0.286
												31.9775	-0.000183532																												31.9861	0.00049582							0.287
												31.9943	-0.000182858																												32.0029	0.00048593							0.287
												32.0112	-0.000174911																												32.0198	0.000432103							0.288
												32.028	-0.000168257																												32.0366	0.000377765							0.288
												32.0448	-0.000164661																												32.0535	0.000347981							0.289
												32.0617	-0.000165251																												32.0703	0.000337302							0.29
												32.0785	-0.000186551																												32.0871	0.000336067							0.29
												32.0953	-0.000208919																												32.104	0.000340168							0.291
												32.1121	-0.000217518																												32.1208	0.000347023							0.291
												32.129	-0.000223853																												32.1376	0.000352857							0.292
												32.1458	-0.000229209																												32.1545	0.000356258							0.292
												32.1627	-0.000224966																												32.1713	0.000357788							0.293
												32.1795	-0.000219444																												32.1881	0.000355677							0.293
												32.1963	-0.000213907																												32.205	0.000341312							0.294
												32.2132	-0.000205813																												32.2218	0.000324429							0.295
												32.23	-0.000199008																												32.2386	0.000323701							0.295
												32.2468	-0.000193301																												32.2555	0.000323329							0.296
												32.2637	-0.000186264																												32.2723	0.000320447							0.296
[truncated: 9,002 more rows]
[truncated: 3 more columns]

## Sheet: Figure 4
FIGURE 4		b top-panel								b central-panel										b bottom-panel												c														d
[truncated: 33,489 more rows]
[truncated: 7 more columns]

[truncated: 7 more sheets: Supplementary Figure 2, Supplementary Figure 3, Supplementary Figure 5, Supplementary Figure 7, Supplementary Figure 8, Supplementary Figure 9, Supplementary Figure 10]
